# Supplementary material for: Origin of biological homochirality by crystallization of an RNA precursor on a magnetic surface
Source: Sci Adv. 2023 Jun 7;9(23):eadg8274. doi: 10.1126/sciadv.adg8274 (PMC10246896; doi:10.1126/sciadv.adg8274)
Supplement: Supplementary file 2 — Movie S1 [file sciadv.adg8274_movie_s1.zip]

Archive with 1 entries (1 files):
- adg8274_Movie_S1.mov
