# Supplementary material for: Origin of biological homochirality by crystallization of an RNA precursor on a magnetic surface
Source: Sci Adv. 2023 Jun 7;9(23):eadg8274. doi: 10.1126/sciadv.adg8274 (PMC10246896; doi:10.1126/sciadv.adg8274)
Supplement: Supplementary file 3 — Data S1 to S3 [file sciadv.adg8274_data_s1_to_s3.zip]

Archive with 3 entries (3 files):
- adg8274_Data_S1.cif
- adg8274_Data_S2.cif
- adg8274_Data_S3.cif
