# Supplementary material for: Origin of biological homochirality by crystallization of an RNA precursor on a magnetic surface
Source: Sci Adv. 2023 Jun 7;9(23):eadg8274. doi: 10.1126/sciadv.adg8274 (PMC10246896; doi:10.1126/sciadv.adg8274)
Supplement: Supplementary file 3 — Data S1 to S3 [file sciadv.adg8274_data_s1_to_s3.zip › adg8274_Data_S1.cif]

 
data_D-RAO
 
_audit_creation_method            'SHELXL-2014/7'
_shelx_SHELXL_version_number      '2014/7'
_chemical_name_systematic         ?
_chemical_name_common             ?
_chemical_melting_point           ?
_chemical_formula_moiety          ?
_chemical_formula_sum
 'C6 H10 N2 O4' 
_chemical_formula_weight          174.16

loop_
 _atom_type_symbol
 _atom_type_description
 _atom_type_scat_dispersion_real
 _atom_type_scat_dispersion_imag
 _atom_type_scat_source
 'C'  'C'   0.0181   0.0091
 'International Tables Vol C Tables 4.2.6.8 and 6.1.1.4'
 'H'  'H'   0.0000   0.0000
 'International Tables Vol C Tables 4.2.6.8 and 6.1.1.4'
 'N'  'N'   0.0311   0.0180
 'International Tables Vol C Tables 4.2.6.8 and 6.1.1.4'
 'O'  'O'   0.0492   0.0322
 'International Tables Vol C Tables 4.2.6.8 and 6.1.1.4'
 
_space_group_crystal_system       orthorhombic
_space_group_IT_number            19
_space_group_name_H-M_alt         'P 21 21 21'
_space_group_name_Hall            'P 2ac 2ab'
 
_shelx_space_group_comment
;
The symmetry employed for this shelxl refinement is uniquely defined
by the following loop, which should always be used as a source of
symmetry information in preference to the above space-group names.
They are only intended as comments.
;
 
loop_
 _space_group_symop_operation_xyz
 'x, y, z'
 '-x+1/2, -y, z+1/2'
 '-x, y+1/2, -z+1/2'
 'x+1/2, -y+1/2, -z'
 
_cell_length_a                    8.3674(2)
_cell_length_b                    8.5676(2)
_cell_length_c                    10.0411(3)
_cell_angle_alpha                 90
_cell_angle_beta                  90
_cell_angle_gamma                 90
_cell_volume                      719.83(3)
_cell_formula_units_Z             4
_cell_measurement_temperature     100(2)
_cell_measurement_reflns_used     9762
_cell_measurement_theta_min       4.40
_cell_measurement_theta_max       65.5
 
_exptl_crystal_description        Plate
_exptl_crystal_colour             colorless
_exptl_crystal_density_meas       ?
_exptl_crystal_density_method     ?
_exptl_crystal_density_diffrn     1.607          
_exptl_crystal_F_000              368
_exptl_transmission_factor_min    ?
_exptl_transmission_factor_max    ?
_exptl_crystal_size_max           0.180
_exptl_crystal_size_mid           0.100
_exptl_crystal_size_min           0.080
_exptl_absorpt_coefficient_mu     1.171
_shelx_estimated_absorpt_T_min    0.817
_shelx_estimated_absorpt_T_max    0.912
_exptl_absorpt_correction_type    multi-scan
_exptl_absorpt_correction_T_min   0.6805                                                
_exptl_absorpt_correction_T_max   0.7528    
_exptl_absorpt_process_details    SADABS
_exptl_absorpt_special_details    ?
_diffrn_ambient_temperature       100(2)  
_diffrn_radiation_wavelength      1.54178 
_diffrn_radiation_type            CuK\a 
_diffrn_radiation_source          'I\mS microfocus tube' 
_diffrn_measurement_device_type   
;
Bruker D8 goniometer with Photon area detector  
; 
_diffrn_measurement_method        'omega and phi scans'
_diffrn_detector_area_resol_mean  ?
_diffrn_reflns_number             25337
_diffrn_reflns_av_unetI/netI      0.0106
_diffrn_reflns_av_R_equivalents   0.0301
_diffrn_reflns_limit_h_min        -9
_diffrn_reflns_limit_h_max        9
_diffrn_reflns_limit_k_min        -10
_diffrn_reflns_limit_k_max        10
_diffrn_reflns_limit_l_min        -11
_diffrn_reflns_limit_l_max        10
_diffrn_reflns_theta_min          6.793
_diffrn_reflns_theta_max          66.552
_diffrn_reflns_theta_full         66.552
_diffrn_measured_fraction_theta_max   0.999
_diffrn_measured_fraction_theta_full  1.000
_diffrn_reflns_Laue_measured_fraction_max    0.999
_diffrn_reflns_Laue_measured_fraction_full   1.000
_diffrn_reflns_point_group_measured_fraction_max   0.998
_diffrn_reflns_point_group_measured_fraction_full  0.999
_reflns_number_total              1270
_reflns_number_gt                 1261
_reflns_threshold_expression      'I > 2\s(I)'
_reflns_Friedel_coverage          0.671
_reflns_Friedel_fraction_max      0.998
_reflns_Friedel_fraction_full     0.998
 
_reflns_special_details
;
 Reflections were merged by SHELXL according to the crystal
 class for the calculation of statistics and refinement.
 
 _reflns_Friedel_fraction is defined as the number of unique
 Friedel pairs measured divided by the number that would be
 possible theoretically, ignoring centric projections and
 systematic absences.
;
 
_computing_cell_refinement        'SAINT 8.37A (Bruker-AXS, 2015)' 
_computing_data_reduction         'SAINT 8.37A (Bruker-AXS, 2015)' 
_computing_structure_solution     'SHELXT-2014 (Sheldrick, 2015)'
_computing_structure_refinement   'SHELXL-2014 (Sheldrick, 2015)'
_computing_molecular_graphics     'Bruker SHELXTL (Sheldrick, 2015)' 
_computing_publication_material   'Bruker SHELXTL (Sheldrick, 2015)' 
 
_refine_special_details
;
 Refinement of F^2^ against ALL reflections.  The weighted R-factor wR and 
 goodness of fit S are based on F^2^, conventional R-factors R are based 
 on F, with F set to zero for negative F^2^. The threshold expression of 
 F^2^ > 2sigma(F^2^) is used only for calculating R-factors(gt) etc. and is 
 not relevant to the choice of reflections for refinement.  R-factors based 
 on F^2^ are statistically about twice as large as those based on F, and R- 
 factors based on all data will be even larger. All non-H atoms were located 
 in difference-Fourier maps, and then refined anisotropically.
;

_refine_ls_structure_factor_coef  Fsqd
_refine_ls_matrix_type            full
_refine_ls_weighting_scheme       calc
_refine_ls_weighting_details
'w=1/[\s^2^(Fo^2^)+(0.0328P)^2^+0.1897P] where P=(Fo^2^+2Fc^2^)/3'
_atom_sites_solution_primary      dual
_atom_sites_solution_secondary    ?
_atom_sites_solution_hydrogens    mixed
_refine_ls_hydrogen_treatment     mixed
_refine_ls_extinction_method      'SHELXL-2014/7 (Sheldrick 2014'
_refine_ls_extinction_coef        0.0123(15)
_refine_ls_extinction_expression
 'Fc^*^=kFc[1+0.001xFc^2^\l^3^/sin(2\q)]^-1/4^'
_refine_ls_abs_structure_details
;
 Flack x determined using 506 quotients [(I+)-(I-)]/[(I+)+(I-)]
 (Parsons, Flack and Wagner, Acta Cryst. B69 (2013) 249-259).
;
_refine_ls_abs_structure_Flack    0.04(6)
_chemical_absolute_configuration  ad
_refine_ls_number_reflns          1270
_refine_ls_number_parameters      126
_refine_ls_number_restraints      0
_refine_ls_R_factor_all           0.0218
_refine_ls_R_factor_gt            0.0216
_refine_ls_wR_factor_ref          0.0580
_refine_ls_wR_factor_gt           0.0579
_refine_ls_goodness_of_fit_ref    1.105
_refine_ls_restrained_S_all       1.105
_refine_ls_shift/su_max           0.000
_refine_ls_shift/su_mean          0.000
 
loop_
 _atom_site_label
 _atom_site_type_symbol
 _atom_site_fract_x
 _atom_site_fract_y
 _atom_site_fract_z
 _atom_site_U_iso_or_equiv
 _atom_site_adp_type
 _atom_site_occupancy
 _atom_site_site_symmetry_order  
 _atom_site_calc_flag
 _atom_site_refinement_flags_posn
 _atom_site_refinement_flags_adp
 _atom_site_refinement_flags_occupancy
 _atom_site_disorder_assembly
 _atom_site_disorder_group
O1 O -0.81187(16) -0.68849(14) -0.08292(13) 0.0166(3) Uani 1 1 d . . . . .
H1 H -0.828(3) -0.624(3) -0.017(3) 0.026(6) Uiso 1 1 d . . . . .
O2 O -0.66786(15) -0.87907(14) -0.25942(12) 0.0145(3) Uani 1 1 d . . . . .
O3 O -0.67558(16) -0.53073(14) -0.39339(12) 0.0151(3) Uani 1 1 d . . . . .
O4 O -0.79343(15) -0.27700(14) -0.23151(13) 0.0166(3) Uani 1 1 d . . . . .
H4 H -0.822(3) -0.250(3) -0.153(3) 0.034(7) Uiso 1 1 d . . . . .
N1 N -0.7440(2) -1.03584(18) -0.42874(17) 0.0170(4) Uani 1 1 d . . . . .
H1A H -0.762(3) -1.108(3) -0.366(3) 0.025(6) Uiso 1 1 d . . . . .
H1B H -0.733(3) -1.063(3) -0.510(3) 0.026(7) Uiso 1 1 d . . . . .
N2 N -0.62373(17) -0.79115(17) -0.46994(15) 0.0148(4) Uani 1 1 d . . . . .
C1 C -0.7123(2) -0.6142(2) -0.17710(17) 0.0131(4) Uani 1 1 d . . . . .
H1C H -0.6530 -0.5269 -0.1332 0.016 Uiso 1 1 calc R U . . .
C2 C -0.5937(2) -0.72713(19) -0.24037(17) 0.0133(4) Uani 1 1 d . . . . .
H2 H -0.4907 -0.7334 -0.1902 0.016 Uiso 1 1 calc R U . . .
C3 C -0.6772(2) -0.9004(2) -0.39325(17) 0.0139(4) Uani 1 1 d . . . . .
C4 C -0.5718(2) -0.6650(2) -0.38328(18) 0.0147(4) Uani 1 1 d . . . . .
H4A H -0.4580 -0.6361 -0.4009 0.018 Uiso 1 1 calc R U . . .
C5 C -0.8030(2) -0.5518(2) -0.29772(17) 0.0135(4) Uani 1 1 d . . . . .
H5 H -0.8783 -0.6337 -0.3308 0.016 Uiso 1 1 calc R U . . .
C6 C -0.8928(2) -0.4005(2) -0.27803(19) 0.0162(4) Uani 1 1 d . . . . .
H6A H -0.9419 -0.3692 -0.3636 0.019 Uiso 1 1 calc R U . . .
H6B H -0.9801 -0.4177 -0.2131 0.019 Uiso 1 1 calc R U . . .
 
loop_
 _atom_site_aniso_label
 _atom_site_aniso_U_11
 _atom_site_aniso_U_22
 _atom_site_aniso_U_33
 _atom_site_aniso_U_23
 _atom_site_aniso_U_13
 _atom_site_aniso_U_12
O1 0.0250(7) 0.0115(6) 0.0133(6) -0.0003(5) 0.0042(5) -0.0024(5)
O2 0.0192(6) 0.0104(6) 0.0138(6) -0.0007(5) -0.0003(5) 0.0000(5)
O3 0.0179(7) 0.0121(6) 0.0151(6) 0.0024(5) 0.0029(5) 0.0010(5)
O4 0.0208(6) 0.0124(6) 0.0165(7) -0.0015(5) 0.0032(5) -0.0033(5)
N1 0.0243(9) 0.0121(7) 0.0144(9) -0.0017(7) 0.0005(7) 0.0000(7)
N2 0.0167(8) 0.0129(7) 0.0148(8) 0.0001(6) 0.0014(6) -0.0006(7)
C1 0.0158(9) 0.0103(8) 0.0131(8) 0.0016(7) -0.0007(7) -0.0014(7)
C2 0.0147(8) 0.0102(8) 0.0152(9) -0.0003(7) -0.0026(7) -0.0024(7)
C3 0.0137(8) 0.0143(8) 0.0136(8) -0.0011(7) 0.0005(7) 0.0049(7)
C4 0.0146(9) 0.0125(9) 0.0171(9) 0.0008(7) 0.0010(7) 0.0003(7)
C5 0.0138(9) 0.0132(8) 0.0134(9) 0.0002(7) 0.0006(7) -0.0027(7)
C6 0.0157(9) 0.0151(9) 0.0179(9) 0.0014(8) -0.0018(7) -0.0009(7)
 
_geom_special_details
;
 All esds (except the esd in the dihedral angle between two l.s. planes)
 are estimated using the full covariance matrix.  The cell esds are taken
 into account individually in the estimation of esds in distances, angles
 and torsion angles; correlations between esds in cell parameters are only
 used when they are defined by crystal symmetry.  An approximate (isotropic)
 treatment of cell esds is used for estimating esds involving l.s. planes.
;
 
loop_
 _geom_bond_atom_site_label_1
 _geom_bond_atom_site_label_2
 _geom_bond_distance
 _geom_bond_site_symmetry_2
 _geom_bond_publ_flag
O1 C1 1.412(2) . ?
O1 H1 0.87(3) . ?
O2 C3 1.358(2) . ?
O2 C2 1.4548(19) . ?
O3 C4 1.445(2) . ?
O3 C5 1.446(2) . ?
O4 C6 1.425(2) . ?
O4 H4 0.86(3) . ?
N1 C3 1.336(2) . ?
N1 H1A 0.89(3) . ?
N1 H1B 0.85(3) . ?
N2 C3 1.292(2) . ?
N2 C4 1.454(2) . ?
C1 C2 1.525(2) . ?
C1 C5 1.526(2) . ?
C1 H1C 1.0000 . ?
C2 C4 1.541(3) . ?
C2 H2 1.0000 . ?
C4 H4A 1.0000 . ?
C5 C6 1.511(2) . ?
C5 H5 1.0000 . ?
C6 H6A 0.9900 . ?
C6 H6B 0.9900 . ?
 
loop_
 _geom_angle_atom_site_label_1
 _geom_angle_atom_site_label_2
 _geom_angle_atom_site_label_3
 _geom_angle
 _geom_angle_site_symmetry_1
 _geom_angle_site_symmetry_3
 _geom_angle_publ_flag
C1 O1 H1 108.4(16) . . ?
C3 O2 C2 105.96(13) . . ?
C4 O3 C5 107.27(13) . . ?
C6 O4 H4 109.8(18) . . ?
C3 N1 H1A 118.5(16) . . ?
C3 N1 H1B 116.7(16) . . ?
H1A N1 H1B 120(2) . . ?
C3 N2 C4 106.58(15) . . ?
O1 C1 C2 112.15(14) . . ?
O1 C1 C5 113.34(14) . . ?
C2 C1 C5 102.43(14) . . ?
O1 C1 H1C 109.6 . . ?
C2 C1 H1C 109.6 . . ?
C5 C1 H1C 109.6 . . ?
O2 C2 C1 110.17(13) . . ?
O2 C2 C4 103.73(13) . . ?
C1 C2 C4 104.23(13) . . ?
O2 C2 H2 112.7 . . ?
C1 C2 H2 112.7 . . ?
C4 C2 H2 112.7 . . ?
N2 C3 N1 127.95(17) . . ?
N2 C3 O2 118.18(16) . . ?
N1 C3 O2 113.86(16) . . ?
O3 C4 N2 111.75(14) . . ?
O3 C4 C2 105.62(14) . . ?
N2 C4 C2 105.36(13) . . ?
O3 C4 H4A 111.3 . . ?
N2 C4 H4A 111.3 . . ?
C2 C4 H4A 111.3 . . ?
O3 C5 C6 110.26(14) . . ?
O3 C5 C1 101.80(13) . . ?
C6 C5 C1 116.35(15) . . ?
O3 C5 H5 109.4 . . ?
C6 C5 H5 109.4 . . ?
C1 C5 H5 109.4 . . ?
O4 C6 C5 112.96(14) . . ?
O4 C6 H6A 109.0 . . ?
C5 C6 H6A 109.0 . . ?
O4 C6 H6B 109.0 . . ?
C5 C6 H6B 109.0 . . ?
H6A C6 H6B 107.8 . . ?
 
loop_
 _geom_torsion_atom_site_label_1
 _geom_torsion_atom_site_label_2
 _geom_torsion_atom_site_label_3
 _geom_torsion_atom_site_label_4
 _geom_torsion
 _geom_torsion_site_symmetry_1
 _geom_torsion_site_symmetry_2
 _geom_torsion_site_symmetry_3
 _geom_torsion_site_symmetry_4
 _geom_torsion_publ_flag
C3 O2 C2 C1 113.85(16) . . . . ?
C3 O2 C2 C4 2.79(17) . . . . ?
O1 C1 C2 O2 36.69(19) . . . . ?
C5 C1 C2 O2 -85.16(15) . . . . ?
O1 C1 C2 C4 147.42(14) . . . . ?
C5 C1 C2 C4 25.57(17) . . . . ?
C4 N2 C3 N1 176.76(18) . . . . ?
C4 N2 C3 O2 -2.7(2) . . . . ?
C2 O2 C3 N2 -0.2(2) . . . . ?
C2 O2 C3 N1 -179.73(14) . . . . ?
C5 O3 C4 N2 88.36(16) . . . . ?
C5 O3 C4 C2 -25.70(16) . . . . ?
C3 N2 C4 O3 -110.01(15) . . . . ?
C3 N2 C4 C2 4.20(18) . . . . ?
O2 C2 C4 O3 114.17(13) . . . . ?
C1 C2 C4 O3 -1.19(17) . . . . ?
O2 C2 C4 N2 -4.24(17) . . . . ?
C1 C2 C4 N2 -119.59(14) . . . . ?
C4 O3 C5 C6 166.13(14) . . . . ?
C4 O3 C5 C1 42.05(16) . . . . ?
O1 C1 C5 O3 -162.05(13) . . . . ?
C2 C1 C5 O3 -41.01(16) . . . . ?
O1 C1 C5 C6 78.07(19) . . . . ?
C2 C1 C5 C6 -160.89(14) . . . . ?
O3 C5 C6 O4 -59.37(19) . . . . ?
C1 C5 C6 O4 55.8(2) . . . . ?
 
loop_
 _geom_hbond_atom_site_label_D 
 _geom_hbond_atom_site_label_H 
 _geom_hbond_atom_site_label_A 
 _geom_hbond_distance_DH 
 _geom_hbond_distance_HA 
 _geom_hbond_distance_DA 
 _geom_hbond_angle_DHA 
 _geom_hbond_site_symmetry_A 
O1 H1 O3  0.87(3) 1.82(3) 2.6759(17) 168(2) 2_345
O4 H4 N2  0.86(3) 1.93(3) 2.778(2) 174(3) 2_345
N1 H1B O1  0.85(3) 2.28(2) 2.862(2) 126(2) 2_334
N1 H1A O4  0.89(3) 2.00(3) 2.892(2) 177(2) 1_545
 
_refine_diff_density_max    0.212
_refine_diff_density_min   -0.186
_refine_diff_density_rms    0.034

_shelx_res_file
;

    zsl.res created by SHELXL-2014/7

TITL zsl in P2(1)2(1)2(1)
CELL 1.54178 8.3674 8.5676 10.0411 90 90 90
ZERR 4 0.0002 0.0002 0.0003 0 0 0
LATT -1
SYMM 0.5-X,-Y,0.5+Z
SYMM -X,0.5+Y,0.5-Z
SYMM 0.5+X,0.5-Y,-Z
SFAC C H N O
UNIT 24 40 8 16
EQIV $1 -1.5-X,-1-Y,0.5+Z
EQIV $2 -1.5-X,-2-Y,-0.5+Z
EQIV $3 +X,-1+Y,+Z

L.S. 40
PLAN  -1
SIZE 0.08 0.1 0.18
TEMP -173.15
HTAB O1 O3_$1
HTAB O4 N2_$1
HTAB N1 O1_$2
HTAB N1 O4_$3
CONF
BOND $H
list 4
MORE -1
fmap 2 53
acta
REM <olex2.extras>
REM <HklSrc "%.\\zsl.hkl">
REM </olex2.extras>

WGHT    0.032800    0.189700
EXTI    0.012325
FVAR       0.33633
O1    4   -0.811872   -0.688490   -0.082923    11.00000    0.02500    0.01155 =
         0.01330   -0.00027    0.00421   -0.00243
H1    2   -0.828225   -0.624055   -0.017054    11.00000    0.02572
O2    4   -0.667862   -0.879074   -0.259419    11.00000    0.01917    0.01044 =
         0.01384   -0.00069   -0.00033   -0.00003
O3    4   -0.675581   -0.530734   -0.393394    11.00000    0.01793    0.01213 =
         0.01511    0.00245    0.00290    0.00100
O4    4   -0.793431   -0.277000   -0.231509    11.00000    0.02081    0.01241 =
         0.01647   -0.00148    0.00323   -0.00335
H4    2   -0.822193   -0.250112   -0.153033    11.00000    0.03424
N1    3   -0.744000   -1.035842   -0.428737    11.00000    0.02430    0.01214 =
         0.01442   -0.00173    0.00054    0.00004
H1A   2   -0.761507   -1.107535   -0.365910    11.00000    0.02471
H1B   2   -0.732754   -1.063342   -0.509597    11.00000    0.02647
N2    3   -0.623731   -0.791148   -0.469937    11.00000    0.01674    0.01292 =
         0.01480    0.00009    0.00142   -0.00058
C1    1   -0.712314   -0.614195   -0.177098    11.00000    0.01583    0.01031 =
         0.01307    0.00163   -0.00066   -0.00136
AFIX  13
H1C   2   -0.652966   -0.526920   -0.133199    11.00000   -1.20000
AFIX   0
C2    1   -0.593689   -0.727129   -0.240370    11.00000    0.01469    0.01019 =
         0.01516   -0.00033   -0.00256   -0.00237
AFIX  13
H2    2   -0.490661   -0.733448   -0.190189    11.00000   -1.20000
AFIX   0
C3    1   -0.677249   -0.900369   -0.393253    11.00000    0.01369    0.01429 =
         0.01357   -0.00113    0.00046    0.00490
C4    1   -0.571849   -0.664984   -0.383284    11.00000    0.01464    0.01246 =
         0.01709    0.00082    0.00098    0.00025
AFIX  13
H4A   2   -0.457998   -0.636084   -0.400870    11.00000   -1.20000
AFIX   0
C5    1   -0.802990   -0.551809   -0.297723    11.00000    0.01384    0.01323 =
         0.01345    0.00020    0.00060   -0.00273
AFIX  13
H5    2   -0.878349   -0.633676   -0.330818    11.00000   -1.20000
AFIX   0
C6    1   -0.892770   -0.400532   -0.278030    11.00000    0.01574    0.01507 =
         0.01791    0.00141   -0.00178   -0.00088
AFIX  23
H6A   2   -0.941890   -0.369186   -0.363646    11.00000   -1.20000
H6B   2   -0.980100   -0.417726   -0.213147    11.00000   -1.20000
AFIX   0
HKLF 4

REM  zsl in P2(1)2(1)2(1)
REM R1 =  0.0216 for    1261 Fo > 4sig(Fo)  and  0.0218 for all    1270 data
REM    126 parameters refined using      0 restraints

END

WGHT      0.0328      0.1897

REM Highest difference peak  0.212,  deepest hole -0.186,  1-sigma level  0.034
Q1    1  -0.7621 -0.5774 -0.2373  11.00000  0.05    0.21
;
_shelx_res_checksum   33308

_shelx_hkl_file
;
   1   0   0    0.10    0.02
   1   0   0    0.20    0.03
   1   0   0    0.15    0.04
  -1   0   0    0.07    0.02
  -1   0   0    0.08    0.02
  -1   0   0    0.14    0.02
  -1   0   0    0.12    0.03
  -1   0   0    0.12    0.03
  -1   0   0    0.18    0.03
   1   0   0    0.13    0.04
   1   0   0    0.14    0.03
   1   0   0    0.12    0.02
   1   0   0    0.10    0.03
   1   0   0    0.15    0.03
  -1   0   0    0.13    0.02
  -1   0   0    0.13    0.02
  -1   0   0    0.07    0.03
  -2   0   0  931.22   31.64
   2   0   0 1000.00   31.77
   3   0   0    0.04    0.06
  -3   0   0    0.08    0.06
   3   0   0    0.08    0.08
  -3   0   0    0.03    0.06
  -3   0   0    0.01    0.05
   3   0   0    0.06    0.09
   3   0   0   -0.01    0.09
  -3   0   0    0.08    0.05
  -3   0   0    0.03    0.07
   3   0   0    0.04    0.05
   3   0   0   -0.01    0.11
  -3   0   0    0.08    0.08
   3   0   0   -0.03    0.04
   3   0   0   -0.03    0.07
  -3   0   0    0.01    0.05
  -3   0   0    0.02    0.08
   3   0   0    0.06    0.08
   3   0   0    0.05    0.05
   3   0   0   -0.12    0.09
  -3   0   0    0.11    0.10
   3   0   0    0.00    0.06
   3   0   0    0.02    0.08
   3   0   0    0.03    0.05
  -3   0   0    0.02    0.09
  -3   0   0    0.01    0.07
  -3   0   0    0.04    0.05
   4   0   0   36.36    1.35
   4   0   0   36.13    1.34
  -4   0   0   35.46    1.27
  -4   0   0   38.13    1.35
   4   0   0   35.17    1.30
  -4   0   0   34.84    1.25
  -4   0   0   38.13    1.36
  -4   0   0   35.77    1.28
  -4   0   0   36.10    1.34
   4   0   0   33.44    1.27
  -4   0   0   37.56    1.37
   4   0   0   35.81    1.34
   4   0   0   36.47    1.27
   4   0   0   36.10    1.34
   4   0   0   33.57    1.32
   4   0   0   36.64    1.34
   4   0   0   34.94    1.26
  -4   0   0   34.58    1.27
  -4   0   0   36.09    1.37
  -4   0   0   35.42    1.38
   4   0   0   36.80    1.44
   4   0   0   34.55    1.28
   4   0   0   37.25    1.33
  -4   0   0   36.93    1.41
   4   0   0   37.39    1.42
  -5   0   0    0.16    0.16
  -5   0   0    0.29    0.16
  -5   0   0    0.13    0.15
  -5   0   0    0.31    0.16
  -5   0   0   -0.19    0.23
  -5   0   0   -0.25    0.28
  -5   0   0    0.05    0.11
   5   0   0    0.18    0.15
   5   0   0    0.35    0.15
   5   0   0    0.11    0.14
   5   0   0    0.19    0.12
   5   0   0    0.13    0.17
  -5   0   0    0.10    0.15
  -5   0   0   -0.08    0.20
  -5   0   0    0.08    0.30
  -5   0   0    0.16    0.13
  -5   0   0    0.35    0.21
   5   0   0    0.26    0.24
   5   0   0   -0.03    0.19
   5   0   0   -0.04    0.13
   5   0   0    0.03    0.11
   5   0   0    0.03    0.19
  -5   0   0   -0.01    0.11
   5   0   0    0.25    0.30
   6   0   0   21.73    1.06
   6   0   0   21.88    1.08
   6   0   0   22.66    1.01
  -6   0   0   21.16    1.04
  -6   0   0   20.83    1.08
   6   0   0   20.48    1.09
   6   0   0   22.60    0.98
  -6   0   0   22.99    1.05
   6   0   0   19.59    1.06
  -6   0   0   21.92    0.91
  -6   0   0   21.95    1.09
   6   0   0   23.30    1.08
  -6   0   0   23.65    1.26
   7   0   0   -0.56    0.33
   7   0   0   -0.05    0.18
   7   0   0    0.02    0.04
  -7   0   0    0.03    0.24
   7   0   0   -0.02    0.23
   7   0   0    0.03    0.36
   8   0   0   48.90    1.71
  -8   0   0   50.53    1.67
   8   0   0   51.25    2.40
   8   0   0   43.01    2.13
   9   0   0    0.02    0.05
   9   0   0   -0.12    0.33
  -9   0   0   -0.25    0.59
   0   1   0    0.07    0.02
   0  -1   0    0.05    0.01
   0  -1   0    0.02    0.02
   0   1   0    0.03    0.02
   0   1   0    0.08    0.03
   0   1   0    0.03    0.02
   0  -1   0    0.06    0.03
   0  -1   0    0.04    0.01
   0  -1   0    0.01    0.03
   0   1   0    0.03    0.02
   0   1   0    0.11    0.03
   0   1   0    0.06    0.03
   0   1   0    0.01    0.03
   0  -1   0    0.02    0.01
   0  -1   0    0.06    0.03
   0  -1   0    0.06    0.02
   0   1   0    0.06    0.02
   0   1   0    0.05    0.02
   0  -1   0    0.06    0.02
   0   1   0    0.03    0.01
  -1  -1   0   97.11    3.17
   1  -1   0   97.80    3.21
  -1  -1   0  104.42    3.22
   1   1   0   93.06    3.17
  -1   1   0   96.41    3.21
   1   1   0   97.03    3.20
   1   1   0  101.24    3.17
   1  -1   0   94.78    3.18
  -1  -1   0   98.74    3.18
   1   1   0   98.39    3.19
   1  -1   0   94.46    3.19
   1   1   0  104.82    3.22
   1   1   0   93.72    3.18
  -1  -1   0   93.19    3.18
  -1  -1   0   98.23    3.19
   1  -1   0   95.20    3.15
   1  -1   0   98.43    3.22
   1  -1   0   96.04    3.21
   1  -1   0   98.71    3.16
   1  -1   0   96.71    3.17
  -1   1   0   93.71    3.18
  -1   1   0   94.75    3.18
  -1   1   0   93.39    3.18
  -1   1   0   96.54    3.21
  -1   1   0   98.30    3.21
  -1  -1   0   97.95    3.17
  -1  -1   0  100.12    3.19
  -1   1   0   99.35    3.18
  -1  -1   0  100.22    3.17
   1   1   0   91.52    3.17
  -1   1   0   95.01    3.20
  -1   1   0   93.70    3.20
   1   1   0  102.20    3.19
  -1   1   0   92.89    3.18
   1  -1   0   96.68    3.20
  -1  -1   0   95.17    3.19
   1   1   0   96.96    3.20
   1   1   0  100.84    3.18
   1   1   0  100.78    3.17
  -2  -1   0  638.19   20.80
  -2   1   0  596.74   20.82
   2   1   0  624.34   21.38
   2  -1   0  645.95   20.98
  -3   1   0   30.20    1.04
  -3  -1   0   29.42    1.06
  -3  -1   0   30.81    1.06
   3  -1   0   31.34    1.19
  -3  -1   0   30.35    1.06
   3  -1   0   30.51    1.11
  -3  -1   0   32.13    1.27
   3  -1   0   28.82    1.10
  -3   1   0   28.60    1.07
  -3   1   0   30.95    1.12
   3  -1   0   31.81    1.12
   3  -1   0   30.57    1.12
  -3  -1   0   32.03    1.17
   3  -1   0   28.97    1.12
  -3  -1   0   30.42    1.07
  -3  -1   0   31.27    1.12
   3   1   0   31.01    1.11
  -3   1   0   30.22    1.10
   3   1   0   30.58    1.11
   3   1   0   32.37    1.16
   3   1   0   29.55    1.09
   3   1   0   31.11    1.10
   3   1   0   30.93    1.13
   3   1   0   31.84    1.14
   3   1   0   32.24    1.12
  -3   1   0   29.32    1.14
   3   1   0   31.23    1.09
  -3   1   0   30.57    1.13
   3  -1   0   29.36    1.04
   3  -1   0   30.35    1.07
  -3  -1   0   31.17    1.15
  -3  -1   0   31.42    1.12
  -3  -1   0   30.91    1.12
   3   1   0   31.18    1.20
  -3   1   0   30.22    1.15
   3  -1   0   29.88    1.14
   3  -1   0   30.57    1.04
  -3   1   0   30.90    1.30
  -3  -1   0   32.00    1.10
  -3  -1   0   31.48    1.09
  -3   1   0   31.03    1.16
   3  -1   0   30.78    1.17
   3   1   0   30.42    1.10
   3  -1   0   27.85    1.07
  -3   1   0   30.53    1.17
   3  -1   0   31.15    1.13
   3  -1   0   31.74    1.12
   3  -1   0   30.62    1.18
  -3  -1   0   29.59    1.08
  -3   1   0   33.06    1.10
  -3  -1   0   30.51    1.07
  -3  -1   0   30.24    1.09
  -3  -1   0   30.72    1.13
   3  -1   0   31.42    1.08
   4  -1   0    0.28    0.11
   4   1   0    0.61    0.16
  -4  -1   0    0.67    0.13
  -4   1   0    0.34    0.12
   4   1   0    0.64    0.17
  -4  -1   0    0.44    0.12
  -4   1   0    0.04    0.15
  -4  -1   0    0.83    0.17
   4  -1   0    0.34    0.11
   4  -1   0    0.29    0.13
   4   1   0    0.89    0.21
   4   1   0    0.64    0.15
   4   1   0    0.48    0.13
   4   1   0    0.48    0.13
   4   1   0    0.21    0.24
  -4  -1   0    0.37    0.19
   4   1   0    0.37    0.11
   4   1   0    0.50    0.17
   4   1   0    0.55    0.14
  -4  -1   0    0.48    0.13
   4   1   0    0.79    0.19
   4   1   0    0.62    0.14
  -4   1   0    0.35    0.11
   4  -1   0    0.45    0.13
   4  -1   0    0.20    0.12
  -4   1   0    0.34    0.12
  -4   1   0    0.59    0.18
  -4   1   0    0.33    0.13
  -4   1   0    0.33    0.17
   4  -1   0    0.36    0.17
   4  -1   0    0.43    0.10
  -4   1   0    0.34    0.12
   4   1   0    0.59    0.15
   4   1   0    0.36    0.13
  -4   1   0    0.50    0.13
  -4   1   0    0.60    0.12
   4   1   0    0.35    0.12
   4  -1   0    0.06    0.22
   4  -1   0    0.54    0.18
   4  -1   0    0.42    0.16
   4   1   0    0.49    0.21
   4  -1   0    0.52    0.19
  -4  -1   0    0.51    0.11
  -4  -1   0    0.32    0.09
  -4  -1   0    0.54    0.11
  -4  -1   0    0.52    0.12
  -4  -1   0    0.37    0.14
  -4  -1   0    0.74    0.17
   4  -1   0    0.36    0.11
   4  -1   0    0.30    0.11
  -5   1   0    2.86    0.27
   5   1   0    3.82    0.31
  -5  -1   0    3.24    0.26
   5   1   0    3.44    0.33
   5  -1   0    2.85    0.29
   5  -1   0    2.80    0.32
  -5  -1   0    3.40    0.30
  -5   1   0    3.37    0.51
   5   1   0    3.26    0.33
   5   1   0    3.10    0.35
  -5  -1   0    3.12    0.25
  -5  -1   0    3.52    0.30
  -5  -1   0    3.21    0.32
  -5  -1   0    3.25    0.42
  -5  -1   0    2.61    0.44
   5   1   0    3.23    0.61
  -5   1   0    2.91    0.34
  -5   1   0    3.20    0.32
  -5   1   0    2.86    0.27
  -5   1   0    2.74    0.25
  -5   1   0    2.83    0.49
  -5   1   0    2.70    0.57
   5  -1   0    3.37    0.49
  -5   1   0    3.18    0.37
  -5   1   0    2.85    0.34
  -5   1   0    2.75    0.39
   5   1   0    3.32    0.34
   5  -1   0    2.69    0.28
  -5  -1   0    3.55    0.32
   5   1   0    3.17    0.30
   5  -1   0    2.69    0.27
   5   1   0    2.98    0.31
   5  -1   0    3.10    0.34
   5  -1   0    2.79    0.26
  -5  -1   0    3.26    0.46
   5  -1   0    2.98    0.35
   5  -1   0    2.87    0.29
   5  -1   0    3.72    0.54
  -5  -1   0    3.37    0.28
  -5  -1   0    3.65    0.34
   5  -1   0    2.83    0.32
   5   1   0    3.49    0.39
   5   1   0    2.67    0.48
   5  -1   0    2.56    0.36
   5   1   0    3.19    0.32
  -5  -1   0    3.27    0.27
   5   1   0    3.36    0.34
   5   1   0    3.64    0.50
  -5  -1   0    3.52    0.44
  -5   1   0    2.67    0.32
   6  -1   0    0.77    0.40
   6   1   0    1.85    0.48
  -6   1   0    1.02    0.29
  -6  -1   0    0.90    0.32
  -6  -1   0    1.80    0.45
   6  -1   0    0.83    0.32
   6   1   0    1.06    0.27
  -6   1   0    1.38    0.27
  -6   1   0    1.29    0.25
   6  -1   0    0.96    0.25
   6   1   0    1.93    0.39
   6   1   0    1.14    0.29
  -6  -1   0    0.93    0.21
  -6   1   0    1.27    0.31
  -6   1   0    1.64    0.32
   6   1   0    1.51    0.45
  -6  -1   0    1.10    0.25
  -6  -1   0    1.56    0.29
   6   1   0    0.78    0.30
   6  -1   0    1.07    0.30
  -6  -1   0    1.06    0.31
   6  -1   0    1.01    0.23
   6  -1   0    0.98    0.32
   6   1   0    2.16    0.48
   6  -1   0    0.73    0.21
   6   1   0    1.63    0.31
   6  -1   0    2.15    0.43
  -6  -1   0    0.73    0.41
   7  -1   0    6.90    0.57
   7   1   0    7.25    0.55
   7  -1   0    6.92    0.69
   7  -1   0    6.72    0.54
   7  -1   0    6.97    0.35
  -7   1   0    7.14    0.81
  -7   1   0    7.01    0.32
   7   1   0    7.09    0.57
   7  -1   0    7.04    0.46
  -7  -1   0    6.97    0.62
   7   1   0    6.92    0.36
  -7  -1   0    7.56    0.49
  -7   1   0    7.37    0.63
   8   1   0   12.90    0.85
   8  -1   0   15.11    0.60
   8   1   0   14.34    0.59
  -8   1   0   13.68    0.55
  -8  -1   0   14.43    0.90
  -8  -1   0   13.79    0.56
  -8  -1   0   16.56    1.07
   8  -1   0   14.78    0.88
  -8   1   0   14.01    0.80
   9  -1   0   32.24    1.17
   9  -1   0   35.35    1.70
   9   1   0   33.51    1.17
  -9  -1   0   31.25    1.13
   0   2   0   28.04    0.97
   0  -2   0   27.41    0.99
   0  -2   0   28.17    0.92
   0  -2   0   27.31    0.95
   0   2   0   25.96    1.00
   0   2   0   28.05    0.97
   0  -2   0   28.11    0.96
   0  -2   0   27.35    0.98
   0  -2   0   27.85    0.96
   0  -2   0   27.12    0.95
   0  -2   0   27.41    0.96
   0  -2   0   28.29    0.92
   0  -2   0   28.11    0.94
   0  -2   0   27.12    1.04
   0  -2   0   28.21    1.00
   0  -2   0   26.76    0.98
   0   2   0   26.38    0.97
   0   2   0   26.38    0.98
   0   2   0   26.92    0.98
   0   2   0   27.37    0.95
   0   2   0   27.18    0.95
   0   2   0   27.47    0.93
   0   2   0   27.32    0.99
   0  -2   0   26.60    0.96
   0  -2   0   27.75    0.92
   0   2   0   27.78    0.97
   0   2   0   30.13    1.02
   1   2   0    8.37    0.32
   1   2   0    7.50    0.37
  -1   2   0    8.44    0.34
   1  -2   0    9.02    0.35
  -1  -2   0    8.57    0.37
   1   2   0    8.06    0.35
   1  -2   0    8.10    0.35
   1   2   0    7.98    0.39
   1  -2   0    8.97    0.33
  -1  -2   0    7.96    0.34
   1   2   0    7.97    0.35
   1  -2   0    8.44    0.33
   1  -2   0    8.43    0.35
  -1  -2   0    8.33    0.32
  -1   2   0    8.33    0.34
   1  -2   0    9.10    0.32
  -1   2   0    8.66    0.35
  -1   2   0    8.63    0.41
  -1   2   0    8.24    0.33
  -1  -2   0    8.38    0.39
   1   2   0    7.76    0.36
   1   2   0    8.39    0.36
  -1  -2   0    8.52    0.34
  -1  -2   0    7.79    0.35
  -1   2   0    8.93    0.37
   1   2   0    7.83    0.38
   1   2   0    8.00    0.35
   1  -2   0    8.94    0.33
  -1  -2   0    8.50    0.38
  -1   2   0    9.28    0.40
  -1   2   0    8.90    0.33
   1  -2   0    8.66    0.34
   1   2   0    8.43    0.36
  -1  -2   0    7.70    0.36
  -1   2   0    8.87    0.36
  -1   2   0    9.00    0.36
  -1   2   0    8.99    0.39
   1  -2   0    8.98    0.42
   1  -2   0    9.15    0.36
   1  -2   0    8.78    0.40
   1  -2   0    9.06    0.38
  -1  -2   0    7.93    0.33
  -1  -2   0    8.15    0.33
  -1  -2   0    8.39    0.41
  -1  -2   0    8.48    0.32
  -1  -2   0    8.39    0.34
   1  -2   0    9.18    0.40
   1  -2   0    9.19    0.36
   1   2   0    8.24    0.40
  -1   2   0    8.84    0.40
  -1   2   0    8.65    0.39
  -1   2   0    8.82    0.34
   1  -2   0    9.07    0.35
   1   2   0    7.89    0.36
   2   2   0   80.91    2.71
  -2  -2   0   83.34    2.78
  -2  -2   0   80.22    2.66
   2  -2   0   78.92    2.63
   2  -2   0   79.61    2.75
  -2  -2   0   78.59    2.67
  -2  -2   0   80.93    2.73
  -2  -2   0   82.30    2.66
  -2   2   0   81.52    2.70
  -2  -2   0   82.94    2.65
   2   2   0   75.64    2.69
   2  -2   0   78.88    2.63
   2  -2   0   83.47    2.72
   2  -2   0   80.71    2.66
   2   2   0   73.95    2.65
  -2   2   0   76.96    2.66
  -2   2   0   83.81    2.70
   2   2   0   79.76    2.70
  -2   2   0   80.92    2.75
  -2   2   0   80.53    2.75
  -2   2   0   81.94    2.64
  -2   2   0   78.90    2.65
  -2  -2   0   80.87    2.68
   2  -2   0   79.38    2.69
   2  -2   0   80.11    2.66
  -2  -2   0   80.90    2.69
   2   2   0   82.77    2.69
   2  -2   0   84.44    2.67
   2  -2   0   79.49    2.67
  -2   2   0   78.56    2.76
   2   2   0   80.76    2.69
  -2   2   0   78.90    2.74
   2  -2   0   78.58    2.72
   2  -2   0   82.39    2.84
  -2  -2   0   81.66    2.66
  -2  -2   0   77.76    2.64
   2  -2   0   78.48    2.68
  -2   2   0   77.82    2.69
   2  -2   0   82.33    2.72
   2  -2   0   77.02    2.62
   2  -2   0   82.20    2.62
   2   2   0   77.02    2.69
  -2  -2   0   80.79    2.65
  -2  -2   0   84.60    2.66
   2  -2   0   79.70    2.69
   2  -2   0   80.52    2.68
   2   2   0   81.55    2.67
  -2   2   0   75.76    2.70
  -2  -2   0   77.41    2.83
  -2  -2   0   82.87    2.73
   2   2   0   84.73    2.80
   2   2   0   83.40    2.69
   2   2   0   79.06    2.66
   2   2   0   81.57    2.66
   2   2   0   77.38    2.69
   2   2   0   75.88    2.67
  -2   2   0   72.39    2.65
  -2   2   0   77.78    2.68
   2   2   0   74.00    2.83
  -3  -2   0  161.77    5.20
  -3  -2   0  163.43    5.21
   3   2   0  162.63    5.25
  -3   2   0  162.34    5.24
  -3   2   0  155.84    5.26
   3  -2   0  159.84    5.26
   3  -2   0  160.63    5.17
  -3  -2   0  159.83    5.20
   3   2   0  154.26    5.21
   3   2   0  158.32    5.27
  -3   2   0  158.21    5.32
   3   2   0  151.67    5.23
   3  -2   0  160.63    5.15
  -3   2   0  163.94    5.22
   3  -2   0  157.36    5.22
   3  -2   0  157.95    5.23
  -3  -2   0  156.87    5.26
  -3   2   0  152.10    5.20
  -3   2   0  155.53    5.27
  -3   2   0  148.29    5.27
   3  -2   0  160.44    5.15
   3  -2   0  161.13    5.14
   3  -2   0  157.17    5.25
   3  -2   0  148.17    5.29
   3  -2   0  160.65    5.25
   3  -2   0  163.79    5.26
  -3  -2   0  162.98    5.25
   3   2   0  153.15    5.35
   3  -2   0  165.27    5.25
   3   2   0  172.60    5.28
  -3   2   0  162.06    5.33
   3  -2   0  150.38    5.22
   3   2   0  157.08    5.23
   3   2   0  157.38    5.29
  -3  -2   0  155.43    5.25
  -3  -2   0  153.79    5.24
  -3  -2   0  164.18    5.32
  -3  -2   0  152.65    5.17
   3  -2   0  150.65    5.33
   3  -2   0  164.42    5.29
   3   2   0  162.02    5.26
  -3  -2   0  160.35    5.21
  -3  -2   0  154.37    5.22
   3  -2   0  160.98    5.32
  -3   2   0  157.28    5.33
   3  -2   0  162.30    5.30
   3   2   0  164.05    5.25
  -3  -2   0  150.17    5.18
  -3  -2   0  157.28    5.22
  -3   2   0  155.87    5.20
  -3  -2   0  155.52    5.31
   3  -2   0  161.68    5.20
   3   2   0  155.91    5.21
  -4  -2   0   31.34    1.21
   4  -2   0   34.31    1.27
   4  -2   0   34.00    1.42
   4  -2   0   35.19    1.30
   4  -2   0   34.53    1.16
   4   2   0   33.18    1.31
   4   2   0   33.78    1.27
   4  -2   0   33.79    1.30
   4   2   0   34.37    1.28
  -4  -2   0   33.48    1.21
  -4   2   0   35.22    1.23
   4   2   0   33.20    1.44
  -4  -2   0   33.98    1.23
   4   2   0   33.45    1.26
  -4   2   0   34.49    1.40
   4  -2   0   36.12    1.32
   4  -2   0   34.38    1.26
  -4  -2   0   33.39    1.26
  -4  -2   0   31.71    1.22
  -4  -2   0   36.67    1.43
  -4   2   0   34.32    1.34
  -4   2   0   32.51    1.33
   4   2   0   32.00    1.26
   4  -2   0   35.16    1.29
   4   2   0   32.79    1.28
   4  -2   0   35.32    1.30
   4  -2   0   35.09    1.16
  -4  -2   0   32.84    1.31
  -4   2   0   33.88    1.40
  -4  -2   0   32.96    1.21
  -4  -2   0   33.25    1.32
   4  -2   0   36.28    1.31
  -4   2   0   36.43    1.47
   4  -2   0   33.95    1.39
   4  -2   0   34.58    1.23
  -4  -2   0   35.08    1.25
  -4   2   0   36.68    1.34
  -4   2   0   38.07    1.25
   4   2   0   33.92    1.33
  -4  -2   0   33.95    1.29
  -4   2   0   36.07    1.39
  -4  -2   0   32.38    1.25
  -4  -2   0   31.95    1.29
  -4  -2   0   34.57    1.32
  -4   2   0   35.60    1.28
   4  -2   0   34.53    1.34
   4   2   0   34.52    1.34
  -4  -2   0   33.85    1.30
   4   2   0   33.55    1.31
   4   2   0   33.17    1.29
  -5   2   0   38.41    2.00
  -5  -2   0   43.24    1.71
   5   2   0   42.63    1.61
   5   2   0   42.20    1.58
   5  -2   0   43.01    1.84
   5   2   0   42.29    1.65
  -5   2   0   41.36    1.82
   5  -2   0   42.67    1.66
   5  -2   0   41.32    1.61
   5   2   0   43.94    1.63
  -5  -2   0   41.95    1.58
  -5  -2   0   45.52    1.67
  -5  -2   0   42.18    1.52
  -5  -2   0   43.08    1.57
  -5  -2   0   44.54    1.83
   5   2   0   42.01    1.79
   5   2   0   44.73    1.64
   5  -2   0   41.33    1.57
  -5   2   0   44.58    1.72
   5  -2   0   42.82    1.66
  -5  -2   0   45.48    1.74
   5   2   0   41.88    1.70
   5  -2   0   41.72    1.63
  -5   2   0   44.98    1.56
  -5   2   0   40.00    1.57
  -5   2   0   44.10    1.74
   5   2   0   44.55    1.70
  -5  -2   0   45.81    1.63
  -5   2   0   42.66    1.59
  -5   2   0   42.87    1.55
   5  -2   0   43.99    1.69
  -5  -2   0   42.82    1.69
  -5   2   0   45.64    1.90
   5  -2   0   42.88    1.56
   5   2   0   44.20    1.68
   5   2   0   42.59    1.62
   5  -2   0   41.95    1.60
   5  -2   0   46.40    1.79
   5   2   0   44.05    1.82
   5  -2   0   44.51    1.66
  -5  -2   0   46.69    1.68
  -5   2   0   41.25    1.72
  -6   2   0   10.07    0.54
  -6   2   0    9.40    0.59
   6   2   0    8.67    0.43
  -6  -2   0    9.11    0.62
  -6  -2   0    8.67    0.63
  -6  -2   0    9.68    0.57
   6  -2   0    8.89    0.98
  -6  -2   0    8.94    0.77
   6  -2   0    9.91    0.42
  -6   2   0   10.26    0.56
   6   2   0    9.66    0.59
  -6  -2   0    9.88    0.41
   6  -2   0    9.27    0.37
   6  -2   0   10.82    0.70
   6  -2   0    9.07    0.60
  -6   2   0    9.59    0.67
   6  -2   0    8.90    0.71
   6   2   0    9.79    0.63
   6  -2   0    9.86    0.56
   6  -2   0    9.08    0.57
   6  -2   0    8.87    1.02
   6  -2   0    9.58    0.56
   6   2   0   10.32    0.61
  -6   2   0    8.56    0.77
   6   2   0    8.61    0.73
  -6  -2   0    9.75    0.53
  -6  -2   0    8.62    0.38
  -7   2   0   29.88    1.22
  -7  -2   0   30.79    1.32
   7   2   0   31.90    1.38
   7  -2   0   30.17    1.34
   7   2   0   28.36    1.34
   7  -2   0   30.52    1.28
  -7  -2   0   29.61    1.39
  -7   2   0   29.34    1.23
  -7  -2   0   30.52    1.57
   7  -2   0   29.55    1.02
  -7   2   0   29.61    1.06
  -7   2   0   30.14    1.43
   7  -2   0   29.66    1.41
  -7  -2   0   30.75    1.23
  -7  -2   0   29.85    1.07
   7  -2   0   31.08    1.10
   7   2   0   30.47    1.33
   7  -2   0   27.17    1.11
   7  -2   0   30.68    1.31
   7   2   0   29.44    1.10
  -8  -2   0   -0.24    0.42
   8   2   0   -0.18    0.28
   8   2   0    0.10    0.34
   8  -2   0    0.03    0.26
  -8  -2   0    0.05    0.04
   8  -2   0    0.24    0.57
  -8   2   0   -0.17    0.32
   8   2   0    0.10    0.06
  -8  -2   0   -0.29    0.21
   8  -2   0    0.17    0.07
   9  -2   0   24.10    0.86
   9   2   0   23.30    0.86
  -9  -2   0   22.93    0.83
   0  -3   0    0.06    0.05
   0   3   0    0.12    0.12
   0  -3   0    0.08    0.10
   0  -3   0    0.06    0.08
   0  -3   0    0.06    0.06
   0  -3   0    0.07    0.04
   0  -3   0    0.08    0.07
   0   3   0    0.09    0.07
   0  -3   0    0.22    0.07
   0  -3   0    0.08    0.06
   0  -3   0   -0.01    0.07
   0  -3   0   -0.04    0.09
   0  -3   0    0.20    0.06
   0   3   0    0.05    0.05
   0  -3   0    0.05    0.05
   0   3   0    0.21    0.08
   0  -3   0    0.16    0.16
   0   3   0    0.07    0.06
   0  -3   0    0.00    0.06
   0   3   0    0.11    0.13
   0  -3   0    0.06    0.10
   0  -3   0    0.09    0.05
   0   3   0   -0.01    0.07
   0  -3   0    0.21    0.13
   0  -3   0    0.11    0.05
   0   3   0    0.05    0.05
   1  -3   0   22.49    0.82
  -1   3   0   22.89    0.84
  -1  -3   0   22.43    0.85
   1  -3   0   23.36    0.83
   1  -3   0   24.34    0.80
   1  -3   0   23.22    0.91
   1   3   0   21.26    0.84
   1   3   0   21.77    0.88
  -1  -3   0   21.97    0.80
  -1  -3   0   22.47    0.80
   1   3   0   21.04    0.83
   1  -3   0   24.24    0.91
   1  -3   0   23.99    0.80
   1  -3   0   22.55    0.79
   1  -3   0   24.06    0.82
  -1   3   0   23.59    0.83
  -1   3   0   22.74    0.84
  -1  -3   0   22.97    0.93
   1  -3   0   22.99    0.81
   1  -3   0   23.05    0.85
  -1  -3   0   22.63    0.89
   1   3   0   22.61    0.80
   1   3   0   21.01    0.86
   1  -3   0   23.92    0.93
  -1   3   0   23.72    0.87
  -1  -3   0   22.60    0.84
  -1  -3   0   21.70    0.83
  -1  -3   0   22.52    0.84
  -1  -3   0   22.51    0.84
  -1  -3   0   20.89    0.82
   1  -3   0   25.67    1.07
  -1   3   0   23.56    0.83
   1   3   0   22.43    0.85
   1   3   0   23.00    0.87
  -1  -3   0   22.24    0.78
   1  -3   0   21.73    0.96
   1  -3   0   22.05    0.85
  -1   3   0   22.92    0.85
  -1  -3   0   21.90    0.95
   1   3   0   21.19    0.98
  -1   3   0   23.89    0.83
  -1   3   0   23.62    0.92
  -1  -3   0   21.68    0.85
  -1  -3   0   21.51    0.87
   1  -3   0   21.06    0.82
  -1  -3   0   21.70    0.84
  -1   3   0   23.69    0.93
   1  -3   0   23.39    0.86
   1   3   0   22.67    0.93
   1   3   0   21.28    0.87
  -1   3   0   22.99    0.92
  -1  -3   0   21.66    0.81
  -1   3   0   22.59    0.82
  -2  -3   0   18.46    0.69
  -2   3   0   17.38    0.71
   2   3   0   19.13    0.75
  -2   3   0   17.89    0.70
   2  -3   0   17.56    0.68
   2  -3   0   18.08    0.71
  -2  -3   0   15.86    0.75
   2  -3   0   18.27    0.67
  -2   3   0   17.47    0.68
   2   3   0   18.95    0.73
  -2  -3   0   18.63    0.69
   2  -3   0   18.24    0.69
   2  -3   0   17.46    0.64
   2  -3   0   18.23    0.72
   2  -3   0   18.70    0.76
  -2   3   0   17.09    0.74
  -2  -3   0   17.74    0.72
  -2  -3   0   18.04    0.68
   2  -3   0   17.23    0.73
   2  -3   0   18.23    0.67
   2   3   0   18.45    0.68
   2   3   0   17.85    0.73
  -2  -3   0   19.35    0.79
   2  -3   0   17.35    0.79
  -2  -3   0   18.95    0.69
  -2  -3   0   17.93    0.75
  -2   3   0   18.09    0.67
   2   3   0   16.47    0.68
   2   3   0   17.35    0.68
  -2  -3   0   19.10    0.72
  -2  -3   0   17.46    0.67
   2  -3   0   18.27    0.71
  -2  -3   0   19.13    0.73
   2  -3   0   17.88    0.81
  -2   3   0   18.29    0.80
   2   3   0   17.25    0.74
  -2  -3   0   18.83    0.73
   2  -3   0   19.54    0.78
  -2   3   0   18.83    0.89
   2  -3   0   17.66    0.72
  -2  -3   0   18.58    0.71
  -2  -3   0   17.72    0.66
  -2  -3   0   18.62    0.70
  -2   3   0   17.37    0.73
   2  -3   0   18.36    0.74
  -2  -3   0   18.69    0.69
   2  -3   0   17.87    0.66
  -2   3   0   17.36    0.68
   2  -3   0   17.62    0.67
   2   3   0   18.54    0.82
  -2  -3   0   17.39    0.66
   2   3   0   19.15    0.74
  -3   3   0   11.24    0.47
  -3   3   0   10.26    0.53
  -3   3   0   10.78    0.52
   3  -3   0   10.82    0.45
  -3   3   0   10.56    0.40
   3  -3   0   10.39    0.49
   3   3   0    9.75    0.49
  -3  -3   0    9.04    0.42
   3  -3   0   10.13    0.49
  -3  -3   0    9.79    0.50
  -3   3   0   10.48    0.52
  -3  -3   0    9.51    0.44
  -3  -3   0    9.55    0.45
  -3  -3   0   10.20    0.45
   3  -3   0   10.88    0.48
  -3  -3   0   10.32    0.59
   3   3   0    9.23    0.43
  -3   3   0   11.08    0.61
  -3   3   0   10.29    0.73
  -3   3   0   10.11    0.45
   3   3   0    9.31    0.47
   3  -3   0   11.15    0.44
   3   3   0    9.68    0.50
  -3   3   0    9.91    0.59
  -3  -3   0    9.67    0.51
   3   3   0    9.78    0.61
  -3   3   0   10.66    0.58
  -3  -3   0    9.33    0.48
   3   3   0   10.10    0.50
   3  -3   0   10.65    0.39
   3   3   0    9.39    0.58
   3  -3   0    9.84    0.49
  -3   3   0   10.86    0.50
   3   3   0    9.30    0.49
  -3  -3   0    9.53    0.44
   3   3   0    9.70    0.74
   3   3   0    9.12    0.45
  -3  -3   0    9.67    0.51
  -3  -3   0   10.29    0.49
   3  -3   0   11.40    0.55
   3   3   0    9.05    0.51
   3  -3   0   10.50    0.61
  -3   3   0   10.62    0.46
   3   3   0    9.68    0.47
   3  -3   0   10.19    0.44
  -3  -3   0    9.48    0.45
  -3  -3   0    9.82    0.47
  -3  -3   0    9.90    0.45
  -3  -3   0    9.23    0.42
   4  -3   0   41.00    1.52
   4  -3   0   39.35    1.42
  -4  -3   0   39.88    1.48
  -4  -3   0   40.11    1.54
   4  -3   0   39.97    1.49
   4  -3   0   40.93    1.41
  -4   3   0   38.17    1.63
   4   3   0   37.90    1.47
  -4   3   0   37.15    1.63
   4  -3   0   39.23    1.61
   4   3   0   40.17    1.51
   4  -3   0   38.71    1.67
   4   3   0   41.40    1.74
   4  -3   0   40.89    1.46
  -4   3   0   40.84    1.54
  -4   3   0   37.12    1.42
  -4  -3   0   36.90    1.38
   4   3   0   39.67    1.46
  -4  -3   0   39.65    1.44
   4  -3   0   38.32    1.46
  -4   3   0   39.84    1.45
  -4  -3   0   39.16    1.52
  -4   3   0   39.30    1.47
   4  -3   0   40.51    1.50
  -4  -3   0   38.98    1.47
   4   3   0   41.95    1.53
   4  -3   0   38.17    1.52
   4   3   0   39.28    1.58
  -4  -3   0   39.14    1.40
   4   3   0   38.92    1.53
   4   3   0   36.76    1.44
  -4  -3   0   39.44    1.51
   4  -3   0   38.70    1.47
   4   3   0   40.77    1.50
  -4  -3   0   39.82    1.41
   4  -3   0   40.39    1.56
  -4  -3   0   39.38    1.50
  -4  -3   0   38.78    1.45
   4  -3   0   38.76    1.48
  -4   3   0   38.40    1.44
  -4  -3   0   36.78    1.42
  -4  -3   0   38.71    1.60
   4   3   0   39.85    1.56
   4   3   0   38.48    1.45
  -4   3   0   37.35    1.53
  -4   3   0   38.87    1.61
   4   3   0   44.41    1.65
  -5  -3   0  114.74    4.01
   5   3   0  120.43    4.08
  -5  -3   0  116.80    4.24
   5  -3   0  102.38    4.29
   5   3   0  110.70    4.17
  -5  -3   0  113.28    3.90
  -5   3   0  113.60    3.93
   5  -3   0  111.93    4.04
   5  -3   0  115.93    4.01
   5  -3   0  118.58    3.95
   5  -3   0  113.19    3.98
   5  -3   0  111.00    4.12
   5   3   0  115.44    4.00
   5   3   0  111.08    3.98
  -5  -3   0  114.32    3.90
   5  -3   0  110.06    3.94
  -5  -3   0  115.00    3.92
   5   3   0  108.41    4.19
  -5  -3   0  124.16    4.00
  -5   3   0  111.23    3.90
   5  -3   0  119.55    3.96
  -5   3   0  121.32    3.95
   5  -3   0  114.21    4.01
  -5   3   0  116.38    3.90
   5   3   0  113.18    4.01
   5   3   0  120.24    3.99
  -5   3   0  111.24    4.07
  -5  -3   0  114.57    4.05
   5  -3   0  111.74    3.88
  -5   3   0  113.56    4.05
  -5   3   0  119.16    4.15
  -5   3   0  115.50    3.86
  -5  -3   0  111.13    4.20
   5  -3   0  123.26    4.33
  -6  -3   0    0.34    0.13
   6   3   0    0.34    0.25
   6  -3   0    0.61    0.28
  -6  -3   0    0.29    0.08
   6   3   0    0.27    0.21
   6  -3   0    0.49    0.08
   6  -3   0    0.48    0.31
   6  -3   0    0.40    0.24
  -6  -3   0    0.12    0.15
   6  -3   0    0.12    0.20
  -6   3   0    0.45    0.25
  -6  -3   0    0.59    0.41
  -6   3   0    0.50    0.24
   6  -3   0    0.64    0.12
  -6  -3   0    0.19    0.27
   6   3   0    0.03    0.24
  -6  -3   0    0.37    0.09
  -6   3   0    0.70    0.23
  -6   3   0    0.59    0.26
  -6  -3   0    0.23    0.22
   6  -3   0    0.79    0.23
   7  -3   0   18.76    0.73
  -7   3   0   18.14    0.70
  -7  -3   0   18.89    0.72
   7   3   0   19.85    1.01
  -7  -3   0   19.09    1.10
  -7   3   0   18.38    1.09
  -7  -3   0   19.83    0.89
   7   3   0   19.37    0.74
   7   3   0   19.97    1.06
   7  -3   0   18.19    0.94
   7  -3   0   18.19    0.65
  -7   3   0   18.30    0.91
  -7  -3   0   19.31    1.21
   7   3   0   18.26    1.00
   7  -3   0   18.16    0.93
  -7  -3   0   18.13    0.97
   7  -3   0   19.14    1.05
   8   3   0   18.34    1.00
  -8   3   0   17.31    1.12
   8   3   0   17.93    0.70
  -8  -3   0   20.97    1.96
   8  -3   0   17.99    0.95
   8  -3   0   15.53    1.70
  -8  -3   0   17.71    0.86
   8   3   0   17.27    1.35
  -8   3   0   18.28    0.66
   9   3   0    4.39    0.22
  -9  -3   0    4.23    0.24
   9  -3   0    4.02    0.27
   0  -4   0    0.01    0.06
   0  -4   0   -0.02    0.11
   0  -4   0   -0.04    0.10
   0   4   0    0.07    0.07
   0   4   0    0.07    0.11
   0  -4   0    0.05    0.13
   0   4   0    0.00    0.14
   0  -4   0    0.06    0.09
   0  -4   0    0.09    0.05
   0  -4   0    0.01    0.07
   0  -4   0    0.13    0.12
   0  -4   0    0.16    0.08
   0   4   0    0.00    0.07
   0  -4   0    0.03    0.05
   0  -4   0    0.02    0.06
   0  -4   0    0.06    0.08
   0   4   0    0.07    0.11
   0  -4   0    0.04    0.07
   0  -4   0    0.06    0.08
   0  -4   0   -0.12    0.30
   0   4   0    0.19    0.11
   0  -4   0    0.00    0.12
   1   4   0    3.41    0.26
  -1  -4   0    3.45    0.22
  -1  -4   0    3.79    0.33
  -1  -4   0    3.96    0.26
  -1  -4   0    3.72    0.23
  -1   4   0    3.56    0.24
   1  -4   0    3.82    0.22
   1   4   0    3.37    0.29
  -1   4   0    3.42    0.39
  -1   4   0    3.83    0.32
  -1   4   0    4.06    0.27
   1  -4   0    4.01    0.29
   1  -4   0    3.66    0.35
   1   4   0    3.22    0.31
  -1  -4   0    3.59    0.17
   1  -4   0    3.61    0.24
  -1   4   0    4.09    0.27
  -1  -4   0    3.38    0.26
  -1   4   0    3.80    0.29
  -1   4   0    3.74    0.25
   1   4   0    3.46    0.28
  -1   4   0    3.88    0.28
   1  -4   0    3.64    0.20
   1  -4   0    3.21    0.24
   1  -4   0    3.84    0.24
   1  -4   0    3.29    0.23
  -1  -4   0    3.95    0.25
  -1  -4   0    3.54    0.24
   1  -4   0    3.66    0.27
  -1   4   0    3.99    0.36
   1  -4   0    4.23    0.39
  -1  -4   0    3.40    0.17
   1  -4   0    3.70    0.27
   1  -4   0    3.93    0.24
  -1  -4   0    3.53    0.19
   1  -4   0    3.93    0.26
   1   4   0    3.44    0.37
   1   4   0    3.53    0.28
   1  -4   0    4.27    0.23
   1   4   0    3.31    0.29
  -1  -4   0    3.70    0.28
  -1   4   0    3.50    0.23
  -1   4   0    3.43    0.24
   1  -4   0    3.60    0.29
   1  -4   0    4.14    0.48
  -1  -4   0    3.06    0.52
  -1  -4   0    3.71    0.22
   1  -4   0    3.95    0.28
  -1  -4   0    3.74    0.25
   1   4   0    3.63    0.26
   2  -4   0   10.01    0.45
   2   4   0   11.07    0.54
  -2  -4   0   10.43    0.55
  -2   4   0   10.04    0.48
  -2   4   0    9.77    0.46
  -2   4   0   10.80    0.55
  -2  -4   0   10.60    0.46
   2  -4   0   10.38    0.63
   2  -4   0   10.43    0.54
  -2   4   0    9.71    0.59
  -2  -4   0   10.44    0.52
  -2   4   0    9.81    0.63
  -2  -4   0   10.84    0.47
   2  -4   0    9.35    0.56
   2  -4   0   10.13    0.46
   2   4   0   10.38    0.65
   2  -4   0   10.46    0.52
  -2  -4   0   10.24    0.57
  -2  -4   0   11.04    0.48
  -2  -4   0   10.51    0.52
   2  -4   0   10.14    0.53
  -2  -4   0   10.72    0.49
  -2  -4   0   10.24    0.50
  -2   4   0   10.13    0.47
  -2   4   0    9.99    0.50
   2   4   0   11.38    0.57
  -2   4   0   10.51    0.49
   2   4   0   11.19    0.53
   2   4   0    9.68    0.46
   2   4   0   10.09    0.55
   2  -4   0   10.24    0.47
   2  -4   0    9.93    0.44
   2  -4   0   10.15    0.43
   2  -4   0   10.16    0.50
   2  -4   0    9.98    0.47
  -2  -4   0   10.44    0.42
  -2  -4   0   10.61    0.52
   2   4   0   10.68    0.53
   2  -4   0    9.92    0.50
  -2  -4   0   11.35    0.49
   2   4   0    9.85    0.64
  -2  -4   0    9.98    0.46
  -2  -4   0   11.01    0.47
  -2   4   0    9.46    0.55
  -2  -4   0    9.83    0.45
  -2   4   0    9.68    0.62
   2   4   0   11.35    0.52
   2   4   0   10.97    0.44
  -2   4   0   10.17    0.46
  -2   4   0    9.61    0.50
  -2   4   0    9.83    0.51
   2  -4   0    9.90    0.53
   3  -4   0   29.46    1.27
  -3   4   0   29.89    1.22
   3  -4   0   28.66    1.10
  -3  -4   0   29.07    1.10
  -3  -4   0   30.60    1.14
   3   4   0   29.70    1.24
   3  -4   0   27.70    1.17
  -3   4   0   27.59    1.33
  -3   4   0   28.62    1.33
   3  -4   0   28.53    1.35
   3   4   0   30.06    1.12
  -3  -4   0   28.89    1.07
   3   4   0   29.56    1.18
  -3   4   0   27.37    1.19
   3  -4   0   28.84    1.11
   3   4   0   30.66    1.20
   3   4   0   30.60    1.08
   3   4   0   28.26    1.18
   3  -4   0   28.42    1.14
   3  -4   0   26.14    1.18
   3  -4   0   28.09    1.07
  -3   4   0   29.52    1.05
   3   4   0   29.61    1.37
  -3  -4   0   31.27    1.11
   3  -4   0   27.50    1.20
  -3  -4   0   32.07    1.18
  -3  -4   0   29.44    1.27
   3  -4   0   29.94    1.17
  -3   4   0   29.17    1.15
  -3  -4   0   31.07    1.23
   3   4   0   31.02    1.13
  -3  -4   0   29.44    1.12
  -3  -4   0   30.37    1.19
  -3   4   0   28.35    1.28
   3   4   0   29.20    1.11
   3  -4   0   28.03    1.01
  -3   4   0   27.87    1.17
   3  -4   0   29.48    1.10
  -3  -4   0   30.62    1.18
  -3  -4   0   29.41    1.11
  -3  -4   0   30.85    1.25
  -3   4   0   27.74    1.12
   3   4   0   30.43    1.21
   3  -4   0   27.11    1.13
   3  -4   0   29.00    1.16
  -3   4   0   27.04    1.10
   3   4   0   30.00    1.22
   4   4   0    6.63    0.47
   4  -4   0    6.19    0.46
  -4  -4   0    7.08    0.39
  -4  -4   0    6.73    0.48
   4   4   0    6.25    0.50
   4  -4   0    6.51    0.39
  -4   4   0    6.06    0.51
   4   4   0    6.98    0.48
   4  -4   0    5.88    0.42
   4   4   0    6.60    0.53
   4  -4   0    6.42    0.53
   4  -4   0    6.58    0.41
   4  -4   0    6.52    0.64
   4  -4   0    6.63    0.46
  -4  -4   0    7.00    0.55
   4  -4   0    7.41    0.43
  -4   4   0    7.71    0.61
   4  -4   0    5.67    0.47
  -4  -4   0    5.84    0.64
  -4  -4   0    6.71    0.43
  -4  -4   0    6.86    0.40
   4  -4   0    6.08    0.53
  -4   4   0    6.04    0.40
  -4  -4   0    6.30    0.43
   4  -4   0    5.91    0.49
  -4   4   0    6.21    0.55
  -4  -4   0    7.07    0.52
   4   4   0    6.48    0.48
   4   4   0    6.66    0.53
  -4  -4   0    6.83    0.48
  -4   4   0    6.57    0.45
  -4   4   0    7.48    0.45
   4   4   0    7.22    0.65
   4   4   0    6.54    0.51
   4  -4   0    7.12    0.50
   4   4   0    7.62    0.48
   4   4   0    6.90    0.49
  -4   4   0    6.62    0.46
  -4   4   0    7.18    0.60
   4  -4   0    6.17    0.42
  -4  -4   0    6.72    0.51
  -4  -4   0    6.76    0.42
  -4  -4   0    7.10    0.42
  -5  -4   0    0.09    0.14
   5  -4   0    0.16    0.15
  -5  -4   0    0.57    0.47
   5  -4   0    0.77    0.20
  -5   4   0    0.09    0.07
  -5  -4   0   -0.15    0.30
   5  -4   0    0.19    0.20
   5  -4   0   -0.05    0.31
   5  -4   0   -0.02    0.28
  -5  -4   0    0.07    0.06
   5  -4   0    0.37    0.29
  -5   4   0    0.46    0.41
  -5  -4   0   -0.05    0.30
   5   4   0   -0.11    0.19
   5  -4   0    0.39    0.07
  -5  -4   0    0.46    0.18
  -5  -4   0    0.19    0.09
   5   4   0    0.39    0.28
  -5   4   0    0.24    0.23
  -5   4   0   -0.02    0.16
  -5   4   0    0.28    0.26
   5   4   0    0.27    0.18
  -5   4   0    0.87    0.23
   5  -4   0   -0.46    0.43
  -6  -4   0    5.32    0.88
   6   4   0    6.01    0.53
  -6  -4   0    5.85    0.51
  -6   4   0    5.28    0.55
   6  -4   0    6.21    0.32
  -6  -4   0    5.40    0.26
  -6   4   0    5.96    0.65
   6   4   0    6.18    0.60
  -6  -4   0    5.71    0.29
   6  -4   0    6.11    0.64
   6  -4   0    5.51    0.48
   6  -4   0    6.31    0.48
   6  -4   0    6.10    0.26
   6  -4   0    6.08    0.51
  -6   4   0    5.99    0.30
  -6  -4   0    6.32    0.45
  -6  -4   0    5.40    0.73
  -6   4   0    6.58    0.50
  -7  -4   0   18.25    1.19
   7  -4   0   18.29    0.62
   7  -4   0   17.68    1.14
  -7  -4   0   17.88    0.69
   7  -4   0   17.88    0.70
   7   4   0   17.62    0.74
  -7   4   0   22.61    1.65
   7  -4   0   17.55    1.18
  -7   4   0   16.96    1.10
  -7   4   0   18.39    0.69
  -7  -4   0   16.73    1.21
   7   4   0   22.47    1.51
  -8   4   0    3.87    0.19
   8  -4   0    3.49    0.20
   8   4   0    4.20    0.59
   8   4   0    3.62    0.23
  -8  -4   0    3.31    0.19
  -8  -4   0    3.10    0.43
  -9  -4   0    1.41    0.10
   9  -4   0    1.51    0.11
   0  -5   0    0.24    0.17
   0   5   0   -0.04    0.10
   0  -5   0   -0.02    0.10
   0   5   0   -0.08    0.12
   0   5   0    0.06    0.15
   0  -5   0   -0.17    0.11
   0   5   0    0.13    0.12
   0  -5   0    0.09    0.10
   0   5   0    0.07    0.26
   0   5   0    0.01    0.16
   0  -5   0    0.07    0.13
   0  -5   0    0.10    0.11
   0  -5   0    0.31    0.17
   0  -5   0    0.06    0.09
   0  -5   0    0.09    0.19
   0  -5   0    0.06    0.16
   0   5   0    0.08    0.14
   0  -5   0    0.04    0.14
   0   5   0   -0.15    0.32
   0  -5   0    0.02    0.14
   0  -5   0   -0.18    0.25
  -1  -5   0   95.92    3.20
  -1   5   0   95.61    3.26
   1   5   0  101.51    3.75
   1  -5   0   95.08    3.18
   1   5   0   94.08    3.26
  -1   5   0   95.48    3.26
  -1  -5   0   93.10    3.21
   1   5   0   99.53    3.36
  -1   5   0   90.70    3.20
   1  -5   0   97.83    3.22
  -1   5   0   99.73    3.44
   1  -5   0   94.46    3.18
   1   5   0   92.87    3.36
   1  -5   0   94.26    3.27
   1  -5   0  100.10    3.43
   1  -5   0   95.24    3.24
  -1  -5   0   92.39    3.26
   1   5   0   89.79    3.30
  -1  -5   0   94.14    3.21
  -1   5   0   95.79    3.34
   1  -5   0   96.61    3.20
   1   5   0   97.00    3.38
  -1  -5   0   95.21    3.27
   1   5   0   89.18    3.20
  -1   5   0   97.00    3.27
   1  -5   0   95.83    3.30
   1  -5   0   91.47    3.27
   1   5   0   94.45    3.28
  -1  -5   0   92.16    3.35
   1   5   0   90.58    3.23
   1   5   0   92.95    3.30
  -1  -5   0   99.35    3.22
  -1  -5   0   92.51    3.17
   1   5   0   93.85    3.23
   1  -5   0   93.77    3.31
   1  -5   0   93.25    3.27
  -1   5   0   91.50    3.41
  -1   5   0   90.28    3.25
  -1  -5   0   90.17    3.37
   1  -5   0   94.59    3.23
  -1  -5   0   95.34    3.23
  -1   5   0   95.21    3.24
  -1  -5   0   95.22    3.29
   1  -5   0   93.68    3.17
   2   5   0    8.45    0.45
   2   5   0    8.39    0.59
  -2   5   0    8.08    0.45
  -2  -5   0    8.52    0.43
   2  -5   0    7.90    0.41
  -2   5   0    7.74    0.45
  -2  -5   0    7.96    0.44
   2  -5   0    7.69    0.60
   2  -5   0    7.96    0.47
   2   5   0    8.42    0.44
  -2   5   0    7.46    0.53
   2   5   0    8.68    0.63
  -2  -5   0    7.24    0.58
  -2  -5   0    7.98    0.43
   2   5   0    8.22    0.53
  -2   5   0    7.83    0.71
   2  -5   0    7.97    0.54
   2   5   0    8.40    0.52
  -2   5   0    8.38    0.52
  -2   5   0    8.36    0.48
  -2   5   0    7.53    0.62
   2  -5   0    6.93    0.49
   2  -5   0    7.65    0.50
   2   5   0    8.47    0.58
   2  -5   0    8.36    0.42
  -2  -5   0    8.24    0.42
   2  -5   0    8.55    0.48
  -2  -5   0    7.73    0.48
  -2   5   0    8.39    0.56
   2  -5   0    8.04    0.41
   2   5   0    7.99    0.51
   2  -5   0    8.21    0.50
  -2   5   0    8.43    0.48
   2  -5   0    8.96    0.63
  -2  -5   0    7.67    0.50
   2  -5   0    7.85    0.41
   2   5   0    7.84    0.47
  -2  -5   0    8.53    0.42
  -2  -5   0    7.66    0.47
  -3  -5   0   12.85    0.61
  -3  -5   0   11.91    0.58
  -3  -5   0   12.63    0.59
   3  -5   0   12.49    0.63
  -3  -5   0   12.42    0.62
   3  -5   0   12.16    0.59
   3   5   0   12.84    0.60
   3  -5   0   12.36    0.70
   3  -5   0   12.18    0.67
  -3  -5   0   13.06    0.88
  -3   5   0   11.82    0.63
   3   5   0   14.41    0.83
   3  -5   0   12.15    0.58
  -3   5   0   12.49    0.62
  -3  -5   0   13.47    0.93
   3  -5   0   11.43    0.58
   3   5   0   13.19    1.12
  -3   5   0   10.56    0.98
  -3  -5   0   11.98    0.68
   3  -5   0   12.47    0.69
   3  -5   0   10.98    0.60
  -3   5   0   11.43    0.81
  -3   5   0   11.98    0.61
  -3   5   0   12.23    0.66
   3  -5   0   12.40    0.86
   3   5   0   13.14    0.71
  -3   5   0   11.97    0.63
   3  -5   0   11.52    0.63
  -3   5   0   13.36    0.81
   3   5   0   11.74    0.80
  -3  -5   0   12.12    0.64
  -3  -5   0   12.50    0.68
  -3  -5   0   12.96    0.58
   3   5   0   11.38    0.62
   3   5   0   11.99    0.65
   3   5   0   12.20    0.69
  -4  -5   0    3.82    0.65
   4  -5   0    3.47    0.66
   4  -5   0    4.22    0.21
   4  -5   0    3.26    0.34
  -4  -5   0    3.88    0.27
  -4   5   0    3.60    0.63
  -4   5   0    3.96    0.37
   4  -5   0    3.58    0.19
  -4  -5   0    3.87    0.31
   4  -5   0    3.82    0.53
   4   5   0    3.95    0.39
  -4  -5   0    4.03    0.48
  -4  -5   0    3.91    0.21
   4  -5   0    3.33    0.43
  -4  -5   0    3.60    0.34
  -4   5   0    3.53    0.37
   4  -5   0    4.58    0.34
   4  -5   0    3.24    0.46
   4   5   0    4.16    0.45
  -4  -5   0    3.73    0.22
  -4   5   0    3.96    0.23
  -5   5   0   15.39    0.81
   5   5   0   15.29    0.84
  -5  -5   0   14.89    0.89
   5  -5   0   16.31    0.80
   5  -5   0   14.29    0.80
   5  -5   0   17.83    0.97
   5  -5   0   15.15    0.98
  -5  -5   0   14.03    0.71
   5   5   0   16.23    0.89
  -5   5   0   14.97    0.80
  -5  -5   0   15.93    0.75
  -5   5   0   14.91    1.01
  -5   5   0   14.94    0.75
  -5  -5   0   15.50    0.79
   6  -5   0    3.14    0.18
  -6  -5   0    2.91    0.47
  -6   5   0    3.25    0.20
   6  -5   0    2.74    0.61
  -6  -5   0    3.46    0.74
  -6  -5   0    2.94    0.16
   6  -5   0    3.01    0.43
   6  -5   0    2.91    0.65
   6   5   0    3.76    0.27
  -6  -5   0    3.16    0.19
  -6   5   0    4.08    0.45
   6  -5   0    3.15    0.16
  -6   5   0    4.01    0.51
   6  -5   0    2.84    0.42
   6   5   0    3.28    0.46
   6  -5   0    2.91    0.22
  -6  -5   0    2.75    0.36
   6   5   0    3.75    0.60
  -6   5   0    3.01    0.78
   7   5   0   87.09    2.99
   7   5   0   86.77    3.25
  -7   5   0   93.24    2.96
  -7   5   0   83.63    3.11
   7  -5   0   85.24    2.89
   7  -5   0   89.30    3.14
   7  -5   0   87.81    2.92
   8  -5   0    0.01    0.05
  -8   5   0    0.03    0.04
   8   5   0    0.09    0.07
  -8  -5   0    0.09    0.03
   0  -6   0   13.51    0.70
   0   6   0   14.71    0.71
   0   6   0   13.84    0.92
   0   6   0   13.74    0.74
   0  -6   0   13.55    0.72
   0  -6   0   14.14    0.77
   0   6   0   14.24    0.88
   0  -6   0   13.20    0.62
   0  -6   0   14.48    0.64
   0  -6   0   13.17    0.65
   0  -6   0   13.59    0.80
   0   6   0   13.06    0.79
   0   6   0   13.37    0.68
   0   6   0   13.93    0.68
   0  -6   0   13.70    0.66
   0  -6   0   14.36    0.97
   0   6   0   13.75    0.70
   0  -6   0   13.67    0.66
   1   6   0    1.46    0.33
  -1  -6   0    1.45    0.36
   1  -6   0    1.95    0.32
   1  -6   0    2.03    0.34
   1   6   0    1.76    0.33
  -1  -6   0    1.86    0.26
  -1  -6   0    1.47    0.38
   1  -6   0    1.86    0.23
   1   6   0    1.41    0.28
   1  -6   0    1.74    0.27
  -1  -6   0    2.07    0.52
   1   6   0    1.58    0.31
   1  -6   0    1.90    0.37
   1  -6   0    1.85    0.39
  -1  -6   0    1.05    0.30
  -1  -6   0    1.36    0.32
  -1   6   0    1.67    0.40
  -1   6   0    2.35    0.51
   1   6   0    1.21    0.31
   1   6   0    1.78    0.55
  -1  -6   0    1.45    0.31
   1  -6   0    1.71    0.39
  -1   6   0    1.66    0.32
  -1  -6   0    1.83    0.26
  -1  -6   0    1.76    0.25
  -1   6   0    2.14    0.29
   1  -6   0    1.93    0.29
  -1  -6   0    1.74    0.34
   1   6   0    1.27    0.33
   1  -6   0    1.71    0.35
  -1  -6   0    2.03    0.30
  -1   6   0    1.77    0.42
   1  -6   0    1.23    0.43
   1  -6   0    1.77    0.24
   1  -6   0    1.65    0.43
  -1  -6   0    1.53    0.24
  -1   6   0    1.59    0.29
  -1   6   0    2.01    0.48
   2   6   0    3.39    0.70
   2  -6   0    3.29    0.20
   2  -6   0    3.48    0.44
  -2  -6   0    3.32    0.47
   2   6   0    3.38    0.39
  -2   6   0    3.99    0.42
  -2  -6   0    3.18    0.85
  -2  -6   0    3.15    0.20
   2  -6   0    3.54    0.32
   2  -6   0    3.06    0.69
  -2   6   0    3.31    0.35
  -2  -6   0    3.36    0.29
  -2  -6   0    3.57    0.33
   2  -6   0    3.97    0.31
   2   6   0    3.58    0.43
  -2   6   0    3.15    0.66
   2  -6   0    4.35    0.52
   2  -6   0    3.27    0.18
   2   6   0    3.87    0.72
  -2  -6   0    2.67    0.70
   2   6   0    2.88    0.61
   2  -6   0    3.58    0.18
   2  -6   0    5.44    0.79
   2   6   0    3.24    0.52
  -2  -6   0    2.54    0.73
  -2  -6   0    3.34    0.35
   2   6   0    2.96    0.34
  -2  -6   0    3.55    0.36
  -2   6   0    3.49    0.37
  -2  -6   0    2.91    0.40
  -2  -6   0    2.71    0.38
   2   6   0    3.90    0.44
   2  -6   0    3.03    0.43
   3   6   0   14.07    0.79
   3  -6   0   15.08    0.57
   3  -6   0   14.74    0.54
  -3   6   0   14.30    0.77
  -3   6   0   15.21    0.76
   3   6   0   14.26    0.73
  -3  -6   0   13.86    0.69
  -3  -6   0   14.68    0.74
  -3  -6   0   14.13    0.80
  -3  -6   0   14.56    0.70
  -3  -6   0   14.03    0.57
   3  -6   0   14.66    0.82
   3  -6   0   14.82    0.74
   3   6   0   12.78    0.76
   3  -6   0   14.73    0.69
   3   6   0   13.75    0.82
   3   6   0   13.65    0.63
  -3  -6   0   14.22    0.74
  -3  -6   0   13.98    0.55
   3  -6   0   14.33    0.54
  -4  -6   0    0.43    0.09
  -4  -6   0    0.38    0.08
   4  -6   0    0.74    0.30
  -4   6   0    0.34    0.24
   4  -6   0    0.51    0.09
   4  -6   0    0.58    0.08
  -4   6   0    0.43    0.10
  -4   6   0    0.27    0.22
   4   6   0    0.23    0.26
  -4  -6   0    0.62    0.21
   4   6   0    0.32    0.26
  -4  -6   0    0.28    0.36
  -4  -6   0    0.39    0.18
   4  -6   0    0.44    0.19
   4   6   0    0.50    0.15
   4  -6   0    0.56    0.21
  -5  -6   0    7.49    0.32
  -5  -6   0    7.46    0.57
  -5  -6   0    8.11    0.52
   5  -6   0    8.12    0.71
  -5  -6   0    8.35    0.76
   5   6   0    7.02    0.70
   5  -6   0    8.05    0.31
   5  -6   0    7.67    0.54
  -5   6   0    7.93    0.37
   5  -6   0    7.56    0.33
  -5   6   0    7.91    0.60
  -5  -6   0    7.59    0.35
   5   6   0    7.30    0.62
   5  -6   0    7.73    0.57
   5   6   0    7.56    0.43
  -5   6   0    8.90    0.62
  -6  -6   0    0.18    0.49
  -6  -6   0    0.06    0.04
  -6   6   0    0.14    0.27
  -6   6   0    0.02    0.05
  -6  -6   0    0.09    0.19
  -6   6   0   -0.54    0.36
   6   6   0    0.20    0.54
   6   6   0    0.14    0.34
   6   6   0   -0.01    0.07
   6  -6   0    0.24    0.28
   6  -6   0    0.43    0.50
  -7  -6   0    0.79    0.09
   7   6   0    0.79    0.13
   7  -6   0    0.71    0.12
  -7   6   0    0.55    0.08
   8   6   0    1.21    0.16
  -8   6   0    0.97    0.11
  -8  -6   0    1.29    0.09
   0  -7   0   -0.02    0.24
   0   7   0    0.13    0.31
   0  -7   0    0.03    0.05
   0  -7   0    0.13    0.08
   0   7   0    0.04    0.11
   0  -7   0   -0.18    0.19
   0  -7   0   -0.14    0.25
   0  -7   0    0.08    0.20
   0   7   0    0.02    0.29
   0  -7   0    0.04    0.06
   0  -7   0    0.12    0.16
   0   7   0    0.07    0.33
   0   7   0    0.00    0.25
   0  -7   0    0.01    0.04
   1   7   0   15.71    1.16
  -1  -7   0   17.95    0.81
   1  -7   0   16.64    0.89
   1   7   0   13.12    1.08
   1   7   0   16.37    0.71
   1  -7   0   16.69    0.81
   1  -7   0   15.92    0.63
  -1  -7   0   17.40    0.79
  -1  -7   0   16.54    0.63
  -1  -7   0   18.01    0.90
  -1  -7   0   16.91    0.78
   1   7   0   17.62    0.88
   1   7   0   16.96    0.89
  -1   7   0   15.55    0.95
  -1   7   0   17.29    0.85
  -1  -7   0   16.14    0.63
   1  -7   0   15.61    0.83
  -1  -7   0   17.24    0.62
  -2  -7   0   47.20    1.88
  -2  -7   0   49.13    1.83
  -2  -7   0   48.03    1.65
   2  -7   0   45.74    1.89
  -2  -7   0   47.73    1.77
  -2   7   0   46.03    1.87
   2   7   0   47.63    1.89
  -2  -7   0   48.67    1.80
   2  -7   0   45.69    1.64
   2  -7   0   45.96    1.62
   2   7   0   46.44    1.73
  -2  -7   0   48.58    1.62
   2  -7   0   46.81    1.79
   2  -7   0   47.53    1.61
   2   7   0   48.32    1.97
  -2   7   0   49.71    1.89
   2  -7   0   48.75    1.84
   2   7   0   47.63    1.80
   3   7   0    8.78    0.71
   3  -7   0    7.83    0.54
   3   7   0    7.82    0.46
   3  -7   0    8.06    0.70
  -3   7   0    7.92    0.61
  -3  -7   0    9.07    0.39
  -3  -7   0    9.65    0.60
   3  -7   0    7.80    0.52
   3  -7   0    7.94    0.36
  -3   7   0    8.43    0.61
  -3  -7   0    8.22    0.53
  -3  -7   0    8.12    0.71
   3   7   0    8.58    0.67
   4   7   0   55.55    2.27
   4  -7   0   56.81    1.90
   4  -7   0   56.93    2.14
  -4  -7   0   53.76    2.06
  -4   7   0   55.31    1.94
  -4  -7   0   60.54    2.19
  -4  -7   0   55.49    1.87
   4  -7   0   53.60    2.08
   4  -7   0   55.06    1.86
  -4   7   0   56.38    2.17
  -4   7   0   58.07    2.20
   4   7   0   55.31    2.01
  -4  -7   0   56.31    1.92
  -5  -7   0    0.02    0.32
  -5  -7   0    0.23    0.22
   5  -7   0    0.08    0.24
  -5   7   0    0.80    0.30
   5  -7   0    0.31    0.40
   5  -7   0    0.19    0.05
  -5   7   0    0.31    0.11
   5  -7   0    0.21    0.23
  -5  -7   0    1.32    0.50
   5   7   0    0.28    0.13
   5   7   0    0.49    0.37
   5   7   0    1.04    0.39
  -5   7   0    0.20    0.34
   6   7   0   12.94    0.55
  -6   7   0   11.98    0.48
  -6  -7   0   12.15    0.48
   6  -7   0   11.99    0.46
  -7   7   0    2.27    0.13
   7   7   0    2.03    0.15
   7  -7   0    2.21    0.12
  -7  -7   0    2.03    0.12
   0  -8   0    0.87    0.24
   0  -8   0    0.39    0.36
   0   8   0    0.98    0.30
   0   8   0    0.48    0.13
   0  -8   0    0.81    0.10
   0  -8   0    0.61    0.08
   0  -8   0    0.58    0.08
   0   8   0    0.65    0.35
   0   8   0    0.79    0.43
   0  -8   0    0.65    0.27
   0  -8   0    1.19    0.38
  -1   8   0    2.24    0.41
   1   8   0    2.03    0.45
  -1  -8   0    1.89    0.42
   1  -8   0    1.24    0.13
   1   8   0    1.15    0.18
  -1   8   0    1.17    0.37
  -1  -8   0    1.26    0.10
   1   8   0    1.25    0.41
  -1  -8   0    1.26    0.48
  -1  -8   0    1.14    0.13
   1   8   0    1.28    0.48
  -1  -8   0    1.33    0.11
  -1  -8   0    1.37    0.14
   1  -8   0    1.28    0.27
   1  -8   0    1.25    0.10
   1  -8   0    1.52    0.39
  -1  -8   0    1.64    0.40
   1  -8   0    1.03    0.27
  -1  -8   0    1.06    0.27
  -1  -8   0    2.11    0.49
   1  -8   0    1.36    0.11
   2  -8   0    0.10    0.04
   2   8   0   -0.15    0.44
   2   8   0   -0.03    0.08
  -2  -8   0   -0.24    0.27
  -2   8   0    0.42    0.37
  -2  -8   0    0.34    0.37
   2  -8   0    0.07    0.04
  -2  -8   0   -0.06    0.28
   2   8   0   -0.04    0.36
   2  -8   0   -0.07    0.25
  -2  -8   0    0.20    0.06
  -2  -8   0   -0.52    0.28
  -2  -8   0    0.08    0.06
  -2   8   0    0.19    0.41
   2  -8   0    0.06    0.35
  -3  -8   0    4.44    0.65
  -3   8   0    3.06    0.58
  -3   8   0    3.53    0.22
   3   8   0    3.25    0.25
   3  -8   0    3.72    0.41
  -3  -8   0    3.67    0.46
   3   8   0    2.96    0.65
   3  -8   0    3.04    0.65
   3  -8   0    3.49    0.19
   3   8   0    2.44    0.46
  -3   8   0    3.35    0.51
   4  -8   0    0.76    0.35
  -4   8   0    1.58    0.14
  -4  -8   0    1.69    0.13
   4  -8   0    1.54    0.40
   4   8   0    1.58    0.58
   4   8   0    1.61    0.18
  -4   8   0    1.89    0.40
   4  -8   0    1.69    0.12
  -4   8   0    1.24    0.43
  -4  -8   0    0.94    0.47
  -5   8   0    0.59    0.09
   5   8   0    0.42    0.11
   5  -8   0    0.60    0.07
  -5  -8   0    0.39    0.07
   6   8   0    0.84    0.10
  -6   8   0    0.64    0.07
   6  -8   0    0.70    0.07
  -6  -8   0    0.86    0.07
   0  -9   0   -0.01    0.28
   0  -9   0    0.19    0.40
   0   9   0    0.21    0.35
   0  -9   0    0.02    0.04
  -1  -9   0    0.52    0.08
  -1   9   0    0.11    0.31
   1  -9   0    1.00    0.41
   1  -9   0    0.54    0.29
   1   9   0    0.51    0.13
  -1  -9   0    0.13    0.45
  -1   9   0    0.47    0.09
  -2   9   0    3.54    0.20
   2  -9   0    3.41    0.18
   2   9   0    3.21    0.22
   2  -9   0    2.77    0.44
  -2   9   0    5.55    0.90
  -2  -9   0    3.30    0.18
  -3   9   0    2.90    0.17
  -3  -9   0    3.32    0.16
   3   9   0    3.15    0.21
   3  -9   0    2.88    0.16
  -4   9   0   14.03    0.53
   4  -9   0   13.49    0.51
   4   9   0   15.42    0.58
  -4  -9   0   13.80    0.51
   0 -10   0    9.94    0.36
  -1  10   0    0.75    0.09
   1 -10   0    0.76    0.07
  -1 -10   0    0.85    0.08
   0   0  -1    0.11    0.02
   0   0  -1    0.09    0.02
   0   0   1    0.13    0.02
   1   0   1   81.05    2.68
   1   0  -1   83.97    2.65
   1   0  -1   78.23    2.66
  -1   0   1   77.15    2.67
   1   0  -1   86.07    2.65
  -1   0  -1   79.74    2.66
   1   0  -1   82.86    2.65
  -1   0   1   82.09    2.68
  -1   0   1   80.26    2.68
   1   0   1   81.17    2.64
   1   0   1   81.71    2.68
   1   0   1   79.59    2.66
  -1   0  -1   76.27    2.71
  -1   0  -1   81.97    2.68
   1   0   1   85.46    2.69
  -1   0  -1   78.37    2.68
  -1   0  -1   84.81    2.66
  -1   0   1   82.71    2.66
  -1   0  -1   89.01    2.71
   1   0  -1   81.54    2.67
  -1   0  -1   83.09    2.71
  -1   0   1   82.82    2.67
   1   0  -1   84.97    2.69
  -1   0   1   81.93    2.67
  -1   0   1   82.60    2.66
   1   0   1   78.07    2.66
  -1   0   1   76.43    2.68
   1   0   1   80.59    2.65
  -1   0  -1   81.17    2.67
  -1   0   1   80.68    2.65
  -1   0   1   84.52    2.67
  -1   0   1   78.06    2.65
   1   0  -1   80.51    2.67
   1   0   1   81.08    2.66
   1   0   1   83.40    2.70
   1   0   1   85.36    2.68
   1   0  -1   85.25    2.70
   1   0   1   76.69    2.67
  -1   0   1   80.86    2.65
  -1   0  -1   79.29    2.67
  -1   0   1   81.03    2.66
   1   0   1   81.94    2.67
   1   0   1   85.57    2.68
   1   0   1   80.14    2.68
  -1   0  -1   78.51    2.66
  -1   0   1   80.66    2.64
   1   0  -1   79.62    2.65
   2   0  -1  445.29   14.72
  -2   0   1  413.64   14.59
   2   0   1  449.92   14.79
  -2   0  -1  440.54   14.69
   3   0   1   14.83    0.61
  -3   0  -1   15.32    0.56
  -3   0   1   13.35    0.55
   3   0  -1   13.44    0.52
   3   0  -1   15.14    0.57
   3   0   1   13.68    0.56
  -3   0   1   15.03    0.59
  -3   0  -1   13.75    0.54
   3   0  -1   13.71    0.59
   3   0  -1   14.53    0.57
   3   0  -1   14.64    0.60
  -3   0   1   15.00    0.61
  -3   0  -1   14.61    0.56
   3   0   1   15.88    0.64
  -3   0  -1   14.10    0.54
  -3   0   1   14.31    0.51
   3   0   1   14.43    0.57
  -3   0   1   14.01    0.55
  -3   0   1   13.29    0.56
   3   0  -1   14.23    0.66
  -3   0  -1   14.43    0.61
   3   0   1   14.45    0.51
   3   0   1   15.23    0.56
   3   0   1   14.88    0.62
  -3   0   1   14.11    0.59
  -3   0  -1   14.63    0.56
  -3   0   1   13.57    0.61
   3   0  -1   13.87    0.59
   3   0   1   13.81    0.58
   3   0   1   13.70    0.57
   3   0  -1   13.93    0.59
   3   0   1   13.58    0.60
   3   0  -1   14.78    0.56
   3   0  -1   13.96    0.56
   3   0  -1   13.80    0.57
   3   0  -1   14.04    0.54
   3   0  -1   13.31    0.61
  -3   0  -1   14.59    0.56
   3   0   1   13.17    0.62
  -3   0  -1   13.48    0.60
  -3   0   1   15.14    0.60
  -3   0   1   13.26    0.61
  -3   0   1   14.10    0.58
  -3   0  -1   14.76    0.60
  -3   0   1   14.38    0.57
  -3   0  -1   14.05    0.51
  -3   0   1   14.15    0.53
  -3   0  -1   14.21    0.62
  -3   0  -1   14.94    0.64
   3   0  -1   14.11    0.63
  -3   0  -1   14.08    0.59
  -3   0  -1   14.40    0.58
   3   0  -1   16.15    0.59
  -4   0   1  104.23    3.49
   4   0  -1  107.56    3.50
   4   0   1  101.19    3.48
  -4   0  -1  102.06    3.54
  -4   0   1   99.27    3.51
   4   0   1  101.83    3.51
  -4   0   1  104.82    3.40
  -4   0  -1  106.61    3.55
   4   0   1  104.57    3.52
   4   0  -1  100.17    3.52
   4   0  -1  105.06    3.50
   4   0  -1  107.19    3.55
  -4   0  -1  108.23    3.52
  -4   0  -1  103.86    3.44
  -4   0   1  104.53    3.43
   4   0  -1  101.37    3.58
   4   0  -1  110.04    3.49
   4   0   1  103.13    3.61
   4   0  -1  100.30    3.48
   4   0  -1  102.17    3.42
   4   0  -1   98.09    3.43
  -4   0  -1  103.09    3.54
  -4   0  -1  101.30    3.55
  -4   0   1  100.85    3.53
   4   0  -1   98.55    3.49
  -4   0   1   98.39    3.43
  -4   0   1  105.82    3.51
  -4   0   1  108.29    3.54
   4   0  -1  108.67    3.53
   4   0  -1  101.99    3.45
   4   0   1   98.34    3.51
  -4   0   1  104.10    3.46
  -4   0   1  103.03    3.54
  -4   0  -1  104.45    3.54
  -4   0   1  108.07    3.59
  -4   0  -1   98.88    3.46
   4   0  -1   98.59    3.44
   4   0  -1   99.84    3.61
   4   0   1  107.10    3.50
  -4   0  -1   99.78    3.46
   4   0  -1  101.47    3.45
   4   0   1  106.24    3.46
  -4   0  -1  102.67    3.46
  -4   0   1  104.51    3.45
   4   0  -1  107.37    3.54
   4   0   1  104.54    3.61
  -4   0  -1  106.32    3.44
   4   0   1  106.24    3.54
  -4   0  -1  105.29    3.54
  -4   0  -1   97.22    3.50
   5   0   1    6.44    0.64
   5   0   1    6.46    0.40
  -5   0  -1    6.62    0.41
   5   0   1    6.29    0.43
  -5   0  -1    6.07    0.36
   5   0   1    5.61    0.41
   5   0  -1    6.41    0.58
  -5   0  -1    6.13    0.46
   5   0  -1    6.30    0.64
  -5   0  -1    5.97    0.36
  -5   0  -1    6.40    0.37
  -5   0   1    5.72    0.75
  -5   0  -1    6.31    0.51
   5   0  -1    6.44    0.43
   5   0   1    5.64    0.45
  -5   0   1    6.45    0.43
   5   0   1    6.89    0.40
   5   0   1    6.12    0.40
   5   0  -1    6.25    0.45
  -5   0   1    7.07    0.38
   5   0  -1    6.31    0.37
  -5   0   1    6.13    0.41
   5   0   1    7.72    0.55
   5   0   1    5.75    0.55
   5   0   1    6.65    0.40
  -5   0   1    5.98    0.38
  -5   0  -1    5.47    0.41
   5   0  -1    6.33    0.39
   5   0  -1    6.93    0.43
   5   0   1    6.37    0.40
  -5   0  -1    6.55    0.37
  -5   0   1    6.66    0.41
  -5   0   1    6.53    0.47
  -5   0  -1    6.78    0.49
   5   0  -1    6.28    0.39
   5   0  -1    6.64    0.40
   5   0  -1    6.09    0.41
  -5   0   1    6.17    0.44
  -5   0   1    5.33    0.54
  -5   0   1    6.62    0.46
   5   0  -1    6.13    0.42
  -5   0  -1    6.92    0.50
  -5   0  -1    5.56    0.52
   5   0  -1    5.69    0.41
  -5   0  -1    6.28    0.49
   5   0  -1    6.17    0.40
  -6   0  -1    2.25    0.45
   6   0  -1    2.28    0.53
  -6   0   1    3.40    0.48
  -6   0  -1    2.08    0.44
  -6   0   1    2.60    0.29
   6   0   1    2.58    0.34
  -6   0  -1    2.33    0.41
   6   0  -1    2.64    0.32
  -6   0  -1    2.30    0.29
  -6   0  -1    2.25    0.35
  -6   0  -1    2.66    0.51
  -6   0   1    2.73    0.35
   6   0  -1    2.27    0.42
   6   0   1    1.89    0.39
   6   0  -1    3.33    0.50
   6   0   1    2.19    0.38
   6   0   1    2.53    0.32
   6   0  -1    2.85    0.40
   6   0  -1    2.89    0.32
   6   0   1    2.77    0.32
  -6   0  -1    1.66    0.52
  -6   0  -1    2.55    0.29
  -6   0   1    2.79    0.62
  -6   0   1    2.87    0.44
  -6   0  -1    2.34    0.45
   6   0   1    3.19    0.58
   6   0   1    2.16    0.45
   6   0   1    2.61    0.45
   6   0  -1    3.09    0.43
   6   0  -1    2.40    0.42
  -7   0  -1    5.53    0.27
  -7   0  -1    5.47    0.27
  -7   0  -1    5.52    0.29
  -7   0  -1    6.39    0.90
   7   0   1    5.65    0.52
  -7   0   1    4.61    0.55
   7   0  -1    5.50    0.49
   7   0   1    5.52    0.31
   7   0   1    5.82    0.50
  -7   0  -1    5.73    0.58
   7   0  -1    5.86    0.50
  -7   0   1    5.88    0.44
   7   0  -1    5.37    0.30
   8   0  -1    2.76    0.20
   8   0   1    2.53    0.19
  -8   0   1    1.81    0.49
  -8   0  -1    3.04    0.50
   8   0  -1    2.97    0.65
   8   0   1    2.56    0.60
  -8   0  -1    2.35    0.17
  -8   0   1    2.41    0.17
  -8   0  -1    1.82    0.58
  -8   0   1    2.54    0.53
   9   0  -1   20.72    0.79
   9   0   1   20.87    0.78
   9   0  -1   22.28    1.39
  -9   0   1   20.11    0.74
   0  -1   1   35.37    1.18
   0   1  -1   33.87    1.16
   0   1   1   34.80    1.17
   0   1  -1   33.92    1.17
   0   1   1   32.99    1.17
   0  -1  -1   35.70    1.13
   0   1   1   34.43    1.13
   0  -1  -1   33.58    1.13
   0   1   1   34.84    1.15
   0  -1  -1   37.05    1.15
   0  -1   1   34.40    1.16
   0  -1   1   33.54    1.15
   0  -1   1   34.45    1.16
   0   1   1   34.25    1.14
   0   1  -1   35.00    1.18
   0   1  -1   33.26    1.13
   0   1  -1   34.85    1.18
   0  -1  -1   34.47    1.13
   0  -1   1   34.63    1.18
   0   1   1   35.87    1.14
   0  -1   1   35.52    1.18
   0   1   1   32.51    1.15
   0  -1  -1   35.58    1.16
   0   1  -1   33.99    1.15
   0  -1   1   34.58    1.16
   0   1  -1   33.48    1.15
   0  -1  -1   35.69    1.17
   0  -1   1   34.31    1.16
   0  -1  -1   33.77    1.15
   0   1   1   33.91    1.15
   0  -1   1   33.57    1.15
   0   1   1   35.53    1.17
   0   1  -1   33.07    1.13
   0  -1  -1   36.66    1.14
   0   1   1   33.30    1.13
   0   1  -1   33.34    1.17
   0  -1   1   36.09    1.18
   0  -1  -1   34.57    1.14
   0   1   1   34.15    1.15
   0  -1  -1   33.75    1.16
   0  -1  -1   33.45    1.14
   0   1   1   35.93    1.16
   0   1  -1   35.18    1.16
   0  -1   1   33.94    1.13
   0   1  -1   33.57    1.17
   0  -1   1   34.27    1.16
   0   1  -1   35.93    1.16
   0   1   1   33.97    1.14
   0   1   1   34.38    1.14
   0  -1   1   33.48    1.13
   0   1   1   34.40    1.14
   0  -1   1   34.96    1.15
   1  -1   1  129.03    4.36
  -1  -1  -1  134.73    4.32
   1   1  -1  129.79    4.36
   1  -1   1  124.44    4.33
   1  -1   1  134.86    4.32
  -1   1   1  126.92    4.34
   1   1  -1  134.00    4.33
  -1   1   1  129.50    4.34
   1   1  -1  132.00    4.29
   1   1  -1  132.51    4.33
   1   1  -1  136.33    4.34
  -1  -1  -1  139.65    4.35
   1  -1   1  132.92    4.35
  -1   1   1  130.68    4.35
   1   1  -1  136.32    4.33
  -1   1   1  134.67    4.35
   1  -1   1  127.62    4.34
  -1  -1  -1  133.54    4.32
  -1  -1  -1  148.77    4.33
  -1   1   1  133.28    4.34
   1  -1   1  122.87    4.34
  -1   1   1  128.94    4.32
  -1   1   1  135.41    4.32
   1  -1   1  132.42    4.37
   1  -1   1  136.42    4.38
   1   1   1  130.48    4.30
  -1  -1   1  128.87    4.31
  -1  -1   1  134.41    4.33
   1   1   1  126.97    4.31
   1   1   1  135.98    4.33
   1  -1  -1  134.11    4.33
   1  -1  -1  128.43    4.29
  -1  -1   1  134.07    4.31
  -1   1  -1  135.71    4.34
  -1  -1   1  133.08    4.30
   1  -1  -1  128.85    4.30
  -1  -1   1  130.72    4.31
  -1  -1   1  133.31    4.31
  -1   1  -1  129.78    4.33
   1   1   1  138.19    4.30
  -1   1  -1  124.44    4.32
  -1   1  -1  129.62    4.34
  -1   1  -1  128.18    4.34
  -1  -1   1  131.23    4.34
   1   1   1  134.14    4.30
  -1   1  -1  130.54    4.33
   1   1   1  132.77    4.32
   1  -1  -1  133.56    4.32
  -1  -1   1  127.14    4.32
   1   1   1  141.32    4.34
  -1   1  -1  129.52    4.31
   1   1   1  139.73    4.34
   1   1   1  130.43    4.29
   1   1   1  131.89    4.27
   2  -1   1  127.54    4.43
  -2   1   1  125.09    4.45
  -2  -1  -1  131.51    4.42
   2  -1   1  142.98    4.50
  -2  -1  -1  142.13    4.49
   2   1  -1  134.06    4.44
   2   1  -1  139.18    4.38
   2  -1   1  134.90    4.41
  -2  -1  -1  130.84    4.40
  -2  -1  -1  138.41    4.46
  -2  -1  -1  141.28    4.44
   2  -1   1  136.38    4.45
  -2  -1  -1  132.90    4.47
  -2   1   1  137.45    4.44
  -2  -1  -1  135.80    4.43
   2   1  -1  137.70    4.45
   2   1  -1  124.66    4.41
   2  -1   1  137.22    4.42
  -2   1   1  128.19    4.45
  -2  -1  -1  132.85    4.42
   2  -1   1  136.12    4.43
   2  -1   1  137.62    4.47
   2  -1   1  129.34    4.44
   2   1  -1  141.42    4.40
  -2  -1  -1  131.72    4.43
   2   1  -1  143.10    4.49
   2  -1   1  127.63    4.44
  -2   1   1  130.41    4.44
   2   1  -1  142.88    4.43
   2   1  -1  136.07    4.50
  -2   1   1  129.10    4.45
   2   1  -1  134.76    4.41
  -2   1   1  130.70    4.47
   2   1  -1  137.78    4.39
  -2  -1  -1  131.22    4.44
   2   1  -1  125.82    4.47
  -2  -1  -1  141.11    4.44
   2  -1   1  135.95    4.52
  -2  -1  -1  138.72    4.42
   2   1  -1  144.12    4.44
  -2   1   1  136.75    4.45
   2   1  -1  133.99    4.45
   2  -1   1  135.68    4.44
   2  -1   1  126.67    4.40
  -2   1   1  130.55    4.41
   2  -1   1  137.87    4.46
   2   1  -1  133.86    4.46
  -2   1   1  140.99    4.47
   2  -1   1  136.41    4.44
  -2  -1  -1  139.99    4.44
  -2  -1  -1  142.01    4.44
   2  -1   1  135.44    4.48
   2   1  -1  138.77    4.46
   2   1  -1  133.17    4.44
  -2   1   1  131.43    4.46
   2  -1   1  133.33    4.41
  -2  -1   1  135.01    4.39
  -2   1  -1  129.16    4.39
  -2  -1   1  121.42    4.39
   2  -1  -1  134.74    4.41
   2  -1  -1  134.67    4.43
   2   1   1  127.49    4.40
  -2   1  -1  135.74    4.44
  -2   1  -1  131.23    4.45
  -2   1  -1  131.62    4.41
  -2  -1   1  137.05    4.44
   2  -1  -1  128.43    4.40
  -2  -1   1  131.33    4.39
   2   1   1  137.01    4.46
  -2  -1   1  141.89    4.41
  -2   1  -1  139.84    4.38
  -2   1  -1  141.85    4.48
  -2   1  -1  126.26    4.44
   2  -1  -1  125.79    4.43
  -2   1  -1  141.01    4.44
  -2  -1   1  131.69    4.44
  -2  -1   1  138.19    4.42
   2   1   1  133.43    4.38
  -2   1  -1  126.35    4.45
   2  -1  -1  134.37    4.40
  -2  -1   1  137.02    4.41
  -2   1  -1  137.39    4.39
   2  -1  -1  134.79    4.41
  -2  -1   1  131.62    4.41
   2   1   1  130.03    4.42
  -2   1  -1  137.73    4.42
   2  -1  -1  131.78    4.40
   2   1   1  126.86    4.42
   2  -1  -1  133.85    4.44
  -2  -1   1  133.38    4.42
  -2   1  -1  136.16    4.46
   2  -1  -1  133.41    4.40
   2   1   1  133.21    4.41
  -2  -1   1  138.95    4.38
   2  -1  -1  142.54    4.48
   2  -1  -1  138.40    4.37
   2  -1  -1  130.61    4.39
   2  -1  -1  126.61    4.39
   2  -1  -1  136.53    4.45
  -2   1  -1  134.10    4.41
   2   1   1  145.87    4.44
   2   1   1  137.12    4.40
   2   1   1  133.41    4.42
   2   1   1  139.79    4.41
  -2  -1   1  139.64    4.42
  -2   1  -1  134.40    4.38
  -2  -1   1  137.88    4.36
  -2  -1   1  127.74    4.43
   3  -1   1   39.64    1.41
   3  -1   1   37.26    1.38
  -3  -1  -1   38.03    1.35
   3   1  -1   38.67    1.39
   3  -1   1   40.31    1.47
   3   1  -1   39.40    1.40
   3   1  -1   39.07    1.37
  -3  -1  -1   38.59    1.47
   3  -1   1   39.63    1.34
   3  -1   1   42.25    1.48
   3  -1   1   37.12    1.39
   3   1  -1   39.62    1.48
   3   1  -1   40.06    1.41
   3   1  -1   37.94    1.34
   3   1  -1   36.76    1.40
  -3   1   1   39.66    1.42
  -3  -1  -1   39.16    1.39
  -3  -1  -1   38.28    1.41
  -3   1   1   41.53    1.41
  -3  -1  -1   39.01    1.34
   3   1  -1   40.66    1.36
   3  -1   1   39.61    1.40
  -3   1   1   39.67    1.37
  -3  -1  -1   41.99    1.40
   3   1  -1   39.94    1.38
  -3   1   1   40.63    1.42
   3   1  -1   38.18    1.35
   3  -1   1   39.85    1.34
   3   1  -1   39.94    1.36
  -3  -1  -1   39.06    1.38
   3   1  -1   40.00    1.39
  -3  -1  -1   37.34    1.38
  -3  -1  -1   37.03    1.37
   3   1  -1   39.67    1.48
  -3   1   1   40.88    1.40
  -3  -1  -1   37.83    1.39
  -3  -1  -1   36.86    1.35
  -3  -1  -1   38.70    1.36
  -3  -1  -1   38.88    1.40
  -3   1   1   35.32    1.44
   3  -1   1   39.74    1.37
   3   1  -1   39.00    1.41
  -3  -1  -1   39.42    1.27
  -3   1   1   41.27    1.44
  -3   1   1   39.13    1.44
   3  -1   1   38.29    1.42
  -3  -1  -1   39.03    1.40
  -3  -1  -1   37.10    1.37
   3  -1   1   39.05    1.43
   3   1  -1   39.29    1.33
  -3   1   1   38.04    1.35
  -3  -1  -1   40.04    1.44
  -3   1   1   38.81    1.41
  -3  -1   1   39.25    1.35
   3  -1  -1   41.83    1.29
   3   1   1   38.79    1.47
  -3   1  -1   39.30    1.44
  -3   1  -1   42.42    1.44
   3   1   1   36.94    1.41
  -3   1  -1   38.91    1.36
  -3  -1   1   39.85    1.41
   3  -1  -1   38.43    1.40
   3  -1  -1   40.67    1.35
  -3   1  -1   40.38    1.45
   3  -1  -1   39.38    1.42
  -3   1  -1   39.56    1.35
  -3  -1   1   38.60    1.38
  -3   1  -1   38.89    1.47
   3  -1  -1   39.55    1.46
  -3  -1   1   38.69    1.36
   3   1   1   40.44    1.41
  -3  -1   1   37.17    1.44
   3  -1  -1   38.76    1.41
   3   1   1   38.26    1.40
   3  -1  -1   40.53    1.37
  -3   1  -1   38.82    1.34
  -3   1  -1   38.24    1.40
  -3  -1   1   39.57    1.38
   3  -1  -1   39.53    1.39
  -3   1  -1   41.02    1.42
   3  -1  -1   39.36    1.50
  -3  -1   1   38.05    1.40
  -3   1  -1   38.12    1.38
  -3   1  -1   36.72    1.50
  -3  -1   1   39.00    1.34
   3  -1  -1   41.02    1.30
   3  -1  -1   39.96    1.39
   3  -1  -1   40.11    1.39
  -3  -1   1   39.31    1.45
  -3   1  -1   39.19    1.36
   3  -1  -1   39.83    1.39
   3   1   1   42.07    1.42
   3   1   1   36.23    1.43
   3  -1  -1   39.62    1.40
  -3   1  -1   39.38    1.36
   3  -1  -1   39.50    1.38
   3  -1  -1   41.91    1.43
  -3   1  -1   41.27    1.45
   3   1   1   39.82    1.38
   3   1   1   38.11    1.37
  -3   1  -1   38.30    1.37
  -3  -1   1   41.33    1.41
   3   1   1   39.61    1.44
   3  -1  -1   40.63    1.46
  -3   1  -1   39.27    1.47
   3  -1  -1   39.24    1.37
   3   1   1   39.06    1.39
   3  -1  -1   40.97    1.30
   3  -1  -1   39.22    1.38
   3   1   1   38.07    1.38
  -3  -1   1   38.59    1.41
   4  -1   1   74.08    2.45
   4   1  -1   73.04    2.47
  -4  -1  -1   73.12    2.54
  -4  -1  -1   74.31    2.59
   4   1  -1   71.97    2.52
  -4  -1  -1   70.51    2.53
  -4  -1  -1   73.31    2.52
   4  -1   1   72.58    2.51
  -4  -1  -1   74.48    2.46
  -4   1   1   73.51    2.52
  -4  -1  -1   68.83    2.58
  -4  -1  -1   72.74    2.47
   4   1  -1   73.91    2.54
   4   1  -1   71.12    2.51
   4   1  -1   73.25    2.53
  -4  -1  -1   71.48    2.46
  -4   1   1   70.09    2.54
   4  -1   1   71.50    2.53
  -4   1   1   73.54    2.53
  -4   1   1   70.89    2.46
  -4  -1  -1   71.82    2.45
   4  -1   1   69.96    2.50
   4  -1   1   76.83    2.52
   4   1  -1   72.97    2.47
   4  -1   1   76.12    2.58
  -4   1   1   74.50    2.55
  -4   1   1   76.85    2.47
   4   1  -1   70.73    2.44
  -4  -1  -1   74.47    2.53
  -4  -1  -1   75.43    2.54
   4   1  -1   72.70    2.55
  -4  -1  -1   71.25    2.44
   4  -1   1   76.50    2.52
   4  -1   1   75.42    2.53
   4  -1   1   73.22    2.44
  -4   1   1   69.93    2.58
   4  -1   1   66.76    2.44
   4   1  -1   71.84    2.51
  -4  -1  -1   74.80    2.54
   4   1  -1   73.54    2.60
  -4   1   1   69.26    2.46
  -4   1   1   71.71    2.54
  -4   1   1   71.56    2.58
  -4  -1  -1   71.55    2.53
   4   1  -1   74.71    2.46
   4  -1   1   64.70    2.74
   4  -1   1   72.60    2.62
   4   1  -1   70.47    2.48
  -4  -1  -1   71.97    2.50
   4  -1   1   71.38    2.55
   4   1  -1   69.90    2.43
   4  -1   1   73.05    2.50
  -4  -1   1   71.77    2.47
  -4  -1   1   76.05    2.59
   4   1   1   71.80    2.54
   4   1   1   68.59    2.53
  -4  -1   1   71.99    2.46
   4  -1  -1   76.10    2.50
  -4   1  -1   70.55    2.46
   4  -1  -1   71.72    2.62
  -4  -1   1   77.07    2.56
   4  -1  -1   71.26    2.55
   4  -1  -1   76.63    2.54
   4   1   1   70.23    2.54
   4   1   1   74.53    2.53
  -4   1  -1   73.01    2.60
   4  -1  -1   73.31    2.38
  -4  -1   1   78.70    2.57
  -4   1  -1   73.27    2.60
  -4  -1   1   72.40    2.55
  -4   1  -1   75.37    2.58
   4  -1  -1   74.90    2.52
  -4  -1   1   77.14    2.56
   4  -1  -1   74.54    2.55
  -4   1  -1   73.57    2.55
  -4   1  -1   64.58    2.43
  -4   1  -1   71.86    2.48
   4  -1  -1   76.69    2.50
  -4  -1   1   69.41    2.42
  -4  -1   1   70.09    2.44
  -4   1  -1   73.19    2.48
   4  -1  -1   71.70    2.48
   4  -1  -1   73.17    2.63
  -4  -1   1   73.49    2.55
  -4   1  -1   74.33    2.49
   4  -1  -1   72.80    2.50
   4  -1  -1   75.54    2.51
   4   1   1   71.07    2.55
  -4  -1   1   68.68    2.59
  -4  -1   1   70.63    2.46
  -4   1  -1   76.27    2.60
   4  -1  -1   72.88    2.51
   4   1   1   71.11    2.51
   4  -1  -1   74.16    2.48
  -4  -1   1   73.69    2.48
   4   1   1   68.32    2.59
   4  -1  -1   70.31    2.39
   4  -1  -1   71.12    2.52
  -4   1  -1   72.09    2.62
  -4   1  -1   71.94    2.58
  -4  -1   1   72.85    2.54
   5   1  -1   16.92    0.96
   5   1  -1   17.42    0.75
   5  -1   1   17.44    0.81
  -5  -1  -1   16.78    0.70
  -5  -1  -1   17.13    0.82
   5  -1   1   17.69    0.84
   5   1  -1   17.56    0.78
   5   1  -1   18.21    0.81
   5  -1   1   15.66    0.76
  -5  -1  -1   17.27    0.85
   5  -1   1   18.26    0.77
  -5  -1  -1   16.75    0.73
  -5  -1  -1   18.20    0.83
  -5  -1  -1   17.54    0.84
   5   1  -1   16.39    0.94
  -5  -1  -1   17.77    0.72
  -5  -1  -1   17.03    0.70
   5  -1   1   16.90    0.87
   5   1  -1   17.04    0.74
   5  -1   1   16.68    0.97
  -5   1   1   16.71    0.72
  -5  -1  -1   18.04    0.92
  -5  -1  -1   18.22    0.78
   5   1  -1   14.66    0.72
   5  -1   1   15.45    0.96
   5  -1   1   17.43    0.78
  -5   1   1   16.89    0.78
   5   1  -1   17.68    0.81
  -5   1   1   17.42    0.82
  -5   1   1   16.52    0.93
  -5  -1  -1   16.23    0.79
  -5   1   1   17.46    0.83
   5   1  -1   16.52    0.74
  -5   1   1   17.05    0.82
   5  -1   1   17.09    0.82
   5   1  -1   17.45    0.81
   5   1  -1   17.79    0.79
  -5   1   1   17.67    0.72
  -5   1   1   17.82    0.73
   5   1  -1   16.86    0.75
   5  -1   1   17.18    0.80
   5  -1   1   15.95    0.84
   5  -1  -1   16.95    0.73
   5  -1  -1   17.09    0.80
   5   1   1   17.69    0.84
   5   1   1   18.00    1.08
  -5   1  -1   16.45    0.85
  -5   1  -1   17.27    0.71
   5  -1  -1   17.76    0.81
  -5   1  -1   16.59    0.90
  -5  -1   1   16.42    0.80
   5   1   1   16.79    0.79
   5  -1  -1   17.33    0.74
   5  -1  -1   17.00    0.94
  -5   1  -1   15.16    0.80
  -5   1  -1   18.20    0.87
  -5   1  -1   16.95    0.92
   5  -1  -1   18.41    0.84
   5   1   1   18.10    0.78
  -5  -1   1   16.48    0.69
   5  -1  -1   17.53    0.78
   5  -1  -1   17.93    0.81
   5   1   1   17.55    0.76
   5  -1  -1   16.83    0.75
  -5   1  -1   16.54    0.73
   5  -1  -1   16.83    0.80
   5  -1  -1   17.29    0.78
  -5  -1   1   18.04    0.75
  -5  -1   1   18.44    0.84
   5   1   1   18.49    0.77
  -5  -1   1   20.44    1.11
  -5  -1   1   17.19    0.89
  -5  -1   1   16.86    0.72
  -5  -1   1   15.87    0.81
  -5  -1   1   17.72    1.10
  -5   1  -1   17.78    0.97
   5  -1  -1   17.10    0.73
  -5  -1   1   17.84    0.73
  -5   1  -1   18.20    0.78
   5   1   1   15.60    0.77
   5   1   1   17.76    0.94
   5   1   1   18.10    0.82
  -5  -1   1   18.60    0.76
   5  -1  -1   18.55    0.78
  -5   1  -1   17.79    0.87
  -5   1  -1   17.19    0.76
   5   1   1   17.93    0.83
  -5   1  -1   17.83    1.18
   6  -1   1    0.52    0.32
   6   1  -1    0.29    0.30
   6   1  -1   -0.11    0.30
   6  -1   1    0.40    0.09
  -6   1   1    0.25    0.30
  -6  -1  -1    0.36    0.24
   6   1  -1    0.00    0.32
  -6   1   1    0.39    0.29
  -6  -1  -1    0.36    0.15
  -6   1   1    0.58    0.16
  -6   1   1    0.45    0.36
  -6  -1  -1    0.42    0.24
  -6  -1  -1    0.41    0.27
   6   1  -1    0.28    0.17
  -6  -1  -1    0.49    0.35
  -6  -1  -1    0.50    0.09
   6  -1   1    0.68    0.23
  -6   1   1    0.50    0.23
  -6  -1  -1    0.40    0.28
   6  -1   1    0.35    0.21
  -6  -1  -1    0.37    0.34
  -6   1   1    0.52    0.27
  -6  -1  -1    0.39    0.32
   6  -1   1    0.39    0.18
   6   1  -1    0.01    0.21
   6  -1   1    0.64    0.35
  -6  -1  -1    0.36    0.17
  -6   1   1    0.24    0.21
   6   1  -1    0.32    0.19
  -6  -1  -1    0.63    0.49
  -6   1  -1    0.28    0.16
  -6   1  -1    0.23    0.28
   6  -1  -1    0.57    0.18
   6   1   1    0.32    0.21
  -6   1  -1    0.36    0.07
  -6   1  -1    0.16    0.18
   6   1   1    0.62    0.38
   6   1   1    0.59    0.22
  -6   1  -1    0.27    0.39
   6  -1  -1    0.18    0.22
  -6   1  -1    0.04    0.25
   6   1   1    0.31    0.33
   6  -1  -1    1.11    0.35
  -6   1  -1    0.26    0.49
   6  -1  -1    0.55    0.11
   6  -1  -1    0.41    0.66
   6  -1  -1    0.32    0.30
   6   1   1    0.30    0.18
   6   1   1    0.10    0.27
  -6  -1   1    1.12    0.34
   6   1   1    0.51    0.22
  -6  -1   1    0.86    0.25
   6  -1  -1    0.20    0.24
   6  -1  -1    0.35    0.07
   6   1   1    0.45    0.31
   6  -1  -1    0.56    0.22
   6  -1  -1    0.87    0.36
  -6   1  -1    0.34    0.22
   7   1  -1    6.84    0.56
  -7  -1  -1    6.47    0.47
  -7  -1  -1    6.84    0.63
  -7  -1  -1    6.05    0.78
   7  -1   1    6.16    0.58
   7   1  -1    6.88    0.34
   7  -1   1    7.47    0.54
  -7   1   1    6.77    0.62
   7   1  -1    6.90    0.54
  -7  -1  -1    6.80    0.30
   7   1  -1    6.69    0.79
   7   1  -1    7.01    0.28
  -7   1   1    6.44    0.48
   7  -1   1    6.44    0.34
   7  -1   1    5.49    0.55
   7  -1  -1    7.16    0.37
   7   1   1    6.50    0.34
  -7  -1   1    7.42    0.49
   7  -1  -1    5.82    0.57
   7   1   1    5.45    0.68
  -7   1  -1    7.45    0.65
   7  -1  -1    6.71    0.29
  -7   1  -1    6.81    0.48
   7  -1  -1    6.56    0.53
   7  -1  -1    6.64    0.51
   7  -1  -1    6.26    0.33
  -7  -1   1    6.36    0.60
   7   1   1    6.48    0.54
   7   1   1    6.53    0.56
  -7   1  -1    6.71    0.28
   8   1  -1    1.22    0.36
   8  -1   1    0.58    0.37
   8  -1   1    0.56    0.40
   8   1  -1    1.06    0.13
  -8  -1  -1    0.46    0.55
  -8  -1  -1    0.84    0.11
  -8  -1  -1    0.61    0.27
   8  -1   1    1.01    0.13
  -8   1   1    0.70    0.29
   8  -1   1    0.71    0.46
  -8   1   1    0.76    0.34
   8   1  -1    1.43    0.49
   8   1  -1    0.28    0.33
  -8  -1  -1    0.54    0.36
   8  -1  -1    1.04    0.41
   8  -1  -1    1.10    0.14
  -8  -1   1    0.55    0.24
   8   1   1    0.82    0.12
   8  -1  -1    1.18    0.45
   8   1   1    0.59    0.33
   8  -1  -1    0.75    0.33
  -8  -1   1    0.91    0.11
   8  -1  -1    0.81    0.08
  -8   1  -1    1.13    0.38
   8   1   1    0.63    0.30
  -8   1  -1    0.76    0.35
  -8  -1   1    1.02    0.38
  -8   1  -1    0.69    0.11
   9  -1   1   13.16    0.52
  -9  -1  -1   12.51    0.54
   9   1  -1   12.73    0.52
   9   1   1   12.57    0.50
   9  -1  -1   12.39    0.51
  -9  -1   1   11.98    0.47
   0  -2  -1    0.05    0.03
   0  -2  -1    0.06    0.05
   0  -2  -1    0.04    0.04
   0   2  -1    0.14    0.06
   0   2   1    0.07    0.06
   0  -2  -1    0.15    0.05
   0   2  -1    0.13    0.07
   0   2   1    0.05    0.06
   0  -2   1    0.10    0.04
   0  -2   1    0.04    0.06
   0   2   1    0.12    0.05
   0  -2   1    0.09    0.05
   0  -2   1    0.05    0.05
   0   2   1    0.00    0.04
   0   2  -1    0.07    0.06
   0  -2   1    0.10    0.05
   0  -2   1    0.19    0.12
   0   2   1    0.11    0.06
   0   2  -1    0.03    0.03
   0  -2   1    0.05    0.03
   0  -2   1   -0.01    0.04
   0  -2  -1    0.02    0.03
   0   2  -1    0.08    0.04
   0  -2   1    0.05    0.08
   0  -2  -1    0.01    0.07
   0  -2   1    0.00    0.05
   0   2  -1    0.06    0.07
   0   2  -1    0.07    0.04
   0   2   1    0.01    0.03
   0   2   1    0.02    0.08
   0  -2  -1    0.04    0.03
   0   2   1    0.05    0.05
   0  -2   1    0.13    0.08
   0   2  -1    0.00    0.04
   0  -2  -1    0.04    0.03
   0   2   1    0.05    0.05
   0   2  -1    0.02    0.06
   0  -2   1    0.03    0.03
   0   2   1   -0.01    0.06
   0  -2   1    0.02    0.04
   0   2  -1    0.13    0.06
  -1  -2  -1   55.89    1.85
   1  -2   1   55.40    1.84
   1  -2   1   54.01    1.84
   1  -2   1   56.41    1.80
  -1  -2  -1   57.62    1.84
   1  -2   1   53.21    1.85
  -1   2   1   55.89    1.88
   1   2  -1   55.83    1.92
   1  -2   1   55.12    1.83
   1  -2   1   56.43    1.91
   1  -2   1   54.91    1.93
   1  -2   1   54.89    1.86
  -1   2   1   56.31    1.90
  -1  -2  -1   53.67    1.84
  -1  -2  -1   52.61    1.80
   1   2  -1   52.56    1.83
  -1   2   1   50.41    1.81
   1  -2   1   57.32    1.88
  -1   2   1   52.75    1.80
  -1  -2  -1   54.23    1.83
   1   2  -1   55.55    1.84
  -1   2   1   53.49    1.88
  -1  -2  -1   60.07    1.90
   1  -2   1   55.94    1.86
   1   2  -1   55.46    1.89
   1   2  -1   52.42    1.90
  -1  -2  -1   52.10    1.83
  -1  -2  -1   56.85    1.83
   1   2  -1   53.53    1.87
  -1  -2  -1   56.50    1.79
   1   2  -1   50.90    1.86
  -1  -2  -1   56.07    1.87
  -1  -2  -1   53.54    1.84
  -1  -2  -1   55.45    1.85
   1  -2   1   53.68    1.85
  -1   2   1   51.68    1.84
  -1   2   1   56.52    1.80
  -1  -2  -1   54.93    1.82
   1   2  -1   55.92    1.87
   1   2  -1   52.28    1.82
   1  -2   1   51.19    1.85
  -1  -2  -1   57.15    1.79
   1   2  -1   54.22    1.86
   1  -2   1   53.31    1.86
  -1  -2  -1   54.20    1.84
  -1   2   1   54.44    1.89
   1   2  -1   53.44    1.87
   1   2  -1   54.98    1.86
   1  -2   1   57.64    1.89
  -1  -2  -1   58.35    1.92
   1   2  -1   52.68    1.84
   1   2  -1   55.96    1.84
  -1   2   1   52.81    1.81
   1  -2  -1   55.80    1.84
  -1   2  -1   55.35    1.89
   1  -2  -1   54.77    1.84
   1  -2  -1   53.99    1.79
  -1  -2   1   53.98    1.82
   1  -2  -1   52.17    1.82
   1  -2  -1   54.54    1.78
  -1   2  -1   56.16    1.82
  -1  -2   1   52.52    1.84
   1  -2  -1   53.45    1.82
  -1  -2   1   50.02    1.83
  -1  -2   1   52.88    1.81
  -1   2  -1   54.93    1.78
   1   2   1   55.88    1.85
  -1  -2   1   53.81    1.80
   1  -2  -1   51.94    1.78
   1   2   1   55.13    1.76
  -1  -2   1   50.80    1.81
  -1  -2   1   54.47    1.85
  -1   2  -1   55.08    1.87
  -1  -2   1   49.76    1.81
   1  -2  -1   54.91    1.82
  -1  -2   1   52.59    1.84
   1  -2  -1   58.70    1.82
  -1  -2   1   53.11    1.82
   1  -2  -1   56.51    1.76
  -1   2  -1   54.39    1.84
  -1   2  -1   55.77    1.87
  -1  -2   1   56.12    1.86
  -1  -2   1   53.25    1.82
   1   2   1   54.88    1.83
   1  -2  -1   53.85    1.80
   1  -2  -1   56.66    1.88
  -1   2  -1   52.89    1.81
  -1   2  -1   55.02    1.83
   1   2   1   54.74    1.85
  -1   2  -1   51.67    1.78
   1   2   1   51.92    1.82
  -1  -2   1   54.37    1.80
  -1   2  -1   53.82    1.82
  -1   2  -1   51.77    1.88
  -1   2  -1   51.96    1.83
   1   2   1   55.77    1.83
   1  -2  -1   54.46    1.77
  -1  -2   1   53.21    1.81
   1   2   1   52.27    1.76
   1  -2  -1   53.42    1.81
  -1  -2   1   55.42    1.90
   1   2   1   53.11    1.83
   1  -2  -1   54.25    1.84
  -1   2  -1   55.20    1.87
   1   2   1   49.85    1.78
  -1  -2   1   54.07    1.83
   1  -2  -1   51.30    1.81
   1   2   1   53.92    1.81
   1   2   1   53.98    1.81
   1   2   1   56.43    1.86
   1  -2  -1   55.68    1.82
   1  -2  -1   53.36    1.84
   1  -2  -1   48.30    1.85
  -1   2  -1   51.66    1.81
   2  -2   1   46.97    1.61
   2   2  -1   47.28    1.66
  -2   2   1   48.55    1.71
   2  -2   1   48.75    1.66
  -2  -2  -1   45.65    1.58
  -2   2   1   47.65    1.65
   2  -2   1   45.79    1.65
   2   2  -1   47.87    1.64
  -2  -2  -1   48.06    1.65
  -2   2   1   46.06    1.61
   2  -2   1   52.27    1.65
   2   2  -1   43.42    1.61
   2   2  -1   48.38    1.65
  -2   2   1   47.90    1.71
   2   2  -1   46.91    1.66
   2  -2   1   47.45    1.64
  -2   2   1   45.46    1.68
  -2  -2  -1   47.78    1.64
  -2  -2  -1   47.11    1.67
   2   2  -1   48.01    1.65
  -2   2   1   50.44    1.64
  -2   2   1   48.31    1.64
   2   2  -1   44.32    1.62
   2   2  -1   47.37    1.73
   2  -2   1   48.17    1.64
   2   2  -1   46.13    1.61
   2   2  -1   44.56    1.65
   2   2  -1   49.36    1.60
  -2  -2  -1   45.11    1.63
  -2  -2  -1   47.69    1.67
  -2   2   1   49.91    1.70
  -2   2   1   45.15    1.64
  -2  -2  -1   47.57    1.64
   2   2  -1   46.86    1.59
  -2  -2  -1   47.13    1.61
   2  -2   1   47.70    1.69
  -2  -2  -1   49.34    1.64
  -2   2   1   47.58    1.64
  -2  -2  -1   47.00    1.60
   2  -2   1   50.75    1.73
   2  -2   1   45.78    1.66
  -2  -2  -1   48.06    1.62
   2   2  -1   46.82    1.64
  -2  -2  -1   49.83    1.75
   2  -2   1   48.60    1.61
   2   2  -1   46.66    1.67
  -2  -2  -1   46.12    1.63
   2   2  -1   50.25    1.69
   2  -2   1   47.01    1.63
   2  -2   1   49.51    1.71
  -2  -2  -1   48.55    1.62
   2   2  -1   49.01    1.66
  -2  -2  -1   47.42    1.64
   2   2  -1   49.47    1.66
  -2  -2  -1   48.40    1.61
   2   2  -1   48.13    1.71
   2  -2   1   50.19    1.69
   2   2  -1   43.79    1.59
   2  -2   1   46.71    1.66
  -2  -2  -1   47.84    1.65
   2   2  -1   47.18    1.66
  -2  -2   1   46.83    1.64
  -2   2  -1   48.60    1.70
  -2   2  -1   48.95    1.73
   2   2   1   46.93    1.66
  -2   2  -1   48.25    1.67
  -2  -2   1   50.09    1.67
   2  -2  -1   51.19    1.76
  -2  -2   1   45.53    1.65
   2  -2  -1   49.03    1.69
   2   2   1   44.76    1.63
   2  -2  -1   50.19    1.66
   2  -2  -1   46.12    1.66
   2   2   1   46.23    1.66
  -2   2  -1   45.23    1.60
   2  -2  -1   48.86    1.70
  -2   2  -1   51.29    1.74
  -2   2  -1   45.99    1.68
   2   2   1   48.68    1.68
   2   2   1   48.09    1.72
   2  -2  -1   48.36    1.64
   2  -2  -1   50.61    1.69
   2  -2  -1   46.84    1.65
   2   2   1   47.28    1.67
  -2   2  -1   48.86    1.73
   2  -2  -1   49.20    1.61
  -2   2  -1   49.71    1.68
  -2   2  -1   51.32    1.61
   2   2   1   47.78    1.71
  -2  -2   1   46.87    1.68
  -2   2  -1   49.35    1.74
   2   2   1   47.92    1.61
  -2   2  -1   49.23    1.64
   2  -2  -1   48.11    1.66
  -2   2  -1   49.35    1.63
   2  -2  -1   48.56    1.64
   2   2   1   46.67    1.68
   2  -2  -1   48.36    1.71
   2   2   1   46.81    1.62
  -2  -2   1   46.71    1.66
   2  -2  -1   51.85    1.65
  -2   2  -1   48.52    1.64
  -2  -2   1   48.40    1.64
   2  -2  -1   51.28    1.69
  -2   2  -1   46.39    1.67
  -2  -2   1   48.04    1.67
  -2   2  -1   48.79    1.67
  -2   2  -1   46.24    1.62
   2  -2  -1   47.35    1.66
   2  -2  -1   48.51    1.64
  -2  -2   1   48.20    1.66
   2   2   1   43.53    1.62
   2   2   1   47.97    1.68
  -3  -2  -1   89.23    3.05
  -3  -2  -1   91.04    3.06
   3  -2   1   92.21    3.03
   3  -2   1   91.67    3.03
  -3  -2  -1   89.21    3.00
   3  -2   1   87.78    3.00
  -3  -2  -1   88.80    2.97
   3   2  -1   89.39    3.00
  -3  -2  -1   94.27    2.95
   3   2  -1   91.01    3.02
   3   2  -1   92.14    3.00
   3  -2   1   89.79    3.01
  -3   2   1   88.19    3.01
   3  -2   1   91.30    3.08
   3   2  -1   91.41    3.19
   3   2  -1   89.60    3.10
   3   2  -1   87.72    3.06
   3  -2   1   91.30    3.06
  -3  -2  -1   90.41    3.06
   3  -2   1   88.32    3.03
   3   2  -1   92.88    3.07
   3   2  -1   92.67    3.06
   3  -2   1   96.08    3.13
   3  -2   1   93.76    3.14
   3  -2   1   88.07    3.16
   3   2  -1   89.86    2.99
  -3   2   1   86.87    3.08
  -3  -2  -1   89.29    3.02
  -3  -2  -1   91.62    3.12
   3   2  -1   90.80    3.05
  -3   2   1   95.44    3.08
  -3   2   1   93.21    3.13
  -3   2   1   91.97    3.06
  -3  -2  -1   88.76    3.04
   3   2  -1   89.82    3.10
   3   2  -1   89.90    2.99
   3   2  -1   86.60    3.06
   3   2  -1   88.81    3.08
  -3   2   1   90.68    3.05
  -3   2   1   94.33    3.08
  -3   2   1   90.53    3.16
  -3  -2  -1   86.98    3.00
  -3  -2  -1   92.70    3.18
  -3   2   1   88.11    3.12
   3   2  -1   89.67    3.07
   3   2  -1   87.01    3.05
  -3  -2  -1   85.04    3.03
  -3   2   1   94.63    3.14
  -3  -2  -1   88.24    3.06
  -3  -2  -1   92.41    3.03
   3  -2   1   92.23    3.07
  -3  -2  -1   84.62    3.12
   3   2  -1   92.57    3.09
  -3   2  -1   88.79    2.98
   3  -2  -1   93.11    3.07
  -3   2  -1   83.51    3.08
  -3   2  -1   88.82    3.00
  -3   2  -1   84.11    2.98
  -3  -2   1   92.17    3.06
   3   2   1   90.57    3.07
  -3  -2   1   88.18    3.02
   3  -2  -1   89.73    3.04
   3  -2  -1   89.52    3.06
   3  -2  -1   85.70    3.27
  -3   2  -1   91.83    3.04
   3  -2  -1   89.74    3.12
  -3  -2   1   88.20    3.00
  -3   2  -1   90.55    3.08
   3  -2  -1   93.61    3.05
  -3  -2   1   88.89    3.10
   3   2   1   87.11    3.01
  -3   2  -1   92.07    3.04
   3   2   1   89.67    3.04
   3   2   1   89.98    3.29
   3  -2  -1   92.20    3.02
  -3   2  -1   87.90    3.06
   3  -2  -1   92.15    3.03
  -3   2  -1   90.01    3.00
  -3  -2   1   88.13    3.05
   3  -2  -1   88.30    3.07
  -3  -2   1   89.82    3.01
  -3   2  -1   90.87    3.13
   3  -2  -1   91.45    3.04
  -3   2  -1   92.62    3.13
   3   2   1   82.75    3.00
  -3  -2   1   90.99    3.06
   3   2   1   86.17    3.01
  -3   2  -1   93.88    3.16
   3   2   1   92.91    3.15
   3  -2  -1   87.67    3.02
   3  -2  -1   92.20    3.17
  -3  -2   1   91.69    3.04
   3  -2  -1   90.31    3.01
   3  -2  -1   88.34    3.03
  -3   2  -1   96.16    3.14
  -3   2  -1   85.86    2.96
   3  -2  -1   90.93    2.98
   3   2   1   87.46    3.05
   3  -2  -1   93.01    3.04
  -3  -2   1   95.10    3.05
   3   2   1   92.19    3.09
  -3  -2   1   89.13    3.00
   3  -2  -1   92.28    3.07
  -3   2  -1   89.84    3.08
  -3  -2   1   86.07    3.06
   3   2   1   89.12    3.07
   4  -2   1   46.61    1.67
   4  -2   1   44.06    1.50
  -4   2   1   44.59    1.64
  -4  -2  -1   44.62    1.55
  -4   2   1   45.79    1.73
  -4  -2  -1   42.49    1.59
  -4   2   1   43.34    1.58
   4   2  -1   42.47    1.57
  -4  -2  -1   42.54    1.60
  -4   2   1   44.00    1.67
   4  -2   1   43.84    1.54
   4   2  -1   43.21    1.58
  -4   2   1   45.02    1.63
  -4  -2  -1   43.41    1.56
  -4  -2  -1   40.67    1.59
   4   2  -1   40.05    1.73
   4  -2   1   45.15    1.58
   4  -2   1   41.46    1.59
   4   2  -1   40.81    1.54
   4   2  -1   41.49    1.60
   4   2  -1   41.90    1.59
   4   2  -1   43.43    1.63
   4  -2   1   44.02    1.60
   4   2  -1   41.66    1.61
   4  -2   1   42.68    1.57
   4  -2   1   44.71    1.65
   4   2  -1   42.52    1.51
   4   2  -1   42.85    1.61
  -4   2   1   43.61    1.57
   4  -2   1   43.34    1.71
  -4   2   1   43.74    1.54
   4   2  -1   42.81    1.59
  -4  -2  -1   42.47    1.51
  -4  -2  -1   42.74    1.54
   4  -2   1   41.64    1.51
  -4  -2  -1   42.93    1.60
   4  -2   1   43.17    1.58
  -4   2   1   42.74    1.69
   4  -2   1   47.98    1.89
  -4   2   1   46.95    1.63
   4  -2   1   44.01    1.63
  -4  -2  -1   43.60    1.61
   4  -2   1   44.00    1.51
  -4  -2  -1   42.73    1.56
  -4  -2  -1   44.32    1.65
   4  -2   1   46.41    1.61
   4   2  -1   41.80    1.67
  -4  -2  -1   44.49    1.54
  -4  -2  -1   43.17    1.68
  -4  -2  -1   44.52    1.60
   4   2  -1   42.23    1.51
   4   2  -1   42.98    1.59
   4  -2  -1   43.51    1.61
   4  -2  -1   44.78    1.62
   4   2   1   42.70    1.60
  -4   2  -1   43.93    1.66
  -4   2  -1   41.65    1.51
  -4  -2   1   41.60    1.62
  -4   2  -1   43.78    1.52
   4  -2  -1   41.09    1.59
   4   2   1   44.68    1.68
   4   2   1   43.07    1.58
   4  -2  -1   43.71    1.57
  -4   2  -1   46.58    1.65
   4  -2  -1   45.64    1.61
   4  -2  -1   43.31    1.58
   4   2   1   41.12    1.61
   4   2   1   45.10    1.76
  -4  -2   1   42.93    1.54
  -4   2  -1   44.75    1.69
  -4  -2   1   44.43    1.60
   4  -2  -1   44.15    1.54
  -4  -2   1   42.20    1.60
  -4  -2   1   43.10    1.55
   4   2   1   44.78    1.63
   4  -2  -1   45.32    1.57
   4  -2  -1   44.28    1.59
   4   2   1   44.57    1.59
  -4   2  -1   42.32    1.70
  -4  -2   1   44.65    1.61
  -4  -2   1   42.14    1.54
  -4  -2   1   43.39    1.56
   4  -2  -1   45.30    1.52
  -4  -2   1   40.41    1.64
   4   2   1   41.79    1.57
   4  -2  -1   42.25    1.68
   4  -2  -1   41.96    1.71
   4   2   1   41.59    1.62
  -4  -2   1   41.01    1.68
  -4   2  -1   42.12    1.69
  -4   2  -1   42.36    1.53
  -4   2  -1   43.18    1.57
   4   2   1   40.10    1.55
  -4  -2   1   44.44    1.63
  -4   2  -1   45.11    1.56
  -4  -2   1   44.11    1.53
   4  -2  -1   43.44    1.58
  -4   2  -1   40.16    1.86
  -4   2  -1   43.57    1.50
   4   2   1   43.46    1.55
  -4   2  -1   44.04    1.65
  -4   2  -1   46.01    1.54
  -5  -2  -1  126.34    4.27
  -5   2   1  131.13    4.30
   5   2  -1  124.33    4.35
   5  -2   1  129.27    4.45
   5   2  -1  117.47    4.36
  -5  -2  -1  119.55    4.50
  -5  -2  -1  127.33    4.27
   5   2  -1  120.54    4.40
  -5   2   1  126.79    4.45
  -5  -2  -1  124.08    4.39
   5  -2   1  135.74    4.37
   5  -2   1  130.41    4.25
  -5  -2  -1  132.29    4.70
  -5  -2  -1  123.66    4.33
  -5  -2  -1  132.94    4.40
   5   2  -1  127.49    4.67
  -5   2   1  126.19    4.30
   5   2  -1  124.27    4.43
  -5   2   1  123.72    4.46
  -5  -2  -1  134.34    4.41
  -5  -2  -1  124.92    4.43
   5   2  -1  128.06    4.38
  -5   2   1  132.62    4.30
   5   2  -1  125.91    4.40
  -5   2   1  129.37    4.32
   5   2  -1  124.88    4.35
   5   2  -1  131.39    4.41
   5  -2   1  135.12    4.42
   5  -2   1  124.02    4.26
   5  -2   1  129.95    4.62
  -5   2   1  129.66    4.38
   5   2  -1  119.53    4.29
  -5   2   1  143.78    4.55
   5  -2   1  133.58    4.45
   5  -2   1  128.01    4.47
  -5  -2  -1  127.51    4.41
   5   2  -1  127.97    4.38
   5   2  -1  126.34    4.31
   5  -2   1  127.72    4.31
   5  -2   1  128.18    4.36
   5  -2   1  127.33    4.37
   5   2   1  127.74    4.45
  -5   2  -1  130.32    4.59
  -5   2  -1  126.12    4.48
   5   2   1  125.79    4.41
  -5   2  -1  115.21    4.52
  -5  -2   1  125.93    4.29
   5  -2  -1  131.92    4.43
   5  -2  -1  129.25    4.34
   5  -2  -1  126.68    4.37
   5   2   1  126.79    4.34
  -5  -2   1  129.17    4.45
   5   2   1  127.80    4.35
  -5   2  -1  129.97    4.28
  -5  -2   1  123.34    4.30
  -5   2  -1  126.74    4.26
   5   2   1  124.54    4.39
   5  -2  -1  129.00    4.30
  -5   2  -1  127.02    4.32
  -5  -2   1  124.59    4.45
   5   2   1  132.77    4.43
  -5  -2   1  121.06    4.30
   5  -2  -1  127.48    4.40
   5  -2  -1  127.32    4.39
  -5   2  -1  130.07    4.54
   5   2   1  130.62    4.55
   5   2   1  131.32    4.38
  -5  -2   1  141.69    4.34
  -5  -2   1  133.96    4.42
  -5   2  -1  132.99    4.49
   5  -2  -1  130.36    4.32
  -5   2  -1  130.51    4.51
   5  -2  -1  112.33    4.76
   5   2   1  132.98    4.37
   5  -2  -1  133.78    4.45
  -5   2  -1  129.01    4.57
   5  -2  -1  125.01    4.44
  -5  -2   1  128.61    4.42
   5  -2  -1  125.68    4.36
  -6  -2  -1   17.95    0.96
  -6  -2  -1   18.03    0.80
  -6  -2  -1   17.92    0.78
  -6  -2  -1   16.39    1.15
  -6   2   1   18.36    1.10
  -6   2   1   18.35    0.96
   6  -2   1   17.53    0.71
   6  -2   1   18.17    0.88
  -6   2   1   19.01    0.81
   6   2  -1   18.44    0.90
  -6   2   1   18.44    0.83
   6   2  -1   17.27    0.65
  -6   2   1   18.19    0.80
  -6  -2  -1   16.13    0.71
   6   2  -1   17.11    0.70
   6  -2   1   19.22    0.88
  -6  -2  -1   17.98    0.68
   6   2  -1   18.61    0.96
   6   2  -1   18.19    0.89
  -6  -2  -1   17.47    0.93
  -6   2   1   17.31    1.00
   6  -2   1   18.59    1.00
  -6   2   1   17.33    0.85
   6   2  -1   17.97    0.90
   6  -2   1   18.67    0.86
  -6  -2  -1   17.48    0.84
   6  -2  -1   17.94    0.86
   6   2   1   18.24    0.87
   6   2   1   18.64    0.88
   6   2   1   18.31    0.91
  -6   2  -1   18.46    0.80
   6   2   1   15.82    0.71
   6  -2  -1   19.38    0.86
  -6   2  -1   18.73    0.66
  -6  -2   1   17.98    0.85
   6  -2  -1   18.74    0.86
   6   2   1   16.32    0.97
   6  -2  -1   17.74    0.70
   6   2   1   18.39    0.87
  -6   2  -1   18.66    0.99
  -6  -2   1   19.71    0.73
   6  -2  -1   20.63    1.09
   6  -2  -1   18.24    0.89
   6  -2  -1   18.02    1.03
   6  -2  -1   18.52    0.90
  -6   2  -1   17.56    0.68
  -6   2  -1   19.06    1.18
  -6   2  -1   18.82    0.83
  -6  -2   1   18.04    0.81
  -6  -2   1   18.30    0.92
   6  -2  -1   17.81    0.70
   6  -2  -1   17.32    0.83
  -7  -2  -1    5.07    0.26
  -7  -2  -1    4.51    0.30
  -7  -2  -1    4.52    0.41
   7   2  -1    5.10    0.53
   7   2  -1    4.69    0.21
   7   2  -1    5.46    0.49
  -7  -2  -1    4.56    0.24
   7   2  -1    5.14    0.64
  -7  -2  -1    4.36    0.70
  -7   2   1    4.23    0.53
   7  -2   1    5.50    0.48
  -7   2   1    4.76    0.46
   7  -2   1    4.92    0.49
  -7   2   1    5.66    0.60
  -7  -2  -1    5.03    0.60
   7  -2   1    5.28    0.57
   7  -2   1    5.17    0.29
  -7  -2  -1    5.01    0.61
   7   2  -1    5.44    0.31
   7   2   1    4.71    0.48
   7   2   1    5.90    0.63
   7  -2  -1    5.20    0.24
  -7  -2   1    4.60    0.41
  -7   2  -1    5.19    0.60
  -7   2  -1    5.49    0.46
   7   2   1    5.74    0.53
   7  -2  -1    4.98    0.54
  -7   2  -1    4.85    0.25
   7  -2  -1    6.05    0.56
   7  -2  -1    5.65    0.29
   7  -2  -1    5.23    0.56
   7  -2  -1    5.54    0.49
  -7   2  -1    3.86    0.96
   7   2   1    4.92    0.28
  -7  -2   1    5.28    0.27
  -7  -2   1    5.45    0.58
   7  -2  -1    4.75    0.28
  -8  -2  -1    4.93    0.86
  -8   2   1    4.79    0.64
   8   2  -1    5.32    0.29
   8   2  -1    5.07    0.56
   8   2  -1    4.67    0.59
   8  -2   1    5.69    0.79
  -8  -2  -1    4.54    0.49
   8  -2   1    5.43    0.57
   8  -2   1    5.80    0.29
  -8   2   1    4.62    0.62
  -8  -2  -1    5.28    0.26
   8  -2  -1    4.06    0.55
   8   2   1    5.70    0.63
  -8   2  -1    6.19    0.62
   8  -2  -1    5.38    0.83
   8  -2  -1    5.55    0.29
  -8  -2   1    4.98    0.26
  -8  -2   1    6.24    0.97
   8   2   1    4.93    0.58
   8   2   1    4.91    0.28
  -8   2  -1    4.27    0.67
  -8  -2   1    5.04    0.48
   9  -2   1    3.16    0.19
   9   2  -1    2.92    0.19
  -9  -2  -1    2.94    0.18
   9  -2  -1    3.33    0.19
  -9  -2   1    3.03    0.17
   0   3  -1    1.94    0.16
   0  -3   1    1.77    0.19
   0   3  -1    2.09    0.16
   0   3  -1    1.96    0.14
   0   3   1    2.07    0.14
   0  -3   1    1.93    0.17
   0   3   1    2.03    0.20
   0  -3   1    1.88    0.16
   0  -3  -1    2.23    0.17
   0  -3  -1    2.20    0.15
   0   3   1    2.20    0.17
   0  -3   1    1.83    0.16
   0  -3   1    1.84    0.18
   0  -3   1    2.08    0.20
   0  -3  -1    2.15    0.15
   0   3   1    2.00    0.16
   0   3   1    2.46    0.22
   0  -3   1    2.07    0.18
   0  -3  -1    1.99    0.15
   0   3   1    2.50    0.20
   0  -3  -1    2.27    0.15
   0  -3  -1    2.09    0.18
   0   3   1    2.11    0.16
   0  -3   1    1.79    0.18
   0   3  -1    1.86    0.17
   0   3  -1    1.91    0.20
   0  -3  -1    2.07    0.22
   0  -3  -1    2.39    0.13
   0   3  -1    1.91    0.16
   0   3   1    1.95    0.19
   0  -3  -1    2.48    0.18
   0   3   1    2.16    0.22
   0   3  -1    2.05    0.18
   0  -3  -1    2.20    0.19
   0  -3   1    1.90    0.16
   0  -3  -1    1.98    0.17
   0   3  -1    1.85    0.19
   0   3   1    2.18    0.16
   0  -3  -1    2.02    0.15
   0  -3   1    1.94    0.15
   0   3  -1    1.91    0.18
   0   3  -1    2.72    0.30
   0   3  -1    2.29    0.20
   0  -3   1    1.84    0.19
   0  -3  -1    2.19    0.17
   0  -3  -1    2.25    0.24
   0  -3   1    2.11    0.14
   0  -3   1    1.72    0.14
   0   3  -1    1.86    0.22
   0  -3  -1    1.99    0.15
   0  -3   1    1.77    0.28
   0  -3   1    1.89    0.20
   1   3  -1  204.41    6.82
  -1  -3  -1  203.73    6.68
  -1  -3  -1  212.56    6.73
  -1  -3  -1  195.58    6.70
  -1   3   1  204.75    6.78
   1  -3   1  199.62    6.71
  -1   3   1  191.59    6.66
   1   3  -1  203.62    6.73
   1  -3   1  210.56    6.75
  -1  -3  -1  206.21    6.69
  -1   3   1  194.12    6.67
   1  -3   1  212.63    6.73
   1   3  -1  205.06    6.76
   1   3  -1  207.80    6.74
   1   3  -1  202.84    6.70
   1   3  -1  205.05    6.70
  -1  -3  -1  206.67    6.70
  -1   3   1  212.33    6.78
  -1  -3  -1  205.00    6.70
  -1  -3  -1  205.69    6.76
  -1   3   1  188.53    6.79
   1  -3   1  209.58    6.70
  -1  -3  -1  204.17    6.71
  -1  -3  -1  206.04    6.69
   1   3  -1  207.92    6.76
  -1   3   1  205.36    6.68
   1   3  -1  208.33    6.69
   1  -3   1  202.15    6.80
  -1  -3  -1  205.00    6.67
   1   3  -1  211.12    6.70
   1  -3   1  213.01    6.72
  -1  -3  -1  195.12    6.84
   1  -3   1  206.09    6.71
   1  -3   1  213.77    6.69
  -1  -3  -1  208.28    6.76
   1   3  -1  204.79    6.74
  -1   3   1  197.79    6.70
  -1   3   1  198.06    6.65
   1  -3   1  206.52    6.66
   1   3  -1  207.96    6.68
  -1   3   1  217.36    6.71
   1   3  -1  206.51    6.75
  -1  -3  -1  200.29    6.68
   1   3  -1  194.37    6.76
  -1   3  -1  206.23    6.71
   1  -3  -1  204.64    6.72
   1  -3  -1  221.48    6.86
   1  -3  -1  205.15    6.65
  -1   3  -1  213.17    6.84
  -1  -3   1  208.07    6.73
  -1  -3   1  207.31    6.74
   1  -3  -1  208.17    6.76
   1  -3  -1  209.59    6.72
  -1   3  -1  208.65    6.69
   1  -3  -1  199.93    6.75
  -1   3  -1  202.68    6.74
  -1   3  -1  211.15    6.81
   1   3   1  192.66    6.68
  -1   3  -1  199.69    6.81
  -1  -3   1  204.30    6.74
   1  -3  -1  203.86    6.65
   1   3   1  212.12    6.75
  -1  -3   1  215.15    6.71
  -1  -3   1  213.58    6.71
  -1   3  -1  209.90    6.75
  -1  -3   1  202.72    6.70
   1   3   1  210.23    6.80
   1   3   1  208.60    6.78
   1  -3  -1  205.15    6.83
   1  -3  -1  207.64    6.77
  -1   3  -1  212.71    6.73
   1   3   1  192.98    6.75
  -1  -3   1  201.01    6.78
  -1   3  -1  205.12    6.68
   1  -3  -1  213.23    6.73
   1  -3  -1  204.13    6.72
   1   3   1  198.11    6.73
  -1  -3   1  209.46    6.75
  -1   3  -1  202.28    6.76
  -1  -3   1  215.23    6.73
  -1   3  -1  206.24    6.76
   1   3   1  204.77    6.73
  -1   3  -1  192.92    6.67
  -1   3  -1  196.04    6.75
   1  -3  -1  199.25    6.67
  -1  -3   1  204.50    6.79
  -1   3  -1  203.20    6.73
  -1   3  -1  205.85    6.81
   1  -3  -1  205.12    6.72
  -1   3  -1  199.31    6.72
   1  -3  -1  205.04    6.69
   1  -3  -1  200.79    6.70
   1  -3  -1  200.40    6.66
  -1  -3   1  198.82    6.68
   1  -3  -1  207.07    6.71
   1   3   1  203.20    6.73
   1   3   1  196.27    6.80
  -1  -3   1  203.33    6.70
  -1  -3   1  201.93    6.69
   2   3  -1   58.06    2.04
   2  -3   1   60.68    2.06
   2  -3   1   61.46    2.04
   2   3  -1   57.67    2.04
  -2  -3  -1   56.22    2.17
   2  -3   1   60.97    2.06
  -2  -3  -1   56.46    1.99
   2  -3   1   60.81    2.13
   2   3  -1   56.73    2.06
   2   3  -1   59.05    2.02
  -2   3   1   64.10    2.17
  -2   3   1   61.39    2.04
   2  -3   1   63.00    2.12
   2  -3   1   61.16    2.04
  -2  -3  -1   57.16    2.04
   2  -3   1   61.21    2.01
  -2   3   1   57.46    2.01
  -2   3   1   57.20    2.17
   2   3  -1   57.43    2.02
  -2   3   1   63.32    1.97
  -2  -3  -1   58.85    2.05
  -2  -3  -1   58.20    2.00
  -2  -3  -1   58.49    1.99
  -2  -3  -1   58.40    2.03
   2   3  -1   57.78    2.04
   2   3  -1   57.82    2.18
  -2  -3  -1   59.97    2.03
   2   3  -1   53.76    2.02
   2  -3   1   61.11    2.07
  -2   3   1   62.92    2.15
   2  -3   1   62.13    2.03
   2  -3   1   57.78    2.16
  -2  -3  -1   57.67    2.06
   2   3  -1   58.99    2.09
  -2  -3  -1   58.32    2.11
   2   3  -1   60.86    2.07
  -2   3   1   62.81    2.14
   2   3  -1   58.39    2.03
   2  -3   1   60.56    2.04
  -2   3   1   62.50    2.07
  -2   3   1   58.57    2.06
   2   3  -1   55.91    2.06
   2  -3   1   61.03    2.09
  -2   3   1   62.82    2.06
   2  -3   1   60.15    2.00
  -2  -3  -1   59.06    1.98
   2  -3   1   57.49    2.09
  -2  -3  -1   58.77    2.05
  -2  -3  -1   58.95    2.05
   2   3  -1   58.29    2.10
  -2  -3  -1   59.65    2.14
  -2   3   1   60.97    2.04
  -2  -3  -1   58.91    2.00
  -2   3   1   63.71    2.08
   2  -3  -1   59.91    2.08
  -2  -3   1   60.85    2.02
  -2   3  -1   59.94    2.14
   2  -3  -1   58.22    2.04
   2  -3  -1   60.47    2.00
   2  -3  -1   62.13    2.07
   2  -3  -1   59.31    1.99
  -2  -3   1   56.27    2.02
   2  -3  -1   60.44    2.07
  -2  -3   1   55.35    2.10
   2  -3  -1   63.91    2.06
  -2  -3   1   57.40    2.04
   2  -3  -1   61.11    1.94
  -2   3  -1   63.55    1.99
   2   3   1   56.25    2.05
   2  -3  -1   61.34    1.94
   2   3   1   52.62    1.98
  -2   3  -1   57.78    2.02
   2  -3  -1   63.40    2.20
   2   3   1   58.11    2.05
  -2   3  -1   57.06    2.00
   2   3   1   55.28    2.00
  -2  -3   1   55.59    2.08
  -2   3  -1   57.60    2.18
   2   3   1   59.53    2.07
   2  -3  -1   61.37    2.12
  -2   3  -1   61.83    1.98
  -2  -3   1   55.22    1.98
  -2  -3   1   58.69    2.05
  -2  -3   1   58.31    2.01
  -2   3  -1   62.41    2.00
  -2   3  -1   60.02    2.01
   2   3   1   57.00    2.14
  -2  -3   1   56.40    2.01
   2   3   1   55.01    2.06
  -2   3  -1   62.85    2.18
   2  -3  -1   62.17    2.10
  -2  -3   1   59.16    2.04
  -2  -3   1   54.10    2.05
  -2  -3   1   58.57    2.10
  -2   3  -1   61.63    2.02
   2   3   1   57.10    1.97
   2   3   1   57.96    2.07
   2   3   1   59.30    2.08
  -2  -3   1   58.59    2.03
  -2   3  -1   62.06    2.09
   2   3   1   56.94    2.13
  -2   3  -1   61.20    2.04
  -2   3  -1   60.39    2.10
   2  -3  -1   62.78    1.98
   2   3   1   54.92    2.05
   2  -3  -1   60.79    2.05
  -2  -3   1   56.06    1.98
   2  -3  -1   59.88    2.09
   3   3  -1  177.09    5.75
   3   3  -1  171.86    5.76
  -3  -3  -1  174.38    5.79
  -3   3   1  183.41    5.96
  -3  -3  -1  171.17    5.78
   3  -3   1  175.84    5.78
   3   3  -1  166.71    5.81
   3   3  -1  179.82    5.90
  -3   3   1  178.85    5.80
  -3  -3  -1  178.32    5.79
   3   3  -1  180.50    5.86
  -3   3   1  180.54    5.86
  -3   3   1  170.58    5.84
  -3   3   1  170.64    5.92
  -3  -3  -1  178.28    5.72
   3  -3   1  176.10    5.80
  -3   3   1  177.72    5.83
   3   3  -1  174.19    5.77
   3   3  -1  176.53    5.85
  -3  -3  -1  171.53    5.76
   3   3  -1  170.82    5.85
   3  -3   1  179.28    5.80
  -3  -3  -1  171.64    5.82
  -3  -3  -1  176.69    5.83
  -3  -3  -1  179.58    5.84
   3   3  -1  179.86    5.78
   3  -3   1  181.72    5.91
   3  -3   1  168.46    5.74
   3  -3   1  176.66    5.80
   3   3  -1  173.90    5.86
  -3   3   1  169.90    6.00
   3   3  -1  172.45    5.99
   3   3  -1  161.88    5.77
   3   3  -1  174.92    5.85
   3  -3   1  178.70    5.75
  -3  -3  -1  176.36    5.91
  -3  -3  -1  171.95    5.75
  -3  -3  -1  177.21    5.74
  -3  -3  -1  186.72    5.80
  -3  -3  -1  177.75    5.81
  -3   3   1  173.92    5.83
   3  -3   1  177.69    5.82
   3  -3   1  185.96    5.99
   3   3  -1  169.35    5.82
  -3  -3  -1  179.71    5.78
   3  -3   1  177.13    5.84
   3  -3   1  170.65    5.80
  -3  -3  -1  172.43    5.94
   3  -3   1  177.73    5.82
   3   3  -1  174.76    5.87
  -3   3   1  172.47    5.77
   3  -3   1  168.88    5.92
  -3  -3  -1  174.50    5.84
   3  -3  -1  174.17    5.90
   3   3   1  174.51    5.86
   3  -3  -1  171.02    5.94
  -3   3  -1  174.52    5.84
  -3  -3   1  168.04    5.81
   3   3   1  176.59    5.86
  -3  -3   1  171.01    5.80
  -3   3  -1  184.14    5.89
   3  -3  -1  180.32    5.80
   3   3   1  168.41    5.78
  -3  -3   1  173.70    5.79
  -3  -3   1  177.93    5.83
  -3  -3   1  175.19    5.86
  -3   3  -1  188.28    6.22
   3   3   1  181.57    5.88
   3  -3  -1  178.22    5.89
  -3   3  -1  171.60    5.79
   3  -3  -1  180.01    5.93
   3  -3  -1  179.14    5.76
  -3   3  -1  180.11    5.90
  -3   3  -1  167.64    5.90
  -3   3  -1  173.60    5.98
   3   3   1  176.15    5.86
  -3  -3   1  175.32    5.87
   3  -3  -1  172.17    5.83
  -3   3  -1  181.15    5.78
  -3   3  -1  177.32    5.81
  -3  -3   1  180.92    5.96
  -3  -3   1  175.80    5.82
  -3  -3   1  180.34    5.84
   3   3   1  173.85    5.79
  -3  -3   1  181.92    5.81
   3  -3  -1  181.85    5.88
  -3  -3   1  179.15    5.86
   3  -3  -1  177.09    5.84
   3   3   1  174.69    5.90
  -3   3  -1  175.68    5.79
   3  -3  -1  174.14    5.86
  -3   3  -1  171.82    5.96
  -3  -3   1  174.00    5.80
   3   3   1  181.75    5.90
  -3   3  -1  175.55    5.76
   3   3   1  173.85    5.83
  -3   3  -1  173.89    5.77
   3   3   1  175.94    5.98
   3  -3  -1  179.40    5.80
   3   3   1  170.85    5.79
  -3   3  -1  176.86    5.96
  -3  -3   1  174.84    5.88
   3  -3  -1  173.70    5.81
  -3  -3   1  157.85    5.75
  -4  -3  -1   81.57    2.87
   4  -3   1   83.09    2.96
   4  -3   1   86.53    2.94
   4   3  -1   82.03    2.98
   4  -3   1   86.85    3.02
  -4  -3  -1   83.66    2.87
  -4   3   1   78.66    3.13
   4  -3   1   88.48    2.97
   4  -3   1   89.75    2.94
  -4  -3  -1   82.28    2.89
  -4   3   1   90.78    3.02
   4   3  -1   80.65    2.86
   4  -3   1   89.72    3.15
   4  -3   1   85.05    2.88
  -4  -3  -1   84.14    2.98
   4   3  -1   83.40    3.06
   4  -3   1   89.94    3.05
   4   3  -1   88.15    3.23
  -4  -3  -1   84.28    2.97
   4  -3   1   86.07    3.06
  -4  -3  -1   83.51    2.90
  -4  -3  -1   84.17    2.93
   4   3  -1   86.08    2.98
   4   3  -1   82.31    3.00
  -4   3   1   81.81    2.89
  -4   3   1   83.84    3.00
  -4   3   1   87.34    2.95
  -4  -3  -1   83.72    2.96
  -4   3   1   89.59    3.08
   4   3  -1   81.08    2.97
  -4   3   1   84.24    3.09
  -4  -3  -1   82.64    2.90
   4   3  -1   80.60    2.94
   4  -3   1   85.88    3.16
   4   3  -1   84.15    2.99
   4   3  -1   85.41    2.86
  -4  -3  -1   85.07    2.94
  -4   3   1   87.57    2.95
  -4  -3  -1   84.19    2.93
   4   3  -1   86.55    2.99
   4  -3   1   85.42    2.89
  -4   3   1   89.06    2.92
   4   3  -1   82.39    2.97
   4  -3   1   88.00    2.97
   4  -3   1   83.17    2.92
  -4  -3  -1   82.68    3.06
   4  -3  -1   84.80    2.94
   4  -3  -1   85.29    3.06
   4  -3  -1   87.22    2.91
  -4   3  -1   86.96    3.11
  -4   3  -1   83.80    2.90
   4  -3  -1   85.97    2.98
   4   3   1   86.47    2.98
   4  -3  -1   89.56    2.95
   4  -3  -1   85.63    2.91
   4  -3  -1   83.31    2.91
  -4   3  -1   83.63    3.13
  -4   3  -1   81.32    3.03
   4   3   1   83.43    2.91
  -4   3  -1   84.87    2.95
   4   3   1   82.37    2.91
  -4  -3   1   86.21    2.96
  -4   3  -1   89.05    3.17
  -4   3  -1   84.76    2.87
  -4  -3   1   82.99    3.01
  -4  -3   1   85.52    2.96
   4   3   1   84.27    2.99
  -4  -3   1   89.91    2.92
  -4  -3   1   82.29    2.98
  -4  -3   1   82.37    2.92
  -4  -3   1   80.67    2.89
   4  -3  -1   84.50    3.02
  -4  -3   1   80.61    2.99
   4   3   1   86.72    2.96
  -4  -3   1   84.30    3.01
  -4  -3   1   83.47    2.90
   4   3   1   85.48    4.21
   4   3   1   84.66    3.05
   4   3   1   83.87    2.99
   4   3   1   82.58    3.01
   4  -3  -1   95.57    3.20
   4  -3  -1   84.73    2.96
  -4   3  -1   87.15    3.05
   4  -3  -1   84.46    3.08
   4   3   1   86.21    2.99
   4  -3  -1   84.16    2.96
   4   3   1   80.80    2.92
   5   3  -1   20.64    1.02
  -5   3   1   21.44    1.12
   5   3  -1   21.52    0.96
  -5   3   1   19.59    1.02
  -5  -3  -1   20.64    1.04
   5   3  -1   20.76    0.96
   5   3  -1   21.18    0.97
  -5  -3  -1   20.71    0.97
   5  -3   1   19.36    0.97
  -5   3   1   22.84    0.93
   5  -3   1   20.78    0.86
  -5   3   1   20.58    1.00
   5  -3   1   19.76    1.17
  -5  -3  -1   21.98    0.93
   5   3  -1   20.33    1.00
   5   3  -1   21.04    1.05
  -5  -3  -1   23.50    1.05
  -5   3   1   20.22    0.92
  -5  -3  -1   20.68    0.85
   5   3  -1   20.46    1.01
  -5   3   1   21.30    0.98
  -5  -3  -1   24.53    1.23
  -5   3   1   24.18    1.35
   5  -3   1   22.77    1.27
   5  -3   1   21.94    1.07
   5  -3   1   20.84    0.94
   5  -3   1   20.58    0.94
   5  -3   1   21.91    0.93
   5  -3   1   21.96    0.97
   5  -3   1   20.78    1.08
  -5  -3  -1   21.58    0.88
  -5  -3  -1   21.31    1.17
  -5  -3  -1   18.39    0.97
  -5  -3  -1   20.54    0.85
   5   3  -1   21.26    1.02
  -5  -3  -1   20.79    0.88
   5   3   1   20.44    0.91
  -5  -3   1   20.33    1.09
   5  -3  -1   19.63    0.93
   5   3   1   22.02    0.96
  -5  -3   1   20.71    0.97
   5   3   1   20.27    1.00
  -5   3  -1   20.38    0.90
   5   3   1   20.78    1.04
   5  -3  -1   20.59    0.86
   5   3   1   19.85    0.92
   5  -3  -1   23.01    0.92
   5  -3  -1   20.42    1.00
   5   3   1   20.16    1.01
  -5   3  -1   20.87    1.02
  -5   3  -1   17.80    1.33
  -5   3  -1   17.78    1.21
   5  -3  -1   19.26    1.14
   5  -3  -1   19.83    0.95
  -5  -3   1   21.31    0.87
   5   3   1   21.63    0.97
  -5   3  -1   21.06    0.88
   5  -3  -1   19.28    0.89
   5  -3  -1   20.35    1.00
  -5  -3   1   20.87    0.99
   5   3   1   20.24    1.23
  -5  -3   1   20.56    0.89
  -5  -3   1   21.43    0.96
   5  -3  -1   21.54    0.91
   5  -3  -1   19.65    0.94
   5   3   1   21.97    1.22
   5   3   1   20.32    1.01
  -5   3  -1   20.90    1.21
   5  -3  -1   23.63    1.04
  -5  -3   1   21.04    0.89
   5  -3  -1   20.42    0.94
   6   3  -1   33.11    1.09
  -6  -3  -1   32.00    1.32
   6  -3   1   32.58    1.33
  -6   3   1   33.78    1.46
   6   3  -1   32.72    1.18
   6   3  -1   32.82    1.37
   6  -3   1   31.93    1.15
   6   3  -1   32.56    1.42
  -6   3   1   33.82    1.30
   6  -3   1   29.70    1.93
  -6   3   1   33.08    1.27
  -6  -3  -1   32.80    1.14
   6   3  -1   33.98    1.61
   6  -3   1   32.05    1.33
   6   3  -1   28.85    1.45
  -6  -3  -1   28.68    1.18
  -6   3   1   32.28    1.15
  -6  -3  -1   31.65    1.41
  -6   3   1   34.18    1.31
  -6  -3  -1   30.90    1.26
  -6  -3  -1   30.72    1.40
  -6  -3  -1   31.74    1.13
   6  -3   1   29.51    1.06
   6  -3   1   31.98    1.37
  -6   3   1   28.45    1.54
   6  -3  -1   32.18    1.11
   6   3   1   29.60    1.33
  -6   3  -1   32.71    1.32
   6   3   1   33.12    1.41
   6  -3  -1   31.66    1.31
  -6  -3   1   32.28    1.30
   6  -3  -1   32.76    1.16
  -6   3  -1   33.35    1.50
   6  -3  -1   32.97    1.34
   6   3   1   27.86    1.42
  -6  -3   1   31.84    1.14
  -6   3  -1   32.20    1.30
  -6  -3   1   33.37    1.40
  -6   3  -1   31.01    1.69
   6  -3  -1   32.08    1.38
  -6   3  -1   30.89    1.08
  -6   3  -1   32.19    1.14
   6  -3  -1   31.72    1.28
   6  -3  -1   33.39    1.39
   6   3   1   31.35    1.37
  -6  -3   1   32.26    1.29
   7   3  -1   97.88    3.47
   7   3  -1   96.23    3.43
  -7  -3  -1  101.41    3.32
   7   3  -1   89.58    3.41
  -7  -3  -1   88.86    3.20
   7  -3   1   98.48    3.18
   7   3  -1   98.81    3.20
   7  -3   1   91.57    3.37
   7   3  -1   91.75    3.18
  -7   3   1   99.97    3.30
  -7   3   1   92.63    3.32
  -7   3   1   92.73    3.13
  -7  -3  -1   91.42    3.35
  -7   3   1   94.20    3.31
  -7  -3  -1   97.94    3.49
  -7  -3  -1   86.63    3.11
  -7  -3  -1   89.55    3.49
  -7   3   1   97.12    3.54
   7  -3   1   92.09    3.36
  -7  -3  -1   97.28    3.15
  -7   3  -1   99.58    3.19
   7  -3  -1   95.87    3.37
  -7  -3   1   89.42    3.36
   7  -3  -1  100.07    3.15
   7  -3  -1   93.10    3.20
  -7   3  -1   97.75    3.63
   7   3   1   91.16    3.20
   7   3   1  100.96    3.53
   7   3   1   95.49    3.45
   7   3   1   92.30    3.44
  -7   3  -1   94.00    3.36
   7  -3  -1   97.15    3.21
   7  -3  -1   97.33    3.48
  -7  -3   1   96.28    3.20
  -7  -3   1   92.24    3.49
  -8  -3  -1   35.61    1.22
   8   3  -1   36.36    1.26
  -8   3   1   36.93    1.68
   8  -3   1   34.44    1.49
   8  -3   1   32.04    1.77
  -8  -3  -1   36.38    2.44
  -8  -3  -1   34.10    1.39
   8   3  -1   37.60    1.57
  -8   3   1   31.55    1.24
   8   3  -1   34.30    1.64
   8   3   1   34.15    1.28
  -8   3  -1   34.73    1.23
   8  -3  -1   36.48    1.53
   8   3   1   38.99    1.60
  -8  -3   1   35.41    1.42
   8  -3  -1   39.07    1.29
   8   3   1   35.18    1.26
   8  -3  -1   36.03    1.59
  -8   3  -1   37.68    1.71
  -8  -3   1   32.05    1.32
  -8   3  -1   34.00    1.49
   9  -3   1    6.91    0.38
   9   3  -1    7.21    0.31
  -9  -3  -1    7.10    0.29
   9  -3  -1    7.70    0.36
  -9   3  -1    9.04    0.37
  -9  -3   1    9.09    0.42
   0   4  -1    2.34    0.22
   0  -4   1    2.39    0.21
   0  -4   1    2.23    0.24
   0   4   1    2.02    0.22
   0  -4   1    2.42    0.18
   0  -4  -1    2.41    0.20
   0  -4  -1    2.04    0.20
   0   4   1    2.28    0.20
   0  -4  -1    2.65    0.22
   0  -4   1    2.24    0.20
   0  -4   1    2.28    0.22
   0  -4  -1    2.66    0.40
   0   4  -1    2.22    0.18
   0   4  -1    2.44    0.25
   0   4  -1    2.38    0.31
   0  -4   1    2.37    0.21
   0   4   1    2.51    0.32
   0   4   1    2.25    0.40
   0   4  -1    2.26    0.22
   0  -4   1    2.35    0.21
   0  -4   1    2.39    0.18
   0  -4  -1    2.04    0.23
   0   4  -1    2.41    0.31
   0  -4   1    2.28    0.18
   0  -4   1    2.24    0.29
   0  -4   1    2.38    0.26
   0  -4  -1    2.32    0.20
   0   4  -1    1.81    0.19
   0  -4  -1    1.96    0.21
   0  -4  -1    2.25    0.23
   0  -4   1    2.15    0.17
   0   4   1    2.64    0.19
   0   4   1    2.38    0.22
   0   4  -1    2.07    0.24
   0  -4   1    2.44    0.28
   0  -4  -1    2.64    0.42
   0  -4   1    2.06    0.30
   0   4   1    2.43    0.27
   0   4  -1    1.91    0.23
   0   4  -1    2.34    0.20
   0  -4  -1    2.46    0.16
   0  -4  -1    2.68    0.17
   0   4   1    2.22    0.30
   0  -4  -1    2.59    0.20
   0  -4  -1    2.33    0.21
   0   4  -1    2.26    0.36
   0   4   1    2.30    0.21
   0   4  -1    2.39    0.30
   1   4  -1  142.99    5.00
  -1  -4  -1  143.76    4.92
  -1   4   1  153.20    4.71
  -1   4   1  146.94    4.95
   1  -4   1  152.53    4.80
   1   4  -1  143.30    4.89
  -1   4   1  145.09    4.98
  -1  -4  -1  147.76    4.86
   1   4  -1  141.59    4.92
   1   4  -1  146.35    4.89
  -1  -4  -1  145.44    4.82
  -1  -4  -1  149.05    4.83
  -1  -4  -1  143.83    4.87
  -1  -4  -1  145.57    4.82
   1  -4   1  143.63    4.77
  -1   4   1  145.64    4.86
  -1   4   1  146.61    4.89
  -1   4   1  146.99    4.81
  -1   4   1  148.54    4.84
   1   4  -1  143.94    4.83
   1  -4   1  148.23    4.79
   1  -4   1  145.44    4.77
   1   4  -1  135.20    4.79
   1  -4   1  152.95    4.88
  -1  -4  -1  147.38    4.81
   1   4  -1  146.18    4.83
  -1   4   1  133.00    4.82
   1  -4   1  145.16    4.80
   1   4  -1  139.62    4.83
  -1   4   1  147.79    4.96
   1   4  -1  148.61    4.93
   1  -4   1  146.76    4.89
   1  -4   1  139.06    4.87
   1  -4   1  148.93    4.83
   1   4  -1  150.60    4.91
   1  -4   1  151.56    4.98
  -1  -4  -1  139.40    4.89
   1   4  -1  146.88    4.80
   1  -4   1  148.06    4.89
   1  -4   1  150.73    4.87
   1  -4   1  143.87    4.79
  -1  -4  -1  144.10    4.80
  -1   4   1  144.32    4.81
  -1  -4  -1  138.96    4.80
   1   4  -1  144.28    4.89
  -1  -4  -1  157.90    5.19
   1  -4   1  141.12    4.82
   1   4  -1  143.18    4.79
  -1  -4  -1  139.22    4.91
  -1   4   1  146.35    4.86
  -1  -4  -1  146.07    4.97
   1   4  -1  143.20    4.82
  -1  -4  -1  147.07    4.77
   1  -4   1  139.91    4.84
  -1  -4  -1  144.10    4.85
  -1  -4  -1  145.74    4.81
  -1   4   1  149.50    5.05
   1  -4   1  142.61    4.84
   1   4  -1  143.52    4.81
  -1  -4  -1  145.75    4.85
   1  -4  -1  144.88    4.85
  -1  -4   1  141.25    4.93
  -1   4  -1  145.06    4.85
   1   4   1  146.45    4.88
   1   4   1  133.05    4.80
   1  -4  -1  147.72    4.81
   1  -4  -1  144.81    4.83
  -1  -4   1  135.06    4.80
   1   4   1  140.20    4.85
   1  -4  -1  144.46    4.83
  -1  -4   1  145.23    4.76
  -1  -4   1  148.11    4.93
  -1  -4   1  150.81    4.87
  -1  -4   1  142.40    4.79
  -1   4  -1  143.18    4.83
   1  -4  -1  146.24    4.76
  -1  -4   1  144.47    4.82
   1  -4  -1  150.89    4.85
   1  -4  -1  143.71    4.91
  -1  -4   1  147.20    4.82
  -1   4  -1  145.90    4.84
   1  -4  -1  145.37    4.79
   1  -4  -1  144.69    4.75
  -1  -4   1  148.26    4.83
   1   4   1  146.90    4.87
  -1  -4   1  150.61    4.82
   1   4   1  147.76    4.94
   1  -4  -1  153.26    4.89
   1  -4  -1  137.08    4.86
   1  -4  -1  151.01    4.94
  -1  -4   1  144.53    4.78
   1   4   1  142.46    4.79
  -1   4  -1  149.61    4.84
  -1   4  -1  145.60    4.78
  -1   4  -1  145.50    4.84
  -1   4  -1  139.82    4.78
  -1   4  -1  146.16    5.00
   1   4   1  135.68    4.88
   1  -4  -1  142.21    4.77
   1   4   1  133.84    5.19
  -1   4  -1  149.66    4.89
  -1  -4   1  151.63    4.79
   1  -4  -1  148.61    4.84
   1   4   1  147.12    4.86
  -1   4  -1  144.93    4.95
  -1  -4   1  146.02    4.83
  -1   4  -1  139.68    4.95
  -1   4  -1  146.66    4.85
  -1  -4   1  141.73    4.86
  -1  -4   1  149.77    4.78
  -1  -4   1  152.15    4.87
  -1   4  -1  150.00    4.95
   1   4   1  138.16    4.94
  -2  -4  -1   99.79    3.35
  -2  -4  -1  101.49    3.43
  -2   4   1  102.18    3.44
  -2  -4  -1  103.03    3.59
   2   4  -1  104.12    3.51
  -2  -4  -1  100.78    3.52
  -2  -4  -1  100.58    3.43
   2   4  -1   96.88    3.48
   2  -4   1   97.67    3.40
  -2   4   1  103.17    3.39
  -2   4   1   99.86    3.42
  -2  -4  -1   99.88    3.37
   2   4  -1  104.18    3.48
   2   4  -1  104.69    3.45
   2  -4   1  101.16    3.38
   2   4  -1  100.01    3.50
   2  -4   1   98.33    3.42
  -2  -4  -1  101.10    3.39
  -2  -4  -1  103.23    3.39
  -2  -4  -1  100.23    3.45
   2   4  -1  102.96    3.38
   2   4  -1   95.84    3.43
  -2   4   1  104.63    3.42
  -2   4   1   98.82    3.57
  -2   4   1   98.71    3.38
   2  -4   1  100.14    3.44
   2   4  -1  100.83    3.61
  -2  -4  -1  104.06    3.38
  -2   4   1   96.75    3.41
   2   4  -1  101.01    3.48
   2   4  -1   96.65    3.38
  -2   4   1  103.85    3.34
  -2  -4  -1   99.99    3.38
   2  -4   1   97.89    3.47
   2  -4   1  103.32    3.39
   2   4  -1   98.15    3.44
  -2   4   1  101.96    3.55
   2  -4   1   99.53    3.35
   2  -4   1  103.47    3.49
  -2  -4  -1  101.56    3.45
  -2   4   1  106.66    3.60
  -2  -4  -1   99.11    3.41
   2  -4   1  101.89    3.58
   2  -4   1  100.63    3.34
   2   4  -1   99.40    3.39
   2   4  -1   97.79    3.38
   2   4  -1   96.37    3.38
   2  -4   1   97.35    3.52
   2  -4   1  103.63    3.50
   2  -4   1  102.93    3.37
   2   4  -1   98.74    3.37
   2  -4   1  101.00    3.40
  -2  -4  -1  101.87    3.41
   2  -4   1   99.80    3.43
   2  -4   1  101.85    3.39
  -2  -4  -1  101.97    3.39
   2  -4  -1   99.51    3.36
  -2  -4   1   94.51    3.38
  -2   4  -1   99.39    3.45
   2   4   1   98.96    3.53
  -2   4  -1   97.99    3.52
   2   4   1   99.26    3.45
  -2  -4   1  103.44    3.39
  -2  -4   1  105.30    3.42
  -2  -4   1   96.69    3.34
  -2   4  -1   94.75    3.33
   2   4   1   97.64    3.33
  -2  -4   1   97.79    3.31
   2  -4  -1  102.78    3.40
   2  -4  -1   93.43    3.46
  -2   4  -1   99.72    3.54
   2   4   1  102.61    3.48
  -2  -4   1   97.14    3.35
   2   4   1   95.87    3.34
  -2  -4   1  102.42    3.43
   2  -4  -1  101.99    3.31
  -2  -4   1  101.88    3.47
  -2  -4   1   97.07    3.31
   2   4   1  100.38    3.42
  -2   4  -1  101.96    3.43
  -2   4  -1   94.64    3.34
   2  -4  -1   95.99    3.30
  -2  -4   1  103.16    3.37
  -2  -4   1   99.01    3.50
  -2  -4   1  101.64    3.34
   2  -4  -1  102.33    3.39
  -2   4  -1   98.47    3.38
  -2   4  -1   94.73    3.55
  -2  -4   1  100.61    3.34
   2  -4  -1   99.44    3.34
  -2   4  -1   99.67    3.38
   2   4   1  103.18    3.45
   2   4   1  102.03    3.43
   2   4   1   92.70    3.41
  -2  -4   1  102.51    3.40
   2  -4  -1   99.23    3.50
  -2  -4   1  102.97    3.37
  -2   4  -1  103.29    3.32
  -2   4  -1   99.87    3.37
   2  -4  -1  102.26    3.27
   2  -4  -1  104.24    3.45
   2  -4  -1   99.11    3.30
   2  -4  -1   98.18    3.42
  -2  -4   1   98.64    3.42
   2  -4  -1   98.59    3.56
  -2   4  -1  101.85    3.40
  -2   4  -1  100.11    3.33
  -2   4  -1   99.76    3.44
  -3  -4  -1   83.88    2.76
   3  -4   1   79.74    2.76
   3   4  -1   85.35    2.94
  -3   4   1   78.67    2.86
   3  -4   1   83.94    3.03
   3  -4   1   81.91    2.84
  -3   4   1   80.17    2.85
   3   4  -1   82.12    2.84
  -3  -4  -1   81.87    2.79
  -3  -4  -1   80.33    2.75
   3   4  -1   87.16    2.92
  -3   4   1   79.12    3.02
   3  -4   1   83.07    2.82
   3   4  -1   81.88    2.91
  -3  -4  -1   83.64    2.89
   3   4  -1   85.18    2.97
  -3  -4  -1   81.13    2.82
   3   4  -1   81.22    2.92
  -3  -4  -1   82.03    2.81
   3   4  -1   81.48    2.88
   3  -4   1   80.21    2.93
  -3   4   1   84.92    2.94
  -3   4   1   82.36    2.81
   3  -4   1   81.82    2.84
   3   4  -1   82.24    2.84
   3  -4   1   81.38    2.81
  -3  -4  -1   82.18    2.85
  -3  -4  -1   90.22    3.16
  -3   4   1   83.63    2.92
   3  -4   1   81.14    2.95
  -3  -4  -1   85.87    2.77
  -3  -4  -1   80.51    2.81
  -3   4   1   80.00    2.86
   3   4  -1   86.02    2.88
   3   4  -1   88.37    2.82
   3  -4   1   79.31    2.86
   3  -4   1   74.72    2.84
   3   4  -1   84.08    2.93
  -3  -4  -1   82.00    2.84
  -3  -4  -1   82.12    2.77
   3   4  -1   80.06    2.79
   3  -4   1   77.30    2.79
  -3   4   1   83.83    2.85
  -3  -4  -1   79.76    2.97
   3  -4  -1   82.92    2.80
  -3   4  -1   80.50    2.82
  -3   4  -1   77.52    2.78
   3   4   1   84.09    2.89
   3   4   1   81.47    2.88
  -3  -4   1   82.17    2.84
   3  -4  -1   83.02    2.75
  -3   4  -1   82.71    3.04
  -3   4  -1   79.54    3.02
  -3  -4   1   82.31    2.91
  -3  -4   1   80.68    2.88
  -3  -4   1   82.66    2.89
  -3  -4   1   82.28    2.82
  -3   4  -1   79.18    2.90
  -3   4  -1   81.18    2.77
  -3   4  -1   78.91    2.90
   3  -4  -1   79.11    2.94
  -3  -4   1   80.28    2.85
   3  -4  -1   75.42    2.83
   3   4   1   83.74    2.92
  -3  -4   1   81.54    2.80
  -3  -4   1   81.62    2.79
   3  -4  -1   81.90    2.78
  -3   4  -1   80.92    2.74
   3   4   1   85.39    2.92
  -3   4  -1   77.93    2.98
   3   4   1   85.86    2.75
   3  -4  -1   82.78    2.91
   3   4   1   83.45    2.88
   3   4   1   85.25    2.94
   3   4   1   79.07    2.90
   3   4   1   83.81    2.79
   3  -4  -1   82.76    2.84
  -3  -4   1   82.80    2.79
  -3   4  -1   85.71    3.09
  -3   4  -1   81.26    2.84
   3  -4  -1   82.58    2.89
   3  -4  -1   77.93    2.86
  -3  -4   1   79.58    2.79
  -3   4  -1   76.05    2.78
   4   4  -1   36.48    1.44
  -4  -4  -1   37.13    1.36
  -4  -4  -1   35.40    1.34
  -4   4   1   35.47    1.37
   4   4  -1   36.44    1.40
  -4   4   1   32.00    1.41
   4   4  -1   34.06    1.35
   4  -4   1   33.24    1.48
   4   4  -1   36.04    1.28
  -4  -4  -1   34.47    1.27
   4  -4   1   34.19    1.47
   4   4  -1   35.52    1.47
  -4   4   1   32.96    1.40
  -4  -4  -1   34.97    1.54
  -4   4   1   31.85    1.34
   4  -4   1   32.22    1.34
  -4  -4  -1   35.11    1.42
   4   4  -1   34.15    1.44
   4  -4   1   33.35    1.32
   4  -4   1   37.17    1.35
  -4  -4  -1   36.02    1.27
  -4  -4  -1   36.58    1.42
  -4   4   1   34.25    1.34
   4  -4   1   29.92    1.36
   4  -4   1   31.17    1.46
   4   4  -1   35.04    1.41
   4   4  -1   35.50    1.42
  -4  -4  -1   32.85    1.29
   4   4  -1   38.74    1.47
  -4   4   1   35.67    1.47
   4  -4   1   33.04    1.37
  -4   4   1   33.15    1.53
   4  -4   1   33.83    1.37
  -4  -4  -1   36.01    1.32
  -4   4   1   33.98    1.36
  -4  -4   1   36.55    1.46
   4  -4  -1   34.02    1.34
   4  -4  -1   36.92    1.60
   4  -4  -1   32.74    1.40
  -4  -4   1   34.61    1.35
  -4   4  -1   33.48    1.32
   4   4   1   36.18    1.41
   4  -4  -1   32.27    1.36
  -4   4  -1   32.07    1.74
  -4   4  -1   33.53    1.35
  -4   4  -1   32.27    1.62
   4  -4  -1   34.36    1.44
   4  -4  -1   34.07    1.38
  -4  -4   1   34.21    1.30
   4  -4  -1   32.05    1.33
   4   4   1   34.24    1.45
  -4   4  -1   32.96    1.47
   4   4   1   34.81    1.44
   4  -4  -1   35.45    1.30
  -4   4  -1   32.99    1.54
   4   4   1   34.70    1.43
  -4  -4   1   34.48    1.39
  -4  -4   1   36.92    1.47
   4  -4  -1   30.82    1.28
   4   4   1   36.89    1.41
   4   4   1   34.87    1.32
   4  -4  -1   36.26    1.70
   4   4   1   36.90    1.52
   4  -4  -1   32.87    1.51
  -4  -4   1   33.81    1.31
  -4   4  -1   32.61    1.61
  -4  -4   1   34.44    1.35
  -4  -4   1   35.61    1.36
  -4  -4   1   34.63    1.33
  -4  -4   1   34.56    1.29
   4  -4  -1   31.96    1.29
   4   4   1   35.18    1.38
  -5   4   1   96.80    3.69
  -5   4   1  108.56    3.62
  -5  -4  -1  105.62    3.70
   5  -4   1  102.61    3.42
   5  -4   1  103.25    3.64
   5   4  -1  102.28    3.44
   5   4  -1  101.24    3.66
  -5  -4  -1  110.03    3.62
   5  -4   1  100.26    3.69
  -5  -4  -1  103.94    3.56
  -5   4   1  105.19    3.58
  -5   4   1  106.77    3.67
   5   4  -1  111.14    3.78
   5   4  -1  109.72    4.02
  -5  -4  -1  109.66    3.66
   5  -4   1  107.38    3.80
  -5   4   1  104.30    3.76
   5  -4   1  107.21    3.69
  -5   4   1  107.88    3.65
  -5   4   1   99.39    3.80
  -5  -4  -1  104.67    3.59
   5  -4   1  101.74    3.58
  -5   4   1  100.32    3.49
  -5  -4  -1  103.61    3.55
   5   4  -1  105.60    3.73
  -5   4   1  100.93    3.83
   5   4  -1  109.50    3.56
   5   4  -1  104.52    3.72
  -5   4  -1  107.14    3.71
  -5  -4   1  102.47    3.48
  -5   4  -1  102.78    4.07
   5  -4  -1  111.07    3.72
   5  -4  -1  100.26    3.50
  -5  -4   1  109.47    3.73
   5   4   1  111.87    3.79
   5  -4  -1  104.75    3.62
   5  -4  -1  107.86    3.76
  -5  -4   1  107.83    3.67
   5  -4  -1  104.89    3.65
   5  -4  -1  105.03    3.73
   5   4   1  110.65    3.81
   5  -4  -1  105.71    4.05
  -5   4  -1  107.24    3.67
   5   4   1  104.92    4.02
  -5  -4   1  109.51    3.86
   5  -4  -1  110.28    3.68
  -5   4  -1  105.86    3.86
  -5   4  -1  103.28    3.47
  -5  -4   1  105.05    3.68
   5   4   1  105.15    3.70
  -5  -4   1  100.54    3.77
   6  -4   1    2.50    0.45
   6   4  -1    2.56    0.52
  -6  -4  -1    3.23    0.25
   6  -4   1    2.51    0.41
  -6   4   1    2.49    0.48
   6   4  -1    2.21    0.34
  -6   4   1    3.47    0.57
   6   4  -1    3.03    0.40
  -6   4   1    3.34    0.20
   6   4  -1    3.06    0.25
  -6  -4  -1    3.28    0.19
  -6  -4  -1    3.21    0.40
  -6  -4  -1    2.72    0.34
  -6   4   1    3.81    0.46
  -6  -4  -1    2.02    0.53
   6  -4   1    3.43    0.43
   6   4  -1    3.41    0.58
   6  -4   1    3.30    0.21
  -6  -4  -1    2.99    0.19
  -6   4   1    3.56    0.42
   6  -4  -1    3.59    0.50
   6  -4  -1    3.59    0.20
   6   4   1    3.06    0.50
  -6  -4   1    3.07    0.32
   6  -4  -1    3.70    0.43
  -6   4  -1    3.64    0.53
  -6  -4   1    3.52    0.61
  -6  -4   1    3.07    0.41
   6  -4  -1    3.02    0.37
   6  -4  -1    3.42    0.18
  -6   4  -1    3.25    0.21
   6  -4  -1    3.13    0.49
  -6   4  -1    3.33    0.58
   6   4   1    2.96    0.43
   6  -4  -1    3.62    0.23
  -6  -4   1    3.06    0.20
   6  -4  -1    3.54    0.54
  -6   4  -1    3.73    0.41
  -7   4   1    6.24    0.29
   7   4  -1    6.04    0.79
  -7  -4  -1    6.44    0.67
  -7  -4  -1    6.68    0.30
   7  -4   1    7.04    0.57
   7  -4   1    6.09    0.31
  -7  -4  -1    6.12    0.27
   7   4  -1    6.28    0.35
  -7   4   1    5.77    0.77
  -7   4   1    5.87    0.59
  -7  -4  -1    6.38    0.76
   7  -4   1    4.54    0.86
   7   4  -1    5.58    0.61
  -7  -4  -1    7.40    0.59
   7   4  -1    5.03    0.84
  -7   4   1    7.03    0.73
   7   4  -1    6.32    0.33
  -7  -4   1    5.59    0.91
   7  -4  -1    6.16    0.64
   7  -4  -1    5.27    0.54
   7  -4  -1    6.21    0.26
  -7  -4   1    6.19    0.65
  -7   4  -1    6.86    0.87
   7   4   1    6.21    0.61
   7  -4  -1    5.88    0.28
  -7   4  -1    6.07    0.66
   7  -4  -1    5.23    0.76
  -7  -4   1    6.14    0.30
  -7  -4   1    5.09    0.55
   7  -4  -1    6.06    0.31
   7   4   1    7.25    0.90
   7  -4  -1    6.56    0.70
   7  -4  -1    6.36    0.67
  -7   4  -1    6.19    0.29
  -8   4   1    0.85    0.15
   8  -4   1    0.96    0.11
  -8  -4  -1    0.89    0.09
  -8  -4  -1    0.79    0.28
   8   4  -1    0.98    0.36
   8   4   1    1.24    0.39
  -8  -4   1    0.92    0.10
   8   4   1    1.01    0.15
  -8   4  -1    0.84    0.09
  -8  -4   1    0.68    0.24
   8  -4  -1    0.87    0.11
   9  -4   1    5.71    0.24
  -9  -4  -1    5.09    0.22
  -9   4  -1    5.35    0.21
  -9  -4   1    5.41    0.23
   0  -5  -1    3.33    0.28
   0  -5  -1    3.18    0.25
   0  -5   1    2.81    0.25
   0  -5  -1    3.42    0.24
   0   5   1    3.17    0.33
   0   5  -1    2.63    0.49
   0  -5   1    3.45    0.30
   0  -5   1    3.47    0.40
   0  -5  -1    3.11    0.34
   0  -5   1    3.79    0.32
   0  -5  -1    3.32    0.26
   0  -5   1    3.34    0.27
   0  -5   1    3.68    0.26
   0   5  -1    3.56    0.52
   0  -5   1    3.18    0.26
   0   5  -1    2.89    0.30
   0   5  -1    3.44    0.29
   0  -5  -1    3.13    0.28
   0   5   1    4.05    0.35
   0   5   1    3.33    0.33
   0  -5  -1    3.19    0.24
   0   5   1    3.66    0.34
   0  -5   1    2.91    0.47
   0   5   1    3.48    0.29
   0  -5   1    3.16    0.25
   0  -5   1    2.81    0.39
   0  -5  -1    3.16    0.30
   0  -5  -1    2.25    0.40
   0   5  -1    3.24    0.45
   0   5  -1    3.77    0.41
   0  -5  -1    3.29    0.24
   0  -5  -1    3.13    0.32
   0   5  -1    3.87    0.40
   0   5  -1    3.23    0.30
   0   5   1    3.43    0.25
   0  -5  -1    3.56    0.23
   0   5  -1    2.66    0.33
   0  -5   1    3.09    0.28
   0   5   1    3.82    0.30
   0  -5   1    3.06    0.29
   0  -5   1    3.24    0.26
   0   5  -1    3.70    0.28
   0  -5   1    3.30    0.35
   0  -5   1    2.92    0.29
   1   5  -1   21.90    1.05
   1   5  -1   21.76    1.15
  -1  -5  -1   20.84    0.90
   1  -5   1   21.56    0.87
   1   5  -1   20.85    0.87
   1  -5   1   21.14    0.96
   1  -5   1   21.55    0.94
  -1  -5  -1   21.67    0.88
  -1  -5  -1   20.83    0.80
   1  -5   1   20.28    0.83
   1  -5   1   21.10    0.86
  -1  -5  -1   21.36    0.84
   1  -5   1   20.65    0.91
   1   5  -1   22.17    1.02
   1   5  -1   22.26    0.99
  -1   5   1   21.33    1.06
  -1   5   1   20.74    0.90
   1   5  -1   20.54    0.95
   1   5  -1   22.03    0.87
   1   5  -1   20.80    0.88
   1  -5   1   20.40    0.83
   1   5  -1   21.13    0.94
   1  -5   1   19.55    0.89
   1  -5   1   21.27    0.84
  -1  -5  -1   21.41    0.86
  -1  -5  -1   21.45    0.92
   1   5  -1   21.19    0.87
  -1  -5  -1   21.68    0.84
   1  -5   1   21.70    1.08
  -1  -5  -1   20.93    0.86
   1  -5   1   20.79    1.04
  -1  -5  -1   22.30    0.89
  -1   5   1   21.49    0.97
  -1  -5  -1   21.59    0.94
  -1  -5  -1   21.33    0.99
  -1  -5  -1   21.06    0.83
   1  -5   1   20.53    0.95
  -1   5   1   21.03    0.84
  -1   5   1   20.04    0.93
   1   5  -1   21.14    0.89
  -1   5   1   19.88    0.88
   1  -5   1   20.90    0.82
   1   5  -1   22.57    0.99
   1  -5   1   20.83    0.88
  -1  -5  -1   22.79    0.92
   1  -5   1   20.39    0.81
  -1   5   1   20.35    0.87
  -1   5  -1   20.45    0.97
   1  -5  -1   21.53    0.84
  -1  -5   1   21.43    0.85
  -1   5  -1   20.67    0.88
  -1  -5   1   20.63    0.92
  -1  -5   1   20.96    0.93
   1   5   1   22.40    1.03
   1   5   1   22.03    0.93
  -1   5  -1   20.71    0.83
  -1   5  -1   20.86    1.01
  -1   5  -1   21.15    1.08
   1  -5  -1   20.15    0.87
  -1  -5   1   20.88    0.86
   1   5   1   19.61    0.92
  -1   5  -1   19.49    1.04
   1  -5  -1   19.88    0.89
  -1   5  -1   20.67    0.91
   1  -5  -1   21.23    0.80
  -1  -5   1   21.22    0.87
  -1   5  -1   20.85    0.97
  -1  -5   1   21.36    0.87
  -1  -5   1   21.62    0.85
  -1  -5   1   21.57    0.91
   1  -5  -1   19.19    1.08
  -1  -5   1   20.87    0.79
  -1   5  -1   20.24    0.90
  -1   5  -1   22.32    1.14
  -1  -5   1   21.35    0.82
   1   5   1   20.88    0.92
   1   5   1   20.32    0.95
   1   5   1   20.25    0.85
   1  -5  -1   20.04    0.87
  -1   5  -1   21.35    0.88
   1  -5  -1   20.39    0.79
   1  -5  -1   20.66    0.82
   1  -5  -1   19.69    0.91
   1  -5  -1   20.92    0.83
   1  -5  -1   21.21    0.87
  -1   5  -1   19.58    0.84
  -1  -5   1   22.15    1.03
  -1  -5   1   20.76    0.79
  -1  -5   1   21.17    0.82
  -1  -5   1   21.27    0.83
   1  -5  -1   20.83    0.93
  -1  -5   1   22.34    1.04
   2  -5   1   49.63    2.28
  -2  -5  -1   53.17    1.92
   2   5  -1   52.62    1.99
  -2   5   1   53.81    2.17
   2  -5   1   53.14    2.03
  -2   5   1   55.59    1.92
   2   5  -1   53.27    2.08
  -2  -5  -1   53.29    1.96
  -2  -5  -1   53.85    1.92
  -2  -5  -1   56.28    2.00
   2  -5   1   55.20    1.90
   2   5  -1   53.54    2.03
   2  -5   1   53.56    1.99
   2  -5   1   56.25    1.93
  -2  -5  -1   53.10    2.10
  -2  -5  -1   53.62    1.92
   2  -5   1   56.33    2.16
   2  -5   1   52.34    2.04
   2   5  -1   51.58    1.92
  -2   5   1   55.07    1.99
  -2  -5  -1   53.83    1.91
  -2   5   1   56.02    2.06
   2   5  -1   58.05    2.31
  -2  -5  -1   53.25    1.99
   2  -5   1   54.55    2.05
   2   5  -1   53.97    2.10
   2   5  -1   53.40    1.92
  -2  -5  -1   53.09    1.98
  -2   5   1   55.62    1.97
   2   5  -1   53.86    2.05
  -2  -5  -1   52.64    1.87
  -2  -5  -1   54.01    1.89
   2   5  -1   52.47    1.97
  -2   5   1   54.06    1.97
   2   5  -1   54.67    2.08
   2  -5  -1   53.39    1.85
  -2  -5   1   52.59    1.88
  -2   5  -1   52.55    1.95
  -2  -5   1   53.13    1.92
  -2   5  -1   51.58    1.97
  -2  -5   1   52.44    1.90
  -2  -5   1   53.34    2.08
  -2  -5   1   52.86    2.01
  -2   5  -1   57.37    1.98
  -2  -5   1   55.16    2.15
   2   5   1   53.89    1.90
   2  -5  -1   51.71    1.96
  -2  -5   1   54.94    1.88
  -2  -5   1   52.71    1.99
   2  -5  -1   53.47    1.98
   2  -5  -1   55.26    1.96
  -2  -5   1   52.88    1.95
  -2   5  -1   55.04    2.06
  -2   5  -1   52.79    1.94
   2   5   1   55.56    2.09
   2   5   1   49.95    1.89
   2  -5  -1   53.28    1.88
  -2   5  -1   53.17    2.01
   2   5   1   52.47    1.98
   2  -5  -1   52.79    1.98
  -2  -5   1   52.47    1.91
   2   5   1   56.99    2.02
  -2   5  -1   52.84    1.93
  -2   5  -1   54.56    2.02
   2  -5  -1   53.10    2.02
   2  -5  -1   51.50    2.07
   2   5   1   57.27    2.07
  -2   5  -1   53.79    1.88
   2   5   1   54.86    2.02
  -2  -5   1   54.51    1.97
  -2   5  -1   50.86    2.15
   2  -5  -1   55.14    1.95
  -2   5  -1   46.74    2.34
  -2  -5   1   53.49    1.94
   3   5  -1   39.35    1.66
   3  -5   1   34.26    1.60
  -3  -5  -1   39.69    1.50
  -3   5   1   40.59    1.52
  -3   5   1   38.63    1.53
   3   5  -1   37.79    1.53
  -3  -5  -1   40.67    1.50
   3  -5   1   41.50    1.75
   3   5  -1   40.39    1.60
  -3   5   1   41.78    1.55
  -3   5   1   39.36    1.55
   3  -5   1   37.38    1.50
   3   5  -1   39.43    1.45
   3   5  -1   39.79    1.65
  -3  -5  -1   39.80    1.52
   3   5  -1   39.36    1.58
   3  -5   1   38.01    1.46
  -3  -5  -1   39.02    1.46
   3  -5   1   37.33    1.63
  -3  -5  -1   38.57    1.44
   3  -5   1   40.42    1.62
  -3  -5  -1   40.50    1.51
   3  -5   1   39.24    1.47
  -3  -5  -1   38.87    1.57
  -3  -5  -1   38.68    1.69
  -3   5   1   41.02    1.65
  -3   5   1   37.85    1.46
   3  -5   1   41.14    1.53
  -3  -5  -1   37.86    1.42
  -3  -5   1   38.80    1.46
  -3  -5   1   38.56    1.62
   3  -5  -1   38.24    1.42
   3   5   1   37.77    1.47
   3  -5  -1   39.03    1.63
  -3   5  -1   39.73    1.64
   3   5   1   40.44    1.67
   3  -5  -1   38.56    1.69
   3  -5  -1   39.83    1.48
  -3  -5   1   39.53    1.56
  -3  -5   1   39.97    1.51
   3  -5  -1   39.58    1.60
  -3  -5   1   40.27    1.47
   3  -5  -1   39.87    1.54
   3  -5  -1   38.41    1.45
   3  -5  -1   38.05    1.62
   3   5   1   40.08    1.59
   3   5   1   41.01    1.68
  -3   5  -1   38.19    1.62
   3  -5  -1   40.53    1.52
  -3  -5   1   41.80    1.62
  -3  -5   1   37.03    1.49
   3   5   1   39.80    1.57
  -3   5  -1   40.03    1.82
  -3  -5   1   38.62    1.53
  -3   5  -1   38.23    1.52
  -3   5  -1   41.60    1.53
   4  -5   1   18.89    0.70
   4  -5   1   19.04    0.88
   4  -5   1   18.88    0.84
   4   5  -1   21.24    1.02
  -4  -5  -1   20.08    0.87
  -4  -5  -1   19.48    0.91
  -4   5   1   19.07    0.87
  -4  -5  -1   18.60    0.83
   4  -5   1   19.51    0.68
   4   5  -1   20.42    0.86
  -4  -5  -1   17.82    0.73
  -4   5   1   18.57    0.88
  -4  -5  -1   18.67    0.82
  -4  -5  -1   20.72    0.75
   4   5  -1   19.00    0.94
   4  -5   1   20.09    0.91
   4   5  -1   18.72    0.82
  -4   5   1   19.22    0.91
   4  -5   1   19.75    1.05
   4   5  -1   19.00    0.68
  -4  -5  -1   19.65    0.88
  -4  -5  -1   20.11    0.84
  -4   5  -1   19.68    1.24
   4  -5  -1   19.80    0.85
   4   5   1   20.71    0.97
  -4  -5   1   19.48    0.84
   4  -5  -1   17.33    1.19
  -4  -5   1   18.61    0.71
  -4  -5   1   20.49    1.07
   4   5   1   18.73    0.89
   4  -5  -1   18.45    0.71
  -4   5  -1   18.54    1.05
   4   5   1   18.98    1.24
   4  -5  -1   18.94    0.85
  -4  -5   1   20.09    0.84
  -4   5  -1   19.73    0.90
   4  -5  -1   19.10    0.89
  -4   5  -1   20.33    0.90
   4  -5  -1   19.33    0.70
   4  -5  -1   17.86    0.90
   4  -5  -1   17.53    0.95
  -4  -5   1   21.20    0.90
  -4  -5   1   17.59    0.68
   4   5   1   19.44    0.96
  -5  -5  -1   39.63    1.47
   5   5  -1   38.41    1.68
  -5  -5  -1   41.96    1.61
  -5   5   1   39.44    1.52
   5   5  -1   40.55    1.71
  -5   5   1   41.10    1.62
  -5  -5  -1   40.10    1.40
  -5   5   1   42.29    1.61
   5  -5   1   39.56    1.77
   5  -5   1   40.78    1.61
   5  -5   1   39.48    1.39
   5  -5   1   42.63    1.59
  -5  -5  -1   40.15    1.54
   5  -5   1   35.70    1.72
  -5  -5  -1   39.99    1.39
  -5   5   1   39.50    1.60
  -5   5   1   35.54    2.03
  -5  -5  -1   40.33    1.64
  -5   5   1   36.22    1.50
   5   5  -1   43.47    1.68
  -5  -5   1   41.09    1.61
   5  -5  -1   41.42    1.63
  -5   5  -1   40.43    1.63
  -5  -5   1   41.80    1.44
  -5  -5   1   39.67    1.80
   5  -5  -1   39.67    1.61
   5  -5  -1   41.22    1.61
  -5   5  -1   41.27    1.62
   5   5   1   41.87    1.72
  -5  -5   1   38.74    1.36
   5   5   1   42.24    1.71
  -5   5  -1   39.56    1.43
   5  -5  -1   39.61    1.39
   5  -5  -1   42.42    2.15
   5  -5  -1   40.61    1.58
   5  -5  -1   42.03    1.67
  -5  -5   1   41.03    1.58
   6   5  -1   46.73    1.90
  -6   5   1   47.25    1.83
  -6   5   1   46.38    1.83
  -6   5   1   43.24    1.60
   6  -5   1   45.93    1.61
  -6  -5  -1   48.20    1.61
  -6  -5  -1   45.77    1.89
   6  -5   1   45.20    1.58
  -6  -5  -1   47.30    1.84
   6   5  -1   46.30    1.68
   6  -5   1   48.28    1.85
   6  -5   1   45.89    1.81
   6   5  -1   48.35    1.95
   6  -5   1   42.96    1.77
  -6  -5  -1   47.70    1.77
  -6  -5  -1   47.42    1.58
   6  -5  -1   43.68    1.78
   6  -5  -1   46.11    1.86
   6  -5  -1   44.95    1.58
  -6   5  -1   45.58    1.80
  -6  -5   1   48.19    1.76
   6   5   1   47.51    1.93
  -6  -5   1   45.50    1.79
   6   5   1   46.35    1.90
   6  -5  -1   45.14    2.00
  -6   5  -1   45.86    1.81
  -6  -5   1   46.58    1.59
   6  -5  -1   45.63    1.54
  -6   5  -1   47.39    2.04
   6  -5  -1   44.95    1.76
   6  -5  -1   44.06    1.56
  -6   5  -1   44.51    1.59
  -7  -5  -1    9.59    0.58
  -7   5   1    9.62    1.34
  -7   5   1    9.48    0.39
   7   5  -1    9.31    0.73
   7   5  -1    9.67    0.45
   7   5  -1    9.16    0.98
  -7   5   1   10.54    0.71
  -7  -5  -1    9.40    0.88
  -7  -5  -1    9.72    0.75
   7  -5   1    8.86    0.40
   7  -5   1    9.67    0.67
  -7  -5  -1    9.32    0.34
   7  -5  -1    8.89    0.79
   7   5   1    9.95    0.73
   7  -5  -1    9.18    0.34
  -7  -5   1    9.60    0.59
   7  -5  -1    8.78    0.73
   7  -5  -1    9.78    0.40
   7   5   1    9.23    0.84
   7  -5  -1    9.32    0.38
   7   5   1    9.30    0.45
  -7   5  -1   10.03    0.65
  -7   5  -1    9.18    0.39
  -7  -5   1    8.22    1.00
  -8   5   1    9.24    0.35
  -8  -5  -1    9.51    0.37
   8   5  -1    8.88    0.39
   8  -5   1    9.06    0.37
   8   5   1    9.90    0.42
  -8  -5   1   10.00    0.39
   8  -5  -1    9.40    0.43
   0  -6  -1   89.75    3.09
   0   6   1   86.95    3.20
   0   6  -1   84.00    3.10
   0  -6  -1   91.71    3.14
   0  -6   1   87.34    3.19
   0  -6   1   91.65    3.12
   0  -6  -1   91.57    3.23
   0   6  -1   90.81    3.15
   0   6   1   88.88    3.14
   0   6  -1   88.57    3.20
   0  -6  -1   88.43    3.16
   0  -6  -1   90.60    3.09
   0  -6   1   93.38    3.31
   0  -6  -1   86.29    3.20
   0  -6   1   91.68    3.12
   0  -6   1   92.37    3.20
   0  -6  -1   91.96    3.08
   0  -6   1   88.17    3.10
   0  -6  -1   78.82    3.29
   0   6   1   91.89    3.22
   0  -6   1   86.30    3.04
   0   6   1   95.47    3.31
   0  -6   1   89.11    3.20
   0  -6  -1   86.18    3.21
   0   6  -1   93.99    3.15
   0  -6   1   93.87    3.18
   0   6   1   91.90    3.17
   0   6   1   87.21    3.09
   0   6  -1   87.34    3.23
   0  -6   1   89.39    3.13
   0   6   1   92.10    3.23
   0  -6  -1   90.71    3.12
   0  -6  -1   90.16    3.04
   0  -6  -1   89.18    3.08
   1   6  -1   23.05    0.95
  -1  -6  -1   21.06    0.89
  -1   6   1   20.61    0.90
  -1  -6  -1   19.83    1.20
   1  -6   1   24.18    1.08
  -1  -6  -1   20.24    0.99
  -1  -6  -1   20.69    0.91
   1  -6   1   24.01    1.12
  -1  -6  -1   21.11    0.86
  -1   6   1   22.11    1.03
  -1   6   1   22.52    1.12
   1   6  -1   20.85    1.09
   1  -6   1   22.02    0.92
   1  -6   1   22.90    0.94
   1   6  -1   21.30    1.03
  -1  -6  -1   21.17    0.97
   1  -6   1   22.74    0.92
   1   6  -1   21.57    0.96
   1  -6   1   21.38    0.93
  -1   6   1   21.97    1.23
  -1  -6  -1   21.42    0.92
  -1   6   1   22.19    0.99
  -1  -6  -1   20.74    0.94
   1  -6   1   21.64    1.00
  -1   6   1   21.02    0.99
  -1  -6  -1   20.83    0.88
   1   6  -1   21.73    1.17
  -1  -6  -1   20.51    1.12
  -1   6   1   21.97    0.96
  -1  -6   1   21.20    0.88
  -1  -6   1   22.71    0.95
  -1   6  -1   22.72    1.66
  -1  -6   1   21.39    0.94
  -1   6  -1   23.21    0.97
  -1  -6   1   22.86    0.92
   1  -6  -1   20.22    0.98
   1   6   1   20.56    0.98
  -1  -6   1   21.55    0.93
   1  -6  -1   21.22    1.05
  -1   6  -1   20.97    1.00
   1  -6  -1   20.90    0.90
   1  -6  -1   21.32    0.99
   1   6   1   20.30    0.94
  -1  -6   1   24.48    1.34
   1   6   1   21.42    0.94
   1  -6  -1   21.98    0.89
  -1  -6   1   22.14    1.25
  -1  -6   1   22.03    1.06
  -1  -6   1   20.84    1.00
   1  -6  -1   23.27    1.32
   1  -6  -1   20.44    1.13
   1   6   1   21.68    1.02
   1  -6  -1   22.79    0.94
   1  -6  -1   22.27    0.91
   1   6   1   22.71    1.13
  -1   6  -1   21.96    1.07
  -1  -6   1   20.89    0.99
   1  -6  -1   20.77    1.01
   1  -6  -1   21.50    0.96
  -1   6  -1   22.05    0.96
   1   6   1   21.03    0.91
   1  -6  -1   22.10    0.91
   1  -6  -1   21.84    0.87
   2  -6   1   13.96    0.85
   2   6  -1   12.70    0.72
  -2  -6  -1   12.45    0.80
  -2  -6  -1   12.51    0.77
  -2   6   1   13.39    0.70
   2  -6   1   11.82    0.68
   2  -6   1   13.09    0.49
  -2  -6  -1   13.14    0.65
   2  -6   1   13.17    0.50
  -2  -6  -1   12.72    0.52
  -2   6   1   13.40    0.66
  -2  -6  -1   13.15    0.69
   2   6  -1   13.58    0.76
  -2   6   1   13.94    0.90
   2  -6   1   13.71    0.65
  -2  -6  -1   13.40    0.62
   2   6  -1   14.51    0.76
   2  -6   1   12.92    0.96
  -2   6   1   14.17    0.71
  -2  -6  -1   12.60    0.65
  -2  -6  -1   12.59    0.61
  -2  -6  -1   12.57    0.53
  -2  -6  -1   13.03    0.63
   2   6  -1   14.19    0.67
   2  -6   1   13.16    0.52
   2  -6   1   13.95    0.69
   2   6  -1   12.50    0.59
  -2  -6  -1   12.59    0.72
  -2  -6   1   12.56    0.62
  -2  -6   1   11.09    0.97
   2   6   1   12.71    0.65
  -2  -6   1   12.29    0.63
   2  -6  -1   13.87    0.50
   2  -6  -1   12.72    0.81
  -2  -6   1   13.55    0.81
  -2  -6   1   11.97    0.76
   2  -6  -1   13.59    0.63
  -2   6  -1   13.58    0.69
   2  -6  -1   13.88    0.75
   2  -6  -1   12.98    0.51
   2   6   1   12.73    0.76
  -2  -6   1   13.26    0.68
   2   6   1   12.51    0.64
  -2  -6   1   12.34    0.49
  -2   6  -1   12.93    0.74
   2   6   1   13.05    0.91
   2  -6  -1   14.89    0.69
   2  -6  -1   13.82    0.61
   2   6   1   11.94    0.58
   2   6   1   12.66    0.68
   2  -6  -1   12.30    0.68
   2  -6  -1   13.64    0.52
   2   6   1   12.90    0.71
   2  -6  -1   13.44    0.63
  -2  -6   1   12.24    0.72
   2   6   1   11.79    0.98
  -2   6  -1   14.10    0.71
   3  -6   1   26.01    1.27
  -3  -6  -1   27.58    1.08
  -3   6   1   26.73    1.19
   3  -6   1   26.95    1.16
  -3   6   1   28.70    1.18
   3  -6   1   27.18    1.11
  -3  -6  -1   26.84    0.97
   3   6  -1   25.41    1.05
  -3  -6  -1   26.73    0.97
  -3  -6  -1   27.50    1.15
   3  -6   1   26.12    0.95
  -3   6   1   27.20    1.13
   3  -6   1   26.99    0.93
   3   6  -1   28.10    1.27
   3   6  -1   27.74    1.10
   3   6  -1   26.80    1.19
  -3  -6  -1   24.61    0.95
  -3  -6  -1   27.65    1.17
  -3  -6  -1   26.89    1.10
  -3  -6  -1   26.39    1.11
   3  -6  -1   26.27    1.11
  -3  -6   1   26.96    1.10
   3  -6  -1   28.12    1.24
   3  -6  -1   26.07    1.16
  -3  -6   1   27.81    1.31
  -3   6  -1   27.62    1.19
  -3  -6   1   27.75    1.15
   3  -6  -1   27.48    0.98
   3   6   1   28.08    1.23
   3  -6  -1   27.59    0.96
   3  -6  -1   26.15    1.07
   3   6   1   25.94    1.23
  -3   6  -1   27.03    0.99
   3  -6  -1   27.60    1.16
  -3   6  -1   28.08    1.18
   3  -6  -1   27.21    0.96
  -3  -6   1   25.58    1.08
  -3  -6   1   24.74    0.97
   3   6   1   27.68    1.16
   3  -6  -1   27.85    1.12
  -3  -6   1   26.35    0.94
  -4   6   1   22.09    1.05
   4  -6   1   21.68    1.02
  -4   6   1   21.76    1.14
   4   6  -1   20.72    1.05
  -4   6   1   22.10    1.03
   4  -6   1   21.31    0.95
  -4  -6  -1   21.61    0.81
   4  -6   1   26.07    1.52
  -4  -6  -1   22.73    0.96
   4  -6   1   20.75    0.75
  -4  -6  -1   22.53    1.01
  -4  -6  -1   21.54    1.04
   4   6  -1   21.68    1.10
   4  -6   1   21.39    0.79
  -4  -6  -1   21.37    0.81
   4   6  -1   21.54    0.90
   4  -6  -1   22.54    1.02
   4  -6  -1   22.53    0.81
   4   6   1   22.82    1.14
  -4  -6   1   22.76    0.82
   4  -6  -1   20.08    1.02
  -4   6  -1   22.92    1.05
   4  -6  -1   22.08    0.79
  -4   6  -1   21.77    0.84
  -4   6  -1   22.34    1.04
  -4  -6   1   21.84    0.95
   4  -6  -1   21.41    0.96
  -4  -6   1   21.26    0.76
  -4  -6   1   23.34    1.03
  -4  -6   1   19.76    1.52
   4   6   1   22.70    1.10
  -5  -6  -1    5.61    0.28
  -5  -6  -1    4.97    0.57
   5  -6   1    6.35    0.87
   5  -6   1    5.03    0.46
   5   6  -1    5.31    0.58
  -5  -6  -1    5.27    0.44
   5  -6   1    5.70    0.27
  -5   6   1    6.30    0.56
   5   6  -1    6.19    0.65
  -5   6   1    5.86    0.30
  -5  -6  -1    5.45    0.48
  -5  -6  -1    5.97    0.28
  -5   6   1    6.47    0.55
   5   6  -1    5.74    0.35
   5  -6   1    5.90    0.51
   5   6   1    5.88    0.62
  -5  -6   1    6.22    0.54
   5  -6  -1    5.96    0.27
   5  -6  -1    6.40    0.49
  -5  -6   1    5.64    0.29
  -5   6  -1    5.55    0.53
  -5   6  -1    6.10    0.31
   5  -6  -1    6.71    0.29
   5   6   1    6.21    0.37
  -5  -6   1    6.11    0.45
  -5   6  -1    5.25    0.55
   5  -6  -1    5.87    0.57
   5  -6  -1    5.86    0.49
   5   6   1    6.03    0.59
  -6  -6  -1   11.07    0.44
  -6  -6  -1    9.36    0.61
   6  -6   1   11.70    0.93
   6  -6   1    9.79    0.42
  -6   6   1   11.22    0.73
  -6  -6  -1   10.49    0.81
   6   6  -1    9.03    0.81
   6  -6   1   11.28    0.73
   6   6  -1   10.26    0.64
  -6   6   1   10.32    0.73
   6   6  -1    9.69    0.79
  -6  -6   1    9.12    0.97
  -6   6  -1    9.93    0.81
   6   6   1   11.63    0.53
  -6   6  -1   10.61    0.45
   6  -6  -1   11.80    0.46
  -6  -6   1   11.49    0.50
   6  -6  -1   11.49    0.78
   6  -6  -1    9.19    0.66
   6   6   1    9.93    0.83
  -6  -6   1    9.72    0.61
   6  -6  -1    9.18    0.66
  -6   6  -1   10.81    0.69
   6   6   1    9.26    0.98
   7   6  -1    3.78    0.34
  -7  -6  -1    3.77    0.19
  -7   6   1    3.33    0.19
  -7   6  -1    3.46    0.19
   7   6   1    3.61    0.24
  -7  -6   1    3.89    0.20
   7  -6  -1    3.90    0.24
  -8  -6  -1    5.17    0.22
  -8   6   1    5.15    0.21
   8   6  -1    5.29    0.24
  -8  -6   1    5.34    0.22
  -8   6  -1    4.98    0.22
   0  -7   1    0.62    0.08
   0   7  -1    0.71    0.30
   0  -7   1    0.38    0.09
   0   7  -1    0.36    0.27
   0  -7   1    0.20    0.22
   0  -7  -1    0.90    0.24
   0  -7  -1    0.67    0.09
   0   7  -1    0.41    0.12
   0  -7   1    0.47    0.39
   0  -7  -1    0.59    0.10
   0   7  -1    0.58    0.23
   0  -7  -1    0.82    0.22
   0  -7  -1    0.71    0.11
   0  -7   1    0.58    0.09
   0  -7  -1    0.75    0.37
   0   7   1    0.39    0.38
   0  -7  -1    0.73    0.11
   0   7   1    0.35    0.27
   0   7   1    0.23    0.32
   0  -7  -1    0.54    0.21
   0   7   1    0.33    0.14
   0   7   1    0.74    0.28
   0  -7   1    0.42    0.24
   0  -7  -1    0.30    0.27
  -1  -7  -1    8.24    0.36
  -1  -7  -1    9.77    0.70
  -1  -7  -1    7.57    0.48
  -1  -7  -1    8.54    0.54
   1  -7   1    7.67    0.36
  -1  -7  -1    7.70    0.37
   1   7  -1    8.15    0.55
  -1  -7  -1    7.71    0.33
   1  -7   1    8.05    0.73
   1   7  -1    7.60    0.66
   1  -7   1    7.31    0.57
   1  -7   1    8.03    0.50
  -1   7   1    7.79    0.54
  -1   7   1    7.89    0.58
   1  -7  -1    9.84    0.64
  -1  -7   1    8.10    0.35
   1  -7  -1    8.17    0.52
   1  -7  -1    7.77    0.52
   1  -7  -1    7.84    0.36
  -1   7  -1    7.42    0.41
  -1  -7   1    8.60    0.53
   1  -7  -1    8.06    0.51
   1   7   1    7.69    0.89
  -1   7  -1    7.46    0.67
   1   7   1    7.63    0.59
  -1  -7   1    8.30    0.73
   1   7   1    7.29    0.42
   1  -7  -1    9.14    0.55
  -1   7  -1    8.04    0.57
  -1  -7   1    8.51    0.54
  -1  -7   1    8.75    0.56
   2  -7   1   15.81    0.75
  -2  -7  -1   13.66    0.57
   2   7  -1   14.61    1.06
  -2   7   1   14.23    0.81
  -2  -7  -1   14.54    0.89
  -2   7   1   15.44    0.84
   2   7  -1   14.61    0.77
  -2  -7  -1   15.17    0.58
  -2  -7  -1   14.42    0.75
  -2  -7  -1   14.37    0.79
   2   7  -1   14.84    0.89
  -2  -7  -1   14.42    0.75
   2  -7   1   14.58    0.56
  -2  -7  -1   14.82    0.72
  -2  -7  -1   15.10    0.58
   2  -7   1   15.04    0.76
   2  -7   1   14.24    0.53
  -2   7   1   14.93    0.81
   2   7  -1   14.81    0.67
   2  -7   1   15.13    0.96
  -2  -7   1   14.87    0.74
   2   7   1   15.24    0.85
   2  -7  -1   14.72    0.74
  -2  -7   1   14.21    0.54
  -2   7  -1   15.18    0.81
   2  -7  -1   15.01    0.57
   2  -7  -1   15.39    0.81
   2  -7  -1   14.69    0.80
  -2  -7   1   15.04    0.96
   2  -7  -1   16.74    1.35
   2   7   1   14.86    0.67
   2  -7  -1   15.54    0.90
   2   7   1   15.55    0.83
   2  -7  -1   14.87    0.57
   2  -7  -1   14.91    0.76
  -2  -7   1   14.46    0.73
   2   7   1   15.53    0.84
   2   7   1   16.06    0.87
   2  -7  -1   15.05    0.59
  -2  -7   1   16.00    0.78
  -2   7  -1   14.42    0.82
   2   7   1   14.85    0.91
  -2  -7   1   14.91    0.58
  -3  -7  -1    5.95    0.29
   3   7  -1    6.00    0.66
  -3  -7  -1    6.18    0.58
  -3  -7  -1    5.85    0.57
  -3  -7  -1    6.58    0.31
   3   7  -1    6.24    0.37
   3  -7   1    6.35    0.77
  -3  -7  -1    5.69    0.45
  -3  -7  -1    5.69    0.47
   3   7  -1    7.68    0.66
   3   7  -1    5.97    0.53
  -3   7   1    5.24    0.50
   3  -7   1    5.27    0.48
   3  -7   1    6.25    0.46
   3  -7   1    5.77    0.27
   3  -7   1    5.26    0.24
  -3   7   1    6.23    0.53
  -3  -7   1    5.61    0.24
   3  -7  -1    5.50    0.28
  -3  -7   1    6.51    0.48
  -3   7  -1    5.17    0.51
   3   7   1    7.02    0.60
   3  -7  -1    5.77    0.26
  -3   7  -1    5.36    0.54
   3   7   1    5.13    0.68
  -3  -7   1    5.34    0.51
   3   7   1    5.69    0.36
   3  -7  -1    5.69    0.42
  -3   7  -1    5.88    0.32
   3  -7  -1    5.53    0.48
  -3  -7   1    5.62    0.79
   3  -7  -1    5.46    0.52
  -3  -7   1    6.36    0.52
  -3  -7   1    6.08    0.38
   3  -7  -1    5.95    0.27
   3   7   1    6.17    0.63
   4   7  -1   20.08    1.12
   4   7  -1   20.25    0.85
  -4   7   1   20.24    1.04
  -4   7   1   20.09    0.79
  -4  -7  -1   20.15    1.01
   4  -7   1   23.52    1.33
  -4  -7  -1   20.49    0.75
  -4  -7  -1   19.96    0.76
   4  -7   1   18.97    0.93
   4  -7   1   20.67    0.75
   4   7  -1   23.33    1.35
  -4  -7   1   20.12    1.11
   4   7   1   20.28    0.85
   4  -7  -1   20.98    1.26
   4  -7  -1   20.73    0.73
  -4  -7   1   18.12    1.16
   4  -7  -1   19.55    0.93
   4  -7  -1   22.91    1.17
  -4   7  -1   20.93    1.02
   4   7   1   20.96    1.14
  -4  -7   1   21.37    1.30
   4  -7  -1   20.39    0.75
  -4  -7   1   20.16    0.76
  -4   7  -1   19.98    0.78
  -5  -7  -1    4.81    0.59
  -5  -7  -1    4.13    0.41
  -5   7   1    4.57    0.53
  -5   7   1    3.73    0.53
   5  -7   1    3.92    0.24
   5   7  -1    5.08    0.74
  -5  -7  -1    3.57    0.23
   5  -7   1    4.59    0.46
   5   7  -1    5.40    0.67
  -5  -7  -1    4.24    0.52
   5  -7   1    3.89    0.47
  -5  -7   1    4.54    0.45
  -5  -7   1    4.28    0.51
   5   7   1    4.94    0.65
   5  -7  -1    4.79    0.45
  -5  -7   1    4.42    0.28
  -5   7  -1    4.07    0.53
  -5   7  -1    4.64    0.59
   5  -7  -1    3.75    0.47
   5  -7  -1    4.66    0.57
   5   7   1    4.40    0.60
   6   7  -1   15.22    0.63
  -6   7   1   14.93    0.57
   6  -7   1   14.49    0.55
  -6  -7  -1   15.48    0.57
   6  -7  -1   15.83    0.57
  -6   7  -1   15.21    0.59
   6   7   1   15.64    0.65
  -6  -7   1   15.46    0.58
   7   7  -1    1.10    0.12
  -7   7   1    0.81    0.08
  -7  -7  -1    0.91    0.08
   7  -7  -1    0.97    0.11
  -7   7  -1    1.00    0.08
   7   7   1    0.94    0.11
  -7  -7   1    1.05    0.08
   0  -8   1   70.25    2.75
   0  -8   1   74.84    2.61
   0  -8  -1   73.74    2.59
   0  -8   1   78.34    2.87
   0  -8   1   73.02    2.42
   0   8   1   74.52    2.71
   0   8   1   73.66    2.66
   0   8  -1   69.83    2.49
   0  -8  -1   71.90    2.62
   0  -8  -1   72.83    2.41
   0   8  -1   68.27    2.73
   0  -8   1   67.90    2.36
   0  -8  -1   74.14    2.41
   0  -8  -1   69.95    2.43
   0  -8  -1   71.00    2.64
   0  -8  -1   71.67    2.42
   0  -8  -1   72.28    2.59
   0   8  -1   75.40    2.68
   0  -8   1   71.26    2.61
   0   8  -1   70.84    2.66
   1  -8   1   56.75    1.96
  -1  -8  -1   61.70    2.28
  -1  -8  -1   63.00    2.03
  -1  -8  -1   60.09    2.04
  -1   8   1   63.37    2.33
  -1  -8  -1   61.94    2.02
  -1  -8  -1   59.08    2.03
  -1   8   1   54.81    2.28
  -1  -8  -1   63.61    2.28
   1   8  -1   58.79    2.12
   1   8  -1   57.73    2.30
   1   8  -1   61.08    2.42
   1  -8   1   61.57    2.03
  -1  -8  -1   58.15    2.37
  -1   8  -1   63.50    2.34
   1  -8  -1   58.98    2.07
   1   8   1   61.64    2.15
   1  -8  -1   61.81    2.07
  -1  -8   1   60.18    2.06
  -1  -8   1   60.80    2.25
   1  -8  -1   62.19    2.31
  -1   8  -1   59.86    2.37
   1  -8  -1   66.39    2.34
   1  -8  -1   61.68    2.26
  -1   8  -1   58.05    2.28
   1  -8  -1   62.24    2.09
   1  -8  -1   62.53    2.06
   1   8   1   61.64    2.56
  -1   8  -1   61.15    2.10
  -2  -8  -1   25.38    1.09
  -2  -8  -1   25.24    1.14
  -2  -8  -1   26.74    0.91
  -2   8   1   25.19    1.17
   2   8  -1   23.36    1.26
  -2  -8  -1   25.88    1.17
  -2  -8  -1   24.93    0.91
   2  -8   1   26.35    0.91
  -2  -8  -1   24.97    1.14
  -2   8   1   21.77    1.22
   2  -8   1   28.00    1.34
   2   8  -1   25.89    1.01
  -2  -8  -1   26.01    0.92
   2   8  -1   26.22    1.14
   2  -8   1   24.54    1.13
  -2  -8   1   24.94    0.91
   2   8   1   26.69    1.27
   2   8   1   25.79    1.02
   2  -8  -1   26.28    1.14
   2  -8  -1   26.10    1.17
  -2  -8   1   23.96    1.11
   2   8   1   26.79    1.32
   2  -8  -1   26.14    1.19
  -2   8  -1   26.85    1.21
   2  -8  -1   26.29    0.95
  -2  -8   1   25.75    1.16
  -2   8  -1   27.56    1.24
  -2  -8   1   25.80    1.32
   2  -8  -1   25.77    0.91
  -2   8  -1   26.52    0.96
   2  -8  -1   26.84    0.93
   2   8   1   25.14    1.28
  -2  -8   1   25.39    0.92
   3  -8   1   27.85    1.39
   3   8  -1   26.20    1.05
   3  -8   1   24.07    1.36
   3   8  -1   26.04    1.33
   3  -8   1   28.71    0.95
  -3  -8  -1   26.70    0.93
   3  -8   1   27.55    1.14
  -3  -8  -1   26.10    1.47
  -3  -8  -1   25.09    1.20
  -3  -8  -1   25.39    1.12
  -3  -8   1   25.66    0.94
  -3  -8   1   26.03    1.41
   3  -8  -1   28.04    0.95
  -3   8  -1   28.65    1.07
   3  -8  -1   27.61    1.17
  -3  -8   1   26.15    1.17
   3  -8  -1   28.17    1.23
   3   8   1   30.17    1.24
   3  -8  -1   27.41    0.97
  -3   8  -1   27.51    1.26
   3   8   1   28.17    1.35
  -3  -8   1   25.69    0.97
   3   8   1   25.78    1.34
  -4   8   1    0.90    0.42
   4  -8   1    0.70    0.08
   4   8  -1    0.70    0.13
  -4  -8  -1    0.18    0.47
  -4   8   1   -0.10    0.36
  -4  -8  -1    0.66    0.07
  -4  -8  -1    0.63    0.35
   4  -8   1    0.68    0.53
   4   8  -1    0.06    0.52
  -4  -8  -1    0.74    0.09
  -4   8   1    0.86    0.11
  -4  -8  -1    1.16    0.36
  -4   8  -1    0.92    0.44
   4  -8  -1    0.71    0.08
   4   8   1    0.15    0.64
   4  -8  -1    0.72    0.32
   4   8   1    0.62    0.13
  -4   8  -1    0.83    0.11
   4  -8  -1    0.78    0.29
   4  -8  -1    0.59    0.07
   4  -8  -1    0.66    0.35
  -4  -8   1    0.70    0.09
   5   8  -1   21.51    0.83
  -5  -8  -1   21.09    0.76
  -5   8   1   21.48    0.77
   5  -8   1   20.64    0.75
   5   8   1   21.92    0.84
   5  -8  -1   21.48    0.76
  -5   8  -1   20.77    0.77
  -6  -8  -1    4.26    0.19
   6   8  -1    4.46    0.23
  -6   8   1    4.04    0.19
   6  -8  -1    3.87    0.18
   6   8   1    4.65    0.24
  -6  -8   1    4.19    0.19
  -6   8  -1    4.14    0.19
   0   9  -1    0.33    0.10
   0  -9  -1    0.18    0.08
   0   9   1    1.43    0.78
   0  -9   1    0.15    0.05
   0   9  -1    0.34    0.32
   0  -9  -1    0.11    0.29
   0  -9   1    0.20    0.29
   0  -9  -1    0.17    0.05
   0  -9  -1    0.33    0.07
   0  -9  -1    0.23    0.05
   0   9  -1    0.07    0.08
   1  -9   1   11.96    0.46
   1  -9   1   13.56    0.71
   1   9  -1   11.79    0.52
  -1  -9  -1   10.94    0.73
  -1  -9  -1   12.00    0.44
  -1  -9  -1   12.28    0.45
  -1  -9  -1   11.48    0.46
  -1  -9  -1   12.51    0.47
  -1   9   1   13.43    0.92
  -1   9   1   12.94    0.87
   1  -9  -1   12.04    0.44
  -1   9  -1   11.63    0.46
  -1   9  -1   11.58    0.73
   1  -9  -1    9.59    0.72
   1  -9  -1   10.94    0.69
   1   9   1   11.86    0.54
   1  -9  -1   11.67    0.42
   1  -9  -1   11.58    0.71
  -1  -9   1   11.49    0.43
  -2  -9  -1    6.87    0.26
   2   9  -1    6.93    0.36
  -2   9   1    7.78    0.33
   2  -9   1    7.13    0.30
   2  -9   1    6.48    0.73
  -2  -9  -1    6.98    0.30
   2   9   1    6.80    0.35
   2  -9  -1    7.02    0.27
  -2   9  -1    7.22    0.32
   2  -9  -1    7.62    0.30
   3   9  -1    9.73    0.44
  -3   9   1    9.56    0.40
   3  -9   1    9.75    0.38
   3  -9  -1    9.28    0.39
  -3   9  -1   11.28    0.47
   4   9  -1    0.86    0.12
   4  -9   1    1.08    0.08
  -4  -9  -1    0.95    0.08
  -4   9   1    1.06    0.10
  -4  -9   1    1.04    0.10
   4   9   1    0.97    0.11
  -4   9  -1    1.19    0.10
   4  -9  -1    1.17    0.09
   0 -10  -1    1.56    0.13
   0 -10   1    1.63    0.09
   0  10   1    1.58    0.12
   1 -10   1    4.73    0.20
   1 -10  -1    4.98    0.20
  -1 -10   1    4.67    0.20
   1   0   2  195.57    6.51
   1   0  -2  197.81    6.45
  -1   0   2  197.21    6.46
   1   0   2  200.19    6.46
  -1   0   2  202.83    6.50
  -1   0   2  190.88    6.52
   1   0   2  199.01    6.50
   1   0   2  208.90    6.46
   1   0   2  195.10    6.48
   1   0  -2  203.39    6.44
  -1   0   2  200.55    6.47
  -2   0  -2   13.50    0.53
  -2   0  -2   12.91    0.46
   2   0  -2   11.80    0.50
   2   0   2   12.18    0.50
  -2   0  -2   13.16    0.48
   2   0   2   12.98    0.51
  -2   0   2   11.98    0.48
   2   0   2   12.87    0.52
   2   0   2   13.04    0.49
  -2   0   2   12.08    0.49
   2   0   2   12.55    0.47
   2   0  -2   12.32    0.45
  -2   0  -2   12.10    0.47
  -2   0  -2   11.30    0.48
  -2   0   2   11.81    0.44
   2   0  -2   12.55    0.45
  -2   0   2   12.18    0.46
   2   0  -2   12.85    0.48
  -2   0   2   11.84    0.45
  -2   0   2   12.85    0.49
  -2   0  -2   12.71    0.46
  -2   0  -2   12.44    0.53
   2   0  -2   13.21    0.51
  -2   0  -2   13.07    0.48
   2   0   2   13.07    0.43
   2   0  -2   13.01    0.51
   2   0  -2   11.68    0.53
  -2   0  -2   12.97    0.50
   2   0  -2   11.74    0.45
   2   0  -2   13.16    0.48
  -2   0  -2   12.74    0.60
   2   0  -2   12.72    0.51
   2   0  -2   13.00    0.51
  -2   0   2   11.94    0.46
  -2   0  -2   12.42    0.50
   2   0  -2   13.03    0.52
   2   0   2   11.32    0.48
  -2   0   2   13.14    0.50
  -2   0   2   11.36    0.49
  -2   0   2   11.88    0.51
   2   0   2   12.15    0.48
   2   0   2   12.61    0.48
  -2   0  -2   13.09    0.50
   2   0  -2   12.57    0.48
  -2   0  -2   13.75    0.53
   2   0   2   13.15    0.53
   2   0   2   13.47    0.52
  -2   0   2   10.90    0.52
  -3   0   2   27.99    1.04
  -3   0   2   26.17    0.97
  -3   0   2   25.51    0.96
  -3   0  -2   28.70    1.04
  -3   0  -2   27.43    1.03
  -3   0   2   24.52    0.96
   3   0  -2   26.93    1.04
  -3   0  -2   28.25    0.99
   3   0  -2   27.93    1.00
   3   0  -2   26.11    1.03
   3   0  -2   27.76    1.01
   3   0   2   27.65    1.01
  -3   0   2   27.49    1.04
  -3   0  -2   28.48    1.05
   3   0   2   28.34    1.02
   3   0  -2   27.85    1.02
  -3   0   2   26.14    1.02
   3   0   2   26.64    1.01
   3   0   2   28.17    1.06
  -3   0  -2   28.51    0.99
   3   0  -2   27.16    0.95
  -3   0  -2   27.04    1.01
  -3   0  -2   27.35    1.00
  -3   0  -2   27.02    0.96
  -3   0  -2   26.46    1.03
   3   0   2   28.43    1.02
  -3   0   2   26.77    0.93
  -3   0  -2   27.59    1.06
  -3   0  -2   28.09    0.98
   3   0  -2   27.16    1.03
   3   0  -2   26.22    0.98
   3   0  -2   27.02    1.07
   3   0  -2   27.06    1.05
  -3   0  -2   28.39    0.96
   3   0  -2   26.41    0.95
   3   0  -2   26.54    0.99
   3   0   2   28.26    1.07
   3   0   2   27.22    0.98
   3   0  -2   27.32    1.09
  -3   0   2   27.55    0.97
   3   0   2   26.90    1.03
  -3   0   2   26.85    1.04
   3   0   2   27.85    0.99
   3   0  -2   27.52    1.09
  -3   0   2   29.16    1.02
  -3   0  -2   25.66    1.04
   3   0  -2   27.17    0.94
  -3   0   2   25.53    1.04
   3   0   2   28.63    1.01
   3   0   2   28.01    1.07
  -4   0   2    2.53    0.25
   4   0   2    2.32    0.39
   4   0  -2    2.48    0.26
  -4   0   2    2.86    0.25
   4   0  -2    2.79    0.31
   4   0  -2    3.30    0.48
  -4   0   2    2.89    0.25
   4   0   2    2.81    0.25
   4   0  -2    2.98    0.22
   4   0   2    2.86    0.27
  -4   0  -2    2.28    0.27
  -4   0   2    2.22    0.44
  -4   0  -2    2.57    0.20
  -4   0  -2    2.99    0.21
   4   0  -2    2.86    0.23
   4   0   2    2.75    0.37
  -4   0   2    2.96    0.23
  -4   0  -2    2.51    0.22
   4   0  -2    2.81    0.25
  -4   0   2    2.49    0.16
  -4   0  -2    2.63    0.23
  -4   0  -2    2.65    0.29
   4   0  -2    2.37    0.25
   4   0   2    2.63    0.24
   4   0  -2    2.66    0.25
  -4   0   2    2.86    0.22
   4   0   2    2.08    0.29
  -4   0  -2    2.83    0.29
  -4   0  -2    3.05    0.37
   4   0  -2    2.66    0.37
   4   0   2    2.81    0.24
   4   0  -2    2.92    0.24
   4   0   2    2.72    0.22
   4   0  -2    2.83    0.25
   4   0  -2    3.14    0.24
  -4   0   2    2.80    0.23
  -4   0  -2    2.36    0.25
  -4   0  -2    2.85    0.28
  -4   0  -2    2.50    0.20
  -4   0  -2    2.55    0.29
  -4   0   2    2.17    0.35
   4   0  -2    2.81    0.26
   4   0   2    2.44    0.23
   4   0  -2    2.87    0.27
   4   0  -2    2.16    0.51
   4   0  -2    2.95    0.20
  -4   0   2    2.68    0.21
  -4   0  -2    2.85    0.27
  -4   0  -2    2.43    0.20
  -4   0   2    2.68    0.26
  -4   0   2    2.52    0.32
   4   0  -2    3.26    0.21
   4   0   2    2.64    0.25
   4   0  -2    2.78    0.21
  -4   0  -2    3.13    0.27
  -5   0   2    1.73    0.33
  -5   0  -2    1.53    0.27
   5   0  -2    1.20    0.26
  -5   0  -2    1.50    0.40
  -5   0  -2    1.71    0.43
   5   0   2    1.62    0.27
  -5   0  -2    1.15    0.23
   5   0  -2    1.07    0.22
  -5   0  -2    1.15    0.27
   5   0   2    1.33    0.22
   5   0  -2    1.26    0.23
   5   0   2    1.12    0.26
   5   0   2    1.11    0.24
  -5   0   2    1.25    0.30
   5   0   2    1.45    0.27
   5   0   2    1.19    0.27
  -5   0   2    1.49    0.22
   5   0  -2    1.62    0.28
   5   0  -2    1.14    0.24
  -5   0  -2    1.43    0.28
   5   0   2    1.28    0.27
  -5   0   2    1.57    0.28
   5   0  -2    1.27    0.26
   5   0  -2    1.53    0.23
   5   0  -2    1.38    0.21
  -5   0  -2    1.07    0.36
  -5   0  -2    1.28    0.33
  -5   0  -2    1.89    0.26
   5   0   2    0.74    0.44
  -5   0  -2    1.17    0.21
  -5   0  -2    1.36    0.26
  -5   0   2    1.23    0.21
  -5   0  -2    1.19    0.22
  -5   0  -2    1.12    0.30
  -5   0   2    1.52    0.29
   5   0   2    1.35    0.33
  -6   0  -2    0.39    0.30
  -6   0  -2    0.56    0.10
   6   0  -2    0.64    0.11
   6   0   2    0.56    0.22
  -6   0  -2    0.65    0.29
   6   0  -2    0.58    0.19
   6   0  -2    0.47    0.21
   6   0   2    0.65    0.23
  -6   0  -2    0.45    0.21
   6   0   2    0.94    0.39
   6   0   2    0.41    0.55
   6   0  -2    0.43    0.25
   6   0  -2    0.53    0.25
  -6   0   2    0.55    0.22
  -6   0  -2    1.30    0.63
  -6   0  -2    0.60    0.28
   6   0   2    0.48    0.18
  -6   0  -2    0.55    0.18
  -6   0  -2    0.73    0.19
  -6   0  -2    0.60    0.40
   6   0  -2    1.10    0.58
   6   0   2    0.55    0.33
  -6   0  -2    0.97    0.33
  -6   0   2    0.78    0.19
  -6   0  -2    0.77    0.26
   6   0   2    0.18    0.33
   6   0  -2    0.94    0.30
   6   0  -2    0.69    0.20
   6   0   2    0.26    0.27
   6   0  -2    0.93    0.25
   6   0   2    0.36    0.22
  -6   0   2    0.77    0.39
   6   0   2    0.65    0.11
  -6   0  -2    0.91    0.50
   6   0  -2    0.63    0.10
   6   0  -2    0.87    0.14
  -6   0   2    0.74    0.22
  -6   0   2    0.42    0.32
  -7   0  -2   -0.11    0.21
   7   0  -2    0.20    0.23
  -7   0   2    0.11    0.26
   7   0   2    0.10    0.21
   7   0  -2    0.30    0.24
   7   0   2    0.17    0.26
   7   0   2    0.07    0.07
   7   0   2   -0.28    0.27
  -7   0   2    0.22    0.17
  -7   0  -2    0.12    0.42
  -7   0  -2    0.01    0.05
  -7   0  -2    0.07    0.06
   7   0  -2    0.06    0.05
   7   0  -2    0.01    0.07
  -7   0  -2   -0.09    0.27
  -7   0  -2    0.42    0.43
   7   0  -2   -0.02    0.21
   7   0  -2   -0.01    0.06
  -8   0   2   13.92    0.91
   8   0   2   13.27    1.20
   8   0   2   14.48    0.83
   8   0  -2   12.69    0.83
  -8   0  -2   13.46    0.53
   8   0   2   14.03    0.58
  -8   0   2   14.22    0.75
   8   0  -2   14.31    0.85
   8   0  -2   13.11    0.81
  -8   0  -2   15.87    1.13
   8   0  -2   14.48    0.59
  -8   0  -2   15.18    0.98
  -8   0  -2   13.31    0.50
   8   0   2   14.64    1.15
  -8   0  -2   14.55    0.80
   8   0  -2   13.82    0.51
  -9   0   2   -0.01    0.07
   9   0  -2    0.10    0.05
   9   0   2    0.08    0.05
   0  -1  -2    7.96    0.28
   0   1   2    7.61    0.34
   0   1  -2    7.95    0.33
   0   1  -2    7.72    0.32
   0  -1   2    7.86    0.30
   0   1   2    7.64    0.29
   0   1  -2    7.53    0.28
   0  -1   2    7.88    0.32
   0  -1  -2    7.91    0.31
   0   1  -2    8.13    0.35
   0  -1  -2    7.91    0.29
   0  -1  -2    7.97    0.33
   0  -1   2    7.68    0.33
   0   1   2    7.65    0.27
   0   1  -2    7.47    0.33
   0   1   2    7.82    0.31
   0   1  -2    7.65    0.31
   0  -1  -2    7.72    0.30
   0  -1   2    7.14    0.32
   0  -1  -2    7.55    0.31
   0  -1  -2    7.80    0.32
   0   1   2    7.61    0.31
   0   1   2    8.20    0.33
   0  -1   2    7.89    0.28
   0  -1   2    7.61    0.33
   0   1   2    8.52    0.35
   0  -1   2    7.58    0.30
   0   1   2    7.52    0.29
   0   1   2    8.14    0.31
   0   1  -2    7.60    0.32
   0  -1   2    7.44    0.31
   0   1   2    7.77    0.32
   0   1  -2    7.84    0.28
   0  -1   2    7.89    0.34
   0   1  -2    7.79    0.33
   0  -1   2    7.62    0.36
   0  -1  -2    7.76    0.28
   0   1  -2    8.10    0.30
   0   1   2    7.55    0.27
   0  -1   2    7.85    0.32
   0  -1  -2    7.41    0.33
   0   1  -2    7.60    0.29
   0  -1   2    7.44    0.27
   0   1   2    7.43    0.32
   0  -1  -2    8.29    0.27
   0   1  -2    7.98    0.33
   0  -1  -2    7.80    0.28
   0   1  -2    7.51    0.31
   0   1   2    7.58    0.27
   0   1  -2    7.43    0.30
   0  -1   2    8.08    0.35
   0   1  -2    8.36    0.32
   0   1   2    7.74    0.30
  -1   1   2  183.16    6.25
   1  -1   2  194.45    6.25
   1   1  -2  183.98    6.30
   1   1  -2  197.26    6.25
   1   1  -2  189.23    6.25
  -1   1   2  187.00    6.20
   1   1  -2  196.11    6.28
   1  -1   2  200.80    6.30
   1  -1   2  181.74    6.30
  -1   1   2  193.45    6.21
  -1  -1  -2  198.53    6.22
   1  -1   2  179.98    6.19
  -1  -1  -2  193.53    6.26
   1   1  -2  191.53    6.25
  -1   1   2  189.42    6.24
  -1   1   2  179.95    6.31
   1  -1   2  191.04    6.28
   1   1  -2  199.72    6.27
  -1  -1  -2  198.34    6.26
   1   1  -2  195.47    6.25
   1   1  -2  200.39    6.26
  -1  -1  -2  195.97    6.25
  -1   1  -2  186.49    6.30
   1  -1  -2  206.38    6.28
  -1   1  -2  194.75    6.32
   1  -1  -2  194.43    6.22
  -1  -1   2  184.64    6.26
  -1  -1   2  188.53    6.29
  -1  -1   2  195.17    6.27
   1  -1  -2  190.28    6.22
   1   1   2  190.14    6.27
  -1   1  -2  190.23    6.33
   1  -1  -2  177.17    6.30
   1   1   2  202.20    6.30
  -1   1  -2  194.04    6.32
   1  -1  -2  186.11    6.24
   1   1   2  193.25    6.28
  -1   1  -2  191.61    6.29
  -1   1  -2  192.96    6.34
   1   1   2  198.38    6.24
   1  -1  -2  191.31    6.28
  -1  -1   2  199.61    6.28
   1  -1  -2  191.49    6.27
   1   1   2  192.76    6.24
  -1   1  -2  196.76    6.30
  -1   1  -2  195.83    6.33
   2   1  -2  225.13    7.08
   2  -1   2  214.20    7.12
   2  -1   2  217.17    7.09
  -2   1   2  211.90    7.13
   2   1  -2  222.53    7.18
   2   1  -2  224.87    7.14
   2   1  -2  236.94    7.16
  -2  -1  -2  217.43    7.12
   2  -1   2  230.71    7.14
  -2  -1  -2  215.08    7.09
   2  -1   2  225.01    7.15
  -2  -1  -2  214.31    7.10
  -2   1   2  221.18    7.13
   2   1  -2  213.29    7.10
  -2   1   2  216.46    7.11
  -2  -1  -2  210.15    7.08
  -2  -1  -2  218.68    7.13
   2  -1   2  215.61    7.13
   2   1  -2  212.53    7.13
  -2   1   2  209.55    7.14
   2   1  -2  226.95    7.11
   2   1  -2  215.86    7.12
  -2   1   2  202.56    7.14
   2  -1   2  195.89    7.11
  -2  -1  -2  227.62    7.06
  -2  -1  -2  225.69    7.11
   2   1  -2  191.28    7.11
   2   1  -2  228.79    7.16
  -2  -1  -2  213.13    7.12
  -2  -1  -2  221.63    7.10
   2   1  -2  222.59    7.10
   2  -1   2  227.21    7.16
  -2  -1  -2  225.11    7.12
   2   1  -2  209.59    7.16
  -2  -1  -2  221.05    7.10
   2  -1   2  222.10    7.05
  -2  -1  -2  222.71    7.10
   2   1  -2  213.10    7.12
  -2   1   2  208.20    7.06
   2  -1  -2  217.52    7.19
  -2  -1   2  219.10    7.16
  -2   1  -2  218.80    7.13
  -2  -1   2  217.16    7.17
   2   1   2  214.62    7.16
   2  -1  -2  224.89    7.16
   2  -1  -2  220.82    7.17
   2  -1  -2  234.96    7.18
   2   1   2  230.65    7.17
  -2   1  -2  203.36    7.22
  -2  -1   2  203.15    7.23
  -2  -1   2  214.36    7.19
  -2  -1   2  231.12    7.19
   2   1   2  215.63    7.18
   2   1   2  213.15    7.12
   2   1   2  224.61    7.16
  -2   1  -2  212.14    7.16
   2  -1  -2  221.66    7.17
  -2   1  -2  222.29    7.14
  -2  -1   2  220.10    7.14
   2   1   2  224.90    7.20
   2  -1  -2  206.89    7.20
  -2   1  -2  216.39    7.10
   2  -1  -2  221.34    7.17
  -2   1  -2  214.86    7.21
  -2   1  -2  222.59    7.22
  -2  -1   2  222.94    7.16
  -2  -1   2  230.59    7.20
  -2   1  -2  218.10    7.22
   2  -1  -2  229.94    7.19
  -2  -1   2  220.41    7.20
   2  -1  -2  233.50    7.18
  -2   1  -2  215.76    7.21
  -2   1  -2  220.56    7.17
  -2   1  -2  222.75    7.17
  -2   1  -2  215.55    7.16
   2  -1  -2  223.26    7.15
  -2  -1   2  207.48    7.15
   3  -1   2   40.68    1.44
   3   1  -2   38.80    1.40
  -3  -1  -2   40.11    1.39
  -3  -1  -2   39.27    1.41
  -3  -1  -2   39.08    1.40
   3   1  -2   38.83    1.43
  -3  -1  -2   39.15    1.46
   3  -1   2   36.48    1.43
   3   1  -2   42.02    1.45
  -3   1   2   38.59    1.40
   3  -1   2   39.13    1.35
   3   1  -2   36.36    1.42
  -3   1   2   41.23    1.42
  -3  -1  -2   40.41    1.44
   3   1  -2   41.36    1.38
  -3  -1  -2   40.71    1.37
   3   1  -2   42.72    1.44
   3  -1   2   36.77    1.38
   3   1  -2   39.59    1.43
  -3  -1  -2   40.73    1.50
  -3  -1  -2   38.88    1.38
  -3  -1  -2   41.59    1.42
  -3   1   2   39.31    1.44
   3  -1   2   39.15    1.43
   3   1  -2   39.05    1.41
   3   1  -2   39.40    1.45
   3  -1   2   41.52    1.51
   3   1  -2   39.53    1.51
   3   1  -2   38.18    1.43
   3  -1   2   39.79    1.40
   3  -1   2   38.23    1.36
   3   1  -2   40.08    1.50
  -3  -1  -2   41.22    1.41
  -3  -1  -2   39.05    1.43
  -3   1   2   38.98    1.43
  -3  -1  -2   39.87    1.45
  -3   1   2   40.52    1.44
   3  -1   2   39.91    1.47
  -3   1   2   39.23    1.44
   3  -1   2   40.76    1.48
   3  -1   2   39.58    1.38
   3   1  -2   37.04    1.47
  -3  -1  -2   42.01    1.42
  -3  -1  -2   39.21    1.44
  -3   1   2   37.19    1.46
  -3   1   2   39.89    1.44
   3   1  -2   39.98    1.38
  -3   1   2   39.20    1.37
   3   1  -2   40.59    1.39
  -3  -1  -2   37.77    1.39
  -3  -1  -2   40.88    1.43
  -3  -1   2   40.75    1.44
  -3   1  -2   38.28    1.38
  -3   1  -2   39.08    1.49
  -3  -1   2   40.29    1.38
  -3  -1   2   38.60    1.42
  -3  -1   2   39.30    1.44
  -3   1  -2   39.63    1.52
  -3   1  -2   37.61    1.53
  -3  -1   2   40.72    1.43
   3  -1  -2   37.73    1.43
   3   1   2   39.62    1.43
   3   1   2   40.41    1.46
   3   1   2   39.95    1.45
  -3   1  -2   40.74    1.36
  -3  -1   2   36.73    1.45
  -3  -1   2   39.10    1.39
   3   1   2   35.62    1.39
   3  -1  -2   40.39    1.46
   3   1   2   40.29    1.40
  -3   1  -2   37.89    1.39
   3  -1  -2   41.09    1.42
  -3   1  -2   40.03    1.42
  -3  -1   2   40.91    1.36
   3  -1  -2   41.55    1.40
  -3  -1   2   41.69    1.43
  -3   1  -2   36.92    1.37
   3   1   2   39.94    1.37
   3   1   2   39.11    1.44
  -3  -1   2   36.45    1.37
   3  -1  -2   38.40    1.39
   3  -1  -2   41.55    1.52
   3  -1  -2   39.42    1.41
   3   1   2   42.11    1.45
   3   1   2   38.39    1.41
  -3  -1   2   38.26    1.45
  -3   1  -2   39.95    1.42
   3  -1  -2   41.54    1.45
   3   1   2   40.83    1.43
  -3   1  -2   40.09    1.47
   3  -1  -2   37.23    1.38
  -3   1  -2   39.62    1.46
  -3   1  -2   38.96    1.46
  -3  -1   2   42.35    1.43
   3   1   2   40.90    1.58
  -3   1  -2   38.49    1.34
  -3   1  -2   39.24    1.41
  -3   1  -2   39.09    1.47
   3  -1  -2   40.99    1.42
   3  -1  -2   38.22    1.39
   3  -1  -2   40.22    1.39
   3  -1  -2   40.33    1.40
   3  -1  -2   37.76    1.45
  -4  -1  -2   90.13    3.08
   4   1  -2   87.82    3.05
  -4  -1  -2   84.71    3.13
  -4  -1  -2   90.72    3.04
  -4   1   2   92.76    3.12
  -4  -1  -2   90.63    3.07
  -4  -1  -2   88.04    3.08
  -4   1   2   84.41    3.06
   4  -1   2   84.04    3.06
   4  -1   2   93.61    3.15
   4  -1   2   92.82    3.10
  -4  -1  -2   89.63    3.06
  -4  -1  -2   97.10    3.09
  -4   1   2   91.95    3.14
   4   1  -2   85.26    3.22
   4   1  -2   91.43    3.18
   4   1  -2   92.46    3.12
  -4   1   2   89.21    3.06
  -4   1   2   89.68    3.13
  -4  -1  -2   92.69    3.19
  -4  -1  -2   91.26    3.02
  -4  -1  -2   92.26    3.12
  -4  -1  -2   86.80    3.13
   4   1  -2   91.02    3.10
   4   1  -2   91.18    3.15
  -4  -1  -2   88.79    3.05
   4  -1   2   90.97    3.11
  -4  -1  -2   88.19    3.14
   4   1  -2   91.61    2.96
  -4  -1  -2   89.07    3.13
   4   1  -2   90.43    3.05
  -4   1   2   91.44    3.12
  -4  -1  -2   89.51    3.10
   4  -1   2   87.99    3.08
  -4   1   2   90.78    3.11
  -4   1   2   91.58    3.17
   4  -1   2   90.04    2.99
   4  -1   2   89.00    3.07
   4  -1   2   95.30    3.13
   4   1  -2   92.44    3.14
  -4   1   2   91.56    3.04
   4   1  -2   94.69    3.15
  -4   1   2   93.84    3.19
   4   1  -2   89.33    3.08
   4  -1   2   96.43    3.19
   4   1  -2   90.18    3.04
   4   1  -2   92.16    3.13
   4  -1   2   79.40    3.17
   4  -1   2   90.07    3.23
   4  -1  -2   91.99    3.11
  -4   1  -2   88.39    3.21
  -4  -1   2   87.96    3.05
  -4  -1   2   90.71    3.13
   4  -1  -2   91.90    3.13
  -4  -1   2   88.98    3.02
   4   1   2   90.92    3.16
   4  -1  -2   88.44    3.14
  -4   1  -2   89.01    3.01
   4   1   2   92.16    3.24
  -4   1  -2   90.36    3.18
   4   1   2   82.72    3.11
  -4   1  -2   91.43    3.18
  -4  -1   2   87.24    3.04
   4   1   2   87.69    3.13
  -4  -1   2   86.46    3.05
  -4   1  -2   87.62    3.06
   4  -1  -2   88.14    3.07
   4  -1  -2   90.88    3.52
  -4   1  -2   95.45    3.21
  -4  -1   2   97.42    3.16
  -4  -1   2   91.91    3.16
  -4  -1   2   96.09    3.15
   4  -1  -2   92.94    3.10
  -4   1  -2   87.91    3.17
   4  -1  -2   90.30    3.21
   4  -1  -2   92.92    3.08
   4  -1  -2   93.02    3.12
   4  -1  -2   92.65    3.04
  -4  -1   2   91.06    3.14
   4   1   2   91.14    3.14
  -4  -1   2   82.61    3.17
  -4   1  -2   93.59    3.19
   4  -1  -2   87.01    3.20
  -4   1  -2   93.53    3.14
  -4   1  -2   91.41    3.04
   4   1   2   90.57    3.12
  -4   1  -2   91.31    3.19
   4   1   2   90.93    3.10
   4  -1  -2   90.29    3.08
   4  -1  -2   97.67    3.17
  -4   1  -2   89.14    3.04
   4   1   2   94.55    3.21
   4   1   2   92.13    3.08
   4   1   2   90.82    3.09
   4  -1  -2   86.99    3.13
   4  -1  -2   92.72    3.09
  -4   1  -2   91.51    3.08
  -4  -1   2   91.63    3.08
   4  -1  -2   89.24    3.05
   5  -1   2   25.35    1.11
  -5  -1  -2   26.49    1.18
   5   1  -2   28.13    1.18
  -5  -1  -2   27.94    1.15
  -5   1   2   25.05    1.09
  -5   1   2   27.98    1.05
  -5  -1  -2   27.67    1.04
  -5   1   2   26.60    1.17
  -5  -1  -2   27.54    1.24
  -5   1   2   27.57    1.18
  -5  -1  -2   29.64    1.04
  -5  -1  -2   25.47    1.08
   5  -1   2   25.95    1.08
   5   1  -2   26.70    1.06
   5   1  -2   25.54    1.08
  -5  -1  -2   27.25    1.16
   5  -1   2   28.00    1.16
  -5   1   2   28.98    1.15
  -5   1   2   27.16    1.14
   5   1  -2   27.13    1.03
   5   1  -2   24.75    1.13
   5   1  -2   26.95    1.12
   5   1  -2   28.07    1.17
   5   1  -2   28.17    1.11
   5   1  -2   26.17    1.09
   5   1  -2   26.38    1.13
   5  -1   2   27.71    1.41
  -5   1   2   25.74    1.03
  -5   1   2   29.09    1.17
  -5  -1  -2   26.88    1.07
   5  -1   2   26.86    1.14
  -5  -1  -2   27.64    1.04
   5  -1   2   24.34    1.35
  -5  -1  -2   27.55    1.10
   5  -1   2   27.72    1.07
  -5  -1  -2   28.20    1.17
   5  -1   2   27.61    1.20
  -5  -1   2   27.76    1.16
   5   1   2   29.56    1.11
   5  -1  -2   28.36    1.18
   5  -1  -2   25.95    1.04
   5  -1  -2   27.31    1.15
  -5  -1   2   29.14    1.27
  -5  -1   2   27.62    1.06
   5  -1  -2   25.74    1.13
  -5   1  -2   26.49    1.20
  -5   1  -2   26.74    1.06
   5  -1  -2   27.00    1.08
  -5   1  -2   26.38    1.20
  -5  -1   2   27.34    1.01
   5   1   2   27.42    1.11
   5  -1  -2   28.74    1.17
  -5   1  -2   25.93    1.20
   5   1   2   29.00    1.29
  -5  -1   2   26.91    1.16
   5   1   2   26.52    1.19
  -5   1  -2   25.85    1.02
  -5   1  -2   25.67    1.09
  -5   1  -2   28.49    1.08
   5   1   2   27.82    1.15
   5   1   2   26.79    1.10
  -5  -1   2   27.90    1.16
  -5   1  -2   27.22    1.05
   5   1   2   27.90    1.11
  -5   1  -2   26.39    1.01
   5   1   2   26.67    1.09
  -5  -1   2   28.76    1.23
   5  -1  -2   27.05    1.07
   5  -1  -2   26.22    1.27
   5  -1  -2   26.72    1.08
  -5  -1   2   26.62    1.13
   5  -1  -2   27.36    1.04
   5  -1  -2   26.76    1.10
  -5   1  -2   27.22    1.19
   5  -1  -2   27.46    1.12
   5   1   2   26.51    1.12
  -5  -1   2   27.36    1.05
  -5   1  -2   27.25    1.25
  -5   1  -2   26.36    1.26
  -6  -1  -2   35.20    1.22
  -6  -1  -2   32.86    1.40
   6   1  -2   33.67    1.25
  -6  -1  -2   35.39    1.50
  -6  -1  -2   31.26    1.50
   6  -1   2   36.27    1.43
  -6  -1  -2   34.75    1.32
   6   1  -2   35.89    1.21
   6  -1   2   34.92    1.42
  -6  -1  -2   34.73    1.32
  -6   1   2   34.90    1.35
  -6  -1  -2   35.48    1.34
  -6  -1  -2   34.23    1.44
  -6  -1  -2   35.73    1.51
   6  -1   2   34.53    1.54
  -6   1   2   34.91    1.54
   6   1  -2   34.26    1.35
   6  -1   2   33.82    1.40
   6   1  -2   34.00    1.38
   6   1  -2   35.08    1.41
   6   1  -2   35.08    1.44
  -6  -1  -2   34.39    1.39
   6   1  -2   38.50    1.49
   6  -1   2   33.88    1.47
  -6  -1  -2   34.31    1.63
   6   1  -2   30.98    1.81
  -6   1   2   35.22    1.36
   6   1  -2   35.86    1.26
   6   1  -2   34.65    1.49
  -6   1   2   36.59    1.51
   6   1  -2   36.05    1.41
   6   1   2   35.31    1.59
   6  -1  -2   33.36    1.34
  -6  -1   2   34.87    1.34
   6   1   2   35.37    1.38
  -6   1  -2   33.45    1.20
   6   1   2   32.48    1.42
  -6  -1   2   37.82    1.36
  -6   1  -2   32.14    1.53
   6   1   2   35.13    1.42
   6  -1  -2   36.34    1.42
   6  -1  -2   34.53    1.23
   6  -1  -2   34.92    1.24
   6   1   2   35.57    1.40
  -6  -1   2   30.15    1.72
   6  -1  -2   35.84    1.45
  -6   1  -2   35.00    1.37
  -6   1  -2   31.30    1.68
  -6   1  -2   32.62    1.31
  -6   1  -2   33.91    1.19
  -6   1  -2   35.06    1.42
   6  -1  -2   34.21    1.19
  -6   1  -2   34.37    1.52
   6  -1  -2   33.11    1.37
  -6  -1   2   36.78    1.48
   6   1   2   33.07    1.39
   6  -1  -2   31.56    1.51
   6  -1  -2   35.57    1.87
   6  -1  -2   35.01    1.38
   6   1   2   35.22    1.43
   6   1   2   33.49    1.23
  -6   1  -2   34.43    1.34
   6  -1  -2   33.96    1.34
  -7  -1  -2   22.32    1.21
  -7  -1  -2   21.54    0.96
   7  -1   2   22.63    1.05
   7  -1   2   22.53    0.85
   7   1  -2   22.48    1.09
  -7   1   2   21.85    0.98
  -7  -1  -2   22.43    0.81
   7   1  -2   22.25    0.80
  -7  -1  -2   21.19    0.85
  -7  -1  -2   23.19    1.09
  -7  -1  -2   21.96    0.80
   7   1  -2   22.34    0.86
   7  -1   2   20.06    1.04
   7   1  -2   22.48    1.07
  -7   1   2   21.69    1.14
   7  -1   2   21.54    1.10
  -7  -1  -2   21.73    0.81
  -7  -1  -2   23.15    1.18
   7   1  -2   22.61    1.11
   7   1  -2   22.27    0.86
  -7  -1  -2   23.17    0.97
   7   1   2   22.74    0.84
   7  -1  -2   21.30    0.84
   7   1   2   20.64    1.05
   7   1   2   23.81    1.10
   7  -1  -2   22.79    1.10
   7  -1  -2   22.41    1.04
  -7   1  -2   21.61    0.79
  -7   1  -2   21.00    0.96
  -7   1  -2   22.42    1.20
   7   1   2   21.40    1.03
   7   1   2   22.70    1.08
  -7  -1   2   22.87    1.15
  -7   1  -2   20.54    1.26
   7  -1  -2   20.74    0.84
  -7   1  -2   21.49    0.80
   7  -1  -2   23.16    1.07
   7  -1  -2   21.74    0.79
  -7  -1   2   21.92    0.98
   8   1  -2   15.00    0.90
   8  -1   2   16.63    0.65
  -8  -1  -2   14.99    0.58
   8   1  -2   15.74    0.92
  -8   1   2   15.32    0.81
   8   1  -2   14.85    0.95
  -8  -1  -2   15.80    1.06
   8   1  -2   16.40    0.57
  -8  -1  -2   16.84    1.23
   8   1  -2   16.65    0.66
  -8   1   2   16.94    1.02
   8  -1   2   16.23    0.90
   8  -1  -2   15.73    0.90
  -8  -1   2   16.85    1.00
  -8   1  -2   16.32    0.84
  -8   1  -2   15.29    0.61
   8   1   2   16.72    0.92
  -8  -1   2   16.68    0.63
  -8   1  -2   17.65    1.07
   8  -1  -2   15.66    0.65
   8  -1  -2   15.91    0.91
   8   1   2   17.24    1.07
  -8  -1   2   17.24    0.83
  -8   1  -2   15.08    1.82
   8  -1  -2   14.87    0.94
   8  -1  -2   16.32    0.66
   8   1   2   15.99    0.65
   9   1  -2    9.54    0.42
   9  -1   2    9.59    0.41
   9   1   2    9.39    0.41
  -9   1  -2    9.84    0.37
  -9  -1   2    9.46    0.39
   9  -1  -2    9.88    0.42
   0  -2   2   21.25    0.88
   0   2  -2   23.71    0.90
   0   2  -2   23.57    0.86
   0  -2  -2   23.35    0.82
   0   2   2   22.86    0.77
   0   2   2   23.85    0.82
   0   2   2   22.47    0.77
   0  -2  -2   25.50    0.86
   0  -2  -2   25.21    0.92
   0   2   2   21.59    0.84
   0  -2  -2   22.18    0.82
   0  -2  -2   23.33    0.84
   0  -2  -2   23.56    0.83
   0   2  -2   23.01    0.85
   0  -2  -2   23.97    0.81
   0   2   2   22.19    0.83
   0  -2   2   24.00    0.84
   0   2   2   22.66    0.88
   0   2  -2   22.93    0.89
   0  -2   2   22.50    0.84
   0  -2  -2   22.26    0.78
   0  -2   2   22.52    0.83
   0  -2   2   23.98    0.89
   0   2  -2   24.24    0.89
   0  -2   2   22.56    0.85
   0  -2  -2   23.98    0.86
   0   2  -2   23.90    0.88
   0   2   2   24.14    0.86
   0   2  -2   23.77    0.88
   0   2   2   22.62    0.81
   0   2  -2   23.26    0.84
   0  -2   2   23.00    0.86
   0   2   2   23.65    0.78
   0   2  -2   22.78    0.79
   0   2  -2   23.20    0.87
   0  -2  -2   25.96    0.87
   0   2  -2   23.00    0.84
   0   2  -2   20.87    0.88
   0   2   2   22.59    0.81
   0   2  -2   24.56    0.86
   0  -2  -2   22.36    0.84
   0   2   2   22.90    0.80
   0  -2  -2   23.59    0.80
   0   2   2   23.21    0.78
   0  -2   2   23.81    0.86
   0   2  -2   23.03    0.78
   0   2  -2   22.99    0.87
   0  -2  -2   22.87    0.81
   0  -2   2   22.91    0.83
   0  -2  -2   23.75    0.85
   0  -2   2   23.19    0.79
   0  -2  -2   22.45    0.80
   0  -2   2   21.31    0.77
   1  -2   2  334.94   11.12
   1   2  -2  349.56   11.11
  -1  -2  -2  356.64   11.05
  -1  -2  -2  337.31   11.15
  -1  -2  -2  365.86   11.07
   1   2  -2  347.40   11.08
   1   2  -2  337.44   11.13
   1   2  -2  314.00   11.17
  -1   2   2  320.28   11.14
   1   2  -2  319.79   11.20
  -1  -2  -2  342.43   11.11
   1   2  -2  361.64   11.16
  -1  -2  -2  363.13   11.13
   1   2  -2  349.99   11.15
  -1   2   2  342.23   11.13
   1  -2   2  332.61   11.16
  -1   2  -2  322.85   11.30
   1  -2  -2  339.66   11.19
   1   2   2  332.30   11.24
  -1  -2   2  343.83   11.24
  -1  -2   2  344.92   11.22
   1  -2  -2  333.95   11.20
  -1   2  -2  337.92   11.22
   1  -2  -2  365.79   11.27
  -1   2  -2  343.61   11.30
   1   2   2  377.56   11.18
  -1   2  -2  350.20   11.25
   1   2   2  356.20   11.23
  -1   2  -2  345.32   11.25
  -2  -2  -2   20.15    0.75
  -2  -2  -2   20.57    0.80
  -2  -2  -2   20.77    0.84
  -2   2   2   19.87    0.83
   2   2  -2   20.34    0.80
  -2   2   2   19.99    0.73
   2   2  -2   20.13    0.82
   2   2  -2   20.19    0.75
  -2   2   2   20.56    0.78
   2   2  -2   20.98    0.81
   2  -2   2   21.18    0.80
  -2  -2  -2   20.10    0.77
   2  -2   2   20.82    0.77
   2   2  -2   20.56    0.78
   2  -2   2   21.76    0.84
   2  -2   2   19.91    0.78
  -2   2   2   19.39    0.78
  -2  -2  -2   18.83    0.74
   2  -2   2   19.86    0.80
  -2  -2  -2   20.38    0.75
  -2   2   2   20.14    0.83
   2   2  -2   20.19    0.78
   2   2  -2   21.41    0.85
  -2   2   2   20.93    0.79
   2   2  -2   19.90    0.78
  -2   2   2   21.17    0.77
   2   2  -2   21.05    0.78
   2  -2   2   22.02    0.87
  -2  -2  -2   19.81    0.76
   2   2  -2   19.85    0.79
   2   2  -2   19.37    0.80
   2   2  -2   20.86    0.78
   2  -2   2   21.12    0.77
  -2  -2  -2   20.11    0.75
  -2  -2  -2   20.16    0.81
  -2  -2  -2   18.80    0.81
  -2  -2  -2   20.13    0.75
   2  -2   2   21.34    0.83
   2   2  -2   19.51    0.85
   2   2  -2   21.08    0.80
  -2   2   2   21.02    0.79
   2  -2   2   21.07    0.71
  -2   2   2   20.34    0.76
   2   2  -2   20.04    0.80
   2  -2   2   21.38    0.83
  -2  -2  -2   20.29    0.77
  -2  -2  -2   20.09    0.79
   2  -2   2   20.01    0.75
   2   2  -2   19.29    0.78
  -2  -2  -2   20.70    0.75
  -2  -2  -2   21.07    0.76
  -2  -2  -2   21.23    0.68
  -2   2  -2   20.60    0.79
  -2  -2   2   19.67    0.80
   2  -2  -2   19.48    0.79
   2  -2  -2   20.13    0.77
   2  -2  -2   19.87    0.75
  -2   2  -2   20.86    0.79
   2   2   2   20.12    0.80
  -2   2  -2   20.20    0.81
   2  -2  -2   19.89    0.76
   2  -2  -2   21.20    0.88
   2  -2  -2   20.69    0.79
   2   2   2   20.60    0.78
   2   2   2   19.44    0.75
  -2   2  -2   20.78    0.84
   2   2   2   20.44    0.69
   2  -2  -2   19.49    0.72
  -2  -2   2   20.67    0.80
   2  -2  -2   20.88    0.76
   2  -2  -2   21.00    0.78
  -2   2  -2   21.43    0.77
  -2   2  -2   20.19    0.70
  -2  -2   2   19.58    0.77
   2   2   2   21.10    0.78
   2  -2  -2   18.87    0.80
   2  -2  -2   22.43    0.80
   2  -2  -2   21.04    0.76
  -2  -2   2   20.26    0.77
  -2   2  -2   20.62    0.85
  -2   2  -2   20.84    0.84
  -2  -2   2   19.90    0.82
  -2  -2   2   19.68    0.78
   2  -2  -2   20.84    0.77
   2  -2  -2   20.98    0.81
  -2   2  -2   21.42    0.74
  -2   2  -2   20.85    0.83
   2  -2  -2   20.82    0.79
   2  -2  -2   20.49    0.78
  -2   2  -2   20.09    0.84
   2   2   2   21.21    0.86
  -2  -2   2   19.24    0.75
   2   2   2   20.29    0.73
   2   2   2   19.18    0.79
   2   2   2   19.52    0.76
  -2   2  -2   21.16    0.86
  -2   2  -2   19.96    0.76
  -2   2  -2   20.03    0.79
  -2  -2   2   19.52    0.75
  -2   2  -2   20.84    0.84
  -2  -2   2   19.33    0.81
  -2   2  -2   21.40    0.79
  -3  -2  -2  108.47    3.69
   3   2  -2  111.32    3.64
   3   2  -2  106.49    3.68
   3  -2   2  109.75    3.66
   3  -2   2  106.75    3.57
  -3  -2  -2  110.36    3.62
  -3   2   2  101.16    3.64
   3   2  -2  105.87    3.67
  -3   2   2  104.81    3.70
   3   2  -2  109.17    3.59
  -3  -2  -2  108.28    3.67
  -3   2   2  107.69    3.58
   3   2  -2  111.89    3.67
   3  -2   2  111.19    3.64
   3  -2   2  106.83    3.60
  -3   2   2  103.51    3.70
   3   2  -2  112.35    3.60
  -3   2   2  107.55    3.66
   3  -2   2  111.72    3.65
  -3   2   2  101.79    3.61
   3  -2   2  110.43    3.71
  -3  -2  -2  109.02    3.60
  -3  -2  -2  107.60    3.56
  -3  -2  -2  107.95    3.75
   3  -2   2  111.50    3.76
   3  -2   2  103.37    3.63
   3  -2   2  100.75    3.68
   3   2  -2  107.07    3.67
  -3   2   2  113.40    3.64
   3   2  -2  107.78    3.77
  -3   2   2  107.19    3.74
  -3   2   2  106.44    3.64
   3  -2   2  109.05    3.58
   3   2  -2  111.54    3.76
   3  -2   2  106.81    3.66
  -3  -2  -2  109.30    3.63
   3  -2   2  111.67    3.71
   3   2  -2  111.87    3.66
  -3  -2  -2  109.68    3.63
   3   2  -2  107.25    3.66
  -3  -2  -2  106.65    3.59
  -3  -2  -2  105.45    3.62
  -3  -2  -2  106.08    3.63
   3  -2   2  104.23    3.59
   3   2  -2  105.86    3.63
  -3  -2   2  106.10    3.59
   3   2   2  104.51    3.60
  -3   2  -2  112.57    3.59
   3   2   2  108.46    3.58
  -3   2  -2  106.03    3.63
  -3  -2   2  114.70    3.66
   3  -2  -2  108.88    3.69
   3  -2  -2  108.26    3.69
   3   2   2  100.69    3.63
  -3  -2   2  110.39    3.63
   3   2   2  106.80    3.60
  -3  -2   2  111.87    3.66
   3  -2  -2  114.40    3.78
   3  -2  -2  109.10    3.63
  -3   2  -2  108.12    3.65
   3  -2  -2  100.17    3.60
   3   2   2  105.23    3.71
  -3   2  -2  104.46    3.58
   3  -2  -2  109.15    3.65
  -3  -2   2  104.15    3.61
  -3  -2   2  105.06    3.66
   3   2   2  104.67    3.70
   3   2   2  103.59    3.66
  -3   2  -2  110.48    3.67
   3  -2  -2  101.18    3.61
  -3   2  -2  106.86    3.70
  -3   2  -2  109.95    3.64
  -3   2  -2  104.16    3.71
  -3   2  -2  109.34    3.73
   3  -2  -2  104.70    3.61
   3  -2  -2  110.19    3.61
  -3   2  -2  106.30    3.60
   3   2   2  108.12    3.66
   3  -2  -2  111.14    3.65
  -3   2  -2  110.94    3.58
   3   2   2  115.16    3.68
   3  -2  -2  111.98    3.63
   3  -2  -2  107.78    3.68
  -3  -2   2  103.24    3.70
  -3   2  -2  112.80    3.76
   3  -2  -2  108.06    3.67
   3   2   2  112.52    3.68
  -3  -2   2  107.42    3.70
  -3   2  -2  104.36    3.71
  -3  -2   2  104.77    3.64
  -3   2  -2  112.01    3.53
   3  -2  -2  111.40    3.62
   4   2  -2   58.23    2.12
   4   2  -2   60.79    2.12
  -4   2   2   58.42    2.05
  -4   2   2   58.86    2.13
   4  -2   2   57.00    2.01
  -4  -2  -2   59.64    2.07
   4  -2   2   59.58    2.04
  -4  -2  -2   57.02    2.10
  -4  -2  -2   59.62    2.05
   4  -2   2   59.92    2.21
   4  -2   2   58.81    2.16
  -4   2   2   60.46    2.18
   4   2  -2   58.51    2.04
   4   2  -2   60.70    2.11
   4   2  -2   59.78    2.12
   4   2  -2   59.63    2.07
  -4  -2  -2   59.12    2.12
  -4  -2  -2   57.97    2.09
   4  -2   2   58.28    2.10
   4   2  -2   58.19    2.10
   4  -2   2   62.07    2.11
   4  -2   2   58.39    2.14
   4  -2   2   64.28    2.29
  -4  -2  -2   55.57    2.10
   4  -2   2   59.36    2.27
   4  -2   2   58.25    2.05
  -4  -2  -2   60.50    2.05
  -4  -2  -2   58.23    2.07
  -4   2   2   59.32    2.14
  -4  -2  -2   57.21    2.18
  -4   2   2   58.47    2.07
   4   2  -2   61.41    2.23
   4   2  -2   58.57    2.11
  -4  -2  -2   59.31    2.13
  -4  -2  -2   59.03    2.02
  -4  -2  -2   59.18    2.15
   4  -2   2   57.13    2.06
  -4  -2  -2   60.57    2.11
   4  -2   2   60.23    2.13
   4  -2   2   58.98    2.08
  -4   2   2   58.62    2.12
  -4   2   2   57.71    2.14
   4   2  -2   59.30    2.16
   4   2  -2   59.27    2.30
   4   2  -2   58.24    2.13
   4   2  -2   59.70    2.16
  -4   2   2   59.46    2.28
   4  -2  -2   60.06    2.08
  -4   2  -2   57.25    2.01
  -4  -2   2   57.40    2.03
  -4  -2   2   59.45    2.15
  -4   2  -2   57.81    2.18
   4   2   2   61.00    2.12
   4  -2  -2   56.95    2.09
  -4   2  -2   57.03    2.07
   4  -2  -2   59.90    2.06
  -4   2  -2   55.41    2.20
   4   2   2   56.10    2.03
   4   2   2   55.51    2.04
   4  -2  -2   56.82    2.17
   4  -2  -2   55.91    2.08
   4  -2  -2   60.21    2.05
   4  -2  -2   59.93    2.07
  -4   2  -2   58.59    2.06
   4   2   2   58.92    2.17
  -4   2  -2   59.48    2.13
  -4   2  -2   58.57    2.20
  -4  -2   2   57.96    2.01
  -4   2  -2   55.66    2.00
   4   2   2   60.50    2.13
   4  -2  -2   58.32    2.06
   4  -2  -2   62.61    2.16
  -4   2  -2   59.38    2.19
   4   2   2   58.17    2.08
   4  -2  -2   58.08    2.04
  -4   2  -2   57.10    1.97
  -4   2  -2   56.01    2.06
  -4   2  -2   59.51    2.18
   4   2   2   57.33    2.12
   4   2   2   60.92    2.14
   4  -2  -2   56.18    2.10
  -4  -2   2   59.12    2.04
  -4  -2   2   58.43    2.11
   4   2   2   58.18    2.07
   4  -2  -2   57.86    2.09
  -4  -2   2   58.99    2.10
  -4   2  -2   59.84    2.18
   4  -2  -2   57.92    2.06
  -4  -2   2   58.17    2.03
  -4  -2   2   58.67    2.12
  -4  -2   2   57.01    2.19
  -4  -2   2   59.89    2.11
  -5  -2  -2   16.11    0.76
   5   2  -2   14.46    0.80
   5   2  -2   15.04    0.74
  -5  -2  -2   15.77    0.89
   5  -2   2   14.76    0.78
   5   2  -2   15.17    0.70
  -5  -2  -2   16.36    0.67
  -5  -2  -2   14.94    0.69
  -5  -2  -2   15.61    0.77
  -5  -2  -2   15.49    0.80
   5   2  -2   16.02    0.75
   5  -2   2   15.26    1.02
  -5   2   2   16.83    0.91
   5   2  -2   15.80    1.06
  -5   2   2   14.76    0.67
  -5   2   2   14.88    0.68
   5   2  -2   14.81    0.84
  -5  -2  -2   15.21    0.82
   5  -2   2   14.57    0.69
   5   2  -2   16.42    0.77
   5  -2   2   15.24    0.74
   5  -2   2   15.00    0.72
  -5   2   2   14.04    0.80
   5  -2   2   14.97    0.75
   5  -2   2   15.01    0.77
  -5  -2  -2   15.29    0.78
   5   2  -2   16.51    0.82
   5   2  -2   14.76    0.74
   5   2  -2   15.04    0.75
  -5   2   2   13.73    0.69
   5  -2   2   15.01    0.74
   5  -2   2   14.13    0.85
  -5   2   2   13.88    0.77
  -5   2   2   14.27    0.83
   5   2  -2   14.88    0.66
   5  -2   2   14.66    0.71
   5   2  -2   15.02    0.76
  -5   2   2   15.15    0.78
  -5  -2  -2   14.99    0.87
  -5   2  -2   15.00    0.69
   5   2   2   16.93    0.85
  -5  -2   2   14.70    0.78
  -5   2  -2   15.57    0.95
  -5  -2   2   14.87    0.69
   5   2   2   15.53    0.71
   5  -2  -2   13.99    0.70
  -5  -2   2   14.35    0.66
   5   2   2   15.40    0.75
  -5   2  -2   14.25    0.66
  -5  -2   2   16.05    0.69
   5  -2  -2   13.11    0.65
  -5   2  -2   14.65    0.70
   5   2   2   16.21    0.76
   5   2   2   16.42    0.74
   5  -2  -2   14.45    0.77
   5  -2  -2   15.44    0.81
  -5   2  -2   14.20    0.84
   5   2   2   17.46    1.21
  -5  -2   2   14.84    0.68
  -5  -2   2   15.82    0.78
  -5   2  -2   15.15    0.86
  -5  -2   2   16.34    0.77
   5  -2  -2   15.42    0.73
   5  -2  -2   14.20    0.75
  -5   2  -2   15.39    0.82
   5  -2  -2   15.28    0.77
   5  -2  -2   13.76    0.73
   5   2   2   15.19    0.76
   5  -2  -2   14.22    0.87
   5  -2  -2   13.37    0.67
  -5   2  -2   15.45    0.77
  -5  -2   2   16.59    0.84
  -5   2  -2   14.66    0.86
   5   2   2   15.49    0.76
  -5  -2   2   15.07    0.78
   5   2   2   15.13    0.81
   5  -2  -2   14.29    0.75
  -6   2   2   10.51    0.61
  -6  -2  -2   10.16    0.57
   6   2  -2    9.95    0.72
   6  -2   2   11.66    0.73
   6   2  -2   10.49    0.66
   6   2  -2   10.67    0.43
  -6  -2  -2    9.91    0.55
  -6   2   2   10.30    0.60
   6   2  -2   11.07    0.67
  -6  -2  -2   10.51    0.63
   6  -2   2   10.55    0.62
  -6   2   2   10.24    0.67
  -6  -2  -2   13.31    1.23
  -6   2   2   10.77    0.58
   6   2  -2   10.63    0.64
  -6   2   2   11.35    0.59
  -6  -2  -2    9.64    0.55
  -6  -2  -2   10.68    0.45
  -6  -2  -2   10.90    0.71
  -6  -2  -2   11.29    0.45
   6   2  -2   10.65    0.48
  -6  -2  -2   10.35    0.72
  -6  -2  -2   10.12    0.43
   6  -2   2   10.53    0.61
   6   2   2   10.73    0.64
   6  -2  -2    9.99    0.43
   6  -2  -2   10.38    0.59
  -6   2  -2   11.34    0.74
   6  -2  -2   10.26    0.62
   6  -2  -2   10.68    0.66
   6   2   2   10.12    0.62
   6  -2  -2   11.31    0.64
  -6   2  -2    9.31    0.82
  -6  -2   2   10.55    0.68
  -6   2  -2   10.67    0.42
   6   2   2   10.13    0.68
   6  -2  -2    9.53    0.59
   6   2   2   11.29    0.67
  -6  -2   2   10.65    0.66
   6  -2  -2   10.02    0.60
  -6   2  -2   10.55    0.58
   6   2   2   10.33    0.46
  -6  -2   2    9.57    0.55
   6   2   2   11.21    0.65
   7   2  -2   21.01    0.78
  -7   2   2   19.80    1.10
   7   2  -2   19.26    1.01
  -7  -2  -2   20.57    0.91
  -7  -2  -2   20.76    0.80
  -7   2   2   20.77    0.94
   7   2  -2   20.48    1.04
  -7  -2  -2   20.50    1.14
   7   2  -2   19.69    1.03
   7  -2   2   19.76    1.00
  -7  -2  -2   20.89    0.93
   7   2  -2   18.24    0.94
   7  -2   2   20.33    0.99
  -7   2   2   21.41    0.98
  -7  -2  -2   19.42    1.02
   7  -2   2   22.35    0.90
  -7  -2  -2   19.87    1.10
   7   2   2   19.38    1.04
  -7  -2   2   20.29    0.95
  -7   2  -2   21.03    1.18
  -7  -2   2   20.72    1.11
   7  -2  -2   21.50    1.02
  -7   2  -2   20.58    0.97
   7  -2  -2   21.77    1.05
   7  -2  -2   22.56    1.10
   7   2   2   20.82    1.07
  -7   2  -2   20.88    1.31
   7   2   2   20.41    1.06
   7   2   2   20.89    1.03
   7  -2  -2   22.80    0.80
   7  -2  -2   21.30    1.08
  -8   2   2    0.24    0.31
  -8  -2  -2    0.17    0.29
  -8  -2  -2    0.53    0.12
   8   2  -2    0.76    0.38
   8  -2   2    0.77    0.30
   8   2  -2    0.81    0.35
  -8  -2  -2    0.67    0.53
   8  -2   2    0.32    0.34
  -8  -2  -2    0.58    0.15
  -8   2   2    0.21    0.48
   8   2  -2    0.55    0.13
  -8  -2  -2    0.36    0.48
   8  -2   2    0.47    0.10
   8  -2  -2   -0.06    0.31
  -8  -2   2    0.72    0.25
   8   2   2    0.51    0.37
   8  -2  -2    0.61    0.32
  -8   2  -2    0.30    0.31
  -8   2  -2    0.92    0.62
   8  -2  -2    0.49    0.13
   8  -2  -2    0.33    0.08
   8  -2  -2    0.02    0.37
   8   2   2    0.02    0.37
  -8  -2   2    0.02    0.51
  -9  -2  -2   23.35    0.80
   9  -2   2   23.60    0.84
  -9   2   2   22.62    0.80
   9   2  -2   22.49    0.87
   9  -2  -2   24.34    0.87
   9   2   2   22.52    0.84
  -9   2  -2   23.33    0.82
  -9  -2   2   24.60    0.84
   0   3  -2   82.32    2.83
   0   3  -2   85.01    2.84
   0  -3  -2   85.33    2.86
   0  -3  -2   84.19    2.78
   0  -3  -2   83.97    2.89
   0   3  -2   82.72    2.78
   0  -3   2   83.05    2.83
   0   3  -2   87.29    2.91
   0   3  -2   85.15    2.87
   0  -3   2   86.87    2.83
   0   3  -2   83.26    2.89
   0   3  -2   84.39    2.87
   0  -3   2   84.87    2.85
   0  -3   2   85.21    2.85
   0  -3  -2   88.46    2.85
   0   3  -2   80.68    2.77
   0   3  -2   86.95    2.88
   0  -3  -2   83.27    2.80
   0   3  -2   84.21    2.87
   0   3   2   82.75    2.86
   0   3  -2   86.45    2.95
   0  -3  -2   83.37    2.81
   0   3  -2   83.24    2.81
   0  -3   2   86.46    2.92
   0   3  -2   83.88    2.89
   0  -3  -2   87.00    2.82
   0   3  -2   82.80    2.79
   0  -3   2   82.98    2.78
   0  -3   2   86.46    2.87
   0  -3  -2   92.98    2.80
   0  -3   2   77.53    2.86
   0   3   2   83.36    2.85
   0  -3  -2   83.93    2.80
   0   3   2   80.28    2.77
   0  -3  -2   85.58    2.83
   0   3  -2   83.71    2.83
   0  -3  -2   84.69    2.86
   0   3   2   83.54    2.83
   0  -3  -2   84.20    2.81
   0   3  -2   89.50    2.88
   0  -3  -2   83.42    2.80
   0  -3   2   77.37    2.88
   0   3   2   84.45    2.87
   0  -3  -2   83.15    2.81
   0  -3  -2   83.60    2.85
   0   3   2   80.09    2.89
   0   3  -2   86.26    2.87
   0  -3   2   84.17    2.83
   0   3   2   82.86    2.81
   0   3   2   82.71    2.81
   1   3  -2   13.07    0.52
   1  -3   2   12.46    0.45
  -1  -3  -2   14.19    0.52
   1   3  -2   13.21    0.59
   1  -3   2   12.43    0.61
  -1  -3  -2   13.99    0.52
   1   3  -2   13.92    0.64
  -1  -3  -2   13.29    0.53
  -1   3   2   11.23    0.47
   1   3  -2   13.85    0.57
   1  -3   2   11.07    0.56
  -1   3   2   11.13    0.57
  -1  -3  -2   13.31    0.59
  -1  -3  -2   13.70    0.51
   1   3  -2   12.94    0.58
  -1  -3  -2   14.14    0.56
  -1  -3  -2   11.94    0.47
   1  -3   2   11.56    0.53
  -1   3   2   11.11    0.54
   1  -3   2   11.96    0.52
  -1  -3  -2   13.57    0.55
  -1  -3  -2   13.00    0.51
  -1   3   2   11.30    0.45
   1  -3   2   11.97    0.55
   1   3  -2   12.73    0.54
   1  -3   2   11.62    0.53
   1   3  -2   12.45    0.52
   1  -3   2   12.14    0.58
  -1   3   2   11.68    0.51
   1   3  -2   12.79    0.58
  -1  -3  -2   13.79    0.50
   1  -3   2   11.61    0.55
   1   3  -2   12.55    0.50
  -1   3   2   12.01    0.60
   1   3  -2   12.67    0.51
   1   3  -2   13.54    0.58
   1   3  -2   12.92    0.63
   1  -3   2   12.35    0.55
   1  -3   2   11.78    0.53
  -1   3   2   11.76    0.48
  -1   3   2   12.85    0.53
  -1  -3  -2   13.75    0.53
  -1  -3  -2   13.99    0.50
  -1  -3  -2   13.42    0.49
  -1   3   2   11.76    0.48
   1   3  -2   12.82    0.54
   1   3  -2   13.07    0.52
   1   3  -2   12.75    0.52
   1  -3   2   12.16    0.53
  -1   3  -2   11.60    0.52
  -1  -3   2   12.53    0.51
   1  -3  -2   11.64    0.50
   1  -3  -2   10.87    0.51
   1  -3  -2   11.35    0.49
   1  -3  -2   12.05    0.54
   1  -3  -2   11.90    0.54
  -1  -3   2   12.56    0.59
  -1  -3   2   12.67    0.57
   1   3   2   13.55    0.53
   1  -3  -2   11.34    0.52
  -1   3  -2   11.99    0.53
   1  -3  -2   11.83    0.52
  -1   3  -2   12.15    0.58
  -1  -3   2   13.00    0.50
   1   3   2   12.89    0.55
  -1   3  -2   11.61    0.54
  -1   3  -2   11.35    0.58
  -1   3  -2   12.04    0.62
  -1  -3   2   13.26    0.53
  -1   3  -2   11.81    0.58
   1  -3  -2   12.09    0.56
  -1   3  -2   11.56    0.58
  -1  -3   2   13.27    0.58
   1  -3  -2   11.35    0.49
  -1   3  -2   11.19    0.51
  -1  -3   2   12.80    0.58
  -1  -3   2   12.76    0.51
  -1   3  -2   11.73    0.41
   1  -3  -2   12.63    0.45
  -1  -3   2   12.48    0.56
   1  -3  -2   12.50    0.47
  -1   3  -2   11.23    0.59
  -1   3  -2   12.65    0.49
   1   3   2   13.12    0.54
   1   3   2   12.99    0.52
   1   3   2   13.17    0.47
  -1  -3   2   12.81    0.54
   1  -3  -2   11.62    0.45
   1  -3  -2   12.23    0.54
  -1  -3   2   13.29    0.48
   1  -3  -2   11.78    0.56
   1   3   2   13.72    0.57
  -1   3  -2   12.10    0.54
  -1   3  -2   11.55    0.60
   1   3   2   14.01    0.59
   1  -3  -2   11.83    0.44
   1  -3  -2   11.73    0.51
  -1   3  -2   11.99    0.56
  -1  -3   2   12.09    0.53
  -1  -3   2   12.72    0.48
   1  -3  -2   11.38    0.50
   1   3   2   13.21    0.52
  -1  -3   2   12.72    0.52
   2  -3   2  126.21    4.20
   2   3  -2  127.75    4.23
  -2  -3  -2  127.70    4.35
  -2  -3  -2  128.15    4.20
  -2   3   2  132.02    4.32
   2   3  -2  124.42    4.27
   2   3  -2  122.58    4.22
   2   3  -2  129.10    4.27
   2   3  -2  130.60    4.14
   2   3  -2  128.50    4.15
   2   3  -2  124.96    4.26
  -2  -3  -2  126.09    4.24
  -2   3   2  116.74    4.20
   2  -3   2  123.46    4.20
   2   3  -2  129.98    4.20
   2  -3   2  124.21    4.30
  -2  -3  -2  129.65    4.23
   2   3  -2  129.92    4.26
  -2  -3  -2  130.00    4.28
   2  -3   2  124.21    4.23
  -2  -3  -2  129.82    4.20
   2  -3   2  122.68    4.35
  -2   3   2  120.80    4.18
   2   3  -2  125.63    4.25
   2   3  -2  131.36    4.24
   2   3  -2  123.14    4.25
  -2  -3  -2  129.60    4.15
  -2  -3  -2  128.68    4.21
  -2  -3  -2  121.63    4.20
   2  -3   2  126.83    4.27
  -2  -3  -2  124.74    4.21
   2  -3   2  125.67    4.24
  -2   3   2  124.69    4.17
   2   3  -2  130.09    4.14
  -2   3   2  128.26    4.23
   2  -3   2  128.69    4.24
  -2   3   2  126.22    4.26
  -2   3   2  128.37    4.35
   2  -3   2  127.73    4.29
   2   3  -2  123.40    4.20
  -2  -3  -2  128.52    4.29
   2   3  -2  126.96    4.38
   2   3  -2  126.38    4.27
   2   3  -2  122.50    4.28
  -2   3  -2  128.36    4.30
  -2   3  -2  121.83    4.27
   2  -3  -2  122.19    4.34
   2   3   2  127.86    4.20
   2  -3  -2  126.48    4.18
  -2   3  -2  120.09    4.26
  -2   3  -2  131.22    4.14
   2   3   2  125.12    4.10
   2  -3  -2  122.98    4.31
   2  -3  -2  122.55    4.13
  -2   3  -2  118.88    4.21
   2   3   2  128.44    4.29
  -2  -3   2  126.49    4.25
   2  -3  -2  125.43    4.21
  -2  -3   2  123.36    4.14
   2  -3  -2  123.35    4.23
  -2   3  -2  127.14    4.19
   2  -3  -2  122.53    4.13
   2  -3  -2  129.10    4.22
   2  -3  -2  130.62    4.23
   2   3   2  132.74    4.25
  -2   3  -2  124.64    4.07
   2   3   2  122.97    4.19
  -2   3  -2  128.41    4.18
  -2  -3   2  128.03    4.19
  -2  -3   2  126.66    4.17
  -2  -3   2  124.01    4.18
   2   3   2  121.67    4.27
  -2   3  -2  121.46    4.24
   2  -3  -2  123.78    4.20
  -2  -3   2  130.13    4.19
   2  -3  -2  129.40    4.17
  -2   3  -2  124.39    4.19
   2   3   2  126.76    4.20
  -2  -3   2  125.25    4.20
   2  -3  -2  112.56    4.19
  -2   3  -2  126.80    4.07
  -2   3  -2  121.72    4.18
   2   3   2  121.91    4.14
   2   3   2  129.05    4.22
  -2  -3   2  130.06    4.17
   2  -3  -2  124.69    4.26
  -2  -3   2  123.98    4.26
  -3   3   2   35.00    1.38
  -3   3   2   37.04    1.51
  -3   3   2   35.87    1.39
   3  -3   2   37.25    1.39
   3  -3   2   35.31    1.52
   3   3  -2   37.69    1.33
   3   3  -2   37.16    1.45
   3  -3   2   35.75    1.33
  -3  -3  -2   38.30    1.35
  -3  -3  -2   37.28    1.36
   3   3  -2   37.31    1.39
  -3   3   2   37.74    1.33
  -3  -3  -2   33.76    1.47
  -3   3   2   36.03    1.37
   3  -3   2   37.86    1.50
  -3  -3  -2   34.14    1.37
   3  -3   2   36.05    1.44
  -3  -3  -2   39.02    1.36
  -3  -3  -2   40.14    1.38
   3   3  -2   38.15    1.41
   3   3  -2   39.58    1.35
   3  -3   2   38.10    1.31
  -3   3   2   37.59    1.40
  -3   3   2   36.75    1.50
  -3  -3  -2   39.15    1.34
   3   3  -2   36.85    1.41
   3   3  -2   37.78    1.40
   3  -3   2   38.26    1.38
   3   3  -2   38.62    1.40
   3   3  -2   38.13    1.56
   3  -3   2   35.23    1.34
   3  -3   2   35.67    1.36
   3  -3   2   36.35    1.39
  -3  -3  -2   38.69    1.34
   3   3  -2   38.56    1.41
   3  -3   2   36.59    1.46
   3   3  -2   38.04    1.42
  -3  -3  -2   36.88    1.37
  -3  -3  -2   39.28    1.31
  -3  -3  -2   37.58    1.40
  -3  -3  -2   38.46    1.38
  -3  -3  -2   38.04    1.35
   3   3  -2   37.16    1.41
   3  -3   2   36.70    1.39
  -3   3   2   35.35    1.37
   3  -3  -2   35.26    1.41
   3  -3  -2   36.82    1.42
  -3  -3   2   37.36    1.40
  -3   3  -2   36.88    1.42
   3   3   2   37.71    1.33
  -3  -3   2   39.84    1.44
   3   3   2   36.81    1.40
   3   3   2   38.96    1.45
  -3  -3   2   37.43    1.38
  -3   3  -2   35.12    1.56
  -3   3  -2   36.37    1.47
  -3  -3   2   37.49    1.37
  -3   3  -2   36.00    1.23
   3  -3  -2   36.29    1.45
   3   3   2   39.72    1.42
  -3  -3   2   39.58    1.40
   3   3   2   38.03    1.40
   3   3   2   40.07    1.46
  -3   3  -2   38.03    1.55
  -3  -3   2   38.58    1.42
  -3  -3   2   37.83    1.35
   3  -3  -2   35.60    1.36
  -3  -3   2   37.22    1.35
   3   3   2   38.12    1.44
   3  -3  -2   36.83    1.43
  -3   3  -2   38.67    1.45
  -3   3  -2   37.01    1.33
  -3   3  -2   36.33    1.49
  -3   3  -2   36.87    1.38
  -3   3  -2   40.23    1.28
  -3  -3   2   36.89    1.49
   3  -3  -2   37.86    1.36
  -3   3  -2   37.02    1.35
   3  -3  -2   37.75    1.30
   3   3   2   37.52    1.32
  -3   3  -2   36.64    1.36
   3  -3  -2   36.65    1.39
   3  -3  -2   37.75    1.74
   3   3   2   36.18    1.42
   3   3   2   34.44    1.33
  -3   3  -2   36.61    1.51
  -3  -3   2   38.38    1.36
  -3   3  -2   37.14    1.47
   3   3   2   38.22    1.42
  -3   3  -2   36.36    1.35
  -3  -3   2   37.04    1.44
   3  -3  -2   36.64    1.35
  -4  -3  -2   11.27    0.52
  -4   3   2   10.42    0.58
   4   3  -2   10.07    0.60
   4   3  -2   10.38    0.77
   4  -3   2   10.28    0.63
   4   3  -2   10.79    0.54
  -4  -3  -2   10.97    0.58
  -4   3   2   12.01    0.57
  -4  -3  -2   10.76    0.55
   4  -3   2   10.49    0.49
  -4   3   2   10.11    0.58
   4  -3   2   10.60    0.61
   4   3  -2   10.57    0.58
  -4  -3  -2    9.72    0.59
  -4   3   2   10.83    0.83
   4   3  -2   10.19    0.74
  -4  -3  -2   10.24    0.64
   4  -3   2   10.10    0.53
  -4  -3  -2    9.71    0.56
   4   3  -2   10.96    0.60
   4  -3   2   10.31    0.56
  -4  -3  -2   10.83    0.58
   4   3  -2   11.31    0.50
   4   3  -2   10.50    0.73
   4  -3   2    9.91    0.75
  -4  -3  -2   10.98    0.51
  -4  -3  -2   10.53    0.51
  -4  -3  -2   10.54    0.48
   4  -3   2   10.00    0.59
  -4   3   2   10.87    0.51
  -4  -3  -2   11.67    0.54
   4  -3   2   10.52    0.52
   4   3  -2   10.95    0.57
   4   3  -2   10.79    0.60
  -4  -3  -2   10.66    0.58
   4   3  -2   11.52    0.61
  -4   3   2   11.34    0.60
  -4   3   2   11.34    0.52
  -4   3   2   12.33    0.71
   4  -3   2   10.29    0.53
   4  -3  -2   10.57    0.57
  -4  -3   2   10.89    0.62
  -4  -3   2   10.62    0.53
  -4   3  -2   10.64    0.70
  -4   3  -2   10.58    0.72
  -4   3  -2   10.79    0.55
   4   3   2   10.83    0.61
  -4  -3   2   10.79    0.57
   4  -3  -2   10.05    0.55
   4  -3  -2   10.46    0.57
  -4   3  -2   10.43    0.53
  -4  -3   2   10.96    0.52
   4  -3  -2   10.67    0.76
  -4  -3   2   10.44    0.57
   4  -3  -2   10.72    0.48
  -4  -3   2   10.43    0.54
   4  -3  -2   10.28    0.54
   4  -3  -2    9.92    0.53
  -4  -3   2   10.24    0.67
   4  -3  -2   11.49    0.62
   4   3   2   10.46    0.54
   4   3   2   10.89    0.65
  -4  -3   2   10.55    0.60
  -4   3  -2   10.23    0.65
  -4  -3   2   10.90    0.52
   4   3   2   10.93    0.63
   4  -3  -2   10.92    0.52
   4  -3  -2   11.49    0.54
   4  -3  -2   10.65    0.54
   4  -3  -2   10.84    0.66
  -4   3  -2   10.00    0.51
   4   3   2   10.23    0.51
  -4   3  -2   10.84    0.68
   4  -3  -2   10.72    0.60
  -4   3  -2    9.80    0.58
  -4   3  -2   10.23    0.53
   4   3   2   10.85    0.60
  -4   3  -2   10.19    0.73
  -4   3  -2   10.30    0.72
   4   3   2   10.95    0.58
   4   3   2   11.23    0.83
  -4  -3   2   10.77    0.58
   4   3   2   10.87    0.56
  -4  -3   2   10.80    0.52
  -5  -3  -2    0.25    0.19
   5   3  -2    0.16    0.20
   5  -3   2    0.49    0.38
   5   3  -2    0.26    0.32
  -5  -3  -2    0.15    0.14
   5   3  -2    0.02    0.20
   5   3  -2    0.31    0.69
   5  -3   2    0.48    0.53
  -5  -3  -2    0.16    0.32
  -5  -3  -2    0.36    0.16
   5  -3   2    0.08    0.24
  -5   3   2   -0.12    0.26
   5   3  -2    0.34    0.24
  -5   3   2    0.14    0.16
   5   3  -2    0.07    0.36
   5   3  -2    0.27    0.29
  -5   3   2    0.84    0.35
   5   3  -2    0.05    0.20
   5  -3   2    0.21    0.16
  -5  -3  -2   -0.06    0.11
   5  -3   2    0.70    0.27
  -5  -3  -2    0.05    0.27
   5   3  -2    0.07    0.21
   5  -3   2    0.18    0.18
   5   3  -2    0.02    0.17
  -5   3   2    0.07    0.14
  -5  -3  -2    0.38    0.19
  -5   3   2    0.14    0.20
  -5  -3  -2   -0.26    0.41
  -5  -3  -2    0.15    0.27
  -5  -3  -2   -0.02    0.21
   5   3   2    0.30    0.18
   5   3   2    0.22    0.29
  -5   3  -2    0.25    0.33
   5   3   2    0.24    0.35
   5  -3  -2    0.08    0.17
   5  -3  -2    0.03    0.13
  -5   3  -2   -0.03    0.24
   5  -3  -2    0.12    0.26
  -5   3  -2    0.33    0.24
   5   3   2    0.12    0.18
  -5  -3   2    0.17    0.20
  -5   3  -2    0.66    0.46
  -5  -3   2    0.22    0.14
   5   3   2    0.04    0.30
   5  -3  -2   -0.05    0.24
   5  -3  -2   -0.23    0.18
   5  -3  -2    0.05    0.22
   5  -3  -2    0.19    0.28
   5  -3  -2    0.22    0.16
   5   3   2    0.24    0.22
   5   3   2   -0.15    0.28
  -5  -3   2    0.10    0.26
  -5  -3   2    0.13    0.24
  -5   3  -2    0.10    0.14
  -5   3  -2    0.04    0.22
  -5  -3   2    0.38    0.34
  -5  -3   2    0.28    0.24
  -5  -3   2   -0.06    0.27
   5  -3  -2    0.13    0.17
  -5   3  -2    0.01    0.34
   5  -3  -2    0.33    0.36
  -5  -3   2    0.21    0.22
  -5  -3   2    0.07    0.40
   5  -3  -2    0.11    0.15
   5   3   2    0.26    0.31
   5   3   2    0.03    0.14
   5  -3  -2    0.19    0.27
  -5  -3   2    0.01    0.19
   6   3  -2  101.42    3.54
  -6   3   2   91.01    3.42
  -6   3   2   92.54    3.37
  -6  -3  -2   93.84    3.32
  -6   3   2   96.06    3.37
   6   3  -2   99.24    3.21
  -6  -3  -2  102.66    3.52
  -6   3   2   95.43    3.36
   6   3  -2   96.58    3.28
  -6   3   2   96.55    3.22
  -6  -3  -2   95.93    3.22
   6   3  -2   98.14    3.46
  -6   3   2  100.29    3.91
  -6  -3  -2   91.40    3.57
  -6  -3  -2   98.11    3.56
  -6  -3  -2   96.14    3.28
  -6  -3  -2  101.27    3.25
   6   3  -2   97.84    3.27
   6   3  -2   91.13    3.48
   6  -3   2   93.06    3.52
   6   3  -2  100.18    3.47
  -6  -3  -2   93.97    3.19
  -6  -3  -2  100.45    3.34
  -6   3  -2   96.62    3.71
   6  -3  -2   99.12    3.28
   6  -3  -2   95.74    3.46
   6  -3  -2   96.01    3.74
   6  -3  -2   97.62    3.41
   6   3   2   95.47    3.47
   6  -3  -2   94.83    3.25
  -6   3  -2   93.20    3.73
   6   3   2   98.91    3.46
   6   3   2  102.27    3.48
   6   3   2  103.17    3.58
   6  -3  -2   99.29    3.24
  -6   3  -2   96.29    3.23
   6  -3  -2   97.21    3.43
  -6  -3   2   98.98    3.41
   6  -3  -2   95.21    3.28
   6  -3  -2   96.92    3.39
  -6   3  -2  104.87    3.29
   7  -3   2   13.42    0.81
  -7  -3  -2   15.75    0.64
  -7  -3  -2   15.31    0.76
  -7   3   2   13.71    0.82
   7   3  -2   14.27    0.87
  -7   3   2   13.20    0.93
  -7  -3  -2   15.05    0.57
  -7  -3  -2   15.59    0.93
   7   3  -2   14.07    0.61
  -7   3   2   14.55    0.79
  -7  -3  -2   15.15    0.57
   7   3  -2   13.67    0.89
  -7  -3  -2   14.53    0.87
   7   3  -2   14.53    0.53
   7   3  -2   14.71    0.86
   7  -3   2   14.01    0.80
  -7  -3  -2   15.79    1.13
   7  -3   2   13.51    0.59
  -7  -3   2   14.84    0.56
   7   3   2   14.75    0.91
   7  -3  -2   13.69    0.81
   7   3   2   14.31    0.56
   7   3   2   14.39    0.84
  -7   3  -2   13.25    0.74
   7  -3  -2   13.15    0.52
  -7  -3   2   14.75    0.92
   7  -3  -2   12.91    0.54
  -7   3  -2   11.39    1.21
   7  -3  -2   13.61    0.57
  -7   3  -2   13.05    0.49
   7  -3  -2   12.92    0.85
  -7   3  -2   12.91    0.94
  -7  -3   2   15.64    0.75
   7  -3  -2   13.28    0.56
  -7   3  -2   13.66    0.54
   7  -3  -2   13.47    0.86
   7   3   2   14.46    0.86
   8  -3   2   17.26    0.93
   8  -3   2   17.45    0.67
   8   3  -2   19.03    1.01
  -8  -3  -2   19.18    1.21
   8   3  -2   16.03    1.05
  -8  -3  -2   14.70    1.36
   8   3  -2   17.86    0.69
  -8  -3  -2   15.96    0.64
  -8   3   2   20.56    1.69
  -8  -3   2   16.48    0.83
  -8   3  -2   19.17    1.19
   8   3   2   17.34    1.09
  -8   3  -2   16.99    0.64
   8   3   2   17.28    0.66
  -8   3  -2   17.82    1.12
   8  -3  -2   16.40    0.66
   8  -3  -2   19.90    1.12
   8  -3  -2   16.63    0.66
  -8  -3   2   17.77    0.66
   8  -3  -2   16.68    0.61
   9   3  -2    6.91    0.31
   9  -3   2    7.49    0.31
  -9  -3  -2    6.95    0.28
  -9  -3   2    7.26    0.30
   9  -3  -2    7.03    0.31
  -9   3  -2    6.87    0.28
   0   4  -2   38.38    1.38
   0  -4  -2   39.24    1.47
   0  -4   2   37.69    1.34
   0   4   2   36.51    1.40
   0  -4  -2   39.36    1.34
   0  -4   2   40.32    1.41
   0  -4   2   40.06    1.43
   0  -4   2   37.60    1.42
   0  -4   2   37.84    1.39
   0   4  -2   38.32    1.47
   0   4   2   38.67    1.37
   0   4  -2   39.54    1.47
   0  -4  -2   37.44    1.42
   0  -4  -2   38.58    1.45
   0  -4  -2   40.82    1.44
   0  -4   2   37.43    1.42
   0   4  -2   38.36    1.35
   0   4   2   38.07    1.52
   0   4  -2   35.77    1.49
   0  -4  -2   38.48    1.39
   0   4  -2   38.69    1.40
   0  -4   2   38.60    1.52
   0  -4  -2   38.99    1.50
   0  -4  -2   41.91    1.46
   0   4   2   40.13    1.45
   0   4   2   39.08    1.58
   0  -4   2   38.30    1.36
   0  -4  -2   38.66    1.39
   0  -4   2   38.84    1.46
   0   4   2   41.48    1.67
   0   4   2   40.10    1.47
   0  -4  -2   40.64    1.49
   0  -4   2   39.24    1.43
   0   4  -2   39.07    1.38
   0  -4  -2   40.42    1.41
   0   4   2   38.65    1.54
   0  -4  -2   43.92    1.42
   0  -4  -2   38.87    1.38
   0  -4   2   38.85    1.53
   0   4   2   37.37    1.42
   0  -4   2   38.81    1.41
   0  -4  -2   40.03    1.40
   0   4  -2   39.18    1.58
   0  -4  -2   39.95    1.41
   0   4  -2   39.91    1.52
   0   4  -2   40.51    1.49
   0   4  -2   40.06    1.47
   0   4   2   37.10    1.40
   0  -4  -2   38.55    1.36
   0  -4  -2   39.07    1.58
   0   4  -2   39.03    1.42
   0   4  -2   38.75    1.46
   0  -4   2   40.33    1.47
   1   4  -2   38.26    1.36
   1  -4   2   38.04    1.38
   1   4  -2   38.41    1.46
   1   4  -2   39.46    1.46
  -1  -4  -2   36.95    1.40
   1  -4   2   39.24    1.55
  -1  -4  -2   39.80    1.43
  -1   4   2   38.52    1.36
  -1  -4  -2   39.92    1.37
  -1  -4  -2   39.79    1.38
  -1  -4  -2   39.54    1.37
  -1   4   2   35.79    1.38
   1  -4   2   35.23    1.39
  -1  -4  -2   39.82    1.39
   1  -4   2   38.67    1.45
  -1   4   2   38.41    1.36
  -1  -4  -2   38.89    1.46
  -1   4   2   38.30    1.44
   1   4  -2   39.61    1.37
   1   4  -2   37.01    1.47
   1  -4   2   38.76    1.44
  -1   4   2   38.81    1.54
   1  -4   2   37.52    1.45
   1   4  -2   37.96    1.37
   1   4  -2   38.11    1.42
  -1  -4  -2   38.89    1.43
  -1  -4  -2   38.82    1.35
   1  -4   2   36.25    1.39
   1   4  -2   37.73    1.39
  -1   4   2   38.84    1.39
  -1  -4  -2   40.00    1.38
  -1  -4  -2   39.00    1.37
  -1  -4  -2   38.65    1.48
   1  -4   2   38.57    1.31
  -1  -4  -2   39.53    1.51
   1  -4   2   37.17    1.40
   1  -4   2   37.51    1.41
  -1  -4  -2   40.29    1.59
   1   4  -2   38.71    1.39
  -1  -4  -2   38.82    1.38
   1  -4   2   36.35    1.49
   1  -4   2   36.93    1.50
  -1  -4  -2   40.27    1.33
   1   4  -2   38.25    1.38
  -1   4   2   35.62    1.53
  -1   4   2   39.08    1.53
  -1   4   2   38.33    1.59
   1   4  -2   39.28    1.47
   1   4  -2   38.66    1.44
  -1  -4  -2   38.18    1.39
   1   4  -2   39.07    1.58
   1   4  -2   39.03    1.49
  -1   4   2   38.18    1.43
  -1   4   2   37.41    1.42
   1  -4   2   39.03    1.40
  -1  -4   2   38.83    1.41
  -1   4  -2   38.54    1.43
  -1   4  -2   36.60    1.43
  -1  -4   2   38.20    1.35
   1  -4  -2   38.82    1.46
   1  -4  -2   37.12    1.41
  -1  -4   2   39.41    1.38
   1  -4  -2   39.44    1.32
  -1  -4   2   38.89    1.41
  -1   4  -2   36.86    1.32
  -1   4  -2   37.19    1.38
  -1  -4   2   37.86    1.49
   1   4   2   36.72    1.45
   1   4   2   36.61    1.36
  -1   4  -2   38.41    1.49
  -1  -4   2   37.51    1.36
  -1   4  -2   39.28    1.41
   1   4   2   41.04    1.52
   1  -4  -2   35.92    1.55
   1  -4  -2   37.81    1.40
  -1  -4   2   39.85    1.51
   1  -4  -2   38.25    1.47
   1  -4  -2   38.63    1.39
   1   4   2   40.58    1.46
  -1  -4   2   39.79    1.41
  -1   4  -2   37.55    1.51
   1  -4  -2   37.71    1.37
   1  -4  -2   40.38    1.49
   1   4   2   39.54    1.42
   1   4   2   38.82    1.35
   1  -4  -2   38.74    1.40
   1  -4  -2   37.90    1.31
  -1  -4   2   39.21    1.39
  -1   4  -2   37.84    1.56
  -1   4  -2   37.44    1.44
  -1  -4   2   39.36    1.45
  -1   4  -2   37.08    1.39
  -1   4  -2   36.68    1.46
   1  -4  -2   37.74    1.37
  -1   4  -2   37.01    1.29
   1  -4  -2   38.19    1.34
   1   4   2   37.97    1.42
   1  -4  -2   38.76    1.46
  -1   4  -2   37.50    1.35
   1  -4  -2   38.78    1.37
  -1  -4   2   38.02    1.49
   1   4   2   40.75    1.44
  -1   4  -2   37.18    1.45
   1   4   2   36.72    1.49
  -1   4  -2   35.81    1.50
   1   4   2   39.49    1.58
  -1  -4   2   37.91    1.34
  -1  -4   2   38.68    1.39
   1  -4  -2   37.89    1.44
  -1  -4   2   39.16    1.45
  -2  -4  -2   18.22    0.70
   2   4  -2   18.67    0.96
   2  -4   2   17.94    0.78
   2   4  -2   20.05    0.76
  -2  -4  -2   18.72    0.75
   2   4  -2   18.03    0.83
   2   4  -2   18.19    0.77
  -2   4   2   18.35    0.79
   2  -4   2   18.41    0.77
  -2  -4  -2   18.75    0.71
  -2  -4  -2   18.14    0.74
  -2  -4  -2   18.00    0.76
   2  -4   2   16.61    0.90
   2  -4   2   17.54    0.75
   2  -4   2   19.44    0.96
  -2   4   2   19.66    0.77
   2   4  -2   18.94    0.78
   2  -4   2   18.82    0.85
   2  -4   2   18.15    0.79
   2  -4   2   18.13    0.89
  -2  -4  -2   19.26    0.76
   2   4  -2   18.90    0.75
   2  -4   2   18.72    0.75
  -2  -4  -2   19.51    0.82
  -2   4   2   19.00    0.81
   2   4  -2   19.13    0.78
  -2   4   2   17.93    0.72
   2   4  -2   19.75    0.75
  -2   4   2   18.48    0.80
  -2  -4  -2   18.63    0.70
   2  -4   2   17.78    0.77
   2   4  -2   18.62    0.83
   2   4  -2   19.36    0.84
  -2   4   2   18.77    0.73
   2  -4   2   18.25    0.80
   2   4  -2   18.28    0.79
   2  -4   2   18.05    0.85
  -2  -4  -2   17.89    0.83
  -2  -4  -2   16.12    0.84
  -2  -4  -2   18.05    0.74
   2  -4   2   18.77    0.78
  -2  -4  -2   18.00    0.80
   2   4  -2   18.47    0.84
   2   4  -2   16.44    0.87
   2   4  -2   19.11    0.87
  -2   4   2   18.91    0.71
  -2   4  -2   18.01    0.64
   2  -4  -2   19.57    0.70
   2  -4  -2   16.31    0.80
   2  -4  -2   18.63    0.69
  -2   4  -2   17.94    0.86
  -2   4  -2   17.83    0.90
   2   4   2   17.14    0.79
  -2  -4   2   18.55    0.77
  -2   4  -2   17.97    0.94
  -2   4  -2   17.95    0.88
   2   4   2   18.85    0.74
  -2   4  -2   17.53    0.63
  -2  -4   2   18.50    0.83
  -2  -4   2   19.91    0.79
  -2  -4   2   18.59    0.70
   2   4   2   18.43    0.87
  -2  -4   2   18.56    0.73
   2  -4  -2   19.32    0.78
  -2   4  -2   18.32    0.78
   2  -4  -2   19.05    0.84
   2  -4  -2   18.71    0.88
  -2  -4   2   19.49    0.88
  -2   4  -2   18.91    0.86
  -2  -4   2   20.03    0.79
  -2   4  -2   18.17    0.84
  -2   4  -2   18.19    0.80
  -2   4  -2   18.54    0.92
   2  -4  -2   19.15    0.75
  -2  -4   2   19.03    0.82
   2  -4  -2   17.82    0.83
   2  -4  -2   18.78    0.83
  -2  -4   2   19.21    0.78
  -2   4  -2   17.65    0.78
   2   4   2   18.32    0.80
  -2  -4   2   18.34    0.76
   2   4   2   18.51    0.83
  -2  -4   2   18.39    0.89
  -2   4  -2   18.06    0.77
   2  -4  -2   18.55    0.94
   2  -4  -2   18.26    0.74
  -2  -4   2   17.95    0.77
   2   4   2   18.90    0.82
   2  -4  -2   18.66    0.76
  -2   4  -2   18.67    0.75
   3  -4   2  106.60    3.58
   3   4  -2  104.37    3.70
   3   4  -2  101.61    3.56
   3  -4   2  108.99    3.65
   3   4  -2  103.62    3.63
   3   4  -2  106.13    3.69
  -3   4   2  112.10    3.69
  -3  -4  -2  101.37    3.73
   3   4  -2  105.09    3.66
  -3  -4  -2  107.68    3.61
   3   4  -2   97.46    3.85
   3   4  -2  103.28    3.66
  -3   4   2  108.80    3.58
  -3   4   2   93.06    3.63
   3  -4   2  105.79    3.63
   3  -4   2  104.98    3.60
   3  -4   2  110.56    3.87
  -3  -4  -2  112.41    3.66
  -3  -4  -2  106.23    3.63
  -3  -4  -2  108.32    3.58
  -3   4   2  102.32    3.60
   3  -4   2  107.37    3.64
   3  -4   2  107.22    3.73
   3  -4   2  109.43    3.60
  -3  -4  -2  109.04    3.60
  -3  -4  -2  102.74    3.59
  -3  -4  -2  107.45    3.66
  -3  -4  -2  105.40    3.57
   3   4  -2  110.44    3.70
   3  -4   2  109.85    3.64
  -3  -4  -2  105.36    3.54
  -3   4   2  109.69    3.65
  -3   4   2  106.31    3.82
  -3   4   2  103.69    3.63
   3   4  -2   99.91    3.57
   3   4  -2  101.33    3.64
  -3   4   2  108.06    3.66
   3  -4   2  106.82    3.58
   3   4  -2  103.91    3.62
   3  -4  -2  108.71    3.64
  -3  -4   2  101.35    3.68
  -3  -4   2  102.18    3.65
  -3   4  -2  105.54    3.83
   3  -4  -2  110.69    3.67
  -3  -4   2  105.31    3.64
  -3  -4   2  102.77    3.78
   3  -4  -2  111.33    3.59
  -3   4  -2  107.22    3.61
  -3   4  -2  105.70    3.87
   3  -4  -2  102.72    3.73
  -3   4  -2  107.89    3.92
  -3   4  -2  107.34    3.78
   3  -4  -2  110.82    3.65
  -3   4  -2  106.50    3.65
   3   4   2   97.82    3.75
  -3   4  -2  107.27    3.68
  -3   4  -2  105.52    3.65
   3  -4  -2  104.47    3.78
  -3   4  -2  105.52    3.78
  -3  -4   2  107.44    3.77
   3  -4  -2  117.27    3.68
   3  -4  -2  108.07    3.83
   3   4   2  108.69    3.81
  -3   4  -2  106.15    3.66
  -3  -4   2  114.12    3.74
   3   4   2  106.17    3.78
  -3   4  -2  108.83    3.84
  -3  -4   2  105.34    3.62
  -3  -4   2  108.22    3.67
   3  -4  -2  107.44    3.76
   3   4   2  108.00    3.73
  -3  -4   2  109.50    3.68
   3   4   2  105.99    3.72
  -3  -4   2  103.43    3.66
   3  -4  -2  118.69    3.71
   3   4   2  111.07    3.77
   3  -4  -2  107.45    3.70
   3   4   2  110.02    3.73
  -3   4  -2  110.38    3.86
   3   4   2  102.40    3.61
  -4  -4  -2   11.52    0.54
  -4  -4  -2   11.11    0.57
   4   4  -2   11.48    0.72
  -4  -4  -2   12.62    0.58
  -4  -4  -2   12.04    0.62
   4  -4   2   11.41    0.55
   4  -4   2   12.21    0.61
   4   4  -2   12.61    0.68
   4   4  -2   11.65    0.68
  -4   4   2   11.14    0.72
  -4   4   2   12.20    0.57
  -4   4   2   12.18    0.59
  -4   4   2   11.65    0.83
   4  -4   2   11.57    0.65
  -4   4   2   12.19    0.71
   4   4  -2   11.69    0.68
   4   4  -2   10.78    0.61
   4   4  -2   10.54    0.65
   4  -4   2   12.03    0.63
  -4  -4  -2   10.84    0.76
   4   4  -2   11.26    1.03
   4  -4   2   12.21    0.76
  -4  -4  -2    9.61    0.70
  -4   4   2   12.22    0.65
   4  -4   2   12.46    0.64
  -4  -4  -2   11.21    0.56
   4   4  -2   12.40    0.72
  -4  -4  -2   10.21    0.67
  -4   4   2   11.60    0.66
   4   4  -2   10.77    0.63
   4   4  -2   12.41    0.61
   4  -4   2   12.13    0.69
  -4  -4  -2   11.50    0.63
  -4   4   2   12.34    0.71
  -4  -4  -2   12.18    0.63
  -4   4  -2   11.16    0.61
   4  -4  -2   12.32    0.55
  -4   4  -2   11.31    0.82
  -4   4  -2   12.57    0.62
   4  -4  -2   12.13    0.69
   4   4   2   11.72    0.67
  -4   4  -2   11.76    0.75
   4   4   2   12.70    0.60
   4  -4  -2   11.60    0.62
   4  -4  -2   11.70    0.58
  -4   4  -2   12.45    0.86
  -4  -4   2   12.87    0.86
   4   4   2   11.90    0.68
  -4   4  -2   12.29    1.04
  -4   4  -2   11.84    0.82
   4  -4  -2   12.53    0.59
   4   4   2   10.76    0.72
  -4  -4   2   11.73    0.69
   4   4   2   11.35    0.76
  -4  -4   2   13.15    0.63
  -4  -4   2   12.19    0.63
   4   4   2   11.10    0.74
   4  -4  -2   10.94    0.73
  -4  -4   2   11.16    0.64
  -4  -4   2   11.17    0.57
  -4  -4   2   10.94    0.71
   4   4   2   12.21    0.75
   4  -4  -2   11.75    0.77
   4  -4  -2   13.94    0.78
   4  -4  -2   11.05    0.66
  -4  -4   2   11.61    0.79
  -4   4  -2   10.23    1.01
   4  -4  -2   11.93    0.60
  -4   4  -2   11.94    0.62
   4  -4  -2   12.32    0.62
   4   4   2   11.09    0.71
  -5  -4  -2   16.27    0.65
   5   4  -2   17.28    0.81
  -5  -4  -2   16.12    0.80
  -5   4   2   19.87    0.87
  -5  -4  -2   16.95    0.83
   5   4  -2   17.40    0.88
  -5  -4  -2   16.43    0.64
   5  -4   2   17.67    0.84
  -5  -4  -2   17.63    0.78
  -5  -4  -2   16.49    0.75
  -5   4   2   18.32    0.80
  -5  -4  -2   16.76    0.72
  -5   4   2   18.52    0.83
  -5   4   2   19.37    0.97
  -5  -4  -2   17.98    0.68
   5  -4   2   18.41    0.88
   5  -4   2   18.56    0.79
  -5  -4  -2   16.60    0.78
   5   4  -2   15.85    0.89
   5   4  -2   16.83    0.90
  -5  -4  -2   16.21    0.84
   5   4  -2   16.40    0.69
   5   4  -2   16.96    0.91
   5   4  -2   17.25    0.64
   5  -4  -2   19.28    0.88
   5  -4  -2   19.73    1.59
   5  -4  -2   19.40    0.90
   5   4   2   17.94    0.88
   5   4   2   18.38    0.91
  -5  -4   2   16.25    0.90
  -5  -4   2   17.87    0.82
  -5   4  -2   19.17    0.88
  -5   4  -2   18.90    0.70
   5  -4  -2   18.19    0.86
   5  -4  -2   19.94    0.81
   5  -4  -2   18.69    0.81
  -5   4  -2   18.05    0.66
   5  -4  -2   18.25    0.94
   5  -4  -2   19.12    0.73
  -5   4  -2   18.58    0.86
  -5  -4   2   16.33    0.84
  -5  -4   2   16.85    0.86
   5   4   2   18.43    0.94
   5  -4  -2   18.80    0.85
  -5   4  -2   19.97    1.20
  -5   4  -2   18.28    1.05
  -5  -4   2   16.74    0.69
   5  -4  -2   19.28    0.73
   6   4  -2   19.54    0.79
  -6   4   2   19.65    0.92
   6   4  -2   19.72    0.81
  -6  -4  -2   19.96    0.93
  -6  -4  -2   20.73    0.90
  -6   4   2   20.15    0.76
   6  -4   2   20.11    0.97
  -6   4   2   19.28    0.94
  -6  -4  -2   19.24    0.94
   6   4  -2   20.25    1.02
   6   4  -2   19.71    0.72
   6   4  -2   19.37    1.04
  -6   4   2   20.62    0.98
  -6   4   2   20.01    0.96
   6   4  -2   19.15    1.02
  -6  -4  -2   19.51    0.99
   6   4  -2   18.35    1.04
  -6   4   2   19.91    1.11
  -6  -4  -2   19.72    0.98
   6  -4   2   20.88    0.78
   6  -4   2   20.48    0.97
  -6  -4  -2   20.08    0.97
  -6   4  -2   19.59    0.71
   6  -4  -2   21.46    0.96
   6  -4  -2   19.07    0.97
   6  -4  -2   19.99    0.77
  -6   4  -2   20.46    0.96
   6  -4  -2   19.47    0.78
   6   4   2   21.50    1.05
   6  -4  -2   21.35    0.78
   6  -4  -2   20.72    0.99
  -6  -4   2   19.40    1.06
  -6  -4   2   20.34    0.97
  -6   4  -2   21.32    1.18
   6  -4  -2   19.59    0.94
   6  -4  -2   20.09    1.01
  -6  -4   2   19.28    0.90
   6   4   2   21.34    1.06
   6  -4  -2   20.68    0.76
   6  -4  -2   19.56    1.04
   6   4   2   21.33    1.13
  -6   4  -2   21.71    1.40
  -6   4  -2   19.70    0.82
  -7   4   2    4.05    1.03
  -7   4   2    4.61    0.63
   7   4  -2    4.51    0.27
   7   4  -2    5.35    0.76
  -7  -4  -2    4.38    0.43
  -7  -4  -2    5.80    0.60
   7   4  -2    4.28    0.30
  -7  -4  -2    4.72    0.24
  -7  -4  -2    4.56    0.29
   7   4  -2    4.42    0.82
   7  -4   2    5.17    0.52
  -7  -4  -2    4.61    0.23
   7   4  -2    4.16    0.53
  -7   4   2    4.85    0.25
   7  -4   2    5.20    0.53
  -7  -4  -2    4.84    0.62
  -7   4   2    3.48    0.65
   7   4  -2    6.00    0.83
   7  -4   2    4.79    0.26
  -7  -4   2    4.69    0.25
   7  -4  -2    5.41    0.69
  -7  -4   2    5.59    1.27
   7  -4  -2    4.92    0.28
  -7   4  -2    4.53    0.47
   7  -4  -2    4.65    0.26
   7  -4  -2    5.05    0.22
   7  -4  -2    5.13    0.67
   7  -4  -2    5.29    0.57
  -7   4  -2    4.59    0.77
  -7  -4   2    4.46    0.44
  -7   4  -2    4.52    0.24
   7  -4  -2    3.98    0.59
   7   4   2    3.91    0.52
   7  -4  -2    4.61    0.24
   7   4   2    4.92    0.63
  -8  -4  -2    5.03    0.23
   8  -4   2    4.94    0.25
  -8   4  -2    4.72    0.23
  -8  -4   2    5.06    0.24
  -8  -4   2    4.04    0.69
   8  -4  -2    5.13    0.25
   8   4   2    4.85    0.27
  -9  -4  -2    2.63    0.13
   9  -4   2    2.37    0.14
  -9  -4   2    2.49    0.13
   9  -4  -2    2.09    0.13
  -9   4  -2    2.10    0.12
   0   5  -2    0.70    0.21
   0  -5  -2    0.25    0.17
   0  -5   2    0.02    0.15
   0   5   2    0.00    0.15
   0   5  -2    0.24    0.25
   0  -5   2    0.29    0.16
   0   5  -2    0.26    0.17
   0  -5  -2    0.07    0.08
   0  -5   2    0.02    0.25
   0  -5   2   -0.08    0.16
   0  -5   2    0.28    0.21
   0  -5   2    0.22    0.13
   0  -5  -2    0.13    0.09
   0   5  -2    0.24    0.14
   0  -5  -2    0.22    0.12
   0   5  -2    0.16    0.15
   0  -5   2    0.13    0.14
   0  -5   2    0.11    0.13
   0   5  -2    0.18    0.19
   0   5   2    0.42    0.22
   0   5  -2    0.00    0.23
   0   5  -2    0.04    0.37
   0  -5   2   -0.01    0.35
   0  -5   2    0.23    0.25
   0  -5   2    0.71    0.34
   0  -5  -2    0.27    0.15
   0   5   2   -0.03    0.13
   0   5   2    0.00    0.08
   0   5  -2    0.17    0.16
   0  -5  -2    0.21    0.22
   0   5  -2    0.06    0.26
   0   5   2    0.08    0.13
   0   5   2    0.10    0.18
   0  -5  -2    0.14    0.11
   0  -5   2    0.12    0.14
   0   5  -2    0.29    0.23
   0   5  -2    0.25    0.25
   0  -5  -2    0.06    0.11
   0  -5  -2    0.38    0.16
   0   5  -2    0.30    0.15
   0  -5   2    0.13    0.14
   0  -5  -2    0.47    0.16
   0  -5  -2    0.28    0.15
   0   5   2    0.06    0.19
   0  -5  -2    0.13    0.13
   0  -5  -2    0.24    0.14
   0  -5   2    0.08    0.13
   1   5  -2   31.17    1.30
  -1  -5  -2   31.48    1.29
  -1  -5  -2   28.83    1.28
   1  -5   2   31.22    1.41
   1  -5   2   30.15    1.16
   1  -5   2   30.96    1.17
   1  -5   2   30.46    1.19
   1   5  -2   30.60    1.33
   1   5  -2   28.65    1.15
  -1   5   2   32.11    1.20
   1  -5   2   31.02    1.25
  -1  -5  -2   31.00    1.15
  -1   5   2   31.86    1.23
  -1  -5  -2   30.95    1.11
   1  -5   2   30.80    1.25
   1   5  -2   29.21    1.17
  -1   5   2   30.67    1.25
  -1  -5  -2   29.05    1.16
   1   5  -2   29.75    1.17
  -1  -5  -2   30.66    1.16
   1  -5   2   29.80    1.18
   1   5  -2   32.12    1.29
   1  -5   2   30.52    1.22
   1   5  -2   29.88    1.48
  -1  -5  -2   30.18    1.22
   1  -5   2   31.28    1.19
  -1   5   2   30.43    1.20
   1   5  -2   29.36    1.18
   1  -5   2   31.84    1.77
  -1  -5  -2   30.71    1.18
   1  -5   2   30.11    1.29
  -1   5   2   31.27    1.16
   1   5  -2   30.84    1.32
  -1  -5  -2   30.37    1.15
   1   5  -2   29.39    1.25
   1  -5   2   30.97    1.33
  -1  -5  -2   30.33    1.16
   1  -5   2   31.16    1.18
  -1   5   2   31.49    1.40
   1   5  -2   31.15    1.28
   1   5  -2   30.04    1.16
  -1  -5  -2   30.57    1.13
  -1   5   2   30.83    1.19
   1   5  -2   29.83    1.27
  -1   5   2   30.84    1.25
  -1  -5  -2   30.90    1.17
  -1   5  -2   31.45    1.30
   1   5   2   31.27    1.27
  -1  -5   2   30.79    1.33
  -1   5  -2   31.78    1.35
   1   5   2   30.67    1.24
   1  -5  -2   32.53    1.21
  -1   5  -2   30.28    1.25
  -1  -5   2   31.28    1.20
  -1  -5   2   29.27    1.20
   1  -5  -2   30.91    1.23
  -1   5  -2   30.93    1.21
  -1   5  -2   29.50    1.16
  -1   5  -2   31.77    1.25
   1   5   2   29.72    1.24
   1  -5  -2   31.08    1.16
  -1   5  -2   30.27    1.25
  -1   5  -2   31.97    1.39
   1  -5  -2   33.44    1.17
   1   5   2   29.82    1.17
   1   5   2   32.27    1.38
  -1  -5   2   29.83    1.15
   1  -5  -2   30.07    1.11
  -1  -5   2   31.01    1.37
  -1   5  -2   29.97    1.34
   1  -5  -2   32.22    1.28
  -1  -5   2   30.58    1.29
   1  -5  -2   31.04    1.22
   1  -5  -2   30.20    1.27
  -1  -5   2   29.80    1.13
  -1  -5   2   30.72    1.18
  -1  -5   2   31.36    1.20
  -1   5  -2   30.40    1.34
   1  -5  -2   31.22    1.18
   1  -5  -2   31.60    1.12
  -1   5  -2   29.68    1.47
  -1  -5   2   30.30    1.18
  -1  -5   2   30.73    1.26
  -1  -5   2   32.83    1.27
  -1  -5   2   29.49    1.17
   1   5   2   30.07    1.18
   2   5  -2    5.62    0.55
   2   5  -2    5.26    0.44
   2   5  -2    5.24    0.46
  -2  -5  -2    6.00    0.42
   2  -5   2    5.59    0.44
   2   5  -2    5.38    0.42
   2   5  -2    5.20    0.51
   2  -5   2    5.47    0.71
  -2   5   2    5.34    0.54
   2  -5   2    5.55    0.40
   2  -5   2    5.20    0.56
   2  -5   2    5.96    0.50
   2  -5   2    6.44    0.58
   2  -5   2    5.88    0.44
  -2  -5  -2    5.41    0.45
  -2  -5  -2    5.61    0.50
   2   5  -2    4.63    0.37
  -2   5   2    5.35    0.38
   2   5  -2    5.97    0.75
  -2  -5  -2    5.61    0.32
  -2  -5  -2    5.83    0.37
  -2  -5  -2    5.54    0.37
   2  -5   2    5.66    0.37
   2  -5   2    5.71    0.40
  -2   5   2    5.93    0.44
  -2  -5  -2    6.32    0.36
   2  -5   2    5.68    0.41
  -2  -5  -2    5.59    0.39
  -2   5   2    5.82    0.35
   2   5  -2    5.39    0.42
  -2  -5  -2    5.52    0.37
  -2  -5  -2    5.68    0.40
  -2  -5  -2    5.69    0.42
   2   5  -2    5.32    0.47
  -2   5   2    5.74    0.46
  -2   5   2    5.54    0.40
  -2  -5  -2    5.78    0.38
   2  -5   2    5.76    0.40
  -2   5   2    6.10    0.47
   2  -5  -2    5.93    0.50
   2  -5  -2    5.70    0.40
   2   5   2    5.80    0.36
   2   5   2    5.80    0.42
   2   5   2    6.05    0.46
   2  -5  -2    5.71    0.37
   2  -5  -2    5.52    0.35
  -2  -5   2    5.79    0.40
   2   5   2    5.67    0.42
  -2  -5   2    5.37    0.41
   2   5   2    6.39    0.51
  -2   5  -2    5.42    0.44
   2  -5  -2    5.68    0.39
  -2  -5   2    5.81    0.44
   2  -5  -2    5.87    0.39
  -2  -5   2    5.71    0.49
   2  -5  -2    5.82    0.32
   2  -5  -2    5.87    0.47
  -2  -5   2    5.06    0.48
  -2  -5   2    5.59    0.35
   2  -5  -2    5.77    0.43
  -2   5  -2    5.18    0.38
   2   5   2    6.27    0.57
  -2   5  -2    5.31    0.56
  -2   5  -2    5.98    0.47
  -2   5  -2    5.73    0.44
  -2  -5   2    5.58    0.58
  -2  -5   2    5.88    0.39
  -2  -5   2    4.89    0.53
  -2  -5   2    6.08    0.48
  -2   5  -2    6.06    0.92
  -2   5  -2    5.79    0.44
   2   5   2    5.91    0.43
  -2   5  -2    4.88    0.52
  -2   5  -2    6.29    0.61
  -2   5  -2    4.95    0.68
   3   5  -2    2.09    0.41
  -3  -5  -2    2.34    0.27
  -3  -5  -2    2.66    0.33
  -3  -5  -2    2.44    0.27
   3  -5   2    1.89    0.44
   3   5  -2    2.47    0.51
   3  -5   2    2.43    0.37
  -3   5   2    1.87    0.39
   3   5  -2    2.42    0.33
   3  -5   2    1.87    0.28
  -3   5   2    2.02    0.26
  -3   5   2    1.65    0.51
   3   5  -2    2.85    0.44
   3  -5   2    2.78    0.38
  -3  -5  -2    2.31    0.24
   3   5  -2    2.24    0.44
  -3   5   2    2.12    0.27
   3   5  -2    2.21    0.34
  -3  -5  -2    2.26    0.35
  -3  -5  -2    2.31    0.46
   3   5  -2    2.20    0.42
  -3  -5  -2    2.09    0.24
  -3  -5  -2    2.06    0.28
   3  -5   2    1.48    0.41
  -3  -5  -2    2.04    0.29
  -3  -5  -2    2.60    0.40
  -3   5   2    2.32    0.30
   3   5  -2    2.53    0.28
   3  -5   2    2.60    0.25
  -3   5  -2    2.24    0.52
   3   5   2    2.45    0.54
  -3   5  -2    1.93    0.30
  -3   5  -2    2.20    0.54
   3   5   2    2.31    0.40
   3  -5  -2    2.42    0.24
   3  -5  -2    1.94    0.27
   3  -5  -2    2.36    0.27
   3  -5  -2    1.81    0.37
   3  -5  -2    2.24    0.33
  -3  -5   2    2.89    0.70
   3   5   2    2.61    0.32
  -3  -5   2    2.91    0.45
   3  -5  -2    1.85    0.45
   3   5   2    2.93    0.53
   3   5   2    1.87    0.26
  -3  -5   2    2.64    0.29
  -3   5  -2    1.45    0.29
  -3  -5   2    2.53    0.42
  -3  -5   2    2.68    0.34
   3   5   2    2.57    0.36
  -3   5  -2    2.25    0.46
  -3   5  -2    2.26    0.32
  -3   5  -2    1.74    0.41
   3   5   2    2.93    0.47
   3  -5  -2    2.33    0.23
  -3  -5   2    2.43    0.39
  -3  -5   2    2.82    0.31
  -3  -5   2    1.82    0.26
  -3   5  -2    1.79    0.54
   3  -5  -2    2.18    0.40
   3  -5  -2    2.41    0.34
   3  -5  -2    2.15    0.28
  -4   5   2   23.03    1.00
   4  -5   2   23.41    0.98
  -4   5   2   22.86    1.03
   4   5  -2   20.44    1.00
  -4  -5  -2   21.31    0.79
  -4  -5  -2   22.03    0.90
  -4  -5  -2   22.47    0.99
   4   5  -2   21.70    0.92
  -4  -5  -2   21.93    0.92
  -4  -5  -2   22.69    1.00
  -4   5   2   21.44    0.95
  -4  -5  -2   22.89    0.94
   4   5  -2   20.67    1.03
  -4  -5  -2   21.75    0.81
   4   5  -2   19.66    0.78
   4  -5   2   21.72    0.86
  -4  -5  -2   23.01    0.89
   4   5  -2   23.42    1.09
   4   5  -2   21.69    1.08
   4  -5   2   22.31    0.94
   4  -5   2   21.69    1.00
  -4  -5  -2   22.30    0.96
  -4  -5   2   21.60    0.96
  -4   5  -2   23.24    1.02
   4  -5  -2   22.36    0.91
  -4  -5   2   21.69    1.04
   4  -5  -2   22.71    0.99
   4  -5  -2   21.35    0.93
  -4  -5   2   19.53    1.21
  -4   5  -2   21.87    1.15
  -4   5  -2   21.81    0.78
   4  -5  -2   21.72    0.97
  -4   5  -2   22.33    0.99
   4  -5  -2   22.11    0.96
   4   5   2   21.40    0.96
   4  -5  -2   21.59    0.82
   4   5   2   23.20    1.08
   4   5   2   23.27    1.08
   4  -5  -2   23.25    1.06
  -4  -5   2   22.32    0.98
  -4   5  -2   22.52    1.31
  -4   5  -2   22.05    0.83
  -4  -5   2   21.21    0.93
   4  -5  -2   22.10    0.80
  -4   5  -2   21.20    0.83
   4  -5  -2   22.13    0.95
   5  -5   2    3.61    0.38
  -5   5   2    2.50    0.43
   5   5  -2    2.96    0.25
  -5   5   2    2.84    0.20
   5  -5   2    3.70    0.45
  -5  -5  -2    2.35    0.44
  -5  -5  -2    2.87    0.24
   5   5  -2    2.77    0.15
   5   5  -2    3.21    0.44
  -5  -5  -2    2.80    0.18
  -5  -5  -2    2.98    0.40
  -5  -5  -2    3.10    0.48
   5   5  -2    3.49    0.52
   5   5  -2    2.82    0.56
  -5   5   2    2.90    0.43
  -5   5   2    2.21    0.38
  -5  -5  -2    2.72    0.36
  -5  -5  -2    2.56    0.19
  -5  -5  -2    2.72    0.30
  -5  -5  -2    3.40    0.41
   5  -5   2    1.88    0.34
  -5  -5   2    2.86    0.40
  -5  -5   2    2.19    0.33
  -5   5  -2    1.68    0.45
   5   5   2    3.34    0.45
  -5   5  -2    2.49    0.67
   5  -5  -2    2.89    0.40
  -5   5  -2    2.56    0.18
   5  -5  -2    2.72    0.17
  -5   5  -2    2.78    0.14
  -5   5  -2    2.61    0.34
   5  -5  -2    2.35    0.34
   5  -5  -2    2.67    0.40
   5  -5  -2    2.73    0.16
   5   5   2    2.99    0.47
   5  -5  -2    2.01    0.48
   5   5   2    3.48    0.53
   5  -5  -2    2.47    0.25
   5  -5  -2    3.20    0.38
  -5  -5   2    2.66    0.18
  -5   5  -2    2.59    0.47
  -6   5   2    4.74    0.57
  -6  -5  -2    4.19    0.54
  -6  -5  -2    4.27    0.42
   6  -5   2    4.17    0.47
   6   5  -2    4.77    0.30
  -6   5   2    4.09    0.24
   6  -5   2    4.05    0.24
   6   5  -2    4.67    0.62
   6  -5   2    4.53    0.59
  -6  -5  -2    4.15    0.49
  -6   5   2    4.51    0.60
  -6  -5  -2    4.41    0.24
   6   5  -2    5.92    0.71
  -6  -5  -2    4.27    0.29
   6  -5   2    4.22    0.22
  -6  -5  -2    4.70    0.24
   6   5   2    4.33    0.58
  -6  -5   2    4.61    0.42
  -6  -5   2    4.51    0.55
  -6  -5   2    4.66    0.24
  -6   5  -2    3.18    0.44
  -6   5  -2    4.41    0.24
   6  -5  -2    4.37    0.23
   6  -5  -2    4.41    0.22
   6  -5  -2    4.71    0.26
   6  -5  -2    4.07    0.49
   6  -5  -2    4.53    0.47
   6   5   2    5.13    0.54
  -7  -5  -2    6.81    0.99
   7   5  -2    4.94    0.87
   7   5  -2    7.16    0.36
  -7  -5  -2    7.72    0.54
  -7  -5  -2    7.28    0.29
   7  -5   2    6.81    0.32
  -7   5   2    6.92    0.75
  -7  -5  -2    5.54    0.75
  -7   5   2    7.36    0.32
  -7   5   2    7.38    0.74
   7  -5   2    6.62    0.60
  -7  -5  -2    7.71    0.32
   7  -5   2    6.21    1.07
   7   5   2    7.70    0.66
  -7  -5   2    7.12    0.32
   7  -5  -2    7.02    0.28
   7  -5  -2    8.06    0.63
  -7  -5   2    7.18    0.88
   7  -5  -2    6.94    0.31
  -7   5  -2    5.50    1.05
   7  -5  -2    6.35    0.86
   7   5   2    6.12    0.74
   7  -5  -2    6.57    0.86
  -7   5  -2    6.23    0.55
  -7   5  -2    7.01    0.31
  -7  -5   2    7.24    0.53
   8  -5   2   15.21    0.54
  -8  -5  -2   13.70    0.54
  -8   5  -2   14.57    0.56
   8   5   2   15.86    0.61
   0  -6  -2   81.65    3.15
   0   6   2   90.07    3.12
   0   6   2   90.34    3.23
   0  -6  -2   88.85    3.07
   0   6   2   84.17    3.14
   0  -6  -2   91.22    3.09
   0  -6  -2   87.36    3.04
   0  -6  -2   86.50    3.05
   0  -6   2   90.24    3.10
   0   6  -2   86.03    3.29
   0   6  -2   89.19    3.37
   0   6   2   92.44    3.16
   0   6  -2   90.44    3.10
   0  -6   2   90.00    3.22
   0  -6  -2   89.28    3.10
   0  -6  -2   90.50    3.02
   0  -6  -2   85.28    3.05
   0  -6   2   93.68    3.12
   0  -6  -2   93.02    3.24
   0  -6   2   90.23    3.11
   0   6   2   89.37    3.43
   0   6   2   83.16    3.17
   0   6  -2   88.55    3.20
   0  -6  -2   84.91    3.25
   0  -6   2   89.27    3.07
   0   6  -2   91.18    3.13
   0   6   2   88.71    3.07
   0  -6   2   86.78    3.16
   0   6   2   89.26    3.26
   0  -6  -2   94.68    3.23
   0   6  -2   84.01    3.22
  -1   6   2   22.98    0.91
  -1  -6  -2   22.91    1.23
  -1   6   2   22.45    1.07
  -1  -6  -2   20.04    0.88
   1   6  -2   21.21    1.13
  -1  -6  -2   20.57    0.91
  -1   6   2   21.60    0.96
  -1  -6  -2   20.86    0.87
  -1   6   2   22.07    1.10
   1   6  -2   22.44    0.94
   1   6  -2   19.79    0.75
   1   6  -2   20.78    0.95
  -1  -6  -2   20.69    0.84
   1  -6   2   21.56    0.97
   1   6  -2   22.36    0.91
   1   6  -2   20.94    0.93
   1  -6   2   22.46    0.93
   1  -6   2   21.95    0.94
   1   6  -2   22.07    1.05
  -1  -6  -2   20.76    0.90
   1  -6   2   22.40    0.93
  -1  -6  -2   21.11    0.93
   1   6  -2   20.32    1.23
   1  -6   2   21.24    0.77
  -1   6   2   23.33    1.00
  -1  -6  -2   18.60    1.23
  -1  -6  -2   18.96    0.95
  -1  -6  -2   20.38    1.10
   1  -6   2   21.67    1.07
  -1  -6  -2   18.98    0.89
   1   6   2   20.53    1.02
   1   6   2   19.67    1.22
   1  -6  -2   20.14    1.01
  -1  -6   2   22.10    0.96
  -1   6  -2   22.18    0.97
  -1   6  -2   21.36    1.22
   1  -6  -2   22.99    0.92
  -1   6  -2   20.79    1.08
   1   6   2   20.65    1.07
   1   6   2   21.23    0.94
   1  -6  -2   22.52    0.93
  -1   6  -2   22.04    1.02
   1   6   2   22.68    1.18
   1   6   2   20.91    1.10
   1  -6  -2   23.14    0.87
  -1  -6   2   19.78    1.10
   1  -6  -2   22.56    0.92
  -1  -6   2   21.65    0.93
  -1   6  -2   23.17    1.81
   1   6   2   21.09    0.98
   1  -6  -2   21.43    1.04
  -1   6  -2   22.57    1.25
  -1  -6   2   22.30    0.94
   1  -6  -2   23.02    0.95
  -1   6  -2   20.90    0.76
  -1   6  -2   22.69    0.98
   1  -6  -2   21.53    1.13
   1  -6  -2   21.40    0.80
   1  -6  -2   21.81    1.02
  -2   6   2   20.22    0.95
   2  -6   2   17.90    0.96
  -2   6   2   20.19    0.86
   2  -6   2   20.09    0.90
   2  -6   2   19.95    0.87
  -2  -6  -2   18.76    0.86
  -2   6   2   20.10    0.91
   2   6  -2   19.93    0.71
  -2  -6  -2   18.96    0.80
   2   6  -2   21.22    1.01
  -2  -6  -2   19.29    0.73
   2   6  -2   19.77    0.95
  -2  -6  -2   19.41    0.87
  -2  -6  -2   18.80    0.75
  -2  -6  -2   19.64    0.83
  -2  -6  -2   18.73    0.79
   2  -6   2   19.82    0.91
  -2  -6  -2   20.03    0.88
   2   6  -2   20.21    0.75
   2   6  -2   21.64    1.10
  -2  -6  -2   19.26    0.85
   2   6  -2   20.56    0.89
   2  -6  -2   20.75    0.89
  -2   6  -2   19.69    0.96
  -2  -6   2   18.00    0.98
  -2   6  -2   20.23    0.71
  -2   6  -2   19.76    0.92
  -2  -6   2   19.63    0.90
   2  -6  -2   20.02    0.74
  -2  -6   2   19.45    0.85
   2  -6  -2   20.06    0.81
   2   6   2   18.87    0.96
   2   6   2   19.19    0.90
   2   6   2   19.80    0.99
   2  -6  -2   20.50    0.87
  -2  -6   2   19.48    0.88
   2  -6  -2   19.53    1.00
  -2   6  -2   19.58    0.76
   2  -6  -2   20.62    0.91
   2   6   2   20.29    0.87
   2  -6  -2   20.51    0.74
  -2   6  -2   21.12    1.20
  -2   6  -2   20.45    0.92
   2  -6  -2   19.94    0.86
  -2   6  -2   19.14    1.09
  -3  -6  -2   22.48    0.84
  -3  -6  -2   23.11    0.90
  -3  -6  -2   21.67    0.81
   3   6  -2   22.42    0.91
   3  -6   2   22.69    0.81
   3   6  -2   21.89    1.04
  -3  -6  -2   22.55    0.98
   3   6  -2   22.37    0.96
  -3  -6  -2   21.53    0.91
   3   6  -2   22.39    1.13
   3   6  -2   21.22    1.17
   3  -6   2   21.06    1.09
   3  -6   2   22.19    0.97
  -3  -6  -2   22.22    0.83
  -3  -6  -2   23.04    1.01
  -3  -6  -2   21.91    0.98
  -3  -6  -2   23.36    0.97
  -3   6   2   24.64    1.13
  -3   6   2   22.60    0.97
   3   6  -2   21.76    0.78
   3   6  -2   21.69    0.83
  -3  -6  -2   21.49    1.24
  -3   6  -2   23.03    0.81
   3   6   2   23.14    1.01
   3  -6  -2   23.54    0.84
   3  -6  -2   22.78    0.84
  -3   6  -2   22.92    1.36
  -3   6  -2   23.50    0.87
   3  -6  -2   23.01    0.86
  -3   6  -2   24.07    1.06
  -3  -6   2   21.98    0.96
   3  -6  -2   22.72    0.94
   3  -6  -2   23.11    0.99
   3  -6  -2   25.43    0.87
  -3  -6   2   21.56    0.84
   3  -6  -2   25.45    1.04
   3  -6  -2   23.77    1.13
   3  -6  -2   25.16    1.06
  -3   6  -2   21.26    1.22
   3   6   2   23.70    1.14
  -3  -6   2   22.93    1.01
  -4  -6  -2   35.33    1.38
  -4   6   2   37.24    1.52
  -4  -6  -2   35.27    1.25
   4  -6   2   31.55    1.68
  -4  -6  -2   36.19    1.48
  -4  -6  -2   37.83    1.37
   4   6  -2   36.22    1.53
   4   6  -2   36.49    1.37
  -4  -6  -2   37.44    1.28
   4   6  -2   34.76    1.41
  -4  -6  -2   36.26    1.44
   4   6  -2   35.80    1.21
  -4  -6  -2   37.27    1.44
  -4  -6  -2   36.54    1.48
  -4  -6  -2   34.90    1.41
   4  -6   2   35.59    1.49
   4   6  -2   38.63    1.63
   4   6  -2   34.32    1.27
   4   6  -2   38.92    1.62
  -4   6   2   37.14    1.51
  -4   6   2   38.16    1.46
   4  -6   2   33.02    1.40
  -4  -6  -2   37.23    1.28
   4  -6   2   35.51    1.25
   4  -6  -2   36.35    1.48
  -4   6  -2   34.40    1.48
   4  -6  -2   38.83    1.46
   4   6   2   38.17    1.60
   4  -6  -2   37.13    1.48
   4  -6  -2   36.00    1.46
   4  -6  -2   37.09    1.27
  -4   6  -2   32.39    1.87
  -4   6  -2   34.31    1.21
   4   6   2   36.81    1.50
  -4  -6   2   35.35    1.42
  -4  -6   2   35.89    1.48
   4   6   2   37.76    1.61
   4  -6  -2   37.21    1.29
  -4   6  -2   36.61    1.30
   4  -6  -2   35.87    1.41
   4  -6  -2   36.82    1.29
  -4  -6   2   36.76    1.28
  -4  -6   2   37.38    1.45
   4  -6  -2   37.09    1.27
  -4   6  -2   38.40    1.52
   4  -6  -2   36.63    1.59
  -5   6   2    9.69    0.44
   5   6  -2    9.12    0.94
  -5  -6  -2   10.59    0.67
   5  -6   2    9.73    0.41
   5  -6   2    9.47    0.43
  -5  -6  -2   10.57    0.68
  -5   6   2   10.46    0.67
  -5   6   2    9.45    0.69
  -5  -6  -2   10.36    0.59
   5  -6   2    9.17    0.66
   5   6  -2   10.57    0.51
   5  -6   2    9.10    0.60
  -5  -6  -2   10.99    0.44
  -5  -6  -2   10.79    0.51
  -5  -6  -2   10.53    0.44
   5   6  -2   11.51    0.81
   5  -6  -2   10.07    1.03
   5  -6  -2   10.05    1.21
  -5   6  -2    9.09    0.42
   5  -6  -2    9.55    0.60
   5   6   2   10.14    0.73
   5   6   2   10.28    0.76
  -5  -6   2   10.94    0.67
  -5   6  -2    9.58    0.64
   5  -6  -2    9.13    0.41
   5  -6  -2    8.94    0.61
   5  -6  -2    9.58    0.40
  -5  -6   2   10.02    0.41
   5  -6  -2    9.39    0.39
  -5  -6   2    9.91    0.59
   5  -6  -2    9.56    0.63
  -6   6   2   12.20    0.49
  -6   6   2   12.62    0.79
  -6  -6  -2   13.17    0.78
  -6   6   2   11.71    0.79
   6  -6   2   11.40    0.46
  -6  -6  -2   12.14    0.54
  -6  -6  -2   11.70    0.76
   6   6  -2   12.75    0.58
   6  -6   2   11.75    0.48
  -6  -6  -2   11.33    0.66
   6   6  -2   13.31    0.91
   6  -6   2   11.29    0.73
  -6  -6   2   10.82    0.65
  -6  -6   2   10.90    0.51
   6  -6  -2   12.66    0.49
  -6  -6   2   11.96    0.80
   6   6   2   12.99    0.82
  -6   6  -2   11.97    0.73
   6  -6  -2   11.81    0.72
   6   6   2   12.11    0.86
   6  -6  -2   11.36    0.71
   6  -6  -2   10.53    0.70
  -7  -6  -2    4.16    0.20
   7  -6   2    3.61    0.20
  -7  -6   2    4.20    0.21
   7   6   2    4.24    0.25
  -7   6  -2    4.04    0.20
   0  -7  -2   17.21    0.78
   0  -7  -2   17.50    0.81
   0  -7   2   14.76    0.63
   0   7   2   17.89    0.86
   0   7   2   17.66    0.89
   0  -7  -2   15.71    0.70
   0   7   2   16.81    0.99
   0   7  -2   17.70    0.85
   0   7  -2   16.86    0.87
   0   7  -2   15.90    0.92
   0  -7   2   17.77    0.81
   0   7  -2   16.12    0.58
   0  -7  -2   17.22    0.76
   0  -7  -2   16.83    0.80
   0  -7   2   16.35    0.83
   0   7  -2   15.68    1.13
   0  -7  -2   17.33    0.74
   0  -7  -2   14.54    0.89
   0  -7   2   15.38    0.85
   0  -7  -2   16.87    0.86
  -1  -7  -2   68.80    2.30
  -1   7   2   69.15    2.57
  -1  -7  -2   67.54    2.30
  -1  -7  -2   64.89    2.35
   1  -7   2   67.82    2.48
  -1  -7  -2   69.56    2.31
  -1  -7  -2   67.37    2.39
   1  -7   2   67.66    2.47
  -1   7   2   67.88    2.52
   1   7  -2   70.49    2.82
   1   7  -2   68.24    2.62
   1  -7   2   66.62    2.47
  -1   7   2   70.15    2.47
  -1  -7  -2   68.93    2.47
   1   7  -2   66.87    2.39
  -1  -7  -2   66.63    2.45
  -1  -7  -2   69.62    2.45
   1  -7   2   65.80    2.29
   1   7  -2   69.88    2.50
  -1  -7  -2   69.50    2.48
   1   7   2   71.83    2.68
  -1  -7   2   68.86    2.51
  -1   7  -2   67.36    2.58
   1  -7  -2   65.00    2.45
  -1   7  -2   66.57    2.52
   1  -7  -2   66.82    2.48
   1  -7  -2   67.48    2.41
  -1   7  -2   67.31    2.53
   1  -7  -2   67.42    2.50
  -1   7  -2   71.43    2.27
   1   7   2   74.56    2.57
   1   7   2   70.51    2.60
   1  -7  -2   65.77    2.61
  -1  -7   2   69.87    2.49
   1  -7  -2   66.99    2.32
  -1  -7   2   69.19    2.31
   1   7   2   69.82    2.56
   1  -7  -2   69.87    2.47
   1  -7  -2   67.90    2.32
   1  -7  -2   69.48    2.30
   2   7  -2   43.67    1.70
  -2  -7  -2   47.96    1.55
   2   7  -2   45.46    1.87
   2  -7   2   41.15    1.71
   2  -7   2   43.88    1.72
  -2   7   2   42.93    1.75
   2  -7   2   42.94    1.51
  -2  -7  -2   44.84    1.68
  -2   7   2   44.18    1.69
  -2  -7  -2   42.53    1.69
  -2  -7  -2   43.55    1.71
   2   7  -2   46.25    1.66
   2  -7   2   44.55    1.70
  -2  -7  -2   43.21    1.63
  -2  -7  -2   44.38    1.70
  -2  -7  -2   44.06    1.53
  -2   7   2   43.05    1.79
  -2  -7  -2   43.73    1.52
  -2  -7   2   45.01    1.67
   2  -7  -2   42.73    1.49
   2  -7  -2   41.68    1.48
   2   7   2   46.37    1.82
   2   7   2   43.46    1.68
  -2  -7   2   45.15    1.71
  -2  -7   2   44.50    1.64
   2   7   2   43.02    1.82
   2   7   2   43.21    1.74
   2  -7  -2   43.71    1.65
   2  -7  -2   40.30    1.51
  -2   7  -2   42.26    1.71
   2  -7  -2   42.78    1.67
  -2  -7   2   44.34    1.48
   2   7   2   42.73    1.58
   2  -7  -2   41.93    1.68
   2  -7  -2   44.04    1.48
  -2   7  -2   44.10    1.74
   2  -7  -2   41.89    1.65
   2  -7  -2   42.15    1.60
   2  -7  -2   40.73    1.79
  -2   7  -2   42.95    1.77
  -2   7  -2   43.37    1.51
  -3  -7  -2    7.38    0.56
  -3  -7  -2    7.70    0.52
  -3  -7  -2    7.83    0.36
   3   7  -2    9.28    0.58
   3   7  -2    7.07    0.67
  -3  -7  -2    7.37    0.57
   3  -7   2    8.60    0.55
  -3   7   2    8.74    0.61
  -3  -7  -2    8.97    0.61
   3  -7   2    8.32    0.60
   3   7  -2    7.54    0.43
  -3   7   2    8.39    0.65
   3  -7   2    8.44    0.35
  -3  -7  -2    8.22    0.36
  -3  -7  -2    7.51    0.34
  -3  -7  -2    7.10    0.57
  -3   7   2    8.71    0.63
   3  -7  -2    8.44    0.57
   3  -7  -2    8.22    0.54
   3  -7  -2    8.77    0.57
   3   7   2    8.03    0.73
   3  -7  -2    9.08    0.38
  -3   7  -2    8.56    0.39
   3  -7  -2    8.68    0.57
   3  -7  -2    8.54    0.36
  -3  -7   2    7.45    0.35
  -3  -7   2    7.89    0.36
  -3  -7   2    7.22    0.56
  -3  -7   2    7.90    0.58
   3   7   2    8.36    0.65
  -3  -7   2    8.17    0.56
  -3   7  -2    8.15    0.62
   3   7   2    9.38    0.71
   3  -7  -2    8.59    0.79
   3  -7  -2    8.49    0.38
  -3   7  -2    8.93    0.62
   3   7   2    8.36    0.45
   3  -7  -2    8.73    0.64
   3  -7  -2    8.86    0.36
   3   7   2    8.36    0.72
  -4  -7  -2    5.84    0.64
   4   7  -2    3.99    0.88
   4   7  -2    5.01    0.33
   4  -7   2    4.61    0.48
  -4   7   2    5.05    0.78
  -4  -7  -2    4.93    0.26
  -4  -7  -2    4.87    0.24
   4  -7   2    4.83    0.46
   4  -7   2    5.35    0.25
  -4  -7  -2    5.15    0.51
  -4  -7  -2    4.95    0.48
  -4   7   2    4.90    0.51
  -4  -7  -2    5.15    0.26
  -4  -7   2    4.96    0.25
   4  -7  -2    5.27    0.24
   4  -7  -2    5.51    0.25
   4  -7  -2    4.35    0.62
  -4  -7   2    5.48    0.50
   4  -7  -2    4.47    0.43
  -4   7  -2    4.30    0.66
   4   7   2    5.07    0.66
   4  -7  -2    5.49    0.48
  -4  -7   2    5.03    0.47
   4   7   2    5.17    0.33
  -4   7  -2    5.11    0.27
   4   7   2    5.19    0.58
  -4  -7   2    4.51    0.23
  -4   7  -2    4.93    0.52
   4  -7  -2    5.14    0.27
  -5  -7  -2    5.59    0.48
   5   7  -2    5.63    0.33
  -5  -7  -2    5.84    0.58
   5  -7   2    5.67    0.26
  -5  -7  -2    5.86    0.28
  -5   7   2    5.20    0.55
   5  -7   2    6.44    0.55
   5  -7   2    5.17    0.67
  -5   7   2    5.99    0.29
  -5  -7  -2    5.98    0.53
  -5   7   2    6.35    0.60
   5   7  -2    5.38    0.70
  -5  -7  -2    5.87    0.26
   5  -7  -2    5.29    0.50
   5   7   2    5.55    0.71
   5   7   2    5.35    0.66
   5  -7  -2    5.83    0.27
   5  -7  -2    6.24    0.51
   5   7   2    5.74    0.35
  -5   7  -2    6.14    0.29
  -5  -7   2    5.46    0.27
   5  -7  -2    6.48    0.52
   5  -7  -2    6.03    0.25
  -5  -7   2    5.79    0.57
  -5   7  -2    6.17    0.56
   6   7  -2    0.09    0.06
   6  -7   2    0.16    0.05
  -6  -7  -2    0.09    0.04
  -6   7   2    0.18    0.05
   6   7   2    0.09    0.05
  -6  -7   2    0.10    0.04
   6  -7  -2    0.09    0.03
  -6   7  -2    0.07    0.04
   6  -7  -2    0.21    0.05
  -7  -7  -2    5.54    0.23
   7   7  -2    5.31    0.29
  -7   7  -2    5.44    0.23
   7   7   2    5.38    0.27
  -7  -7   2    5.36    0.23
   0  -8  -2   47.89    1.62
   0   8  -2   49.83    2.03
   0   8   2   48.35    1.89
   0  -8  -2   48.55    1.65
   0  -8  -2   47.01    1.64
   0   8  -2   46.92    1.71
   0  -8  -2   52.81    1.90
   0  -8  -2   48.51    1.64
   0  -8   2   47.98    1.63
   0  -8   2   41.04    2.00
   0   8   2   49.77    2.06
   0   8   2   49.03    2.13
   0  -8   2   43.73    1.89
  -1  -8  -2   31.45    1.32
  -1  -8  -2   28.81    1.23
  -1  -8  -2   29.88    1.04
  -1   8   2   33.29    1.39
  -1  -8  -2   28.59    1.04
  -1  -8  -2   27.98    1.23
  -1  -8  -2   29.08    1.02
  -1  -8  -2   28.11    1.04
   1  -8   2   30.64    1.27
  -1  -8  -2   28.54    1.29
   1  -8   2   29.24    1.30
  -1   8   2   30.54    1.39
  -1   8   2   30.49    1.36
  -1  -8  -2   27.71    1.31
   1   8  -2   26.87    1.28
   1  -8   2   30.35    1.04
   1   8  -2   28.49    1.13
   1  -8  -2   31.50    1.08
  -1   8  -2   30.95    1.08
  -1   8  -2   30.09    1.45
  -1   8  -2   35.24    1.53
   1   8   2   27.48    1.12
   1  -8  -2   29.77    1.07
  -1  -8   2   29.73    1.06
   1  -8  -2   30.98    1.06
   1  -8  -2   30.54    1.30
   1   8   2   27.65    1.36
   1   8   2   29.82    1.39
  -1   8  -2   30.91    1.38
   1   8   2   27.20    1.46
   1  -8  -2   29.19    1.25
  -1   8  -2   29.93    1.12
   1   8   2   29.06    1.36
   1  -8  -2   29.25    1.05
   1  -8  -2   30.47    1.26
  -1  -8   2   31.69    1.54
  -1  -8   2   31.53    1.35
   1  -8  -2   31.79    1.58
   2   8  -2   31.16    1.43
  -2  -8  -2   31.60    1.14
  -2  -8  -2   32.48    1.15
  -2   8   2   35.32    1.46
   2  -8   2   31.89    1.41
   2  -8   2   34.55    1.15
   2  -8   2   33.04    1.34
   2   8  -2   30.14    1.49
  -2  -8  -2   31.14    1.32
  -2  -8  -2   34.66    1.15
  -2  -8  -2   33.24    1.34
  -2   8   2   32.64    1.42
   2   8  -2   32.10    1.24
   2   8   2   27.73    1.66
   2  -8  -2   30.95    1.36
  -2  -8   2   31.59    1.13
  -2   8  -2   33.71    1.16
   2  -8  -2   34.03    1.34
   2   8   2   33.07    1.46
   2  -8  -2   33.86    1.14
   2   8   2   29.53    1.50
  -2  -8   2   32.17    1.37
   2  -8  -2   33.56    1.34
   2  -8  -2   34.14    1.16
   2  -8  -2   34.41    1.14
   2   8   2   31.54    1.22
  -2   8  -2   33.47    1.40
  -2   8  -2   35.67    1.44
  -2  -8   2   31.07    1.33
   3  -8   2   24.82    1.11
  -3  -8  -2   21.63    0.94
   3   8  -2   24.24    1.24
  -3  -8  -2   23.62    0.84
  -3   8   2   23.15    1.12
  -3  -8  -2   25.14    1.13
  -3   8   2   24.79    1.16
  -3  -8  -2   22.48    1.04
  -3  -8  -2   24.14    1.04
   3  -8   2   23.62    1.05
  -3  -8   2   24.10    1.11
   3   8   2   24.50    0.97
   3  -8  -2   22.87    1.07
   3  -8  -2   22.76    1.06
   3   8   2   22.94    1.27
  -3   8  -2   25.95    0.91
  -3   8  -2   25.56    1.15
  -3   8  -2   24.64    1.16
  -3  -8   2   24.08    0.86
  -3  -8   2   24.65    0.85
   3   8   2   26.13    1.26
   3  -8  -2   24.36    1.06
  -4  -8  -2   11.09    0.68
  -4  -8  -2   11.84    0.67
  -4  -8  -2   13.11    0.47
   4  -8   2   12.68    0.83
  -4   8   2   12.77    0.51
  -4  -8  -2   12.61    0.49
   4   8  -2   13.44    0.93
  -4  -8  -2   10.94    0.92
   4  -8   2   13.01    0.48
   4  -8   2   11.60    0.68
  -4   8   2   12.19    0.78
   4   8  -2   12.50    0.56
  -4   8   2   12.33    0.77
  -4   8  -2   11.74    0.83
  -4  -8   2   12.19    0.48
   4  -8  -2   13.28    0.73
   4   8   2   12.01    0.92
   4  -8  -2   12.41    0.48
  -4   8  -2   12.47    0.79
  -4  -8   2   12.01    0.78
   4  -8  -2   12.64    0.68
  -4   8  -2   13.22    0.50
   4   8   2   12.69    0.56
   4  -8  -2   12.95    0.46
   4  -8  -2   11.97    0.71
   5  -8   2    6.53    0.27
  -5   8   2    6.14    0.27
  -5  -8  -2    5.24    0.21
   5   8  -2    5.68    0.31
  -5  -8  -2    5.72    0.26
   5  -8  -2    5.10    0.22
   5   8   2    5.50    0.30
   5  -8  -2    5.84    0.24
  -5   8  -2    5.34    0.25
  -5  -8   2    5.50    0.24
   0  -9  -2   28.32    0.95
   0   9  -2   27.52    1.24
   0  -9  -2   28.18    0.95
   0  -9   2   26.79    1.15
   0  -9  -2   27.35    0.97
   0  -9  -2   27.49    0.96
   0  -9  -2   27.04    1.12
   0   9  -2   26.08    1.00
   0  -9   2   28.12    0.96
   1  -9   2    8.52    0.35
  -1  -9  -2    8.86    0.59
  -1  -9  -2    8.68    0.36
  -1  -9  -2    8.78    0.34
  -1  -9  -2    8.96    0.36
   1   9  -2    8.69    0.41
   1  -9   2    9.50    0.64
  -1  -9   2    9.06    0.35
   1  -9  -2    8.59    0.35
   1  -9  -2    8.66    0.36
   1  -9  -2    8.80    0.34
  -1   9  -2    8.71    0.42
   1  -9  -2    8.22    0.55
   2   9  -2    2.88    0.21
  -2  -9  -2    2.89    0.16
  -2  -9  -2    3.11    0.15
   2  -9   2    2.97    0.16
  -2  -9  -2    2.82    0.18
   2  -9  -2    3.15    0.15
   2   9   2    2.80    0.23
   2  -9  -2    2.96    0.16
   3  -9   2    9.22    0.39
   3   9  -2   11.91    0.60
  -3  -9  -2   11.59    0.48
  -3   9   2    9.18    0.42
  -3  -9  -2   11.07    0.40
  -3  -9   2    8.61    0.37
   3   9   2    8.44    0.39
   3  -9  -2    9.55    0.37
  -3   9  -2    9.21    0.36
   4  -9   2    0.20    0.05
  -4   9   2    0.27    0.06
   4   9   2    0.14    0.05
   4  -9  -2    0.17    0.04
  -4   9  -2    0.12    0.04
   0 -10   2    0.03    0.03
   1 -10   2    8.46    0.32
  -1 -10   2    7.97    0.31
   1 -10  -2    7.78    0.29
   0   0   3    0.15    0.07
   0   0  -3    0.07    0.09
   0   0  -3    0.08    0.03
   0   0  -3    0.00    0.07
   0   0   3    0.00    0.05
   0   0  -3    0.00    0.05
   0   0   3    0.05    0.02
   0   0  -3    0.00    0.08
   0   0  -3    0.05    0.03
   0   0  -3    0.05    0.11
   0   0   3    0.15    0.04
   0   0   3    0.09    0.03
   0   0  -3    0.01    0.03
   0   0   3    0.05    0.05
   0   0   3   -0.02    0.05
   0   0  -3    0.04    0.06
   0   0  -3    0.10    0.06
   0   0   3    0.03    0.05
   0   0  -3    0.02    0.05
  -1   0   3   58.56    1.99
   1   0  -3   58.71    1.95
  -1   0   3   60.77    1.96
  -1   0  -3   61.50    2.04
  -1   0  -3   61.28    2.00
   1   0   3   59.94    2.02
   1   0   3   59.74    1.95
  -1   0   3   54.80    1.99
   1   0  -3   56.43    2.00
  -1   0  -3   59.06    2.02
   1   0  -3   60.53    1.97
  -1   0  -3   62.88    1.99
  -1   0  -3   60.89    2.01
   1   0  -3   60.42    2.01
  -1   0   3   58.42    1.97
  -1   0   3   56.40    1.95
  -1   0   3   60.33    1.97
   1   0   3   58.63    1.98
   1   0  -3   58.39    1.93
  -1   0   3   60.24    2.02
  -1   0  -3   59.37    1.94
  -1   0   3   58.85    1.97
   1   0  -3   56.86    1.98
   1   0   3   54.47    1.95
   1   0  -3   58.25    1.98
   1   0  -3   60.96    1.93
  -1   0  -3   61.48    1.96
   1   0  -3   64.01    2.03
   1   0  -3   58.41    2.08
   1   0   3   60.41    1.97
  -1   0   3   57.38    1.97
   1   0   3   59.37    1.96
   1   0   3   59.14    1.97
   1   0  -3   56.22    2.00
  -1   0   3   57.65    1.94
   1   0  -3   61.13    1.97
   1   0   3   56.07    1.99
  -1   0  -3   58.79    2.01
   1   0  -3   60.99    1.98
  -1   0  -3   58.22    1.96
  -1   0  -3   57.92    1.98
  -1   0  -3   59.39    2.01
  -1   0  -3   60.15    1.96
   1   0  -3   56.92    1.93
  -1   0   3   57.78    1.97
  -1   0  -3   55.24    1.99
  -1   0  -3   60.69    1.98
   1   0   3   57.47    2.01
   2   0   3   38.16    1.31
  -2   0   3   33.38    1.22
   2   0  -3   34.98    1.30
   2   0  -3   37.25    1.21
  -2   0   3   36.41    1.43
   2   0   3   37.31    1.33
  -2   0   3   35.20    1.23
  -2   0   3   34.91    1.26
  -2   0  -3   36.14    1.30
   2   0   3   36.73    1.26
  -2   0  -3   37.92    1.28
  -2   0   3   35.19    1.25
  -2   0  -3   36.33    1.29
  -2   0   3   36.06    1.23
  -2   0   3   36.00    1.26
   2   0   3   36.55    1.26
   2   0   3   32.24    1.29
   2   0  -3   36.86    1.32
   2   0  -3   35.09    1.23
   2   0   3   36.67    1.26
  -2   0   3   36.23    1.22
  -2   0  -3   37.00    1.33
   2   0  -3   38.51    1.20
  -2   0  -3   35.12    1.22
  -2   0  -3   35.83    1.25
  -2   0  -3   38.62    1.31
   2   0   3   35.52    1.21
   2   0   3   34.27    1.25
   2   0   3   35.94    1.26
  -2   0  -3   36.62    1.30
   2   0  -3   34.42    1.24
  -2   0   3   35.49    1.23
  -2   0  -3   37.07    1.28
  -2   0  -3   37.06    1.31
   2   0  -3   40.41    1.26
   2   0  -3   36.61    1.28
  -2   0  -3   35.87    1.34
   2   0  -3   37.45    1.34
   2   0  -3   34.69    1.26
   2   0  -3   39.72    1.35
   2   0   3   37.12    1.30
   2   0  -3   37.22    1.24
  -2   0  -3   35.71    1.21
  -2   0   3   36.67    1.31
  -2   0  -3   32.91    1.28
  -2   0  -3   37.34    1.28
  -2   0  -3   37.87    1.28
   2   0   3   35.28    1.22
   2   0  -3   36.33    1.30
   2   0  -3   36.49    1.29
  -2   0   3   34.55    1.28
   2   0  -3   38.50    1.31
  -2   0  -3   33.49    1.23
   2   0   3   35.55    1.24
  -2   0   3   34.95    1.23
   3   0  -3   25.00    1.00
   3   0   3   23.01    0.99
  -3   0  -3   25.38    0.99
   3   0   3   24.24    1.00
   3   0   3   25.30    0.98
   3   0  -3   25.77    0.99
   3   0   3   28.72    1.16
  -3   0  -3   26.97    0.99
  -3   0  -3   24.36    0.95
   3   0   3   25.85    0.96
  -3   0   3   24.33    0.98
  -3   0  -3   27.00    1.08
   3   0  -3   26.82    0.90
   3   0  -3   26.18    1.01
  -3   0   3   24.24    0.89
  -3   0   3   24.71    1.00
   3   0  -3   24.82    0.93
  -3   0  -3   26.19    1.02
  -3   0  -3   26.02    0.96
  -3   0   3   24.30    0.90
  -3   0  -3   26.29    0.90
   3   0  -3   26.14    0.94
   3   0   3   24.32    0.92
  -3   0  -3   24.10    0.93
   3   0   3   25.01    0.99
  -3   0   3   25.21    1.00
  -3   0   3   24.76    0.88
   3   0   3   25.02    0.95
   3   0  -3   26.42    0.95
  -3   0   3   24.26    0.98
  -3   0  -3   26.37    0.97
   3   0  -3   26.69    0.96
   3   0  -3   25.31    1.02
  -3   0  -3   26.52    0.98
  -3   0  -3   26.81    1.03
   3   0  -3   26.26    1.00
   3   0  -3   24.22    0.90
   3   0   3   25.29    1.03
   3   0  -3   26.33    1.01
  -3   0   3   26.11    0.96
  -3   0  -3   24.68    0.91
   3   0   3   25.96    1.03
  -3   0   3   25.15    0.92
  -3   0   3   25.96    0.89
  -4   0   3    0.39    0.15
   4   0  -3    0.54    0.25
  -4   0   3    0.22    0.09
   4   0  -3    0.27    0.13
  -4   0  -3    0.35    0.12
   4   0  -3    0.21    0.09
   4   0  -3    0.25    0.13
  -4   0   3    0.31    0.11
  -4   0  -3    0.34    0.12
  -4   0   3    0.10    0.12
   4   0  -3    0.21    0.12
   4   0   3    0.67    0.19
  -4   0  -3    0.29    0.14
  -4   0   3    0.42    0.10
  -4   0  -3    0.34    0.12
   4   0  -3    0.20    0.14
  -4   0   3    0.59    0.16
   4   0   3    0.25    0.18
  -4   0  -3    0.40    0.15
  -4   0  -3    0.43    0.15
  -4   0   3    0.27    0.10
   4   0   3    0.52    0.15
  -4   0  -3    0.18    0.09
   4   0  -3    0.17    0.13
   4   0  -3    0.13    0.20
   4   0  -3    0.14    0.08
   4   0   3    0.48    0.14
  -4   0  -3    0.03    0.14
   4   0  -3    0.22    0.09
  -4   0  -3    0.16    0.10
  -4   0  -3    0.33    0.17
   4   0   3    0.47    0.16
   4   0   3    0.41    0.12
   4   0   3    0.40    0.14
   4   0  -3    0.20    0.15
   4   0   3    0.34    0.13
  -4   0  -3    0.17    0.16
  -5   0   3    4.89    0.32
   5   0   3    3.88    0.43
  -5   0   3    4.46    0.33
  -5   0   3    4.31    0.43
   5   0   3    4.18    0.55
   5   0  -3    4.42    0.32
   5   0  -3    4.30    0.36
  -5   0  -3    4.09    0.37
   5   0   3    4.97    0.40
  -5   0  -3    4.15    0.41
  -5   0   3    4.32    0.43
  -5   0   3    4.70    0.45
   5   0  -3    4.59    0.38
  -5   0   3    4.87    0.40
  -5   0  -3    4.04    0.30
  -5   0  -3    4.84    0.50
  -5   0  -3    5.32    0.44
  -5   0  -3    4.14    0.51
   5   0   3    4.14    0.40
   5   0  -3    3.96    0.35
  -5   0  -3    4.43    0.47
   5   0  -3    4.54    0.32
   5   0  -3    4.21    0.54
   5   0   3    4.53    0.51
   5   0   3    4.22    0.36
   5   0   3    5.23    0.44
   5   0  -3    4.23    0.42
  -5   0  -3    4.02    0.29
  -5   0  -3    4.03    0.32
  -5   0   3    4.45    0.40
  -5   0  -3    3.87    0.37
  -5   0  -3    4.32    0.42
   5   0   3    4.57    0.37
   5   0  -3    3.93    0.42
   5   0   3    4.49    0.37
   5   0  -3    4.16    0.41
  -6   0  -3    5.08    0.53
  -6   0   3    3.89    0.37
   6   0   3    4.50    0.48
   6   0  -3    4.41    0.44
  -6   0   3    4.11    0.47
   6   0  -3    4.94    0.29
   6   0  -3    5.02    0.48
  -6   0  -3    3.42    0.51
   6   0   3    4.29    0.42
  -6   0  -3    3.77    0.35
   6   0  -3    4.14    0.40
  -6   0  -3    3.83    0.47
   6   0  -3    3.93    0.40
   6   0  -3    4.59    0.43
  -6   0   3    4.26    0.37
   6   0   3    4.77    0.43
   6   0   3    4.72    0.48
   6   0  -3    4.07    0.27
  -6   0  -3    4.05    0.37
  -6   0  -3    3.71    0.48
   6   0   3    2.77    0.64
   6   0  -3    5.26    0.39
  -6   0  -3    4.24    0.27
   7   0  -3    7.20    0.70
  -7   0  -3    7.89    0.77
  -7   0  -3    6.36    0.45
  -7   0   3    7.40    0.64
   7   0  -3    7.27    0.77
   7   0  -3    7.16    0.59
  -7   0  -3    7.00    0.69
   7   0   3    6.77    0.66
   7   0   3    6.76    0.58
   7   0   3    6.23    0.63
  -7   0  -3    7.43    0.71
  -7   0   3    7.31    0.63
   7   0  -3    5.96    0.62
   7   0  -3    7.15    0.52
  -7   0  -3    7.16    0.50
   7   0   3    6.70    0.54
   7   0  -3    6.55    0.54
  -7   0  -3    7.66    0.38
  -7   0   3    6.24    0.50
  -8   0  -3   12.66    0.95
  -8   0   3   14.74    1.21
  -8   0   3   14.87    0.76
   8   0   3   13.76    0.56
   8   0  -3   13.47    0.83
   8   0  -3   13.35    0.57
  -8   0  -3   12.36    0.75
   8   0   3   12.77    0.82
   8   0  -3   15.00    0.82
  -8   0  -3   12.24    1.52
   8   0   3   12.42    0.89
   8   0  -3   13.53    0.51
   8   0  -3   13.66    0.57
  -8   0  -3   12.87    0.50
  -9   0  -3    2.10    0.13
   9   0   3    2.26    0.15
   9   0  -3    2.25    0.16
  -9   0   3    2.28    0.14
   0  -1  -3    1.26    0.11
   0  -1  -3    1.02    0.11
   0  -1   3    1.23    0.10
   0   1   3    1.16    0.05
   0  -1   3    1.16    0.07
   0  -1   3    1.17    0.10
   0  -1  -3    1.22    0.06
   0  -1   3    1.35    0.12
   0  -1   3    1.26    0.11
   0   1  -3    1.28    0.12
   0   1  -3    1.16    0.11
   0  -1   3    1.13    0.13
   0  -1  -3    1.12    0.14
   0   1   3    1.09    0.06
   0  -1  -3    1.10    0.12
   0  -1  -3    1.08    0.11
   0   1  -3    1.39    0.13
   0   1  -3    1.29    0.18
   0   1  -3    1.05    0.11
   0   1   3    0.90    0.17
   0  -1  -3    1.14    0.15
   0  -1   3    1.23    0.11
   0   1  -3    1.25    0.08
   0   1  -3    1.18    0.11
   0  -1  -3    0.98    0.10
   0  -1  -3    1.28    0.11
   0  -1  -3    1.00    0.09
   0   1  -3    1.30    0.10
   0  -1  -3    1.30    0.11
   0   1  -3    1.10    0.11
   0  -1  -3    1.04    0.06
   0  -1   3    1.18    0.09
   0   1  -3    1.41    0.15
   0  -1  -3    1.17    0.12
   0   1  -3    1.08    0.13
   0   1  -3    1.13    0.10
   0   1  -3    1.18    0.14
   0  -1   3    1.35    0.09
   0   1   3    1.19    0.10
   0  -1  -3    0.99    0.12
   0  -1  -3    1.22    0.12
   0   1  -3    1.37    0.16
   0  -1   3    1.34    0.13
   0   1  -3    1.22    0.17
   0   1   3    1.12    0.14
  -1   1   3  144.45    4.72
  -1  -1  -3  147.79    4.79
  -1   1   3  146.59    4.80
   1  -1   3  140.31    4.71
   1   1  -3  147.92    4.79
  -1  -1  -3  151.84    4.77
  -1  -1  -3  149.96    4.72
   1  -1   3  133.13    4.75
   1  -1   3  142.93    4.77
  -1  -1  -3  152.28    4.74
   1  -1   3  145.09    4.80
  -1  -1  -3  152.57    4.81
  -1  -1  -3  142.48    4.75
   1   1  -3  141.97    4.85
  -1   1   3  137.66    4.72
   1   1  -3  145.81    4.81
   1   1  -3  146.41    4.80
  -1   1   3  142.99    4.73
  -1  -1  -3  146.10    4.75
   1   1  -3  151.10    4.75
   1  -1   3  143.74    4.82
  -1  -1  -3  144.44    4.72
  -1  -1  -3  150.15    4.72
   1  -1   3  133.40    4.72
  -1  -1  -3  142.15    4.77
  -1   1   3  149.28    4.75
  -1   1   3  149.89    4.79
   1   1  -3  146.84    4.81
   1  -1   3  143.54    4.78
   1   1  -3  143.99    4.81
  -1   1   3  145.55    4.78
  -1  -1  -3  145.88    4.78
  -1  -1  -3  142.94    4.84
   1   1  -3  143.73    4.74
  -1  -1  -3  149.36    4.76
   1  -1   3  146.60    4.81
   1  -1   3  148.07    4.78
   1  -1   3  141.71    4.70
   1   1  -3  147.42    4.75
   1   1  -3  139.46    4.70
  -1  -1  -3  150.49    4.82
  -1   1   3  144.27    4.74
   1   1  -3  143.27    4.79
   1  -1   3  150.31    4.76
  -1  -1  -3  143.79    4.76
  -1  -1  -3  154.87    4.80
   1   1  -3  140.59    4.77
   1   1  -3  142.48    4.76
   1   1  -3  136.18    4.76
   1  -1  -3  153.98    4.84
  -1   1  -3  143.45    4.81
  -1   1  -3  142.57    4.87
  -1   1  -3  146.54    4.87
   1   1   3  147.88    4.80
  -1   1  -3  155.91    4.87
  -1  -1   3  149.68    4.89
   1  -1  -3  150.43    4.84
   1  -1  -3  147.92    4.84
  -1  -1   3  145.31    4.78
  -1   1  -3  144.70    4.91
  -1   1  -3  151.49    4.93
  -1  -1   3  143.80    4.84
   1  -1  -3  150.49    4.81
  -1   1  -3  147.30    4.86
   1   1   3  144.15    4.80
   1   1   3  152.44    4.85
  -1   1  -3  157.51    4.89
   1   1   3  145.61    4.80
  -1  -1   3  134.90    4.79
  -1  -1   3  140.71    4.84
   1   1   3  151.25    4.85
   1  -1  -3  152.02    4.87
  -1   1  -3  147.17    4.83
   1  -1  -3  156.89    4.86
   1  -1  -3  150.47    4.82
   1  -1  -3  149.15    4.85
  -1   1  -3  148.30    4.87
  -1  -1   3  144.88    4.78
   1  -1  -3  144.06    4.82
   1  -1  -3  154.01    4.83
  -1  -1   3  142.20    4.81
  -1  -1   3  137.56    4.84
  -1  -1   3  142.70    4.82
   1  -1  -3  151.62    4.86
   1  -1  -3  151.33    4.88
  -1  -1   3  148.01    4.89
   1  -1  -3  147.76    4.78
  -1  -1   3  148.37    4.83
  -1  -1   3  139.04    4.83
   1   1   3  153.29    4.91
   1  -1  -3  149.09    4.88
  -1  -1   3  148.26    4.79
  -1   1  -3  146.36    4.85
   1   1   3  142.45    4.78
  -1   1  -3  152.35    4.85
  -1   1  -3  144.62    4.88
   1   1   3  147.31    4.86
  -1   1  -3  146.83    4.82
   1  -1  -3  140.73    4.88
  -1   1  -3  142.97    4.78
   2   1  -3   96.47    3.36
  -2   1   3   98.14    3.25
   2  -1   3   97.31    3.31
  -2   1   3  106.14    3.38
   2  -1   3  103.77    3.36
   2   1  -3  101.87    3.42
  -2   1   3  101.17    3.26
   2  -1   3   99.59    3.36
   2   1  -3  103.08    3.42
  -2   1   3  101.08    3.26
   2  -1   3  104.68    3.42
  -2  -1  -3   96.91    3.39
   2  -1   3  103.97    3.39
  -2  -1  -3  100.30    3.32
  -2   1   3   98.31    3.37
  -2  -1  -3  100.86    3.34
  -2   1   3   96.48    3.27
   2  -1   3   96.08    3.34
  -2   1   3   96.88    3.35
  -2  -1  -3  106.68    3.33
  -2   1   3  102.42    3.37
  -2  -1  -3   99.70    3.27
  -2  -1  -3   99.59    3.33
  -2  -1  -3  100.71    3.35
   2  -1   3   99.55    3.32
   2  -1   3   97.06    3.34
  -2   1   3  106.50    3.33
   2   1  -3   98.74    3.33
   2   1  -3  101.77    3.37
   2   1  -3  101.74    3.39
  -2  -1  -3   97.08    3.32
   2   1  -3   97.59    3.32
  -2   1   3   98.18    3.26
  -2  -1  -3  103.93    3.38
  -2   1   3  103.92    3.32
  -2  -1  -3  100.62    3.36
   2   1  -3   95.90    3.37
   2   1  -3  100.26    3.32
  -2   1   3   96.68    3.34
   2   1  -3   94.66    3.33
  -2  -1  -3  105.72    3.38
   2   1  -3   97.16    3.33
  -2  -1  -3   97.68    3.31
   2   1  -3   99.91    3.35
   2  -1   3  106.49    3.42
   2  -1  -3  102.85    3.39
  -2  -1   3   95.64    3.32
   2   1   3  105.67    3.39
  -2  -1   3   98.57    3.33
  -2   1  -3   99.73    3.44
   2  -1  -3  103.93    3.32
  -2   1  -3  101.08    3.39
   2  -1  -3   99.60    3.27
   2   1   3  102.48    3.41
  -2   1  -3  101.79    3.40
   2   1   3   98.36    3.36
   2  -1  -3  107.48    3.41
   2  -1  -3  102.30    3.36
   2   1   3   94.45    3.33
  -2  -1   3  100.24    3.37
  -2  -1   3   91.80    3.33
  -2   1  -3  106.18    3.42
   2  -1  -3  105.49    3.32
  -2   1  -3   99.48    3.39
  -2  -1   3  102.20    3.37
   2  -1  -3  100.16    3.31
  -2   1  -3  100.67    3.42
  -2   1  -3   95.68    3.34
   2   1   3   98.34    3.35
  -2  -1   3   99.78    3.40
   2  -1  -3  100.60    3.37
  -2  -1   3   97.37    3.35
   2  -1  -3  104.20    3.38
  -2  -1   3   93.58    3.34
   2   1   3   95.16    3.36
   2  -1  -3  100.06    3.34
  -2   1  -3  105.46    3.38
   2  -1  -3  100.10    3.33
  -2   1  -3  104.41    3.44
  -2  -1   3   96.67    3.38
  -2   1  -3  106.35    3.34
   2   1   3   94.85    3.35
  -2   1  -3  102.21    3.44
   2  -1  -3   98.83    3.40
  -2  -1   3  105.09    3.36
   2   1   3  104.86    3.37
  -2   1  -3  107.53    3.39
   3   1  -3   28.65    1.10
   3  -1   3   27.95    0.98
  -3  -1  -3   31.79    1.07
  -3   1   3   28.35    1.02
   3   1  -3   28.29    1.11
   3   1  -3   29.28    1.11
  -3  -1  -3   27.40    1.12
  -3  -1  -3   28.38    1.08
   3   1  -3   27.29    1.05
   3  -1   3   29.48    1.06
  -3  -1  -3   27.97    1.11
   3  -1   3   26.11    1.10
   3   1  -3   28.57    1.14
  -3  -1  -3   28.74    1.05
   3   1  -3   27.37    1.10
  -3  -1  -3   27.70    1.03
  -3  -1  -3   29.79    1.01
   3  -1   3   29.62    1.17
   3  -1   3   28.68    1.10
  -3  -1  -3   29.04    1.09
   3  -1   3   30.03    1.10
   3  -1   3   28.85    1.03
  -3  -1  -3   29.25    1.07
  -3  -1  -3   29.62    1.13
  -3  -1  -3   31.47    1.08
  -3  -1  -3   28.17    1.11
  -3   1   3   29.12    1.06
  -3   1   3   29.45    1.15
   3   1  -3   29.48    1.16
   3  -1   3   31.25    1.12
  -3  -1  -3   28.96    1.05
  -3   1   3   26.72    1.12
   3   1  -3   28.66    1.07
  -3   1   3   29.52    1.11
  -3  -1  -3   28.97    1.06
   3   1  -3   30.01    1.17
   3   1  -3   29.20    1.06
   3   1  -3   27.21    1.08
   3   1  -3   29.51    1.11
   3  -1   3   28.43    1.00
  -3  -1  -3   28.64    1.07
   3   1  -3   27.66    1.04
  -3   1   3   27.02    1.12
   3  -1   3   28.58    1.10
   3  -1   3   27.48    1.04
   3   1  -3   27.77    1.16
   3  -1   3   29.25    1.15
   3   1  -3   27.49    1.04
  -3   1   3   28.56    1.09
  -3  -1   3   29.17    1.15
   3  -1  -3   30.43    1.15
  -3   1  -3   28.35    1.14
  -3   1  -3   29.25    1.18
   3  -1  -3   30.43    1.09
   3  -1  -3   29.69    1.11
   3   1   3   30.58    1.12
  -3  -1   3   31.55    1.14
   3  -1  -3   29.13    1.07
   3  -1  -3   30.99    1.15
  -3  -1   3   33.33    1.10
   3  -1  -3   28.60    1.09
  -3  -1   3   28.33    1.13
  -3   1  -3   28.39    1.10
  -3  -1   3   31.32    1.12
   3   1   3   30.64    1.15
   3   1   3   28.83    1.11
   3  -1  -3   29.14    1.03
   3   1   3   29.16    1.10
   3  -1  -3   28.04    1.14
   3  -1  -3   29.71    1.06
   3  -1  -3   28.37    1.07
   3   1   3   28.35    1.12
   3   1   3   29.88    1.14
  -3   1  -3   29.72    1.20
   3   1   3   28.50    1.14
  -3  -1   3   27.71    1.07
  -3  -1   3   29.84    1.05
  -3  -1   3   28.83    1.07
   3   1   3   30.22    1.17
   3   1   3   31.44    1.12
  -3   1  -3   32.64    1.08
   3   1   3   29.81    1.06
  -3   1  -3   30.46    1.19
  -3   1  -3   28.93    1.19
   3   1   3   30.73    1.13
  -3   1  -3   30.55    1.07
  -3  -1   3   29.96    1.15
  -3   1  -3   28.76    1.13
   3  -1  -3   29.95    1.15
  -3  -1   3   28.55    1.17
  -3   1  -3   30.20    1.16
  -3  -1   3   28.83    1.13
   4   1  -3   22.64    0.91
  -4  -1  -3   21.64    0.84
   4   1  -3   23.12    0.95
   4   1  -3   24.37    1.05
   4  -1   3   22.17    0.92
  -4  -1  -3   21.27    0.88
   4  -1   3   23.11    0.91
   4  -1   3   22.95    0.95
  -4  -1  -3   22.28    0.85
   4  -1   3   23.13    0.90
  -4  -1  -3   23.44    0.98
   4   1  -3   22.66    0.94
  -4   1   3   22.07    0.96
  -4   1   3   22.83    0.86
   4   1  -3   21.79    0.88
   4   1  -3   23.33    0.88
   4  -1   3   21.68    0.79
  -4   1   3   22.27    0.96
  -4  -1  -3   20.88    0.97
  -4  -1  -3   22.96    0.99
   4   1  -3   22.43    0.97
   4   1  -3   22.30    0.96
   4   1  -3   22.98    0.94
   4  -1   3   22.40    0.89
  -4  -1  -3   21.14    0.98
  -4  -1  -3   21.57    0.91
  -4  -1  -3   21.63    0.91
   4  -1   3   23.01    1.01
  -4  -1  -3   22.41    0.88
   4   1  -3   22.83    0.87
   4  -1   3   22.28    0.88
  -4  -1  -3   21.82    0.89
  -4   1   3   20.97    0.85
   4   1  -3   21.15    1.04
   4  -1   3   23.38    1.07
   4  -1   3   23.72    0.96
  -4  -1  -3   22.66    0.90
  -4  -1  -3   22.51    0.92
   4   1  -3   22.58    0.88
  -4   1   3   22.10    0.92
  -4  -1  -3   21.36    0.93
  -4   1   3   22.64    0.95
   4   1   3   22.93    0.88
  -4   1  -3   21.93    1.01
   4   1   3   21.52    0.94
  -4   1  -3   22.16    0.97
   4  -1  -3   20.81    1.28
   4  -1  -3   22.56    0.84
   4  -1  -3   22.29    0.88
  -4  -1   3   21.97    0.83
   4   1   3   22.05    0.93
  -4  -1   3   22.34    0.96
  -4   1  -3   22.33    1.00
  -4  -1   3   22.71    0.89
  -4  -1   3   21.76    0.86
   4  -1  -3   21.45    0.84
  -4  -1   3   22.18    0.96
   4  -1  -3   22.02    0.87
  -4   1  -3   22.35    0.89
   4  -1  -3   22.90    0.92
   4  -1  -3   21.83    0.92
  -4   1  -3   22.05    0.93
  -4   1  -3   22.31    0.81
  -4  -1   3   22.09    0.93
   4  -1  -3   22.04    0.88
  -4  -1   3   23.32    0.96
  -4   1  -3   22.19    1.00
   4  -1  -3   23.82    0.97
   4  -1  -3   22.35    0.89
  -4  -1   3   22.41    0.94
   4   1   3   22.23    0.99
   4   1   3   20.76    0.91
  -4   1  -3   21.24    1.00
   4   1   3   22.30    0.90
  -4   1  -3   23.08    0.90
   4   1   3   22.71    0.93
  -4   1  -3   22.12    0.85
   4  -1  -3   24.81    1.00
  -4  -1   3   23.12    0.87
  -5  -1  -3    8.51    0.51
   5   1  -3    9.81    0.56
  -5   1   3    9.80    0.49
  -5  -1  -3    9.59    0.56
  -5   1   3    9.19    0.58
   5   1  -3    9.82    0.57
  -5  -1  -3    9.79    0.54
  -5  -1  -3    9.49    0.68
   5  -1   3    9.52    0.57
   5   1  -3    9.45    0.57
   5  -1   3    9.17    0.55
  -5   1   3   10.22    0.61
  -5  -1  -3    8.68    0.63
  -5  -1  -3    9.31    0.47
  -5  -1  -3    9.91    0.57
   5  -1   3    9.59    0.60
  -5   1   3    9.60    0.50
   5   1  -3    9.93    0.51
  -5  -1  -3   10.42    0.51
   5   1  -3    9.17    0.61
   5  -1   3    9.66    0.53
  -5  -1  -3    9.36    0.54
   5  -1   3    9.20    0.57
   5  -1   3    9.81    0.57
   5  -1   3    9.94    0.59
   5   1  -3    9.38    0.65
   5   1  -3    7.85    0.71
  -5  -1  -3    9.99    0.68
   5  -1   3   10.10    0.78
   5  -1   3    8.94    0.68
  -5   1   3   10.49    0.66
   5   1  -3    9.56    0.60
  -5   1   3    9.69    0.58
  -5  -1  -3    9.08    0.48
  -5  -1  -3   10.03    0.64
   5   1  -3    9.79    0.51
  -5  -1  -3    9.13    0.62
   5  -1   3    9.30    0.56
   5   1   3    9.24    0.61
   5  -1  -3   10.17    0.57
   5  -1  -3    9.37    0.53
   5   1   3   10.22    0.54
   5  -1  -3    9.31    0.62
   5  -1  -3    8.35    0.67
   5  -1  -3    9.35    0.51
   5  -1  -3    9.16    0.47
   5  -1  -3    9.76    0.50
   5   1   3    9.69    0.52
  -5  -1   3    9.76    0.61
  -5  -1   3    8.55    0.59
  -5  -1   3   10.74    0.53
  -5   1  -3   10.40    0.92
  -5  -1   3    9.68    0.59
   5  -1  -3    9.14    0.60
  -5   1  -3    8.95    0.61
  -5  -1   3    9.93    0.85
   5   1   3    8.52    0.78
   5   1   3    9.06    0.68
   5   1   3    9.05    0.71
  -5   1  -3   10.38    0.66
  -5  -1   3   10.10    0.65
  -5   1  -3    9.35    0.48
  -5   1  -3    8.98    0.52
   5   1   3    8.56    0.57
   5  -1  -3    9.33    0.57
  -5   1  -3    9.83    0.69
  -5   1  -3    8.36    0.70
   5   1   3    9.86    0.56
   5  -1  -3   10.29    0.69
  -5   1  -3    9.58    0.67
  -5  -1   3   10.00    0.50
  -5   1  -3   10.35    0.52
  -5   1  -3    9.89    0.60
   5  -1  -3    9.51    0.55
   6   1  -3    2.19    0.47
   6  -1   3    1.75    0.35
   6  -1   3    1.99    0.30
  -6  -1  -3    1.81    0.16
  -6   1   3    2.32    0.31
   6   1  -3    1.61    0.17
   6   1  -3    2.16    0.33
   6   1  -3    1.72    0.29
   6   1  -3    1.34    0.28
   6   1  -3    1.49    0.34
  -6  -1  -3    1.67    0.38
   6   1  -3    1.95    0.17
  -6  -1  -3    1.46    0.36
   6  -1   3    2.97    0.48
  -6  -1  -3    1.61    0.38
  -6   1   3    1.76    0.37
   6  -1   3    2.67    0.50
   6   1  -3    1.31    0.20
  -6  -1  -3    1.94    0.29
  -6  -1  -3    1.54    0.30
  -6   1   3    2.07    0.31
  -6  -1  -3    1.89    0.31
   6   1  -3    1.61    0.36
   6   1  -3    1.68    0.14
   6  -1  -3    1.72    0.17
  -6   1  -3    1.75    0.30
  -6  -1   3    1.86    0.34
   6  -1  -3    1.97    0.40
   6   1   3    1.80    0.36
  -6   1  -3    1.86    0.15
  -6   1  -3    2.07    0.28
  -6   1  -3    1.82    0.48
   6  -1  -3    1.91    0.17
   6  -1  -3    1.79    0.34
  -6   1  -3    2.27    0.40
   6   1   3    1.40    0.33
   6  -1  -3    1.96    0.28
  -6   1  -3    1.86    0.17
  -6   1  -3    2.16    0.48
  -6  -1   3    2.13    0.39
   6   1   3    1.64    0.37
   6   1   3    1.58    0.39
   6  -1  -3    1.64    0.16
   6  -1  -3    2.19    0.36
   6  -1  -3    1.71    0.30
   6   1   3    1.60    0.34
  -6   1  -3    2.19    0.16
  -6   1  -3    1.66    0.35
   6  -1  -3    1.73    0.31
  -6  -1   3    1.88    0.26
  -7  -1  -3    8.64    0.57
   7  -1   3   10.57    0.70
  -7   1   3   11.18    0.77
  -7  -1  -3    9.11    0.64
  -7  -1  -3    9.77    0.77
  -7  -1  -3   10.69    0.75
   7   1  -3   10.80    0.72
  -7   1   3   10.44    0.62
   7   1  -3   10.73    0.48
  -7  -1  -3    9.76    0.43
   7   1  -3    9.97    0.63
   7   1  -3   10.18    0.71
  -7  -1  -3    9.15    0.59
  -7  -1  -3    9.82    0.76
   7  -1   3   10.66    0.47
  -7  -1  -3    9.97    0.47
  -7  -1  -3   10.45    0.82
   7   1  -3   10.68    0.49
  -7   1   3   11.16    0.70
   7  -1   3    9.65    0.67
  -7   1   3   10.73    0.64
  -7   1  -3   10.96    0.45
  -7   1  -3   10.00    0.83
  -7   1  -3    9.68    0.81
   7   1   3    9.90    0.66
   7  -1  -3   10.51    0.47
  -7  -1   3   10.25    0.62
  -7  -1   3   10.06    0.73
   7  -1  -3   11.58    0.73
  -7   1  -3   10.30    0.42
   7  -1  -3   10.64    0.42
   7   1   3   10.00    0.73
   7   1   3   10.20    0.72
   7  -1  -3   10.38    0.63
   7  -1  -3   12.17    0.78
   7  -1  -3   11.25    0.71
   7  -1  -3   10.87    0.47
   7   1   3   10.89    0.93
  -7   1  -3   10.09    0.62
   7  -1  -3    9.23    0.80
   7   1   3    9.18    0.46
   7   1   3    9.91    0.73
  -8  -1  -3   15.40    1.08
   8  -1   3   15.95    0.85
  -8   1   3   14.55    0.78
   8   1  -3   15.38    0.89
  -8  -1  -3   13.35    0.96
  -8  -1  -3   13.33    0.59
  -8  -1  -3   13.91    0.58
   8  -1   3   15.91    0.62
   8   1  -3   14.16    0.79
  -8  -1  -3   13.48    0.80
   8   1  -3   15.31    0.58
   8   1  -3   13.87    0.62
   8  -1   3   15.64    0.90
  -8  -1  -3   14.25    0.54
   8  -1  -3   14.26    0.61
  -8  -1   3   14.61    0.78
  -8  -1   3   16.84    1.38
  -8   1  -3   17.79    1.39
   8  -1  -3   15.25    0.55
   8  -1  -3   14.86    0.88
   8  -1  -3   14.16    0.79
  -8  -1   3   12.44    0.58
   8   1   3   12.95    0.85
  -8   1  -3   15.34    1.08
   8   1   3   13.53    1.04
   8   1   3   14.79    0.99
  -8   1  -3   15.24    0.80
   9  -1   3    8.32    0.36
   9   1  -3    8.38    0.37
  -9  -1   3    8.42    0.34
  -9   1  -3    7.90    0.31
   9  -1  -3    7.98    0.36
   9   1   3    8.27    0.37
   0   2  -3  328.86   10.94
   0   2  -3  329.25   10.91
   0   2   3  305.82   10.86
   0  -2  -3  342.37   10.90
   0   2  -3  322.27   10.90
   0  -2   3  337.66   10.91
   0   2   3  331.61   10.89
   0  -2  -3  343.99   10.90
   0  -2  -3  350.71   10.90
   0  -2  -3  330.60   10.91
   0   2   3  346.91   10.91
   0  -2   3  335.11   10.90
   0   2  -3  330.14   10.90
   0  -2   3  332.73   10.94
   0   2  -3  339.12   10.96
   0  -2   3  336.07   10.98
   0  -2  -3  347.42   10.87
   0   2  -3  323.47   10.93
   0   2   3  339.33   10.88
   0   2  -3  346.26   10.88
   0   2  -3  354.94   10.95
   0   2   3  344.30   10.88
   0   2  -3  318.38   10.99
   0  -2   3  319.09   10.94
   0   2  -3  335.45   10.91
   0   2   3  345.29   10.88
   0  -2   3  344.83   10.93
  -1   2   3   42.88    1.53
  -1  -2  -3   37.81    1.43
  -1   2   3   41.37    1.47
  -1  -2  -3   40.77    1.44
  -1  -2  -3   44.94    1.42
   1  -2   3   41.71    1.45
   1  -2   3   43.79    1.48
  -1   2   3   41.75    1.41
  -1  -2  -3   40.86    1.52
   1   2  -3   43.00    1.39
   1  -2   3   42.77    1.50
   1   2  -3   41.09    1.51
   1   2  -3   41.68    1.55
  -1  -2  -3   42.04    1.41
  -1  -2  -3   40.24    1.42
  -1   2   3   40.86    1.45
   1   2  -3   44.69    1.51
  -1  -2  -3   41.60    1.47
  -1  -2  -3   42.97    1.44
  -1  -2  -3   42.34    1.47
   1  -2   3   42.81    1.48
  -1  -2  -3   42.93    1.50
   1  -2   3   43.17    1.51
   1  -2   3   46.03    1.52
  -1   2   3   41.33    1.43
   1   2  -3   40.26    1.47
   1   2  -3   40.04    1.47
   1  -2   3   41.20    1.48
  -1   2   3   44.04    1.43
  -1   2   3   40.68    1.40
  -1   2   3   43.53    1.45
  -1   2   3   42.45    1.48
   1   2  -3   40.37    1.46
  -1  -2  -3   43.84    1.49
   1  -2   3   43.58    1.54
  -1  -2  -3   43.31    1.49
  -1   2   3   39.07    1.44
   1  -2   3   42.37    1.48
   1   2  -3   41.41    1.51
   1   2  -3   40.47    1.46
   1  -2   3   40.05    1.47
   1   2  -3   40.02    1.46
   1  -2   3   41.65    1.47
  -1  -2  -3   43.35    1.47
   1   2  -3   43.25    1.55
   1   2  -3   41.11    1.43
  -1   2  -3   42.58    1.45
  -1  -2   3   39.50    1.47
  -1   2  -3   46.10    1.52
   1  -2  -3   41.82    1.45
   1  -2  -3   38.12    1.42
  -1   2  -3   41.99    1.53
  -1   2  -3   42.52    1.45
  -1   2  -3   43.26    1.50
   1  -2  -3   40.05    1.40
  -1  -2   3   42.31    1.50
  -1   2  -3   42.44    1.55
  -1  -2   3   41.23    1.46
  -1   2  -3   41.62    1.44
   1   2   3   42.23    1.41
  -1  -2   3   39.82    1.43
  -1   2  -3   42.76    1.49
   1  -2  -3   44.33    1.48
  -1   2  -3   42.16    1.53
   1   2   3   38.94    1.41
  -1   2  -3   43.38    1.46
  -1  -2   3   38.81    1.43
   1   2   3   40.43    1.43
   1  -2  -3   42.27    1.47
  -1   2  -3   41.77    1.49
  -1  -2   3   39.72    1.39
  -1  -2   3   37.95    1.46
   1   2   3   40.57    1.42
   1  -2  -3   42.14    1.43
  -1  -2   3   38.02    1.44
   1  -2  -3   39.35    1.39
   1  -2  -3   43.80    1.45
  -1  -2   3   41.91    1.43
   1  -2  -3   41.55    1.44
   1   2   3   42.47    1.45
  -1   2  -3   41.74    1.49
   1   2   3   40.98    1.45
   1  -2  -3   44.50    1.52
   1   2   3   42.75    1.50
   1   2   3   42.53    1.43
  -1  -2   3   42.12    1.49
   1  -2  -3   45.22    1.52
  -1   2  -3   44.23    1.54
  -1  -2   3   40.66    1.38
   1  -2  -3   40.60    1.39
  -1  -2   3   38.33    1.41
  -1   2  -3   42.76    1.50
   1  -2  -3   41.96    1.40
  -1  -2   3   42.20    1.50
   1   2   3   39.16    1.48
  -1   2  -3   44.28    1.49
   2   2  -3   29.78    1.18
   2  -2   3   32.74    1.17
   2  -2   3   32.04    1.15
   2   2  -3   31.42    1.21
  -2   2   3   32.04    1.20
  -2  -2  -3   32.29    1.16
   2  -2   3   34.39    1.25
   2   2  -3   29.41    1.19
   2  -2   3   34.13    1.22
   2   2  -3   30.36    1.16
   2   2  -3   31.20    1.23
   2   2  -3   30.34    1.26
   2   2  -3   31.21    1.24
  -2  -2  -3   30.87    1.21
   2  -2   3   35.09    1.28
   2   2  -3   32.87    1.18
  -2  -2  -3   33.60    1.21
   2   2  -3   33.06    1.21
   2  -2   3   35.07    1.19
  -2   2   3   32.39    1.10
   2  -2   3   31.50    1.19
  -2   2   3   33.21    1.18
   2  -2   3   33.55    1.20
  -2   2   3   33.50    1.21
   2  -2   3   33.59    1.20
  -2   2   3   34.78    1.15
  -2  -2  -3   32.10    1.15
   2   2  -3   29.61    1.18
  -2  -2  -3   31.63    1.17
  -2  -2  -3   31.47    1.22
   2   2  -3   29.20    1.16
   2   2  -3   30.44    1.18
  -2   2   3   32.22    1.16
   2   2  -3   31.59    1.17
   2   2  -3   31.74    1.21
  -2  -2  -3   31.46    1.19
  -2  -2  -3   33.01    1.14
  -2   2   3   33.98    1.25
  -2  -2   3   31.66    1.16
   2   2   3   29.85    1.16
  -2   2  -3   33.55    1.22
   2  -2  -3   32.37    1.19
   2   2   3   32.57    1.15
   2  -2  -3   33.25    1.17
   2   2   3   29.83    1.15
  -2  -2   3   33.06    1.22
   2   2   3   31.72    1.22
   2   2   3   30.83    1.07
  -2   2  -3   34.24    1.22
  -2  -2   3   31.02    1.23
   2  -2  -3   34.37    1.18
  -2  -2   3   31.01    1.18
  -2   2  -3   32.41    1.28
   2   2   3   32.78    1.23
   2   2   3   31.98    1.19
  -2   2  -3   36.61    1.20
   2  -2  -3   34.24    1.25
   2  -2  -3   35.77    1.25
  -2   2  -3   33.00    1.16
   2  -2  -3   35.53    1.10
  -2   2  -3   32.92    1.22
   2   2   3   30.24    1.19
   2  -2  -3   34.16    1.15
  -2   2  -3   34.05    1.20
  -2   2  -3   32.63    1.51
  -2  -2   3   31.52    1.21
  -2  -2   3   30.29    1.18
  -2  -2   3   30.68    1.19
  -2  -2   3   30.17    1.18
   2  -2  -3   33.82    1.19
   2   2   3   29.34    1.11
  -2   2  -3   35.31    1.28
  -2   2  -3   32.37    1.24
  -2  -2   3   32.09    1.21
  -2   2  -3   34.11    1.27
   2   2   3   33.49    1.19
  -2   2  -3   33.56    1.25
  -3  -2  -3   63.75    2.19
   3   2  -3   62.52    2.20
  -3  -2  -3   63.31    2.17
  -3   2   3   61.44    2.25
   3   2  -3   60.13    2.21
  -3  -2  -3   60.03    2.13
   3  -2   3   59.44    2.24
   3   2  -3   63.58    2.32
  -3  -2  -3   66.32    2.20
  -3   2   3   62.03    2.26
   3   2  -3   63.55    2.18
   3  -2   3   62.85    2.21
  -3  -2  -3   64.90    2.20
  -3  -2  -3   64.36    2.18
  -3  -2  -3   66.85    2.26
   3  -2   3   62.22    2.22
  -3  -2  -3   64.54    2.16
  -3  -2  -3   64.87    2.17
   3   2  -3   65.93    2.24
   3  -2   3   61.17    2.20
   3  -2   3   65.45    2.16
  -3  -2  -3   64.07    2.21
  -3   2   3   60.63    2.12
  -3  -2  -3   61.50    2.22
   3   2  -3   60.85    2.25
  -3   2   3   58.31    2.15
   3  -2   3   64.66    2.24
  -3  -2  -3   62.31    2.15
  -3   2   3   65.04    2.18
   3   2  -3   59.48    2.23
  -3   2   3   61.26    2.27
   3   2  -3   66.90    2.21
   3   2  -3   62.46    2.15
  -3  -2  -3   63.85    2.11
  -3   2   3   59.66    2.19
  -3  -2  -3   64.15    2.20
  -3  -2  -3   63.22    2.21
   3  -2   3   61.75    2.18
   3  -2   3   58.80    2.17
   3   2  -3   61.30    2.32
   3   2  -3   59.29    2.23
   3  -2   3   62.66    2.27
  -3   2   3   57.90    2.20
   3  -2   3   61.13    2.14
   3  -2   3   63.60    2.32
   3   2  -3   62.34    2.17
   3   2  -3   61.25    2.14
  -3  -2   3   62.13    2.15
  -3  -2   3   69.00    2.22
   3   2   3   60.04    2.18
   3  -2  -3   62.53    2.17
   3  -2  -3   63.38    2.17
  -3   2  -3   61.28    2.21
   3   2   3   61.38    2.12
   3  -2  -3   61.69    2.14
  -3  -2   3   63.27    2.15
  -3  -2   3   64.57    2.24
   3   2   3   64.82    2.22
   3   2   3   63.09    2.25
  -3   2  -3   60.86    2.28
   3   2   3   55.35    2.16
   3   2   3   62.26    2.23
  -3   2  -3   59.42    2.12
  -3  -2   3   59.36    2.27
  -3   2  -3   60.87    2.12
  -3   2  -3   61.97    2.18
   3  -2  -3   61.74    2.21
   3  -2  -3   63.18    2.18
  -3  -2   3   58.88    2.15
   3  -2  -3   58.23    2.22
  -3   2  -3   62.86    2.29
   3  -2  -3   66.08    2.16
   3  -2  -3   60.34    2.17
  -3  -2   3   61.57    2.24
  -3   2  -3   61.66    2.30
   3  -2  -3   60.90    2.09
  -3   2  -3   59.84    2.06
  -3   2  -3   59.01    2.20
  -3  -2   3   64.53    2.22
  -3   2  -3   63.55    2.26
  -3   2  -3   61.61    2.28
   3   2   3   64.45    2.22
   3   2   3   65.01    2.25
   3  -2  -3   65.15    2.26
   3  -2  -3   64.93    2.24
  -3   2  -3   63.35    2.28
   3   2   3   64.86    2.21
   3   2   3   64.62    2.16
  -3  -2   3   63.35    2.24
  -3  -2   3   64.24    2.15
  -3   2  -3   62.59    2.18
  -3   2  -3   63.74    2.17
   3  -2  -3   64.27    2.14
  -3  -2   3   64.60    2.22
   4  -2   3    2.68    0.31
   4   2  -3    2.27    0.25
  -4   2   3    2.72    0.32
  -4  -2  -3    2.59    0.37
   4   2  -3    2.94    0.26
   4  -2   3    2.72    0.27
  -4  -2  -3    2.84    0.28
   4  -2   3    2.46    0.25
   4   2  -3    2.56    0.32
   4   2  -3    2.21    0.28
  -4  -2  -3    2.52    0.32
  -4  -2  -3    3.33    0.34
   4   2  -3    2.99    0.25
   4  -2   3    2.81    0.30
   4  -2   3    2.15    0.26
   4   2  -3    3.07    0.33
  -4  -2  -3    3.06    0.25
  -4  -2  -3    3.05    0.26
   4   2  -3    3.22    0.30
   4   2  -3    2.74    0.29
   4   2  -3    2.42    0.32
  -4  -2  -3    3.03    0.30
  -4  -2  -3    3.35    0.25
  -4   2   3    2.89    0.37
  -4  -2  -3    2.78    0.21
  -4  -2  -3    3.13    0.29
   4  -2   3    2.30    0.27
  -4   2   3    2.70    0.22
  -4   2   3    2.75    0.33
  -4   2   3    2.66    0.29
   4  -2   3    2.33    0.54
  -4  -2  -3    2.89    0.28
  -4   2   3    2.75    0.30
   4  -2   3    2.53    0.25
  -4  -2  -3    2.10    0.35
  -4  -2  -3    2.66    0.30
   4  -2   3    2.38    0.68
   4   2  -3    2.55    0.32
   4   2  -3    2.88    0.32
  -4   2   3    2.33    0.27
  -4  -2   3    2.63    0.25
  -4   2  -3    2.51    0.23
  -4   2  -3    2.34    0.35
  -4  -2   3    2.93    0.25
   4   2   3    2.97    0.31
   4  -2  -3    2.61    0.26
  -4   2  -3    2.98    0.37
  -4  -2   3    2.65    0.30
   4   2   3    3.16    0.32
  -4  -2   3    3.20    0.32
  -4  -2   3    2.63    0.31
   4   2   3    3.07    0.36
   4  -2  -3    2.61    0.22
   4  -2  -3    2.90    0.27
   4  -2  -3    2.77    0.27
   4   2   3    2.80    0.28
  -4   2  -3    2.26    0.32
   4  -2  -3    2.19    0.30
   4   2   3    2.76    0.30
   4  -2  -3    2.59    0.28
   4  -2  -3    2.22    0.27
  -4   2  -3    2.51    0.40
   4  -2  -3    2.78    0.30
  -4  -2   3    3.18    0.30
  -4   2  -3    2.34    0.24
  -4   2  -3    2.00    0.31
   4  -2  -3    2.37    0.31
   4  -2  -3    2.15    0.30
  -4  -2   3    2.93    0.35
  -4  -2   3    2.17    0.27
   4   2   3    2.84    0.32
  -4  -2   3    2.73    0.25
   4   2   3    2.73    0.31
   4  -2  -3    2.34    0.25
  -4   2  -3    3.41    0.61
  -4   2  -3    2.51    0.34
   4  -2  -3    2.54    0.25
  -4   2  -3    2.77    0.41
   5   2  -3    7.83    0.61
  -5  -2  -3    7.96    0.50
  -5  -2  -3    8.42    0.43
   5   2  -3    8.23    0.60
  -5  -2  -3    8.01    0.44
   5   2  -3    7.65    0.45
  -5   2   3    7.27    0.68
  -5  -2  -3    7.11    0.58
  -5  -2  -3    7.84    0.64
   5   2  -3    8.24    0.78
  -5   2   3    6.54    0.49
   5  -2   3    6.72    0.53
  -5  -2  -3    7.66    0.54
   5   2  -3    8.82    0.63
  -5  -2  -3    8.76    0.46
  -5   2   3    8.00    0.55
  -5   2   3    8.36    0.45
   5  -2   3    7.10    0.84
   5   2  -3    8.43    0.49
   5  -2   3    7.76    0.50
   5   2  -3    8.08    0.53
  -5   2   3    7.67    0.45
  -5  -2  -3    8.62    0.68
   5  -2   3    7.25    0.57
   5  -2   3    7.41    0.59
   5   2  -3    8.22    0.53
  -5   2   3    8.04    0.60
  -5  -2  -3    8.44    0.48
   5  -2   3    7.96    0.53
   5   2  -3    7.94    0.62
  -5  -2  -3    7.74    0.51
  -5  -2  -3    8.13    0.61
   5  -2   3    7.58    0.64
   5   2  -3    7.32    0.56
   5   2  -3    7.96    0.48
   5  -2   3    7.45    0.49
   5   2  -3    8.53    0.56
  -5  -2  -3    8.10    0.52
  -5  -2  -3    7.25    0.85
  -5   2  -3    6.71    0.70
  -5   2  -3    8.25    0.63
  -5  -2   3    8.26    0.51
   5   2   3    7.67    0.49
  -5   2  -3    7.20    0.71
   5   2   3    7.51    0.94
   5  -2  -3    8.04    0.49
   5  -2  -3    7.70    0.45
   5   2   3    7.70    0.76
   5   2   3    8.28    0.49
   5  -2  -3    7.89    0.54
   5  -2  -3    7.79    0.52
  -5   2  -3    7.12    0.72
   5  -2  -3    8.02    0.50
   5  -2  -3    7.42    0.57
   5   2   3    8.27    0.88
   5  -2  -3    7.86    0.48
   5   2   3    8.35    0.54
  -5   2  -3    7.61    0.65
  -5  -2   3    8.90    0.46
  -5   2  -3    6.20    0.57
  -5  -2   3    7.86    0.60
  -5  -2   3    8.22    0.47
  -5   2  -3    7.59    0.47
  -5  -2   3    7.96    0.61
   5   2   3    7.52    0.56
   5   2   3    7.67    0.54
   5  -2  -3    7.63    0.50
  -5  -2   3    7.84    0.56
  -5  -2   3    7.89    0.49
   5  -2  -3    7.67    0.42
  -5  -2   3    8.33    0.56
  -5   2  -3    7.55    0.45
   5  -2  -3    7.39    0.62
  -5  -2   3    7.27    0.61
   5   2   3    8.93    0.51
   6   2  -3   18.16    0.90
  -6  -2  -3   18.25    0.82
  -6  -2  -3   18.45    0.68
   6   2  -3   18.71    0.88
  -6   2   3   18.90    0.85
   6   2  -3   18.09    0.68
  -6   2   3   18.40    0.98
   6   2  -3   17.62    0.99
   6   2  -3   17.93    0.93
  -6  -2  -3   17.61    0.68
  -6  -2  -3   18.66    0.92
  -6  -2  -3   19.06    1.03
  -6   2   3   17.92    0.83
   6   2  -3   18.80    0.74
  -6  -2  -3   19.05    0.95
  -6  -2  -3   18.34    0.74
   6   2  -3   16.33    0.83
   6  -2   3   17.56    0.95
  -6  -2  -3   18.95    0.70
   6   2  -3   18.02    0.73
  -6  -2  -3   18.66    0.80
  -6  -2  -3   18.77    0.82
   6  -2   3   18.20    1.02
   6  -2  -3   18.36    0.71
  -6   2  -3   18.06    0.68
  -6  -2   3   18.12    0.87
   6   2   3   20.03    0.96
   6  -2  -3   17.54    0.68
  -6   2  -3   18.33    0.68
   6   2   3   18.03    0.90
   6  -2  -3   16.48    0.84
   6   2   3   18.23    0.72
   6   2   3   19.20    0.91
  -6  -2   3   19.79    0.90
  -6   2  -3   16.71    0.85
   6  -2  -3   17.79    0.89
   6  -2  -3   17.10    0.81
  -6   2  -3   18.33    0.73
   6   2   3   17.76    0.90
   6  -2  -3   18.44    0.90
  -6   2  -3   18.78    1.06
   6  -2  -3   18.39    0.72
  -6   2  -3   19.12    0.91
   6   2   3   17.71    0.87
  -6   2  -3   17.30    0.85
  -6   2  -3   16.52    0.96
  -7  -2  -3    0.25    0.24
  -7   2   3    0.08    0.31
   7   2  -3    0.00    0.25
  -7  -2  -3   -0.25    0.44
  -7  -2  -3    0.07    0.05
  -7   2   3   -0.03    0.23
  -7   2   3   -0.09    0.31
   7   2  -3    0.07    0.07
  -7  -2  -3    0.16    0.34
   7   2  -3    0.11    0.27
  -7  -2  -3    0.14    0.24
  -7  -2  -3    0.21    0.56
  -7   2   3   -0.24    0.28
  -7  -2  -3    0.21    0.09
  -7  -2  -3    0.27    0.30
   7   2  -3    0.13    0.05
  -7  -2  -3    0.14    0.06
   7   2  -3    0.17    0.20
   7  -2   3    0.00    0.27
   7  -2   3    0.12    0.07
   7  -2   3    0.22    0.24
  -7  -2  -3    0.03    0.06
  -7   2  -3    0.07    0.20
   7   2   3    0.11    0.52
   7  -2  -3   -0.14    0.34
  -7   2  -3    0.06    0.05
   7  -2  -3    0.08    0.06
  -7   2  -3    0.16    0.37
   7   2   3    0.16    0.08
   7   2   3    0.29    0.29
   7  -2  -3    0.64    0.34
  -7   2  -3    0.08    0.05
   7   2   3   -0.11    0.28
   7  -2  -3    0.50    0.29
   7  -2  -3    0.08    0.08
  -7  -2   3   -0.15    0.29
   7   2   3   -0.02    0.32
   7   2   3   -0.06    0.31
   7  -2  -3    0.05    0.26
   7  -2  -3    0.10    0.04
   7  -2  -3    0.14    0.06
  -7  -2   3    0.28    0.21
   7  -2  -3   -0.02    0.21
  -7   2  -3   -0.03    0.30
  -8  -2  -3    5.30    0.68
  -8  -2  -3    5.96    0.27
   8   2  -3    6.14    0.57
   8   2  -3    6.19    0.25
  -8  -2  -3    5.97    0.27
   8   2  -3    5.55    0.66
   8  -2   3    7.29    0.58
   8  -2   3    5.74    0.32
   8   2  -3    6.68    0.62
  -8  -2  -3    6.57    0.33
   8  -2   3    5.84    0.63
  -8   2   3    6.45    0.58
  -8   2   3    6.70    0.73
  -8  -2  -3    6.89    1.40
  -8  -2  -3    6.26    0.28
   8   2  -3    6.53    0.33
  -8   2  -3    6.42    0.93
   8  -2  -3    6.78    0.67
  -8   2  -3    5.81    0.24
   8   2   3    5.87    0.30
   8  -2  -3    6.58    0.32
  -8   2  -3    6.32    0.28
  -8   2  -3    5.60    0.74
   8  -2  -3    6.63    0.32
  -8  -2   3    6.48    0.52
  -8   2  -3    5.96    0.57
  -8  -2   3    5.94    0.29
   8   2   3    6.03    1.17
  -8  -2   3    6.56    0.74
   8  -2  -3    5.39    0.63
   8  -2  -3    6.55    0.27
   8   2   3    5.23    0.96
   9   2  -3    2.20    0.16
  -9   2   3    2.32    0.13
  -9   2  -3    2.30    0.13
   9   2   3    2.51    0.17
   0   3  -3   24.31    0.97
   0  -3  -3   22.99    0.84
   0  -3  -3   23.55    0.95
   0  -3   3   24.78    0.91
   0   3   3   24.50    0.99
   0  -3  -3   24.37    0.94
   0  -3  -3   23.73    0.80
   0  -3   3   23.98    0.92
   0   3  -3   23.67    0.92
   0   3   3   22.82    0.93
   0  -3   3   24.53    0.96
   0   3  -3   21.66    0.98
   0   3  -3   22.25    0.97
   0  -3   3   23.01    0.87
   0   3   3   25.26    0.88
   0   3   3   22.68    0.93
   0   3  -3   23.52    0.82
   0   3  -3   23.16    0.89
   0  -3  -3   23.20    0.87
   0  -3   3   24.40    0.82
   0  -3   3   23.59    0.89
   0  -3   3   23.99    0.97
   0  -3   3   23.45    0.89
   0  -3  -3   23.89    0.84
   0  -3  -3   23.29    0.88
   0   3  -3   23.17    0.89
   0  -3  -3   23.32    0.89
   0   3   3   22.36    0.86
   0   3  -3   22.57    0.93
   0   3  -3   22.40    0.91
   0  -3  -3   24.20    0.84
   0   3  -3   20.55    0.91
   0   3   3   22.78    0.88
   0   3  -3   22.81    0.90
   0  -3  -3   23.16    0.92
   0  -3   3   23.35    0.91
   0  -3  -3   24.32    0.88
   0   3   3   22.80    0.81
   0  -3   3   23.55    0.94
   0   3  -3   25.74    1.01
   0   3  -3   24.41    0.95
   0   3   3   23.41    0.86
   0   3   3   23.07    0.90
   1   3  -3   75.72    2.77
  -1   3   3   80.40    2.74
   1   3  -3   80.87    2.65
  -1  -3  -3   80.02    2.76
  -1   3   3   76.54    2.60
   1  -3   3   71.25    2.72
   1   3  -3   77.19    2.75
  -1  -3  -3   76.86    2.68
   1   3  -3   76.27    2.61
   1   3  -3   80.40    2.72
   1   3  -3   81.40    2.73
  -1   3   3   76.77    2.62
  -1   3   3   78.03    2.79
  -1  -3  -3   80.14    2.72
   1   3  -3   77.62    2.70
   1  -3   3   81.00    2.73
  -1   3   3   78.08    2.62
  -1   3   3   79.50    2.72
  -1   3   3   75.21    2.60
   1   3  -3   81.66    2.82
   1  -3   3   79.52    2.72
   1  -3   3   78.60    2.68
   1  -3   3   74.86    2.67
  -1  -3  -3   79.41    2.66
  -1  -3  -3   80.37    2.67
  -1   3   3   72.14    2.61
  -1  -3  -3   78.40    2.64
  -1  -3  -3   78.54    2.64
  -1  -3  -3   82.13    2.63
   1  -3   3   83.47    2.81
  -1   3   3   74.57    2.61
   1   3  -3   78.43    2.71
   1   3  -3   78.58    2.74
   1   3  -3   78.98    2.63
  -1  -3  -3   78.30    2.70
  -1  -3  -3   82.93    2.68
   1   3  -3   79.08    2.67
   1  -3   3   80.43    2.72
   1   3  -3   80.80    2.62
  -1   3   3   77.75    2.63
   1  -3   3   81.33    2.69
  -1  -3  -3   78.38    2.62
  -1  -3  -3   78.42    2.74
  -1  -3  -3   84.00    2.63
   1  -3   3   74.10    2.73
  -1  -3  -3   81.03    2.69
   1  -3  -3   79.84    2.77
  -1   3  -3   83.22    2.79
   1  -3  -3   78.51    2.78
   1  -3  -3   81.17    2.61
  -1   3  -3   78.64    2.82
   1   3   3   77.01    2.70
   1  -3  -3   75.12    2.67
   1  -3  -3   78.13    2.69
  -1  -3   3   75.91    2.62
  -1   3  -3   80.76    2.73
  -1   3  -3   80.13    2.68
   1  -3  -3   85.69    2.75
  -1   3  -3   81.10    2.78
   1   3   3   82.29    2.69
  -1  -3   3   80.24    2.69
  -1   3  -3   77.57    2.73
   1   3   3   77.84    2.74
  -1  -3   3   77.37    2.66
   1  -3  -3   80.65    2.73
   1   3   3   83.87    2.76
  -1   3  -3   78.87    2.72
  -1   3  -3   80.76    2.72
   1  -3  -3   80.26    2.76
  -1  -3   3   77.95    2.74
   1  -3  -3   79.34    2.64
  -1   3  -3   80.96    2.74
  -1  -3   3   75.48    2.63
  -1  -3   3   82.12    2.78
   1   3   3   78.31    2.69
   1  -3  -3   77.04    2.67
  -1   3  -3   81.29    2.65
  -1   3  -3   79.26    2.76
  -1   3  -3   79.66    2.69
  -1  -3   3   79.07    2.69
  -1   3  -3   76.31    2.86
  -1  -3   3   78.98    2.72
  -1  -3   3   76.05    2.71
   1  -3  -3   82.69    2.65
   1   3   3   70.32    2.63
  -1   3  -3   80.36    2.81
  -1  -3   3   76.13    2.76
  -1  -3   3   78.03    2.73
  -2  -3  -3   27.96    1.05
   2   3  -3   27.96    1.00
   2   3  -3   28.19    1.18
  -2  -3  -3   28.31    0.95
   2   3  -3   27.14    1.01
   2   3  -3   26.54    1.03
   2   3  -3   27.27    1.06
  -2  -3  -3   27.98    0.96
  -2  -3  -3   28.04    1.00
  -2  -3  -3   27.75    1.03
  -2   3   3   23.25    1.01
   2   3  -3   28.35    1.08
  -2  -3  -3   27.21    1.06
  -2   3   3   26.13    1.01
   2  -3   3   23.67    1.09
   2  -3   3   27.15    1.16
   2   3  -3   26.04    1.17
   2  -3   3   25.74    1.01
  -2  -3  -3   27.42    1.04
   2  -3   3   26.70    1.04
   2   3  -3   27.05    1.10
  -2  -3  -3   28.17    0.93
   2  -3   3   26.33    1.04
  -2  -3  -3   28.28    0.98
   2   3  -3   28.69    1.03
  -2   3   3   24.89    1.12
  -2   3   3   24.96    1.02
  -2  -3  -3   28.30    1.01
  -2   3   3   24.48    1.04
  -2  -3  -3   26.77    1.12
  -2  -3  -3   26.99    1.05
   2  -3   3   25.08    1.09
   2   3  -3   26.53    1.07
  -2  -3  -3   28.78    0.99
  -2   3   3   26.12    1.13
  -2  -3  -3   27.95    1.00
   2  -3   3   25.81    1.06
  -2   3   3   23.70    1.10
   2   3  -3   27.31    1.07
   2   3  -3   27.20    1.11
   2  -3   3   25.94    1.08
  -2  -3  -3   28.57    1.10
  -2  -3  -3   27.19    1.02
   2  -3   3   25.71    1.04
   2  -3   3   26.72    1.09
  -2   3   3   25.77    0.95
   2   3  -3   27.24    1.00
   2  -3   3   26.87    1.03
  -2   3   3   25.53    0.98
   2   3  -3   26.84    1.05
   2   3   3   27.08    1.03
  -2  -3   3   27.19    0.97
  -2   3  -3   26.97    1.04
  -2   3  -3   26.02    1.09
   2  -3  -3   25.18    1.11
  -2   3  -3   25.27    1.11
   2   3   3   26.36    1.02
  -2   3  -3   25.77    1.11
  -2  -3   3   27.72    1.09
  -2   3  -3   25.21    1.03
   2   3   3   28.57    1.11
   2   3   3   29.35    0.97
  -2  -3   3   25.65    1.08
  -2   3  -3   25.28    1.17
   2   3   3   27.10    1.03
   2   3   3   26.28    1.10
  -2   3  -3   25.73    0.96
   2   3   3   26.52    0.93
   2  -3  -3   25.55    0.97
  -2   3  -3   25.14    1.00
   2  -3  -3   25.36    0.97
   2   3   3   27.82    0.93
  -2   3  -3   25.86    1.11
  -2  -3   3   28.70    1.06
  -2  -3   3   26.62    1.01
   2  -3  -3   23.76    1.05
   2  -3  -3   26.43    1.03
   2  -3  -3   26.24    0.99
  -2  -3   3   27.54    1.00
   2  -3  -3   25.05    0.99
  -2  -3   3   27.72    1.02
   2  -3  -3   25.37    1.07
   2  -3  -3   24.90    0.99
   2  -3  -3   26.54    1.03
  -2  -3   3   27.54    1.00
   2   3   3   26.86    0.95
  -2  -3   3   28.43    1.09
  -2   3  -3   25.09    1.09
  -2   3  -3   23.97    1.04
   2  -3  -3   25.72    1.03
   2  -3  -3   25.12    0.92
  -2   3  -3   25.67    1.02
  -2   3  -3   25.71    1.14
  -2   3  -3   24.61    0.99
   2  -3  -3   26.13    0.96
  -2  -3   3   29.04    1.06
  -2   3  -3   24.38    1.03
   2   3   3   28.63    1.08
   2   3   3   28.87    1.03
   2  -3  -3   25.21    0.99
   3   3  -3  111.98    3.78
  -3  -3  -3  108.36    3.71
   3   3  -3  113.83    3.79
   3   3  -3  113.30    3.76
  -3  -3  -3  115.31    3.77
   3  -3   3  107.09    3.72
   3  -3   3  102.72    3.76
  -3  -3  -3  106.88    3.79
   3  -3   3  105.10    3.82
  -3  -3  -3  116.63    3.66
   3   3  -3  108.27    3.80
   3   3  -3  110.91    3.70
   3  -3   3  112.46    3.75
   3   3  -3  109.14    3.75
   3   3  -3  113.74    3.84
   3   3  -3  111.04    3.70
   3  -3   3  110.15    3.77
  -3  -3  -3  113.76    3.84
  -3   3   3  110.51    3.75
  -3   3   3  102.00    3.78
  -3  -3  -3  113.02    3.72
  -3  -3  -3  112.51    3.70
  -3   3   3  110.02    3.67
  -3  -3  -3  113.67    3.73
   3  -3   3  109.36    3.75
  -3   3   3  101.40    3.85
  -3  -3  -3  112.81    3.69
   3  -3   3  106.41    3.72
   3  -3   3  108.50    3.92
   3   3  -3  108.49    3.81
   3  -3   3  107.11    3.68
  -3   3   3  111.62    3.79
   3   3  -3  108.55    3.94
  -3  -3  -3  114.56    3.70
  -3   3   3  107.28    3.73
   3  -3   3  107.87    3.84
   3   3  -3  112.64    3.80
  -3  -3  -3  111.15    3.74
  -3  -3  -3  113.22    3.71
   3   3  -3  107.89    3.73
  -3   3   3  106.18    3.73
  -3   3  -3  108.81    3.89
  -3   3  -3  110.58    3.70
   3  -3  -3  110.86    3.69
  -3  -3   3  110.72    3.69
   3   3   3  109.08    3.63
   3  -3  -3  108.11    3.80
  -3   3  -3  103.98    3.80
   3  -3  -3  109.39    3.71
   3  -3  -3  105.44    3.77
   3  -3  -3  111.36    3.74
  -3   3  -3  105.64    3.72
   3  -3  -3  111.57    3.69
   3  -3  -3  103.71    3.67
   3   3   3  111.16    3.64
  -3   3  -3  109.31    3.71
  -3   3  -3  102.24    3.81
   3   3   3  114.15    3.78
   3  -3  -3  108.56    3.77
   3   3   3  110.39    3.74
   3  -3  -3  106.04    3.73
  -3  -3   3  110.03    3.66
   3   3   3  114.18    3.74
   3   3   3  115.75    3.77
  -3  -3   3  105.40    3.71
   3   3   3  116.91    3.80
  -3   3  -3  107.82    3.65
  -3   3  -3  111.20    3.85
   3  -3  -3  107.50    3.66
  -3  -3   3  112.71    3.78
  -3   3  -3  105.02    3.70
  -3  -3   3  110.79    3.70
  -3   3  -3  103.87    3.83
  -3   3  -3  111.43    3.67
   3  -3  -3  109.57    3.68
   3  -3  -3   99.85    3.69
   3   3   3  107.04    3.75
   3  -3  -3  111.51    3.61
  -3   3  -3  107.08    3.83
   4   3  -3   43.78    1.67
  -4  -3  -3   44.13    1.72
   4  -3   3   40.41    1.53
  -4  -3  -3   42.20    1.58
   4   3  -3   43.24    1.88
  -4  -3  -3   42.05    1.58
  -4   3   3   41.66    1.65
   4  -3   3   43.39    1.65
  -4  -3  -3   43.35    1.62
  -4   3   3   40.65    1.59
  -4  -3  -3   44.42    1.65
   4  -3   3   41.15    1.60
   4   3  -3   43.58    1.55
   4   3  -3   42.34    1.64
  -4   3   3   41.26    1.66
   4  -3   3   41.78    1.75
  -4  -3  -3   44.31    1.65
  -4   3   3   44.58    1.66
   4  -3   3   41.98    1.63
  -4  -3  -3   46.14    1.59
   4   3  -3   43.99    1.65
   4   3  -3   45.35    1.58
  -4   3   3   41.59    1.54
   4  -3   3   41.67    1.64
   4  -3   3   43.13    1.62
  -4  -3  -3   44.68    1.53
  -4   3   3   40.20    1.74
  -4  -3  -3   45.09    1.63
   4   3  -3   40.24    1.92
  -4  -3  -3   45.36    1.59
   4  -3   3   42.48    1.86
   4   3  -3   37.85    1.66
  -4  -3  -3   42.73    1.60
  -4  -3  -3   42.05    1.62
   4  -3   3   40.36    1.65
   4   3  -3   43.25    1.68
  -4   3   3   42.40    1.64
   4   3  -3   43.56    1.71
  -4   3  -3   41.52    1.80
   4   3   3   46.37    1.56
   4  -3  -3   42.01    1.58
   4   3   3   42.79    1.62
  -4   3  -3   41.43    1.53
  -4  -3   3   42.42    1.64
  -4   3  -3   42.06    1.58
   4   3   3   39.33    1.53
   4  -3  -3   42.19    1.64
   4   3   3   44.41    1.66
   4  -3  -3   43.43    1.58
  -4   3  -3   39.10    2.13
   4  -3  -3   40.14    1.54
  -4  -3   3   43.43    1.64
   4   3   3   46.20    1.73
   4  -3  -3   42.41    1.66
  -4  -3   3   41.32    1.56
   4   3   3   43.98    1.57
  -4   3  -3   41.13    1.56
  -4   3  -3   39.39    1.75
  -4   3  -3   41.39    1.60
  -4   3  -3   42.03    1.52
  -4  -3   3   42.98    1.66
  -4  -3   3   43.97    1.56
   4  -3  -3   42.06    1.57
   4   3   3   42.99    1.69
   4  -3  -3   41.76    1.69
   4  -3  -3   41.20    1.63
   4  -3  -3   43.43    1.62
   4  -3  -3   38.05    1.68
  -4   3  -3   40.12    1.73
  -4  -3   3   40.91    1.57
  -4  -3   3   40.23    1.66
   4  -3  -3   41.58    1.49
  -4  -3   3   44.55    1.69
   4   3   3   41.81    1.63
  -4  -3   3   39.48    1.74
   4  -3  -3   43.74    1.60
   4   3   3   43.50    1.70
  -4   3  -3   42.33    1.74
  -4   3  -3   41.40    1.73
   5   3  -3    8.96    0.58
   5   3  -3    9.72    0.40
   5   3  -3   10.26    0.64
   5   3  -3    8.65    0.77
  -5   3   3    8.92    0.58
  -5  -3  -3    9.89    0.57
  -5   3   3    9.69    0.52
   5   3  -3    9.63    0.54
  -5  -3  -3    9.91    0.41
   5  -3   3   10.55    1.35
  -5   3   3    9.57    0.52
   5   3  -3    9.24    0.72
  -5  -3  -3    9.74    0.56
   5  -3   3    8.54    0.59
  -5  -3  -3    9.63    0.49
  -5  -3  -3    9.56    0.52
  -5   3   3    9.03    0.63
  -5  -3  -3    9.73    0.57
  -5   3   3    8.07    0.73
   5   3  -3   10.93    1.26
   5   3  -3   10.11    0.65
   5  -3   3    8.82    0.68
  -5  -3  -3    9.32    0.76
  -5   3   3    9.16    1.38
   5  -3   3    9.05    0.56
   5   3  -3    9.18    0.44
  -5  -3  -3   10.28    0.46
   5   3  -3   10.30    0.60
   5   3  -3    9.85    0.57
  -5  -3  -3   10.23    0.52
  -5  -3  -3    9.52    0.90
   5   3   3    9.63    0.60
   5  -3  -3   10.48    0.61
   5  -3  -3    8.97    0.54
  -5   3  -3    8.80    0.64
   5  -3  -3    9.08    0.41
   5  -3  -3    8.49    0.48
  -5  -3   3    9.97    0.63
   5   3   3    9.34    0.60
   5  -3  -3    9.71    0.63
   5   3   3    9.20    0.58
   5  -3  -3    9.79    0.77
  -5   3  -3    8.65    0.71
  -5  -3   3   10.20    0.79
  -5   3  -3    8.90    0.70
  -5   3  -3    9.64    0.55
  -5   3  -3    9.02    0.54
   5  -3  -3    9.43    0.39
  -5   3  -3    8.64    0.40
  -5   3  -3    9.30    0.43
  -5   3  -3    7.37    0.91
   5  -3  -3   10.29    0.76
  -5  -3   3    9.90    0.57
  -5  -3   3    9.18    0.55
  -5  -3   3    9.40    0.54
   5  -3  -3   10.37    0.56
  -5   3  -3    8.94    0.39
  -5  -3   3    9.09    0.62
   5   3   3    9.31    0.55
  -5   3  -3    9.49    0.58
   6   3  -3    8.14    0.40
   6   3  -3    6.97    0.54
  -6  -3  -3    7.59    0.36
  -6  -3  -3    7.25    0.50
   6   3  -3    7.75    0.63
  -6  -3  -3    7.35    0.58
  -6  -3  -3    6.36    0.48
  -6   3   3    7.80    0.52
  -6  -3  -3    8.29    0.58
  -6   3   3    8.14    0.52
  -6   3   3    8.58    0.69
   6   3  -3    7.55    0.34
   6   3  -3    7.16    0.59
  -6  -3  -3    7.62    0.40
   6  -3   3    7.34    0.53
  -6   3   3    8.82    0.54
   6  -3   3    8.74    0.60
  -6  -3  -3    7.58    0.48
   6  -3  -3    8.18    0.39
  -6   3  -3    7.74    0.78
   6   3   3    7.95    0.59
   6  -3  -3    9.07    0.65
  -6   3  -3    7.51    0.34
   6   3   3    7.52    0.60
  -6  -3   3    8.50    0.90
   6  -3  -3    7.42    0.54
   6   3   3    7.92    0.99
  -6  -3   3    7.80    0.36
   6  -3  -3    8.19    0.61
  -6   3  -3    7.69    0.72
   6   3   3    7.87    0.61
  -6   3  -3    8.19    0.36
   6  -3  -3    7.58    0.34
   6  -3  -3    7.93    0.35
  -6  -3   3    8.41    0.65
  -6   3  -3    7.73    0.39
  -6  -3   3    8.61    0.53
  -6   3  -3    8.30    0.54
   6  -3  -3    8.78    0.53
  -7   3   3    4.21    0.62
   7  -3   3    4.42    0.25
   7  -3   3    3.83    0.52
   7   3  -3    3.86    0.25
   7   3  -3    4.45    0.56
  -7  -3  -3    3.43    0.20
  -7   3   3    4.09    0.54
   7   3  -3    4.14    0.20
  -7  -3  -3    3.90    0.22
  -7  -3  -3    3.90    0.21
  -7  -3  -3    3.86    0.27
   7   3  -3    2.86    0.65
  -7  -3  -3    4.46    0.71
  -7   3  -3    4.26    0.23
   7  -3  -3    4.41    0.21
   7  -3  -3    4.25    0.25
   7  -3  -3    3.98    0.69
  -7   3  -3    3.80    0.57
   7  -3  -3    3.49    0.76
  -7  -3   3    4.42    0.92
  -7  -3   3    3.86    0.23
   7   3   3    3.46    0.66
   7  -3  -3    4.41    0.25
   7  -3  -3    3.05    0.55
  -7  -3   3    3.76    0.44
   7  -3  -3    4.13    0.74
  -7   3  -3    4.33    0.96
  -7   3  -3    4.29    1.03
   7  -3  -3    4.17    0.23
   8   3  -3    0.36    0.45
   8   3  -3    1.11    0.14
   8   3  -3    1.21    0.38
   8  -3   3    1.03    0.34
   8   3  -3    0.91    0.50
  -8  -3  -3    0.93    0.36
  -8  -3  -3    1.11    0.11
   8  -3   3    1.41    0.13
  -8  -3  -3    1.15    0.10
  -8  -3  -3    1.06    0.14
   8  -3   3    1.60    0.52
  -8  -3   3    1.31    0.12
  -8   3  -3    1.62    0.48
  -8   3  -3    1.18    0.11
   8  -3  -3    1.33    0.13
  -8  -3   3    1.40    0.40
   8  -3  -3    0.86    0.42
   8  -3  -3    1.00    0.32
   8   3   3    1.27    0.46
   8  -3  -3    1.16    0.09
   8  -3  -3    1.67    0.21
   8  -3  -3    1.29    0.13
  -8   3  -3    0.81    0.31
   9   3  -3    1.26    0.11
  -9   3   3    1.07    0.09
   9  -3   3    1.16    0.10
  -9   3  -3    1.30    0.09
  -9  -3   3    1.38    0.10
   9  -3  -3    1.26    0.11
   0   4  -3    2.20    0.26
   0  -4  -3    1.55    0.24
   0  -4  -3    1.50    0.37
   0   4  -3    1.78    0.30
   0   4  -3    1.72    0.32
   0  -4   3    1.48    0.33
   0   4  -3    2.19    0.21
   0  -4   3    2.03    0.25
   0   4  -3    1.34    0.25
   0  -4   3    1.59    0.22
   0   4  -3    1.48    0.23
   0  -4  -3    1.82    0.21
   0  -4   3    1.91    0.27
   0  -4  -3    1.58    0.19
   0  -4  -3    2.11    0.17
   0  -4  -3    1.74    0.30
   0  -4  -3    1.96    0.18
   0   4   3    1.59    0.15
   0   4   3    1.77    0.25
   0   4  -3    1.66    0.32
   0  -4  -3    1.71    0.18
   0  -4  -3    2.27    0.15
   0  -4  -3    1.78    0.18
   0  -4  -3    1.92    0.21
   0   4  -3    1.69    0.19
   0   4   3    2.16    0.27
   0   4  -3    1.95    0.30
   0   4   3    2.23    0.20
   0   4  -3    1.62    0.25
   0   4   3    1.29    0.36
   0  -4  -3    1.55    0.22
   0  -4  -3    1.63    0.17
   0   4   3    1.88    0.24
   0  -4   3    1.86    0.31
   0  -4   3    1.85    0.23
   0  -4  -3    1.79    0.24
   0  -4   3    1.73    0.16
   0  -4   3    1.59    0.23
   0   4  -3    1.79    0.27
   0  -4   3    1.87    0.39
   0  -4  -3    2.07    0.20
   0  -4  -3    2.12    0.31
   0  -4   3    2.05    0.24
   0   4  -3    1.62    0.24
   1   4  -3   14.49    0.69
   1   4  -3   14.16    0.72
  -1   4   3   14.20    0.61
   1   4  -3   13.67    0.69
   1  -4   3   13.73    0.64
  -1  -4  -3   13.49    0.58
  -1  -4  -3   14.10    0.58
   1  -4   3   13.39    0.66
  -1   4   3   14.02    0.56
   1  -4   3   13.59    0.77
   1  -4   3   13.83    0.64
   1   4  -3   13.97    0.69
  -1  -4  -3   15.20    0.61
  -1  -4  -3   14.36    0.70
  -1  -4  -3   14.05    0.60
   1   4  -3   13.28    0.78
  -1   4   3   13.62    0.67
  -1  -4  -3   13.92    0.54
  -1  -4  -3   13.31    0.61
  -1   4   3   15.11    0.60
  -1  -4  -3   13.35    0.64
   1  -4   3   14.08    0.65
   1   4  -3   14.02    0.57
  -1  -4  -3   14.01    0.60
   1  -4   3   14.14    0.72
   1   4  -3   14.49    0.62
  -1  -4  -3   13.85    0.78
  -1  -4  -3   14.31    0.67
   1  -4   3   12.62    0.86
  -1   4   3   14.73    0.76
   1   4  -3   14.02    0.67
   1   4  -3   14.26    0.64
   1  -4   3   13.79    0.62
   1   4  -3   14.78    0.70
   1   4  -3   13.70    0.61
  -1  -4  -3   14.02    0.57
  -1   4   3   13.34    0.63
  -1  -4  -3   13.84    0.70
   1   4  -3   14.04    0.60
   1  -4   3   12.78    0.61
  -1   4  -3   13.89    0.78
  -1  -4   3   14.30    0.74
  -1   4  -3   13.64    0.67
   1  -4  -3   13.66    0.60
  -1  -4   3   14.21    0.70
   1   4   3   14.45    0.69
  -1  -4   3   13.85    0.68
   1  -4  -3   14.37    0.68
  -1   4  -3   14.09    0.63
  -1   4  -3   14.89    0.73
  -1   4  -3   13.64    0.71
  -1   4  -3   13.69    0.65
  -1   4  -3   13.10    0.59
  -1   4  -3   14.43    0.72
  -1   4  -3   13.88    0.63
  -1  -4   3   13.69    0.66
   1  -4  -3   14.36    0.64
  -1   4  -3   13.61    0.74
   1  -4  -3   15.07    0.70
  -1  -4   3   13.81    0.58
   1  -4  -3   14.14    0.54
  -1  -4   3   14.09    0.65
   1   4   3   15.54    0.66
   1  -4  -3   14.14    0.60
   1   4   3   14.54    0.57
  -1  -4   3   15.04    0.65
   1  -4  -3   14.71    0.80
   1  -4  -3   14.93    0.67
  -1  -4   3   15.48    0.73
  -1   4  -3   13.46    0.67
  -1   4  -3   12.97    0.70
   1  -4  -3   14.38    0.60
  -1  -4   3   14.98    0.66
  -1  -4   3   13.42    0.57
  -1  -4   3   13.80    0.63
   1   4   3   13.95    0.65
  -1   4  -3   13.60    0.72
  -1  -4   3   13.62    0.59
   1   4   3   14.47    0.76
   1  -4  -3   13.54    0.65
   1  -4  -3   15.34    0.62
   1  -4  -3   14.63    0.63
   1   4   3   13.99    0.65
   1   4   3   13.96    0.61
   1  -4  -3   14.69    0.54
   1  -4  -3   14.89    0.59
  -2  -4  -3   13.21    0.59
   2  -4   3   13.22    0.58
   2  -4   3   12.94    0.62
   2   4  -3   12.40    0.66
   2  -4   3   14.58    0.77
   2  -4   3   12.26    0.62
   2  -4   3   14.30    0.81
   2   4  -3   13.41    0.58
  -2  -4  -3   12.41    0.62
   2  -4   3   12.94    0.60
   2   4  -3   13.31    0.68
  -2  -4  -3   12.72    0.57
  -2   4   3   12.81    0.54
   2   4  -3   11.73    0.62
  -2  -4  -3   12.50    0.56
   2   4  -3   11.81    0.78
  -2   4   3   12.69    0.76
  -2  -4  -3   12.33    0.64
  -2  -4  -3   12.28    0.57
  -2  -4  -3   12.72    0.58
   2   4  -3   12.05    0.57
   2  -4   3   12.48    0.61
   2  -4   3   11.61    0.62
  -2  -4  -3   12.60    0.63
  -2   4   3   12.45    0.59
  -2  -4  -3   12.97    0.68
  -2  -4  -3   13.84    0.53
   2   4  -3   13.23    0.69
   2   4  -3   12.33    0.65
   2   4  -3   12.22    0.59
  -2  -4  -3   13.06    0.56
  -2  -4  -3   12.65    0.53
   2  -4   3   12.82    0.67
  -2   4   3   12.84    0.63
   2   4  -3   13.25    0.63
  -2  -4  -3   12.38    0.58
  -2   4   3   12.79    0.65
  -2  -4   3   12.34    0.63
  -2   4  -3   11.84    0.71
   2  -4  -3   13.74    0.59
  -2   4  -3   12.85    0.64
  -2  -4   3   11.94    0.59
   2  -4  -3   11.44    0.62
  -2  -4   3   12.95    0.63
   2  -4  -3   13.27    0.58
  -2  -4   3   13.08    0.63
  -2  -4   3   12.52    0.55
   2   4   3   12.86    0.64
   2  -4  -3   12.96    0.65
   2  -4  -3   12.71    0.59
  -2   4  -3   12.06    0.56
   2   4   3   13.09    0.67
   2   4   3   12.30    0.63
   2  -4  -3   13.25    0.51
   2   4   3   12.36    0.62
  -2  -4   3   13.18    0.68
   2  -4  -3   12.80    0.58
   2  -4  -3   11.89    0.64
   2   4   3   12.87    0.71
  -2   4  -3   12.75    0.64
   2   4   3   12.70    0.54
  -2   4  -3   12.26    0.71
   2  -4  -3   13.35    0.67
   2  -4  -3   12.98    0.62
  -2  -4   3   13.04    0.60
   2  -4  -3   13.17    0.56
  -2  -4   3   12.55    0.70
  -2   4  -3   12.70    0.60
  -2   4  -3   12.39    0.78
  -2   4  -3   12.96    0.72
  -2   4  -3   12.08    0.76
  -2  -4   3   13.09    0.62
  -2   4  -3   12.80    0.60
   3  -4   3   87.68    3.05
   3  -4   3   87.79    3.30
   3   4  -3   78.88    3.07
   3   4  -3   92.75    3.24
  -3  -4  -3   86.20    3.02
  -3  -4  -3   88.31    2.94
  -3  -4  -3   88.07    3.02
  -3   4   3   83.44    3.06
   3   4  -3   86.40    3.05
  -3   4   3   83.60    3.23
   3   4  -3   90.19    3.14
  -3  -4  -3   88.77    3.08
   3  -4   3   84.07    3.03
   3   4  -3   86.68    2.99
   3   4  -3   87.93    3.05
   3  -4   3   86.84    3.05
  -3  -4  -3   81.84    3.12
   3   4  -3   84.55    3.06
   3   4  -3   84.71    3.02
  -3  -4  -3   91.16    3.02
  -3  -4  -3   90.74    3.00
   3  -4   3   86.37    3.16
  -3   4   3   88.31    3.10
  -3   4   3   86.32    2.97
  -3  -4  -3   87.11    2.99
   3  -4   3   85.91    3.06
   3  -4   3   88.76    2.99
  -3  -4  -3   89.20    3.04
   3   4  -3   83.30    3.29
  -3  -4  -3   88.20    3.01
   3   4  -3   89.97    3.11
  -3   4   3   86.95    3.02
   3  -4   3   86.94    3.07
   3  -4   3   89.56    3.03
   3   4   3   88.71    3.12
  -3   4  -3   82.32    3.00
   3  -4  -3   87.55    2.90
  -3   4  -3   84.06    3.00
   3  -4  -3   86.22    2.97
   3   4   3   88.56    3.09
  -3  -4   3   88.68    3.11
  -3   4  -3   82.51    3.23
   3  -4  -3   86.32    3.09
  -3  -4   3   86.47    2.99
   3   4   3   86.82    3.05
   3  -4  -3   81.98    3.03
  -3   4  -3   88.47    3.27
   3  -4  -3   87.88    2.98
  -3   4  -3   87.57    2.94
   3  -4  -3   87.25    3.13
  -3   4  -3   87.39    3.17
   3   4   3   86.52    3.07
   3  -4  -3   81.45    2.98
   3   4   3   90.05    3.08
  -3   4  -3   83.70    3.14
  -3  -4   3   88.27    3.05
  -3  -4   3   83.46    3.01
   3   4   3   87.59    3.09
   3  -4  -3   80.24    3.08
   3  -4  -3   85.88    2.98
  -3   4  -3   85.92    2.98
   3   4   3   89.09    3.16
   3  -4  -3   86.70    2.96
  -3  -4   3   84.53    2.94
  -3  -4   3   87.25    3.01
  -3  -4   3   85.24    2.98
  -3  -4   3   86.72    3.32
   3   4   3   84.75    2.94
  -3   4  -3   83.79    2.99
   3  -4  -3   86.55    3.07
  -3  -4   3   85.45    3.11
  -4  -4  -3   16.81    0.68
   4   4  -3   15.67    0.77
   4  -4   3   13.80    0.81
   4   4  -3   15.83    0.77
  -4  -4  -3   16.55    0.74
   4   4  -3   15.18    1.19
   4  -4   3   15.70    0.84
  -4   4   3   16.71    0.91
   4  -4   3   14.36    0.79
   4  -4   3   15.75    0.77
   4  -4   3   15.84    1.24
  -4  -4  -3   16.28    0.93
  -4   4   3   16.02    0.87
   4   4  -3   16.15    0.84
   4  -4   3   16.02    0.84
   4   4  -3   16.42    0.82
  -4  -4  -3   16.47    0.76
   4   4  -3   17.03    0.93
  -4   4   3   15.50    0.84
  -4   4   3   16.19    0.71
  -4  -4  -3   17.20    0.87
  -4  -4  -3   16.28    0.72
  -4   4   3   15.15    0.78
   4   4  -3   14.41    0.91
  -4  -4  -3   16.31    0.77
  -4   4   3   16.12    1.03
   4  -4   3   15.25    0.70
   4  -4   3   16.34    0.81
   4   4  -3   14.14    0.89
  -4   4   3   15.99    0.74
   4   4  -3   16.32    0.71
   4   4  -3   15.80    0.79
  -4  -4  -3   16.21    0.72
  -4   4  -3   12.99    1.38
  -4  -4   3   15.67    0.74
  -4   4  -3   16.24    0.63
   4   4   3   16.16    0.83
   4  -4  -3   13.29    0.88
   4  -4  -3   15.60    0.73
  -4  -4   3   14.98    0.74
   4   4   3   16.78    0.73
  -4   4  -3   15.08    0.72
   4   4   3   16.61    0.93
   4  -4  -3   14.83    0.78
  -4   4  -3   16.50    0.75
  -4  -4   3   16.80    0.95
  -4   4  -3   15.27    0.74
  -4   4  -3   16.47    0.95
   4  -4  -3   15.49    0.72
  -4  -4   3   15.93    0.76
  -4  -4   3   16.15    0.71
  -4   4  -3   14.94    0.74
   4  -4  -3   14.66    0.91
  -4  -4   3   14.88    0.81
   4   4   3   16.26    0.92
  -4   4  -3   15.55    1.03
   4   4   3   16.92    0.81
  -4   4  -3   16.37    0.65
  -4  -4   3   15.09    0.80
  -4   4  -3   14.12    1.07
   4  -4  -3   15.12    0.60
  -4  -4   3   14.95    0.75
   4  -4  -3   15.16    0.72
   4  -4  -3   15.88    0.67
   4  -4  -3   16.28    0.87
  -4  -4   3   16.37    0.97
  -4   4  -3   14.79    0.91
   4   4   3   16.64    0.93
   4  -4  -3   15.81    0.74
   4  -4  -3   16.85    0.85
   5   4  -3   65.69    2.31
   5  -4   3   66.69    2.38
  -5   4   3   67.69    2.43
  -5  -4  -3   75.02    2.83
  -5   4   3   64.56    2.28
   5   4  -3   63.71    2.72
   5  -4   3   69.13    2.48
  -5  -4  -3   66.37    2.26
  -5  -4  -3   66.85    2.44
  -5  -4  -3   65.63    2.36
   5   4  -3   69.20    2.27
  -5  -4  -3   67.10    2.39
  -5  -4  -3   70.21    2.42
  -5  -4  -3   68.80    2.29
   5   4  -3   64.35    2.51
  -5   4   3   67.44    2.47
   5   4  -3   65.16    2.38
  -5   4   3   66.64    2.55
   5   4  -3   68.28    2.52
  -5  -4  -3   69.04    2.28
   5   4  -3   65.48    2.53
  -5  -4  -3   67.94    2.35
   5   4  -3   66.76    2.34
   5   4  -3   67.27    2.49
  -5  -4   3   68.88    2.46
  -5   4  -3   67.50    2.26
  -5   4  -3   69.65    2.33
  -5  -4   3   65.21    2.28
   5   4   3   75.21    2.90
   5   4   3   68.43    2.46
   5  -4  -3   68.03    2.47
   5  -4  -3   67.10    2.27
   5  -4  -3   68.24    2.38
  -5  -4   3   66.86    2.53
   5  -4  -3   66.65    2.46
  -5   4  -3   67.49    2.29
   5  -4  -3   68.27    2.27
  -5  -4   3   65.30    2.44
   5  -4  -3   66.70    2.30
  -5  -4   3   69.00    2.43
   5  -4  -3   69.64    2.44
  -5  -4   3   61.67    2.48
  -5   4  -3   66.21    2.69
  -5   4  -3   67.61    2.77
  -5   4  -3   66.28    2.42
   6  -4   3   14.99    0.83
  -6   4   3   15.83    0.80
   6   4  -3   14.42    0.63
   6   4  -3   14.34    0.57
  -6  -4  -3   14.29    0.81
  -6  -4  -3   15.92    0.77
  -6  -4  -3   16.43    0.62
  -6  -4  -3   15.92    0.60
   6   4  -3   14.63    0.65
   6   4  -3   14.14    0.91
  -6   4   3   16.18    0.80
  -6   4   3   14.16    0.99
   6   4  -3   14.25    0.91
   6   4  -3   15.05    0.87
  -6   4   3   15.50    0.60
   6   4  -3   15.88    0.86
   6  -4   3   15.83    0.85
  -6  -4  -3   15.66    0.67
  -6   4   3   15.89    0.80
  -6  -4  -3   14.71    0.75
  -6   4   3   15.76    0.89
  -6  -4  -3   15.05    0.58
  -6  -4  -3   15.34    0.76
  -6  -4  -3   16.48    0.83
   6   4   3   15.91    0.90
   6  -4  -3   16.33    0.92
  -6   4  -3   15.26    0.57
  -6  -4   3   15.41    0.94
   6  -4  -3   15.51    0.60
   6  -4  -3   15.61    0.82
  -6   4  -3   14.30    1.08
   6  -4  -3   16.38    0.80
  -6   4  -3   16.38    0.81
   6   4   3   15.25    0.90
   6  -4  -3   15.36    0.93
  -6   4  -3   15.57    1.04
   6  -4  -3   14.65    0.63
  -6  -4   3   15.66    0.85
  -6  -4   3   14.32    0.76
  -6   4  -3   15.62    0.64
   6  -4  -3   15.26    0.78
   6  -4  -3   14.61    0.80
  -6   4  -3   15.94    0.61
   6   4   3   15.97    0.89
   6  -4  -3   15.05    0.62
  -6  -4   3   15.21    0.61
   7  -4   3    7.39    0.36
  -7   4   3    8.53    1.17
  -7  -4  -3    6.19    1.00
  -7  -4  -3    7.00    0.30
   7   4  -3    6.67    0.61
  -7  -4  -3    7.13    0.45
  -7  -4  -3    7.73    0.33
   7   4  -3    7.30    0.41
  -7   4   3    8.00    0.64
  -7   4   3    7.51    0.66
   7  -4   3    8.16    0.62
   7   4  -3    5.54    0.66
   7   4  -3    7.57    0.76
  -7  -4  -3    6.85    0.55
  -7  -4   3    8.35    0.89
   7  -4  -3    7.34    0.31
   7  -4  -3    7.38    0.84
  -7  -4   3    8.05    0.34
  -7   4  -3    8.93    1.03
  -7  -4   3    7.77    0.55
  -7   4  -3    7.31    0.34
   7  -4  -3    7.74    0.76
   7  -4  -3    7.30    0.66
   7  -4  -3    7.68    0.36
  -7   4  -3    6.83    0.55
   7   4   3    7.16    0.70
  -7   4  -3    6.46    0.29
   8  -4   3   39.28    1.38
  -8  -4  -3   39.49    1.34
   8   4  -3   41.13    1.41
  -8   4  -3   39.35    1.35
   8  -4  -3   37.95    1.36
   8  -4  -3   39.68    1.32
  -8  -4   3   39.28    1.36
   8  -4  -3   41.66    1.36
   8  -4  -3   40.33    1.36
   0   5  -3   10.07    0.63
   0   5  -3   10.75    0.70
   0   5   3   10.56    0.54
   0  -5  -3   11.33    0.54
   0  -5  -3    9.90    0.52
   0  -5   3    9.56    0.80
   0  -5   3   10.90    0.58
   0  -5  -3   10.76    0.50
   0  -5   3   11.09    0.79
   0  -5  -3    9.75    0.60
   0   5   3   10.83    0.61
   0  -5  -3   10.64    0.52
   0  -5   3    9.70    0.53
   0   5  -3    8.76    0.98
   0  -5  -3   10.93    0.52
   0   5  -3   10.44    0.66
   0  -5   3   10.60    0.69
   0  -5  -3   10.71    0.46
   0   5   3   10.80    0.63
   0  -5  -3   10.95    0.51
   0   5  -3   10.76    0.54
   0   5   3    9.50    0.58
   0  -5   3   10.42    0.57
   0   5  -3   10.60    0.52
   0  -5  -3   10.90    0.54
   0   5  -3   11.47    0.62
   0   5  -3   10.25    0.63
   0  -5   3   10.19    0.59
   0  -5  -3   10.70    0.62
   0  -5   3   10.92    0.55
   0   5  -3   10.42    0.63
   0   5   3   10.46    0.72
   0  -5  -3   10.76    0.59
   0  -5  -3   10.70    0.60
   0  -5   3   10.68    0.58
   0  -5   3   10.85    0.62
   0   5  -3   10.44    0.56
   0   5  -3   10.19    0.56
   0   5   3   11.05    0.60
   0   5   3   10.73    0.49
   1   5  -3   34.58    1.51
   1  -5   3   35.60    1.33
   1   5  -3   31.99    1.60
  -1   5   3   36.66    1.30
  -1  -5  -3   34.80    1.28
  -1   5   3   36.98    1.39
  -1   5   3   35.88    1.44
   1   5  -3   34.55    1.45
   1   5  -3   34.69    1.30
   1   5  -3   34.05    1.34
   1  -5   3   34.37    1.38
  -1   5   3   36.22    1.40
   1  -5   3   35.37    1.36
   1   5  -3   34.31    1.33
   1  -5   3   35.66    1.60
   1   5  -3   35.23    1.43
  -1  -5  -3   34.02    1.31
  -1   5   3   35.06    1.35
  -1  -5  -3   35.44    1.32
   1  -5   3   35.12    1.37
  -1  -5  -3   36.29    1.25
   1   5  -3   34.32    1.42
  -1  -5  -3   33.84    1.39
  -1  -5  -3   35.29    1.34
   1   5  -3   32.59    1.40
   1  -5   3   35.83    1.42
   1  -5   3   36.53    1.35
  -1  -5  -3   32.25    1.41
  -1  -5  -3   32.47    1.30
  -1  -5  -3   35.60    1.32
  -1  -5  -3   34.63    1.45
   1  -5   3   36.03    1.35
  -1  -5  -3   34.95    1.29
   1  -5   3   35.62    1.42
  -1   5   3   34.85    1.58
  -1  -5  -3   32.99    1.40
  -1  -5   3   35.47    1.53
   1   5   3   35.33    1.56
  -1   5  -3   35.16    1.30
  -1   5  -3   35.34    1.40
  -1   5  -3   34.22    1.63
   1   5   3   31.81    1.30
   1  -5  -3   34.29    1.42
   1   5   3   33.78    1.44
  -1  -5   3   34.53    1.44
  -1  -5   3   32.75    1.25
   1  -5  -3   34.76    1.28
  -1   5  -3   35.44    1.43
  -1   5  -3   35.42    1.33
  -1   5  -3   35.59    1.54
  -1   5  -3   33.90    1.47
   1  -5  -3   35.59    1.31
   1  -5  -3   34.72    1.36
   1  -5  -3   34.46    1.39
  -1   5  -3   34.85    1.46
   1   5   3   32.31    1.37
  -1  -5   3   35.37    1.36
   1  -5  -3   37.04    1.24
  -1  -5   3   32.94    1.34
  -1  -5   3   33.35    1.36
   1  -5  -3   36.74    1.44
   1  -5  -3   34.21    1.31
  -1   5  -3   35.09    1.34
   1  -5  -3   34.31    1.33
  -1   5  -3   34.69    1.45
   1   5   3   34.82    1.28
  -1   5  -3   34.74    1.34
   1  -5  -3   34.01    1.33
  -1   5  -3   34.18    1.45
  -1  -5   3   33.71    1.34
  -1  -5   3   36.42    1.32
   1   5   3   33.06    1.36
   1   5   3   35.35    1.40
  -1  -5   3   35.86    1.36
   2  -5   3   58.30    2.10
   2  -5   3   57.08    2.19
   2  -5   3   57.96    2.11
  -2  -5  -3   59.43    1.98
  -2   5   3   58.09    2.02
   2  -5   3   58.62    2.39
   2   5  -3   56.60    2.07
  -2   5   3   57.57    2.07
   2  -5   3   57.26    2.08
   2   5  -3   50.80    2.04
  -2  -5  -3   56.31    2.05
  -2  -5  -3   51.83    2.09
   2   5  -3   55.44    2.02
  -2   5   3   56.22    2.10
  -2  -5  -3   57.31    2.02
   2   5  -3   56.71    2.43
  -2  -5  -3   59.23    2.15
   2   5  -3   58.01    2.05
   2   5  -3   56.34    2.17
   2  -5   3   56.50    2.07
  -2  -5  -3   57.75    2.06
  -2  -5  -3   56.07    2.03
  -2   5   3   51.98    2.41
  -2  -5  -3   58.42    2.06
  -2  -5  -3   58.88    2.04
   2   5  -3   56.25    2.12
   2  -5   3   56.44    2.08
   2   5  -3   53.75    2.20
   2  -5   3   60.87    2.06
   2  -5   3   59.01    2.12
   2   5  -3   56.57    2.12
   2   5  -3   55.68    2.18
  -2   5  -3   56.70    2.14
  -2   5  -3   56.53    2.35
  -2  -5   3   55.58    2.18
   2  -5  -3   57.59    2.20
   2  -5  -3   59.96    2.01
  -2  -5   3   56.76    2.11
   2  -5  -3   59.34    2.10
   2   5   3   57.40    2.53
  -2   5  -3   58.40    2.30
   2   5   3   58.79    2.05
  -2  -5   3   60.88    2.34
  -2  -5   3   58.14    2.10
   2   5   3   58.90    2.19
  -2  -5   3   56.35    2.03
   2   5   3   57.19    2.24
   2  -5  -3   59.75    2.08
  -2   5  -3   56.56    2.16
  -2  -5   3   58.97    2.13
  -2   5  -3   58.89    2.28
   2  -5  -3   58.09    2.08
   2  -5  -3   58.22    2.20
  -2  -5   3   55.35    2.13
  -2  -5   3   57.67    2.32
   2  -5  -3   56.31    2.05
  -2   5  -3   56.38    2.05
  -2  -5   3   58.98    2.13
  -2   5  -3   57.05    2.25
   2   5   3   57.76    2.18
   2   5   3   58.48    2.16
   2  -5  -3   59.49    2.11
  -2   5  -3   58.46    2.47
  -2  -5   3   56.45    2.11
  -2   5  -3   58.14    2.11
  -2   5  -3   60.52    2.12
   3   5  -3   47.29    1.83
   3   5  -3   42.39    2.21
   3   5  -3   45.03    1.93
  -3  -5  -3   42.77    1.72
   3   5  -3   44.66    1.69
   3   5  -3   47.23    1.75
  -3   5   3   48.95    1.83
   3  -5   3   47.79    1.75
   3   5  -3   46.33    1.88
   3   5  -3   44.82    1.79
  -3   5   3   48.78    1.79
   3  -5   3   50.11    2.17
  -3  -5  -3   48.01    1.74
   3  -5   3   50.19    1.85
   3  -5   3   47.52    1.78
   3  -5   3   48.65    1.78
   3  -5   3   48.49    1.81
   3   5  -3   46.57    1.73
   3   5  -3   46.32    1.78
  -3  -5  -3   46.44    1.68
   3  -5   3   48.28    1.84
  -3  -5  -3   48.02    1.79
  -3   5   3   51.02    1.75
  -3  -5  -3   46.85    1.76
  -3  -5  -3   49.20    2.28
  -3  -5  -3   47.11    1.62
   3  -5   3   44.79    2.21
   3   5  -3   47.60    1.61
   3   5  -3   45.71    1.91
  -3  -5  -3   48.92    1.75
  -3  -5  -3   48.54    1.69
  -3  -5  -3   47.41    1.74
   3  -5   3   44.52    1.84
  -3  -5   3   47.54    1.80
  -3  -5   3   46.29    2.02
   3  -5  -3   49.26    1.76
   3  -5  -3   48.06    1.62
  -3   5  -3   48.23    1.75
  -3  -5   3   45.61    1.92
  -3  -5   3   47.31    1.80
   3   5   3   47.58    1.85
  -3   5  -3   45.18    2.02
  -3  -5   3   43.59    1.85
  -3   5  -3   47.41    1.78
   3  -5  -3   46.89    1.87
   3   5   3   47.56    1.73
  -3   5  -3   46.50    2.12
  -3   5  -3   47.70    1.80
  -3  -5   3   46.56    1.77
   3  -5  -3   49.83    1.78
  -3   5  -3   45.98    1.62
   3   5   3   48.11    1.87
   3  -5  -3   49.69    1.74
   3  -5  -3   48.03    1.61
   3  -5  -3   48.14    1.68
   3  -5  -3   43.94    1.64
  -3   5  -3   47.43    1.99
  -3   5  -3   45.29    1.93
  -3  -5   3   45.47    1.71
   3   5   3   52.65    2.70
  -3  -5   3   45.80    1.79
  -3   5  -3   47.97    1.79
  -3   5  -3   47.33    1.60
  -3  -5   3   42.58    1.82
   3  -5  -3   49.94    1.76
  -4   5   3   11.98    0.62
  -4  -5  -3   11.34    0.72
   4   5  -3   10.32    0.58
  -4  -5  -3   11.19    0.45
   4  -5   3   11.13    0.60
   4   5  -3   11.04    0.73
  -4  -5  -3   11.72    0.53
   4   5  -3   10.87    0.48
   4   5  -3   10.36    0.69
  -4  -5  -3   10.92    0.59
   4   5  -3   11.10    0.45
   4  -5   3   10.85    0.44
  -4  -5  -3   11.52    0.56
  -4   5   3   11.77    0.69
  -4  -5  -3   11.70    0.49
   4  -5   3   11.96    0.75
  -4  -5  -3   11.70    0.64
   4  -5   3   12.33    0.66
   4   5  -3   10.11    0.52
  -4  -5  -3   11.40    0.47
   4   5  -3   11.44    0.70
   4   5  -3    9.52    0.75
  -4  -5  -3   11.62    0.64
  -4  -5   3   12.20    0.69
  -4   5  -3   11.52    0.73
   4   5   3   11.52    0.77
  -4   5  -3   11.64    0.48
  -4   5  -3   11.99    0.92
   4  -5  -3   11.33    0.74
  -4  -5   3   10.77    0.65
   4  -5  -3   12.11    0.65
  -4   5  -3   11.39    0.64
  -4  -5   3   10.81    0.74
   4   5   3   11.36    0.62
   4  -5  -3   11.06    0.46
   4  -5  -3   11.80    0.46
  -4  -5   3   10.66    0.59
  -4   5  -3   11.62    0.67
  -4   5  -3   11.44    0.45
  -4  -5   3   10.50    0.46
  -4   5  -3   11.89    0.50
   4  -5  -3   12.09    0.62
   4  -5  -3   10.58    0.55
   4  -5  -3   11.49    0.48
   4  -5  -3   11.35    0.46
   4  -5  -3   12.12    0.65
  -4   5  -3   10.22    0.84
  -5  -5  -3   29.02    1.20
  -5   5   3   28.93    1.31
  -5  -5  -3   30.62    1.25
   5   5  -3   32.03    1.22
  -5  -5  -3   31.59    1.28
   5   5  -3   32.35    1.42
   5   5  -3   30.19    1.34
   5  -5   3   30.65    1.25
  -5  -5  -3   30.41    1.31
  -5  -5  -3   30.38    1.28
  -5  -5  -3   29.19    1.23
   5  -5   3   30.33    1.31
   5   5  -3   30.70    1.41
  -5   5   3   33.04    1.33
   5   5  -3   31.57    1.26
   5   5  -3   29.02    1.34
   5  -5   3   31.02    1.34
  -5   5   3   30.90    1.26
  -5  -5   3   30.45    1.41
  -5   5  -3   30.03    1.59
   5  -5  -3   28.53    1.38
   5  -5  -3   30.62    1.25
   5  -5  -3   27.18    1.24
   5   5   3   32.18    1.31
  -5   5  -3   27.91    1.50
   5  -5  -3   30.11    1.21
   5   5   3   31.70    1.40
  -5  -5   3   30.40    1.25
  -5   5  -3   30.99    1.29
   5   5   3   31.85    1.40
  -5   5  -3   30.88    1.29
   5  -5  -3   30.12    1.29
  -5  -5   3   30.46    1.30
   5  -5  -3   30.72    1.28
  -5  -5   3   31.49    1.31
   6   5  -3   17.55    0.95
   6   5  -3   17.73    0.63
  -6   5   3   17.23    0.95
   6  -5   3   16.57    0.92
   6   5  -3   18.78    0.74
   6   5  -3   18.59    1.06
  -6   5   3   15.52    0.88
  -6  -5  -3   17.13    0.96
   6   5  -3   18.17    0.71
  -6  -5  -3   17.32    0.89
  -6  -5  -3   17.83    0.65
   6  -5   3   17.59    0.69
  -6   5   3   17.57    0.91
  -6  -5  -3   18.11    0.86
  -6  -5  -3   18.03    0.75
   6  -5   3   18.31    0.93
   6   5  -3   19.46    1.00
  -6  -5  -3   18.46    0.68
  -6   5   3   17.82    0.68
  -6  -5  -3   17.98    0.94
  -6   5   3   18.07    0.97
  -6  -5  -3   18.47    0.69
   6  -5  -3   16.41    0.87
  -6   5  -3   19.91    1.32
  -6  -5   3   18.87    0.86
   6  -5  -3   18.45    0.67
  -6   5  -3   16.03    1.14
  -6   5  -3   16.91    0.61
   6   5   3   16.66    1.49
   6   5   3   17.19    0.99
  -6  -5   3   17.53    0.67
  -6  -5   3   17.55    0.95
   6  -5  -3   17.61    0.69
   6  -5  -3   17.36    1.03
   6   5   3   18.26    1.01
  -6   5  -3   17.88    0.68
  -6   5  -3   18.46    0.91
   6  -5  -3   18.06    0.86
   6  -5  -3   19.11    0.95
   6  -5  -3   17.06    0.89
   7  -5   3   19.67    0.98
   7   5  -3   19.78    0.73
  -7  -5  -3   16.82    1.02
  -7  -5  -3   19.11    0.69
  -7  -5  -3   18.38    0.87
  -7  -5  -3   19.36    0.75
   7  -5   3   17.82    0.69
  -7  -5  -3   18.13    0.67
  -7  -5  -3   17.48    0.91
   7  -5  -3   17.83    0.70
   7  -5  -3   18.92    0.70
  -7  -5   3   19.31    0.70
   7  -5  -3   17.79    0.87
  -7  -5   3   19.12    0.90
   7  -5  -3   18.98    0.67
   7   5   3   19.06    1.04
  -7   5  -3   19.20    0.70
   7   5   3   19.09    1.08
  -7   5  -3   21.88    1.14
   8  -5   3    2.59    0.15
  -8  -5  -3    2.73    0.14
   8   5   3    2.90    0.18
  -8   5  -3    2.58    0.14
  -8  -5   3    2.61    0.14
   0  -6  -3   11.83    0.58
   0  -6  -3   11.12    0.58
   0  -6  -3   10.44    0.70
   0   6  -3   11.05    0.62
   0  -6  -3   11.87    0.74
   0  -6  -3   10.91    0.47
   0   6   3   11.42    0.57
   0   6  -3   10.95    0.54
   0  -6  -3   12.89    0.49
   0  -6   3   11.64    0.63
   0  -6  -3   11.76    0.61
   0  -6  -3   11.96    0.57
   0  -6  -3   12.16    0.53
   0  -6   3   10.92    0.63
   0   6  -3   10.95    1.02
   0   6  -3   11.02    0.77
   0   6   3   12.64    0.67
   0   6  -3   11.79    0.68
   0  -6  -3   11.65    0.65
   0   6   3   11.06    0.63
   0  -6   3   12.30    0.67
   0   6  -3   12.29    0.53
   0   6  -3   10.91    0.70
   0   6   3   11.62    0.74
   1   6  -3   61.10    2.37
  -1  -6  -3   62.65    2.40
  -1  -6  -3   64.31    2.16
  -1   6   3   63.68    2.22
   1   6  -3   62.12    2.57
  -1  -6  -3   61.01    2.18
  -1   6   3   62.46    2.27
   1  -6   3   61.61    2.26
  -1  -6  -3   61.63    2.20
  -1   6   3   63.43    2.32
  -1  -6  -3   62.51    2.22
   1   6  -3   62.23    2.37
  -1  -6  -3   61.97    2.26
   1  -6   3   60.47    2.24
   1   6  -3   62.31    2.26
  -1  -6  -3   60.58    2.22
   1  -6   3   62.55    2.26
   1   6  -3   60.49    2.13
   1  -6   3   58.35    2.21
   1   6   3   62.59    2.24
   1   6   3   62.54    2.19
   1   6   3   60.09    2.30
  -1  -6   3   63.42    2.26
  -1   6  -3   59.72    2.57
  -1   6  -3   64.29    2.24
   1  -6  -3   61.62    2.14
   1  -6  -3   62.51    2.18
   1  -6  -3   59.53    2.20
  -1   6  -3   62.23    2.32
  -1   6  -3   60.27    2.14
  -1   6  -3   59.72    2.41
  -1   6  -3   57.46    2.63
   1  -6  -3   61.94    2.06
  -1   6  -3   56.39    2.47
   1  -6  -3   59.65    2.20
   1  -6  -3   61.25    2.20
  -1  -6   3   62.25    2.26
  -1   6  -3   61.57    2.26
   1  -6  -3   64.47    2.25
   1  -6  -3   62.50    2.37
  -2  -6  -3   64.42    2.19
   2  -6   3   64.76    2.36
  -2  -6  -3   65.77    2.36
   2  -6   3   64.20    2.18
   2   6  -3   64.19    2.29
  -2   6   3   65.36    2.32
  -2  -6  -3   64.36    2.26
  -2  -6  -3   65.02    2.28
   2  -6   3   63.62    2.34
   2  -6   3   65.50    2.38
   2   6  -3   64.98    2.17
  -2   6   3   66.77    2.44
  -2  -6  -3   63.96    2.20
   2  -6   3   63.61    2.33
   2   6  -3   61.61    2.44
  -2   6   3   63.56    2.38
   2   6  -3   62.97    2.21
  -2  -6  -3   66.20    2.31
  -2  -6  -3   65.38    2.33
   2   6  -3   65.94    2.50
  -2  -6  -3   63.09    2.35
  -2  -6  -3   67.68    2.34
   2   6  -3   68.27    2.36
   2  -6  -3   63.15    2.36
  -2   6  -3   62.03    2.36
  -2  -6   3   67.21    2.40
   2  -6  -3   65.82    2.31
  -2   6  -3   59.93    2.31
  -2   6  -3   63.29    2.41
  -2   6  -3   65.75    2.53
  -2   6  -3   63.35    2.57
  -2   6  -3   64.40    2.17
  -2  -6   3   67.63    2.38
  -2  -6   3   62.89    2.28
   2   6   3   69.91    2.49
   2  -6  -3   65.83    2.33
   2  -6  -3   63.99    2.19
   2  -6  -3   64.47    2.20
   2  -6  -3   65.04    2.26
   2  -6  -3   65.65    2.18
   2   6   3   64.27    2.44
   2  -6  -3   66.22    2.50
   2  -6  -3   65.62    2.34
  -2   6  -3   63.95    2.38
  -3  -6  -3   17.03    0.84
   3  -6   3   15.57    0.79
  -3   6   3   16.47    0.89
   3   6  -3   18.76    0.96
  -3  -6  -3   17.29    0.80
  -3  -6  -3   17.37    0.66
  -3  -6  -3   17.19    0.81
   3  -6   3   15.88    0.86
   3  -6   3   16.93    0.85
  -3  -6  -3   17.80    0.80
  -3  -6  -3   17.44    0.84
  -3   6   3   16.99    0.87
   3   6  -3   17.88    0.82
  -3   6   3   16.86    0.80
   3   6  -3   16.98    0.74
  -3  -6  -3   18.36    0.76
   3   6  -3   18.06    0.64
   3  -6  -3   17.89    0.96
  -3   6  -3   15.92    0.93
   3   6   3   18.03    0.81
  -3  -6   3   17.20    0.85
   3  -6  -3   16.12    0.82
   3  -6  -3   18.51    0.68
   3  -6  -3   15.34    0.79
  -3  -6   3   19.57    1.09
   3  -6  -3   16.57    0.74
  -3  -6   3   17.91    0.85
  -3   6  -3   16.37    0.62
   3   6   3   17.58    0.94
   3  -6  -3   16.80    0.81
  -3   6  -3   15.78    1.07
  -3   6  -3   16.99    0.86
  -3   6  -3   16.43    0.83
   3  -6  -3   17.27    0.78
  -3  -6   3   17.39    0.65
   3   6   3   17.81    0.93
   3  -6  -3   15.98    0.64
  -4   6   3   41.22    1.63
   4  -6   3   38.88    1.45
  -4  -6  -3   40.93    1.56
  -4  -6  -3   43.61    1.48
  -4  -6  -3   43.81    1.64
   4  -6   3   42.07    1.69
   4   6  -3   41.44    1.49
  -4  -6  -3   42.20    1.61
   4  -6   3   40.73    1.61
  -4  -6  -3   43.28    1.66
   4   6  -3   42.58    1.74
  -4  -6  -3   44.09    1.56
  -4   6   3   41.42    1.69
  -4  -6  -3   44.74    1.64
   4  -6   3   42.42    1.71
  -4  -6  -3   39.89    1.46
  -4  -6  -3   42.63    1.68
  -4  -6  -3   43.84    1.48
   4   6  -3   42.13    1.56
   4   6  -3   42.36    1.81
  -4   6   3   42.00    1.72
   4   6  -3   42.31    1.43
   4   6  -3   42.36    1.62
  -4  -6   3   42.43    1.65
   4  -6  -3   42.27    1.65
  -4   6  -3   43.30    1.98
   4  -6  -3   42.67    1.78
  -4  -6   3   43.37    1.47
   4  -6  -3   42.23    1.46
  -4  -6   3   42.50    1.68
   4  -6  -3   42.64    1.65
   4  -6  -3   41.09    1.60
  -4  -6   3   41.17    1.60
  -4   6  -3   39.98    1.47
  -4   6  -3   41.54    1.67
   4   6   3   43.74    1.80
   4   6   3   42.32    1.78
   4  -6  -3   40.09    1.57
   4  -6  -3   39.46    1.63
   4   6   3   41.55    1.66
   4  -6  -3   44.52    1.48
  -4   6  -3   41.80    1.42
  -4   6  -3   43.69    1.91
  -4   6  -3   41.90    1.68
   4  -6  -3   42.09    1.45
   5   6  -3   16.96    1.19
   5   6  -3   21.84    0.84
  -5  -6  -3   20.66    0.83
   5  -6   3   20.95    1.01
   5   6  -3   19.71    0.69
  -5   6   3   21.28    1.00
   5  -6   3   19.50    1.05
  -5  -6  -3   19.44    0.93
  -5   6   3   20.18    1.03
  -5   6   3   20.35    0.98
  -5  -6  -3   19.33    0.72
  -5   6   3   20.08    0.77
   5   6  -3   19.77    1.08
  -5  -6  -3   20.26    0.97
  -5  -6  -3   20.23    0.75
  -5  -6  -3   19.12    1.00
   5  -6   3   18.80    0.94
   5  -6   3   20.04    0.72
  -5  -6  -3   20.79    0.76
  -5  -6  -3   21.00    0.94
  -5  -6  -3   17.62    0.97
   5   6  -3   20.98    1.17
   5   6   3   20.83    1.09
  -5   6  -3   17.24    0.99
  -5  -6   3   19.23    0.92
   5   6   3   21.18    1.09
   5  -6  -3   20.28    1.11
  -5  -6   3   19.70    0.74
  -5  -6   3   21.38    0.99
   5  -6  -3   20.67    0.74
   5   6   3   18.11    1.25
   5  -6  -3   18.50    1.10
   5  -6  -3   18.43    0.91
  -5   6  -3   18.02    1.32
   5  -6  -3   21.27    0.73
   5  -6  -3   20.45    0.96
  -5   6  -3   20.25    1.33
   5  -6  -3   19.73    0.90
   5  -6  -3   20.22    0.76
  -5   6  -3   19.93    0.75
  -5   6  -3   20.61    1.00
   6  -6   3    1.65    0.14
  -6  -6  -3    1.82    0.39
   6   6  -3    1.13    0.66
  -6  -6  -3    0.98    0.29
   6   6  -3    1.67    0.17
  -6  -6  -3    1.66    0.13
  -6   6   3    1.37    0.41
   6   6  -3    2.59    0.67
  -6   6   3    1.63    0.13
   6  -6   3    1.24    0.38
  -6  -6  -3    1.83    0.42
  -6  -6  -3    1.45    0.12
   6  -6  -3    1.62    0.16
  -6   6  -3    1.68    0.13
   6  -6  -3    1.62    0.11
   6  -6  -3    2.28    0.50
  -6  -6   3    1.61    0.13
  -6  -6   3    0.88    0.36
   6   6   3    1.45    0.40
   6  -6  -3    1.34    0.35
  -6   6  -3    1.99    0.44
   6  -6  -3    1.39    0.42
   6   6   3    1.78    0.44
   6  -6  -3    1.62    0.12
  -6  -6   3    2.26    0.48
   7  -6   3    2.16    0.14
  -7   6   3    2.34    0.13
  -7  -6  -3    1.99    0.12
   7   6  -3    2.33    0.17
  -7  -6  -3    2.02    0.16
  -7   6  -3    2.08    0.14
   7  -6  -3    2.08    0.13
   7   6   3    2.32    0.20
  -7  -6   3    2.00    0.16
   0   7  -3   24.95    0.98
   0  -7  -3   24.07    1.08
   0   7  -3   23.74    1.19
   0  -7   3   24.97    1.08
   0   7   3   26.16    1.06
   0  -7   3   26.51    1.13
   0   7  -3   25.27    0.87
   0  -7  -3   24.09    0.90
   0  -7  -3   23.55    1.04
   0   7   3   23.90    1.12
   0  -7  -3   24.40    0.88
   0  -7  -3   24.89    1.02
   0  -7  -3   23.30    1.20
   0   7  -3   24.07    1.29
   0  -7  -3   24.34    0.91
   0  -7  -3   24.71    0.99
   0   7  -3   25.99    1.11
   0   7   3   25.52    1.17
   0  -7  -3   24.68    0.91
   0  -7   3   25.07    0.90
   0  -7  -3   25.15    1.05
  -1   7   3    6.07    0.43
   1   7  -3    4.96    0.67
   1  -7   3    5.64    0.54
  -1  -7  -3    5.56    0.52
  -1   7   3    5.48    0.50
  -1  -7  -3    5.18    0.40
   1  -7   3    5.68    0.55
   1  -7   3    4.94    0.34
  -1  -7  -3    4.96    0.37
   1   7  -3    5.23    0.24
  -1  -7  -3    4.78    0.27
  -1  -7  -3    4.59    0.43
   1   7  -3    4.98    0.35
   1  -7   3    5.86    0.45
  -1  -7  -3    4.57    0.34
  -1  -7  -3    5.14    0.43
  -1  -7  -3    5.73    0.29
   1   7  -3    5.88    0.47
  -1  -7  -3    4.84    0.58
  -1   7   3    5.43    0.52
   1   7  -3    4.93    0.53
  -1  -7   3    5.31    0.45
  -1   7  -3    5.70    0.58
   1  -7  -3    5.73    0.46
   1   7   3    5.03    0.53
   1  -7  -3    4.79    0.59
   1   7   3    5.20    0.57
   1  -7  -3    5.78    0.41
  -1   7  -3    6.38    0.61
   1  -7  -3    5.60    0.39
   1  -7  -3    6.11    0.35
  -1   7  -3    5.70    0.35
   1  -7  -3    5.59    0.45
  -1   7  -3    5.56    0.48
   1  -7  -3    5.39    0.29
   1   7   3    5.02    0.33
  -1   7  -3    5.86    0.25
  -1   7  -3    5.66    0.29
   1  -7  -3    5.88    0.29
  -1  -7   3    4.67    0.27
   1  -7  -3    5.47    0.44
   1   7   3    5.59    0.52
   1   7   3    5.24    0.46
   1  -7  -3    5.89    0.26
   1   7   3    5.05    0.72
  -1  -7   3    5.23    0.50
  -1   7  -3    5.74    0.73
   2   7  -3   20.48    0.70
   2  -7   3   19.17    0.72
  -2   7   3   19.50    0.90
  -2  -7  -3   19.38    0.73
  -2  -7  -3   19.37    0.96
   2   7  -3   20.05    0.92
  -2  -7  -3   20.45    0.91
   2  -7   3   18.81    0.94
  -2  -7  -3   20.19    0.75
   2   7  -3   18.73    1.06
  -2  -7  -3   18.94    0.92
  -2  -7  -3   20.10    0.75
  -2   7   3   19.77    1.00
   2  -7   3   20.29    0.91
  -2   7   3   18.28    0.96
   2   7  -3   19.77    1.10
   2   7  -3   19.29    0.83
  -2  -7  -3   20.07    0.88
  -2  -7  -3   19.00    0.84
   2  -7   3   19.62    0.97
   2  -7  -3   19.19    0.71
   2  -7  -3   18.63    0.72
   2   7   3   19.35    0.79
  -2   7  -3   18.86    0.67
   2   7   3   21.10    1.04
   2  -7  -3   17.74    0.89
  -2   7  -3   18.74    1.01
   2  -7  -3   19.02    0.71
   2   7   3   20.19    1.08
  -2   7  -3   17.76    0.73
  -2   7  -3   17.64    0.78
   2  -7  -3   18.70    0.82
   2  -7  -3   19.52    0.73
   2   7   3   20.11    0.99
   2  -7  -3   18.77    0.85
  -2   7  -3   17.69    1.19
   2  -7  -3   18.95    0.91
   2   7   3   20.67    0.92
  -2   7  -3   20.94    0.96
   2  -7  -3   19.32    0.89
  -2  -7   3   19.93    0.91
  -2  -7   3   18.44    0.92
   2  -7  -3   18.56    1.03
  -2   7  -3   19.16    0.92
   3   7  -3    9.00    0.59
  -3  -7  -3    9.23    0.40
  -3   7   3    9.86    0.61
   3   7  -3   10.85    0.78
  -3   7   3    7.99    0.66
  -3  -7  -3    8.96    0.55
   3  -7   3    8.57    0.57
   3   7  -3    9.22    0.34
  -3  -7  -3    8.39    0.63
  -3  -7  -3    9.00    0.39
  -3  -7  -3    9.40    0.57
   3   7  -3    8.77    0.80
  -3  -7  -3    8.79    0.61
   3   7  -3    9.87    0.49
   3  -7   3    8.90    0.38
  -3  -7  -3    9.36    0.55
  -3  -7  -3    8.52    0.39
   3  -7   3    8.30    0.64
  -3   7   3    9.38    0.65
  -3   7  -3    9.77    1.07
   3  -7  -3    8.64    0.60
  -3   7  -3    8.76    0.40
   3  -7  -3    9.16    0.40
   3  -7  -3    9.09    0.53
   3  -7  -3    8.97    0.38
   3  -7  -3    8.81    0.40
   3   7   3    9.28    0.47
  -3  -7   3   10.06    0.61
  -3   7  -3    9.15    0.62
   3   7   3    8.86    0.76
   3  -7  -3    9.53    0.60
  -3   7  -3    9.06    0.65
   3  -7  -3    8.97    0.58
   3  -7  -3    8.85    0.54
   3   7   3    9.69    0.70
   3   7   3   10.53    0.70
   3  -7  -3    9.67    0.76
   3  -7  -3    9.45    0.39
   3   7   3    8.27    0.70
  -3   7  -3    8.73    0.33
  -3  -7   3    8.90    0.63
  -4   7   3    2.20    0.40
  -4  -7  -3    3.21    0.50
   4  -7   3    3.23    0.40
   4   7  -3    3.52    0.58
  -4   7   3    3.83    0.55
  -4  -7  -3    3.43    0.20
  -4  -7  -3    3.25    0.72
   4  -7   3    3.07    0.17
  -4  -7  -3    3.14    0.38
  -4  -7  -3    2.88    0.37
   4   7  -3    2.92    0.53
  -4  -7  -3    3.42    0.20
  -4  -7  -3    3.17    0.64
   4   7  -3    3.38    0.68
   4   7  -3    3.30    0.25
  -4   7   3    2.52    0.46
   4  -7   3    2.39    0.48
   4  -7  -3    3.24    0.17
  -4  -7   3    2.55    0.58
  -4  -7   3    3.11    0.56
   4  -7  -3    3.03    0.36
   4   7   3    2.79    0.49
  -4   7  -3    2.56    0.64
  -4   7  -3    3.25    0.20
   4  -7  -3    2.88    0.42
   4  -7  -3    2.89    0.75
   4  -7  -3    3.08    0.18
   4   7   3    2.82    0.66
   4   7   3    3.07    0.24
   4   7   3    3.19    0.70
   4   7   3    3.45    0.54
  -4  -7   3    3.29    0.47
   4  -7  -3    3.51    0.59
  -4   7  -3    3.10    0.49
   4  -7  -3    3.27    0.42
  -5   7   3    7.66    0.86
  -5  -7  -3   10.13    0.97
   5  -7   3    8.82    0.95
  -5   7   3    9.51    0.40
  -5   7   3   10.35    0.94
   5   7  -3    9.59    0.46
   5  -7   3    9.12    0.37
  -5  -7  -3    9.83    0.45
   5   7  -3    8.62    0.93
  -5  -7  -3    9.30    0.38
  -5  -7  -3    8.79    0.70
  -5  -7  -3    9.36    0.39
  -5  -7   3    8.73    0.37
   5  -7  -3    9.16    0.38
   5   7   3    9.53    0.45
  -5  -7   3    9.57    1.01
  -5   7  -3    9.05    0.38
   5  -7  -3    9.07    0.36
   5  -7  -3    8.71    0.37
   5  -7  -3    7.48    0.70
   5  -7  -3    8.94    0.62
  -6  -7  -3    8.43    0.34
  -6  -7  -3    8.49    0.37
  -6   7   3    8.27    0.34
   6  -7  -3    8.66    0.32
  -6   7  -3    8.44    0.34
   6   7   3    8.48    0.40
  -6  -7   3    8.13    0.33
   0  -8   3   24.88    0.88
   0  -8  -3   25.96    0.90
   0   8  -3   24.74    0.96
   0  -8   3   23.70    1.13
   0  -8  -3   23.38    1.02
   0   8   3   25.07    1.18
   0  -8   3   25.82    1.10
   0  -8  -3   23.57    1.08
   0   8   3   25.79    1.25
   0  -8  -3   24.05    1.01
   0  -8  -3   23.42    1.09
   0  -8  -3   23.62    1.06
   0   8  -3   23.44    1.23
   0  -8  -3   25.73    0.90
   0   8  -3   24.73    1.12
   0   8   3   25.16    1.23
   0  -8  -3   24.29    0.89
   0  -8  -3   24.07    0.87
  -1  -8  -3    5.93    0.28
  -1  -8  -3    5.94    0.28
   1   8  -3    5.70    0.88
  -1  -8  -3    5.31    0.48
   1   8  -3    5.57    0.67
   1   8  -3    6.11    0.35
  -1  -8  -3    5.59    0.48
   1   8  -3    5.86    0.52
  -1   8   3    5.99    0.58
   1  -8   3    5.60    0.49
   1  -8   3    5.87    0.27
  -1  -8  -3    6.09    0.44
  -1  -8  -3    6.15    0.29
  -1  -8  -3    5.87    0.51
  -1   8  -3    7.75    0.96
   1  -8  -3    5.93    0.26
  -1   8  -3    5.73    0.39
   1  -8  -3    5.05    0.50
  -1   8  -3    5.62    0.52
   1  -8  -3    5.43    0.52
   1   8   3    5.80    0.61
  -1   8  -3    7.02    0.77
   1  -8  -3    6.25    0.49
  -1  -8   3    5.18    0.49
  -1  -8   3    5.18    0.53
   1  -8  -3    5.91    0.27
   1  -8  -3    5.75    0.28
  -1  -8   3    5.81    0.27
   1  -8  -3    5.31    0.46
   1   8   3    6.30    0.78
   1  -8  -3    5.32    0.41
   1   8   3    4.10    0.83
   1  -8  -3    6.01    0.28
   2   8  -3    0.98    0.45
  -2  -8  -3    0.92    0.12
   2  -8   3    0.41    0.25
  -2   8   3    0.48    0.30
  -2   8   3    0.84    0.38
  -2  -8  -3    0.34    0.30
  -2  -8  -3    1.18    0.28
  -2  -8  -3    0.78    0.13
   2  -8   3    0.74    0.39
  -2  -8  -3    0.83    0.33
   2  -8   3    0.62    0.09
  -2  -8  -3    1.31    0.49
  -2   8   3    0.28    0.31
   2   8  -3    0.97    0.30
   2   8  -3    0.66    0.19
   2   8  -3    0.49    0.36
  -2  -8  -3    0.59    0.29
   2  -8  -3    0.99    0.11
  -2  -8   3    0.59    0.27
   2  -8  -3    0.48    0.25
   2   8   3    0.75    0.15
   2   8   3    0.94    0.39
   2  -8  -3    0.80    0.32
  -2   8  -3    0.80    0.12
   2  -8  -3    1.40    0.52
   2   8   3    0.50    0.37
   2  -8  -3    0.82    0.10
   2   8   3    0.69    0.43
   2  -8  -3    0.95    0.12
  -2  -8   3    0.61    0.33
  -2   8  -3    0.52    0.14
   2  -8  -3    0.98    0.43
  -2   8  -3    1.17    0.42
   2  -8  -3    0.33    0.30
   2  -8  -3    0.72    0.28
   2   8   3    0.74    0.52
  -3  -8  -3    0.00    0.24
  -3  -8  -3   -0.10    0.50
   3  -8   3    0.27    0.38
  -3  -8  -3    0.09    0.41
  -3  -8  -3    0.42    0.21
   3   8  -3   -0.33    0.48
  -3  -8  -3    0.38    0.08
  -3   8   3    0.25    0.40
  -3   8   3    0.27    0.32
   3   8  -3    0.15    0.35
   3  -8   3    0.17    0.24
   3  -8  -3    0.58    0.21
   3  -8  -3    0.54    0.07
   3   8   3    0.65    0.48
   3  -8  -3    0.49    0.09
  -3  -8   3    0.59    0.33
  -3  -8   3    0.53    0.08
   3   8   3    0.84    0.48
   3  -8  -3    0.25    0.24
   3   8   3    0.45    0.12
  -3   8  -3    0.53    0.09
   3  -8  -3    0.76    0.26
   3   8   3    0.53    0.55
   3  -8  -3    0.56    0.10
   3  -8  -3    0.54    0.08
  -3  -8   3    0.99    0.35
  -3   8  -3    0.40    0.40
  -3   8  -3    0.65    0.41
  -4  -8  -3    2.90    0.16
  -4  -8  -3    3.05    0.17
   4  -8   3    2.91    0.16
   4   8  -3    3.06    0.22
  -4   8   3    2.97    0.19
  -4  -8  -3    3.33    0.17
   4   8   3    3.16    0.22
   4  -8  -3    3.24    0.17
  -4   8  -3    2.84    0.17
  -4  -8   3    2.73    0.15
   4  -8  -3    3.05    0.18
   4  -8  -3    3.36    0.16
   5   8  -3    1.10    0.12
  -5   8   3    1.08    0.09
   5  -8   3    1.04    0.08
  -5  -8  -3    1.09    0.07
  -5  -8  -3    1.00    0.09
   5   8   3    1.19    0.12
  -5   8  -3    1.08    0.09
   5  -8  -3    0.97    0.10
   5  -8  -3    0.95    0.07
   0   9  -3    6.84    0.35
   0  -9  -3    6.89    0.28
   0  -9  -3    7.11    0.28
   0  -9   3    6.97    0.29
   0  -9  -3    6.50    0.29
   0  -9  -3    6.78    0.30
   1   9  -3   25.07    0.95
  -1  -9  -3   24.96    0.89
   1  -9   3   25.40    0.88
  -1  -9  -3   26.29    0.88
  -1  -9  -3   24.50    0.89
   1  -9  -3   25.80    0.88
  -1   9  -3   25.75    0.92
   1  -9  -3   25.37    0.90
  -1  -9   3   24.72    0.88
  -2  -9  -3    1.22    0.09
  -2  -9  -3    1.34    0.13
   2   9  -3    1.08    0.12
  -2  -9  -3    1.25    0.10
   2  -9   3    1.26    0.09
   2  -9  -3    1.07    0.08
  -2  -9   3    1.20    0.12
   2  -9  -3    0.97    0.10
  -2   9  -3    1.06    0.11
   2   9   3    1.10    0.18
   3  -9   3    0.59    0.07
  -3  -9  -3    0.74    0.06
   3   9  -3    0.71    0.11
  -3   9   3    0.68    0.10
  -3  -9  -3    0.66    0.07
   3  -9  -3    0.55    0.05
  -3   9  -3    0.72    0.09
   3   9   3    0.70    0.10
   3  -9  -3    0.58    0.07
   0   0   4   24.49    0.93
   0   0  -4   25.97    0.95
   0   0  -4   24.17    0.95
   0   0   4   24.92    0.96
   0   0   4   25.08    0.91
   0   0  -4   26.09    0.99
   0   0  -4   25.49    0.86
   0   0   4   25.36    0.95
   0   0  -4   25.41    0.94
   0   0   4   25.81    0.87
   0   0  -4   25.01    1.00
   0   0  -4   26.88    0.96
   0   0  -4   25.83    0.93
   0   0  -4   25.69    0.93
   0   0  -4   24.15    0.89
   0   0  -4   24.62    0.90
   0   0  -4   24.08    0.93
   0   0  -4   25.38    0.89
  -1   0  -4   60.16    2.15
  -1   0   4   62.43    2.07
   1   0  -4   60.45    2.06
  -1   0  -4   63.79    2.00
  -1   0  -4   61.23    2.12
   1   0  -4   60.72    2.06
  -1   0  -4   61.94    2.08
  -1   0   4   62.76    2.13
  -1   0  -4   58.13    2.03
   1   0  -4   63.37    1.98
  -1   0   4   63.97    2.03
  -1   0  -4   63.66    2.00
  -1   0  -4   59.92    2.16
   1   0   4   62.93    2.06
  -1   0   4   60.38    2.06
  -1   0   4   59.32    2.06
  -1   0   4   60.50    2.09
  -1   0  -4   59.83    2.09
   1   0  -4   63.02    2.05
  -1   0   4   57.88    2.02
  -1   0  -4   66.10    2.16
   1   0   4   59.24    2.02
  -1   0  -4   61.80    2.05
   1   0  -4   60.65    2.10
   1   0  -4   63.00    2.09
  -1   0  -4   59.05    2.08
  -1   0  -4   60.77    2.06
   1   0  -4   62.53    2.16
   1   0  -4   61.23    2.06
  -1   0  -4   60.20    2.04
  -1   0  -4   56.83    1.99
  -1   0  -4   60.93    1.99
   1   0  -4   59.39    1.98
  -1   0  -4   56.82    2.03
   1   0   4   56.53    2.05
   1   0  -4   61.43    2.08
  -1   0  -4   60.36    2.10
  -1   0   4   61.62    2.12
  -1   0   4   63.20    2.09
   1   0   4   59.96    2.11
   1   0   4   59.60    2.07
   1   0  -4   63.22    2.11
  -1   0  -4   61.12    2.07
   1   0  -4   63.91    2.10
   1   0   4   57.39    2.05
  -1   0   4   56.87    2.04
   1   0  -4   59.21    2.03
   1   0   4   60.17    2.12
   1   0  -4   61.37    2.12
   1   0  -4   61.29    2.12
   2   0   4    0.07    0.09
   2   0  -4    0.21    0.11
  -2   0   4    0.14    0.05
  -2   0   4   -0.01    0.08
   2   0   4    0.11    0.07
  -2   0  -4    0.11    0.06
   2   0   4    0.31    0.15
   2   0  -4    0.12    0.08
   2   0   4    0.03    0.07
   2   0  -4    0.14    0.10
   2   0   4    0.10    0.05
   2   0   4    0.12    0.08
   2   0  -4    0.21    0.11
  -2   0  -4    0.33    0.08
   2   0   4    0.18    0.15
  -2   0   4    0.18    0.09
   2   0  -4    0.10    0.05
   2   0  -4    0.20    0.13
   2   0  -4    0.13    0.05
  -2   0   4    0.20    0.25
   2   0  -4    0.13    0.05
  -2   0   4    0.16    0.09
  -2   0  -4    0.09    0.10
   2   0  -4    0.10    0.09
  -2   0   4    0.11    0.07
  -2   0  -4    0.13    0.12
   2   0   4    0.14    0.06
   2   0   4   -0.08    0.11
   2   0  -4    0.20    0.13
  -2   0  -4    0.10    0.10
  -2   0   4    0.38    0.11
  -2   0  -4    0.26    0.14
  -2   0  -4    0.11    0.05
  -2   0   4    0.22    0.09
  -2   0   4    0.16    0.08
  -2   0  -4    0.31    0.08
   2   0  -4    0.29    0.10
   2   0   4    0.22    0.12
  -2   0  -4    0.08    0.10
  -2   0  -4    0.33    0.09
  -3   0   4   21.01    0.86
   3   0   4   20.54    0.83
  -3   0   4   18.57    0.84
   3   0  -4   19.65    0.83
   3   0  -4   20.23    0.86
  -3   0  -4   19.33    0.81
  -3   0  -4   19.57    0.88
  -3   0  -4   19.85    0.83
   3   0   4   19.33    0.78
   3   0  -4   18.51    0.83
  -3   0  -4   19.29    0.89
   3   0   4   19.82    0.86
  -3   0  -4   19.32    0.80
   3   0  -4   19.55    0.75
  -3   0   4   20.56    0.87
  -3   0  -4   18.90    0.72
  -3   0   4   19.31    0.74
  -3   0  -4   20.22    0.78
  -3   0  -4   20.15    0.80
   3   0  -4   20.69    0.73
  -3   0  -4   19.74    0.87
   3   0   4   18.11    0.78
   3   0   4   19.89    0.75
   3   0  -4   18.88    0.82
   3   0  -4   17.73    0.77
  -3   0   4   20.65    0.84
   3   0  -4   18.99    0.83
   3   0  -4   19.47    0.86
  -3   0  -4   19.72    0.87
  -3   0  -4   19.99    0.73
  -3   0  -4   20.40    0.85
  -3   0   4   19.23    0.71
   3   0   4   19.37    0.83
  -3   0  -4   19.33    0.77
  -3   0  -4   20.51    0.81
   3   0  -4   19.53    0.87
   3   0   4   20.33    0.89
  -3   0  -4   18.38    0.72
  -3   0   4   20.00    0.78
   3   0   4   19.56    0.81
  -3   0  -4   20.64    0.80
   3   0  -4   19.86    0.78
   3   0  -4   19.39    0.77
   3   0  -4   19.75    0.87
   3   0  -4   19.47    0.71
   3   0  -4   20.44    0.74
   3   0   4   20.57    0.81
   4   0   4   21.58    0.91
   4   0   4   21.82    0.94
  -4   0   4   21.44    1.00
   4   0  -4   22.24    0.89
  -4   0   4   22.39    0.90
   4   0  -4   21.29    0.96
   4   0  -4   22.22    0.96
  -4   0  -4   23.68    1.04
  -4   0   4   21.71    0.93
   4   0  -4   22.14    0.85
  -4   0  -4   21.98    0.95
  -4   0   4   23.43    0.99
  -4   0   4   22.43    1.14
   4   0  -4   20.22    1.02
   4   0   4   21.66    0.93
  -4   0  -4   21.82    1.01
   4   0   4   21.60    0.97
  -4   0  -4   24.61    1.00
  -4   0  -4   22.27    0.89
   4   0   4   21.79    1.05
   4   0   4   21.25    0.91
   4   0  -4   19.94    0.85
  -4   0  -4   21.70    0.99
  -4   0   4   22.20    1.23
   4   0   4   25.09    1.00
  -4   0  -4   22.70    1.05
  -4   0  -4   22.40    0.94
  -4   0   4   21.16    0.97
   4   0  -4   21.20    1.00
  -4   0  -4   22.82    0.93
  -4   0  -4   21.70    0.84
  -4   0  -4   22.34    0.85
   4   0  -4   22.09    0.96
   4   0   4   23.18    1.08
   4   0  -4   22.00    0.89
  -5   0   4   12.64    0.80
   5   0   4   11.53    0.89
   5   0  -4   13.80    0.82
  -5   0  -4   12.22    0.77
  -5   0  -4   14.21    0.81
   5   0  -4   13.00    0.60
   5   0  -4   13.19    0.60
   5   0  -4   13.60    0.71
  -5   0  -4   12.14    0.73
  -5   0   4   13.13    0.64
  -5   0   4   13.22    0.73
   5   0  -4   13.11    0.69
  -5   0  -4   12.29    0.86
   5   0  -4   11.92    0.77
   5   0   4   12.44    0.68
   5   0   4   12.70    0.82
  -5   0  -4   12.86    0.58
  -5   0  -4   12.01    0.68
  -5   0  -4   13.09    0.71
  -5   0  -4   14.81    0.64
   5   0  -4   12.32    0.69
   5   0   4   13.29    0.66
  -5   0   4   13.70    0.61
  -5   0  -4   11.99    0.83
  -5   0   4   12.11    0.76
   5   0  -4   12.37    0.63
  -5   0  -4   12.30    0.79
   5   0   4   13.19    0.67
   5   0   4   11.76    0.73
   5   0  -4   12.11    0.64
  -5   0   4   13.15    0.72
   5   0   4   14.82    0.73
   5   0  -4   12.07    0.86
   5   0   4   12.61    0.72
  -5   0   4   12.82    0.81
   5   0   4   11.47    0.85
  -5   0  -4   12.30    0.64
  -6   0  -4    5.62    0.31
  -6   0  -4    5.74    0.41
   6   0  -4    6.84    0.58
  -6   0  -4    5.64    0.29
   6   0   4    5.63    0.58
   6   0   4    5.39    0.67
  -6   0  -4    5.63    0.27
  -6   0  -4    5.16    0.31
   6   0  -4    5.80    0.30
   6   0  -4    5.87    0.28
   6   0  -4    6.26    0.45
   6   0   4    5.57    0.70
  -6   0  -4    5.97    0.73
  -6   0  -4    6.46    0.51
   6   0  -4    6.04    0.46
   6   0  -4    5.60    0.46
   6   0  -4    4.83    0.31
  -6   0   4    6.24    0.60
   6   0  -4    5.64    0.33
  -6   0  -4    5.86    0.58
   6   0  -4    6.22    0.55
   7   0  -4   10.07    0.58
  -7   0  -4    9.26    0.69
  -7   0   4   10.20    0.62
  -7   0  -4    8.18    0.78
   7   0   4    8.72    0.87
  -7   0   4   10.35    0.75
  -7   0  -4    9.26    0.40
   7   0  -4   10.47    0.46
   7   0  -4    9.50    0.70
   7   0   4    9.56    0.70
   7   0  -4    9.35    0.67
  -7   0  -4    9.44    0.59
   7   0  -4   10.16    0.41
   7   0  -4    9.33    0.43
   7   0   4    8.90    0.65
  -7   0  -4    9.07    0.72
   7   0   4    9.51    0.44
   7   0   4    9.60    0.69
  -7   0  -4    9.75    0.41
   7   0  -4   10.42    0.47
  -7   0  -4    9.63    0.45
   7   0  -4    9.51    0.84
  -7   0   4   10.24    0.67
   7   0  -4   11.96    0.72
   7   0  -4   10.69    0.71
  -7   0  -4   10.54    0.84
   8   0   4   19.30    0.74
  -8   0  -4   20.68    0.76
   8   0  -4   20.53    0.77
   8   0  -4   19.93    0.76
   8   0  -4   19.14    1.04
   8   0  -4   18.36    0.88
   8   0   4   16.24    1.21
  -8   0  -4   19.05    0.70
  -8   0  -4   18.92    1.39
  -8   0   4   19.13    1.08
  -8   0  -4   18.31    1.05
   8   0   4   18.54    1.00
   8   0  -4   20.12    1.03
   8   0  -4   19.96    0.70
  -8   0  -4   19.93    0.71
  -8   0   4   19.37    0.94
  -9   0  -4    4.20    0.19
  -9   0   4    4.65    0.21
   9   0   4    4.42    0.22
   9   0  -4    4.20    0.24
   0   1  -4   55.68    1.81
   0   1   4   54.66    1.89
   0   1   4   56.49    1.85
   0  -1  -4   54.62    1.87
   0  -1  -4   50.61    1.75
   0  -1  -4   52.93    1.84
[truncated: 358,008 more chars]
