# Supplementary material for: Origin of biological homochirality by crystallization of an RNA precursor on a magnetic surface
Source: Sci Adv. 2023 Jun 7;9(23):eadg8274. doi: 10.1126/sciadv.adg8274 (PMC10246896; doi:10.1126/sciadv.adg8274)
Supplement: Supplementary file 3 — Data S1 to S3 [file sciadv.adg8274_data_s1_to_s3.zip › adg8274_Data_S2.cif]

 
data_L-RAO
 
_audit_creation_method            'SHELXL-2014/7'
_shelx_SHELXL_version_number      '2014/7'
_chemical_name_systematic         ?
_chemical_name_common             ?
_chemical_melting_point           ?
_chemical_formula_moiety          ?
_chemical_formula_sum
 'C6 H10 N2 O4' 
_chemical_formula_weight          174.16

loop_
 _atom_type_symbol
 _atom_type_description
 _atom_type_scat_dispersion_real
 _atom_type_scat_dispersion_imag
 _atom_type_scat_source
 'C'  'C'   0.0181   0.0091
 'International Tables Vol C Tables 4.2.6.8 and 6.1.1.4'
 'H'  'H'   0.0000   0.0000
 'International Tables Vol C Tables 4.2.6.8 and 6.1.1.4'
 'N'  'N'   0.0311   0.0180
 'International Tables Vol C Tables 4.2.6.8 and 6.1.1.4'
 'O'  'O'   0.0492   0.0322
 'International Tables Vol C Tables 4.2.6.8 and 6.1.1.4'
 
_space_group_crystal_system       orthorhombic
_space_group_IT_number            19
_space_group_name_H-M_alt         'P 21 21 21'
_space_group_name_Hall            'P 2ac 2ab'
 
_shelx_space_group_comment
;
The symmetry employed for this shelxl refinement is uniquely defined
by the following loop, which should always be used as a source of
symmetry information in preference to the above space-group names.
They are only intended as comments.
;
 
loop_
 _space_group_symop_operation_xyz
 'x, y, z'
 '-x+1/2, -y, z+1/2'
 '-x, y+1/2, -z+1/2'
 'x+1/2, -y+1/2, -z'
 
_cell_length_a                    8.3646(2)
_cell_length_b                    8.5700(2)
_cell_length_c                    10.0383(2)
_cell_angle_alpha                 90
_cell_angle_beta                  90
_cell_angle_gamma                 90
_cell_volume                      719.59(3)
_cell_formula_units_Z             4
_cell_measurement_temperature     100(2)
_cell_measurement_reflns_used     9895
_cell_measurement_theta_min       5.29
_cell_measurement_theta_max       65.5
 
_exptl_crystal_description        Plate
_exptl_crystal_colour             colorless
_exptl_crystal_density_meas       ?
_exptl_crystal_density_method     ?
_exptl_crystal_density_diffrn     1.608          
_exptl_crystal_F_000              368
_exptl_transmission_factor_min    ?
_exptl_transmission_factor_max    ?
_exptl_crystal_size_max           0.180
_exptl_crystal_size_mid           0.120
_exptl_crystal_size_min           0.100
_exptl_absorpt_coefficient_mu     1.172
_shelx_estimated_absorpt_T_min    0.817
_shelx_estimated_absorpt_T_max    0.892
_exptl_absorpt_correction_type    multi-scan
_exptl_absorpt_correction_T_min   0.7568                                                  
_exptl_absorpt_correction_T_max   0.8058    
_exptl_absorpt_process_details    SADABS
_exptl_absorpt_special_details    ?
_diffrn_ambient_temperature       100(2)  
_diffrn_radiation_wavelength      1.54178 
_diffrn_radiation_type            CuK\a 
_diffrn_radiation_source          'I\mS microfocus tube' 
_diffrn_measurement_device_type   
;
Bruker D8 goniometer with Photon area detector  
; 
_diffrn_measurement_method        'omega and phi scans'
_diffrn_detector_area_resol_mean  ?
_diffrn_reflns_number             13526
_diffrn_reflns_av_unetI/netI      0.0134
_diffrn_reflns_av_R_equivalents   0.0321
_diffrn_reflns_limit_h_min        -8
_diffrn_reflns_limit_h_max        9
_diffrn_reflns_limit_k_min        -9
_diffrn_reflns_limit_k_max        10
_diffrn_reflns_limit_l_min        -11
_diffrn_reflns_limit_l_max        11
_diffrn_reflns_theta_min          6.793
_diffrn_reflns_theta_max          66.518
_diffrn_reflns_theta_full         66.518
_diffrn_measured_fraction_theta_max   0.993
_diffrn_measured_fraction_theta_full  0.993
_diffrn_reflns_Laue_measured_fraction_max    0.993
_diffrn_reflns_Laue_measured_fraction_full   0.993
_diffrn_reflns_point_group_measured_fraction_max   0.994
_diffrn_reflns_point_group_measured_fraction_full  0.994
_reflns_number_total              1264
_reflns_number_gt                 1250
_reflns_threshold_expression      'I > 2\s(I)'
_reflns_Friedel_coverage          0.672
_reflns_Friedel_fraction_max      0.994
_reflns_Friedel_fraction_full     0.994
 
_reflns_special_details
;
 Reflections were merged by SHELXL according to the crystal
 class for the calculation of statistics and refinement.
 
 _reflns_Friedel_fraction is defined as the number of unique
 Friedel pairs measured divided by the number that would be
 possible theoretically, ignoring centric projections and
 systematic absences.
;
 
_computing_cell_refinement        'SAINT 8.37A (Bruker-AXS, 2015)' 
_computing_data_reduction         'SAINT 8.37A (Bruker-AXS, 2015)' 
_computing_structure_solution     'SHELXT-2014 (Sheldrick, 2015)'
_computing_structure_refinement   'SHELXL-2014 (Sheldrick, 2015)'
_computing_molecular_graphics     'Bruker SHELXTL (Sheldrick, 2015)' 
_computing_publication_material   'Bruker SHELXTL (Sheldrick, 2015)' 
 
_refine_special_details
;
 Refinement of F^2^ against ALL reflections.  The weighted R-factor wR and 
 goodness of fit S are based on F^2^, conventional R-factors R are based 
 on F, with F set to zero for negative F^2^. The threshold expression of 
 F^2^ > 2sigma(F^2^) is used only for calculating R-factors(gt) etc. and is 
 not relevant to the choice of reflections for refinement.  R-factors based 
 on F^2^ are statistically about twice as large as those based on F, and R- 
 factors based on all data will be even larger. All non-H atoms were located 
 in difference-Fourier maps, and then refined anisotropically.
;

_refine_ls_structure_factor_coef  Fsqd
_refine_ls_matrix_type            full
_refine_ls_weighting_scheme       calc
_refine_ls_weighting_details
'w=1/[\s^2^(Fo^2^)+(0.0317P)^2^+0.1734P] where P=(Fo^2^+2Fc^2^)/3'
_atom_sites_solution_primary      dual
_atom_sites_solution_secondary    ?
_atom_sites_solution_hydrogens    mixed
_refine_ls_hydrogen_treatment     mixed
_refine_ls_extinction_method      'SHELXL-2014/7 (Sheldrick 2014'
_refine_ls_extinction_coef        0.0114(13)
_refine_ls_extinction_expression
 'Fc^*^=kFc[1+0.001xFc^2^\l^3^/sin(2\q)]^-1/4^'
_refine_ls_abs_structure_details
;
 Flack x determined using 499 quotients [(I+)-(I-)]/[(I+)+(I-)]
 (Parsons, Flack and Wagner, Acta Cryst. B69 (2013) 249-259).
;
_refine_ls_abs_structure_Flack    -0.01(6)
_chemical_absolute_configuration  ad
_refine_ls_number_reflns          1264
_refine_ls_number_parameters      126
_refine_ls_number_restraints      0
_refine_ls_R_factor_all           0.0223
_refine_ls_R_factor_gt            0.0220
_refine_ls_wR_factor_ref          0.0566
_refine_ls_wR_factor_gt           0.0563
_refine_ls_goodness_of_fit_ref    1.090
_refine_ls_restrained_S_all       1.090
_refine_ls_shift/su_max           0.000
_refine_ls_shift/su_mean          0.000
 
loop_
 _atom_site_label
 _atom_site_type_symbol
 _atom_site_fract_x
 _atom_site_fract_y
 _atom_site_fract_z
 _atom_site_U_iso_or_equiv
 _atom_site_adp_type
 _atom_site_occupancy
 _atom_site_site_symmetry_order  
 _atom_site_calc_flag
 _atom_site_refinement_flags_posn
 _atom_site_refinement_flags_adp
 _atom_site_refinement_flags_occupancy
 _atom_site_disorder_assembly
 _atom_site_disorder_group
O1 O 0.81194(16) 0.68846(14) 0.08280(13) 0.0167(3) Uani 1 1 d . . . . .
H1 H 0.829(3) 0.627(3) 0.016(3) 0.022(6) Uiso 1 1 d . . . . .
O2 O 0.66783(15) 0.87904(13) 0.25944(12) 0.0146(3) Uani 1 1 d . . . . .
O3 O 0.67550(16) 0.53085(14) 0.39330(12) 0.0154(3) Uani 1 1 d . . . . .
O4 O 0.79332(15) 0.27701(14) 0.23146(13) 0.0168(3) Uani 1 1 d . . . . .
H4 H 0.822(3) 0.249(3) 0.154(3) 0.032(7) Uiso 1 1 d . . . . .
N1 N 0.7439(2) 1.03573(18) 0.42881(17) 0.0172(4) Uani 1 1 d . . . . .
H1A H 0.761(3) 1.106(3) 0.368(3) 0.023(6) Uiso 1 1 d . . . . .
H1B H 0.733(3) 1.065(2) 0.510(2) 0.020(6) Uiso 1 1 d . . . . .
N2 N 0.62371(17) 0.79121(17) 0.46981(15) 0.0153(4) Uani 1 1 d . . . . .
C1 C 0.7123(2) 0.6141(2) 0.17706(17) 0.0134(4) Uani 1 1 d . . . . .
H1C H 0.6530 0.5268 0.1332 0.016 Uiso 1 1 calc R U . . .
C2 C 0.5936(2) 0.72710(19) 0.24037(17) 0.0135(4) Uani 1 1 d . . . . .
H2 H 0.4905 0.7334 0.1902 0.016 Uiso 1 1 calc R U . . .
C3 C 0.6771(2) 0.9004(2) 0.39311(17) 0.0142(4) Uani 1 1 d . . . . .
C4 C 0.5718(2) 0.6650(2) 0.38315(18) 0.0150(4) Uani 1 1 d . . . . .
H4A H 0.4579 0.6362 0.4008 0.018 Uiso 1 1 calc R U . . .
C5 C 0.8030(2) 0.5519(2) 0.29773(17) 0.0140(4) Uani 1 1 d . . . . .
H5 H 0.8783 0.6338 0.3308 0.017 Uiso 1 1 calc R U . . .
C6 C 0.8928(2) 0.4006(2) 0.27805(18) 0.0164(4) Uani 1 1 d . . . . .
H6A H 0.9802 0.4177 0.2132 0.020 Uiso 1 1 calc R U . . .
H6B H 0.9418 0.3692 0.3637 0.020 Uiso 1 1 calc R U . . .
 
loop_
 _atom_site_aniso_label
 _atom_site_aniso_U_11
 _atom_site_aniso_U_22
 _atom_site_aniso_U_33
 _atom_site_aniso_U_23
 _atom_site_aniso_U_13
 _atom_site_aniso_U_12
O1 0.0250(7) 0.0120(6) 0.0132(6) -0.0004(5) 0.0040(5) -0.0027(5)
O2 0.0195(6) 0.0104(6) 0.0139(6) -0.0005(5) -0.0003(5) -0.0002(5)
O3 0.0183(7) 0.0123(6) 0.0155(6) 0.0027(5) 0.0029(5) 0.0011(5)
O4 0.0210(7) 0.0127(6) 0.0166(7) -0.0013(5) 0.0032(5) -0.0034(5)
N1 0.0253(9) 0.0122(7) 0.0140(8) -0.0017(7) 0.0007(6) -0.0001(7)
N2 0.0172(8) 0.0134(7) 0.0153(8) 0.0001(6) 0.0012(6) -0.0001(7)
C1 0.0165(9) 0.0106(8) 0.0132(8) 0.0015(7) -0.0006(7) -0.0014(7)
C2 0.0145(8) 0.0106(7) 0.0155(9) -0.0003(7) -0.0028(7) -0.0025(7)
C3 0.0137(9) 0.0150(9) 0.0139(8) -0.0013(7) 0.0005(7) 0.0046(7)
C4 0.0150(9) 0.0126(8) 0.0174(9) 0.0005(7) 0.0009(7) 0.0001(7)
C5 0.0145(9) 0.0131(8) 0.0143(9) 0.0005(6) 0.0009(7) -0.0029(7)
C6 0.0161(9) 0.0154(8) 0.0178(9) 0.0017(8) -0.0011(7) -0.0005(7)
 
_geom_special_details
;
 All esds (except the esd in the dihedral angle between two l.s. planes)
 are estimated using the full covariance matrix.  The cell esds are taken
 into account individually in the estimation of esds in distances, angles
 and torsion angles; correlations between esds in cell parameters are only
 used when they are defined by crystal symmetry.  An approximate (isotropic)
 treatment of cell esds is used for estimating esds involving l.s. planes.
;
 
loop_
 _geom_bond_atom_site_label_1
 _geom_bond_atom_site_label_2
 _geom_bond_distance
 _geom_bond_site_symmetry_2
 _geom_bond_publ_flag
O1 C1 1.413(2) . ?
O1 H1 0.87(2) . ?
O2 C3 1.356(2) . ?
O2 C2 1.4554(19) . ?
O3 C4 1.444(2) . ?
O3 C5 1.446(2) . ?
O4 C6 1.425(2) . ?
O4 H4 0.85(3) . ?
N1 C3 1.336(2) . ?
N1 H1A 0.87(3) . ?
N1 H1B 0.86(2) . ?
N2 C3 1.292(2) . ?
N2 C4 1.454(2) . ?
C1 C5 1.525(2) . ?
C1 C2 1.526(2) . ?
C1 H1C 1.0000 . ?
C2 C4 1.540(3) . ?
C2 H2 1.0000 . ?
C4 H4A 1.0000 . ?
C5 C6 1.512(2) . ?
C5 H5 1.0000 . ?
C6 H6A 0.9900 . ?
C6 H6B 0.9900 . ?
 
loop_
 _geom_angle_atom_site_label_1
 _geom_angle_atom_site_label_2
 _geom_angle_atom_site_label_3
 _geom_angle
 _geom_angle_site_symmetry_1
 _geom_angle_site_symmetry_3
 _geom_angle_publ_flag
C1 O1 H1 110.1(16) . . ?
C3 O2 C2 105.99(13) . . ?
C4 O3 C5 107.26(13) . . ?
C6 O4 H4 110.1(17) . . ?
C3 N1 H1A 119.1(16) . . ?
C3 N1 H1B 117.5(15) . . ?
H1A N1 H1B 119(2) . . ?
C3 N2 C4 106.59(14) . . ?
O1 C1 C5 113.34(14) . . ?
O1 C1 C2 112.12(14) . . ?
C5 C1 C2 102.39(14) . . ?
O1 C1 H1C 109.6 . . ?
C5 C1 H1C 109.6 . . ?
C2 C1 H1C 109.6 . . ?
O2 C2 C1 110.18(13) . . ?
O2 C2 C4 103.71(13) . . ?
C1 C2 C4 104.21(13) . . ?
O2 C2 H2 112.7 . . ?
C1 C2 H2 112.7 . . ?
C4 C2 H2 112.7 . . ?
N2 C3 N1 127.85(17) . . ?
N2 C3 O2 118.15(16) . . ?
N1 C3 O2 113.99(16) . . ?
O3 C4 N2 111.76(14) . . ?
O3 C4 C2 105.65(14) . . ?
N2 C4 C2 105.36(13) . . ?
O3 C4 H4A 111.3 . . ?
N2 C4 H4A 111.3 . . ?
C2 C4 H4A 111.3 . . ?
O3 C5 C6 110.23(14) . . ?
O3 C5 C1 101.77(13) . . ?
C6 C5 C1 116.29(15) . . ?
O3 C5 H5 109.4 . . ?
C6 C5 H5 109.4 . . ?
C1 C5 H5 109.4 . . ?
O4 C6 C5 112.98(14) . . ?
O4 C6 H6A 109.0 . . ?
C5 C6 H6A 109.0 . . ?
O4 C6 H6B 109.0 . . ?
C5 C6 H6B 109.0 . . ?
H6A C6 H6B 107.8 . . ?
 
loop_
 _geom_torsion_atom_site_label_1
 _geom_torsion_atom_site_label_2
 _geom_torsion_atom_site_label_3
 _geom_torsion_atom_site_label_4
 _geom_torsion
 _geom_torsion_site_symmetry_1
 _geom_torsion_site_symmetry_2
 _geom_torsion_site_symmetry_3
 _geom_torsion_site_symmetry_4
 _geom_torsion_publ_flag
C3 O2 C2 C1 -113.90(15) . . . . ?
C3 O2 C2 C4 -2.87(17) . . . . ?
O1 C1 C2 O2 -36.71(19) . . . . ?
C5 C1 C2 O2 85.10(15) . . . . ?
O1 C1 C2 C4 -147.41(14) . . . . ?
C5 C1 C2 C4 -25.60(17) . . . . ?
C4 N2 C3 N1 -176.68(18) . . . . ?
C4 N2 C3 O2 2.6(2) . . . . ?
C2 O2 C3 N2 0.3(2) . . . . ?
C2 O2 C3 N1 179.69(14) . . . . ?
C5 O3 C4 N2 -88.31(16) . . . . ?
C5 O3 C4 C2 25.76(16) . . . . ?
C3 N2 C4 O3 110.09(16) . . . . ?
C3 N2 C4 C2 -4.16(19) . . . . ?
O2 C2 C4 O3 -114.17(14) . . . . ?
C1 C2 C4 O3 1.17(17) . . . . ?
O2 C2 C4 N2 4.26(17) . . . . ?
C1 C2 C4 N2 119.60(14) . . . . ?
C4 O3 C5 C6 -166.11(14) . . . . ?
C4 O3 C5 C1 -42.14(16) . . . . ?
O1 C1 C5 O3 162.04(13) . . . . ?
C2 C1 C5 O3 41.07(16) . . . . ?
O1 C1 C5 C6 -78.17(19) . . . . ?
C2 C1 C5 C6 160.86(14) . . . . ?
O3 C5 C6 O4 59.34(19) . . . . ?
C1 C5 C6 O4 -55.8(2) . . . . ?
 
loop_
 _geom_hbond_atom_site_label_D 
 _geom_hbond_atom_site_label_H 
 _geom_hbond_atom_site_label_A 
 _geom_hbond_distance_DH 
 _geom_hbond_distance_HA 
 _geom_hbond_distance_DA 
 _geom_hbond_angle_DHA 
 _geom_hbond_site_symmetry_A 
O1 H1 O3  0.87(2) 1.83(3) 2.6762(17) 165(2) 2_664
O4 H4 N2  0.85(3) 1.94(3) 2.7789(19) 173(2) 2_664
N1 H1B O1  0.86(2) 2.27(2) 2.8626(19) 126.7(18) 2_675
N1 H1A O4  0.87(3) 2.03(3) 2.893(2) 177(2) 1_565
 
_refine_diff_density_max    0.187
_refine_diff_density_min   -0.144
_refine_diff_density_rms    0.032

_shelx_res_file
;

    zsl.res created by SHELXL-2014/7

TITL zsl in P2(1)2(1)2(1)
CELL 1.54178 8.3646 8.57 10.0383 90 90 90
ZERR 4 0.0002 0.0002 0.0002 0 0 0
LATT -1
SYMM 0.5-X,-Y,0.5+Z
SYMM -X,0.5+Y,0.5-Z
SYMM 0.5+X,0.5-Y,-Z
SFAC C H N O
UNIT 24 40 8 16
EQIV $1 1.5-X,1-Y,-0.5+Z
EQIV $2 1.5-X,2-Y,0.5+Z
EQIV $3 +X,1+Y,+Z

L.S. 40
PLAN  1
SIZE 0.1 0.12 0.18
TEMP -173.15
HTAB O1 O3_$1
HTAB O4 N2_$1
HTAB N1 O1_$2
HTAB N1 O4_$3
CONF
BOND $H
list 4
MORE -1
fmap 2 53
acta
OMIT 0 1 3
REM <olex2.extras>
REM <HklSrc "%.\\zsl.hkl">
REM </olex2.extras>

WGHT    0.031700    0.173400
EXTI    0.011429
FVAR       1.05878
O1    4    0.811938    0.688462    0.082796    11.00000    0.02500    0.01195 =
         0.01324   -0.00036    0.00405   -0.00271
H1    2    0.829479    0.626710    0.015619    11.00000    0.02237
O2    4    0.667830    0.879044    0.259440    11.00000    0.01952    0.01039 =
         0.01392   -0.00052   -0.00025   -0.00023
O3    4    0.675503    0.530849    0.393299    11.00000    0.01831    0.01229 =
         0.01555    0.00270    0.00288    0.00113
O4    4    0.793320    0.277011    0.231465    11.00000    0.02096    0.01273 =
         0.01660   -0.00132    0.00316   -0.00338
H4    2    0.822393    0.248959    0.154213    11.00000    0.03204
N1    3    0.743927    1.035733    0.428806    11.00000    0.02534    0.01225 =
         0.01404   -0.00173    0.00067   -0.00011
H1A   2    0.761381    1.106143    0.368310    11.00000    0.02298
H1B   2    0.732548    1.064989    0.509985    11.00000    0.01973
N2    3    0.623714    0.791206    0.469814    11.00000    0.01721    0.01342 =
         0.01530    0.00008    0.00120   -0.00015
C1    1    0.712308    0.614083    0.177063    11.00000    0.01650    0.01055 =
         0.01319    0.00153   -0.00058   -0.00142
AFIX  13
H1C   2    0.652977    0.526783    0.133190    11.00000   -1.20000
AFIX   0
C2    1    0.593573    0.727097    0.240370    11.00000    0.01447    0.01065 =
         0.01550   -0.00034   -0.00276   -0.00246
AFIX  13
H2    2    0.490502    0.733418    0.190187    11.00000   -1.20000
AFIX   0
C3    1    0.677099    0.900448    0.393105    11.00000    0.01373    0.01499 =
         0.01390   -0.00127    0.00045    0.00457
C4    1    0.571812    0.665048    0.383152    11.00000    0.01498    0.01264 =
         0.01738    0.00051    0.00091    0.00014
AFIX  13
H4A   2    0.457921    0.636177    0.400761    11.00000   -1.20000
AFIX   0
C5    1    0.802974    0.551935    0.297731    11.00000    0.01453    0.01312 =
         0.01426    0.00054    0.00091   -0.00291
AFIX  13
H5    2    0.878342    0.633803    0.330818    11.00000   -1.20000
AFIX   0
C6    1    0.892756    0.400553    0.278052    11.00000    0.01609    0.01543 =
         0.01778    0.00166   -0.00110   -0.00053
AFIX  23
H6A   2    0.980157    0.417699    0.213182    11.00000   -1.20000
H6B   2    0.941837    0.369201    0.363710    11.00000   -1.20000
AFIX   0
HKLF 4

REM  zsl in P2(1)2(1)2(1)
REM R1 =  0.0220 for    1250 Fo > 4sig(Fo)  and  0.0223 for all    1264 data
REM    126 parameters refined using      0 restraints

END

WGHT      0.0317      0.1733

REM Highest difference peak  0.187,  deepest hole -0.144,  1-sigma level  0.032
Q1    1   0.7641  0.5769  0.2369  11.00000  0.05    0.19
;
_shelx_res_checksum   59072

_shelx_hkl_file
;
   1   0   0 0.47744 0.26215   7
  -1   0   0 0.32050 0.75914   1
  -1   0   0 -0.0372 0.84105   1
  -1   0   0 0.75524 0.16860   5
  -1   0   0 0.51913 0.14484   6
  -1   0   0 0.48323 0.29287   7
  -1   0   0 1.31031 0.33530   8
  -1   0   0 0.54619 0.21240   9
   1   0   0 1.51574 0.93327   1
   1   0   0 0.47662 0.10157   2
   1   0   0 0.60546 0.14518   6
   2   0   0 9999.99 312.552   1
  -2   0   0 9320.25 311.889   1
  -2   0   0 9905.86 312.209   1
   2   0   0 9396.64 312.883   1
   3   0   0 2.44817 1.25285  12
   3   0   0 2.05163 4.24798   1
   3   0   0 1.40017 0.38461   2
   3   0   0 1.94032 0.91605   7
   3   0   0 0.48986 0.66760   8
  -3   0   0 0.45560 0.47855   9
   3   0   0 0.87845 0.95601  13
  -3   0   0 1.54272 0.47921   5
   3   0   0 3.63249 3.59976   1
  -3   0   0 0.31123 2.71194   1
  -3   0   0 0.76511 2.55817   1
  -3   0   0 0.66033 0.57610   6
  -4   0   0 354.411 12.3239   6
   4   0   0 357.322 13.0017  14
  -4   0   0 346.757 12.5754   5
   4   0   0 347.645 13.8157   7
  -4   0   0 342.877 12.6207   6
   4   0   0 364.109 12.5613   2
   4   0   0 378.850 12.4947   2
  -4   0   0 357.024 17.8988   1
  -4   0   0 368.519 13.0947   9
   4   0   0 371.757 13.7374   8
   4   0   0 359.884 12.6023  10
   4   0   0 363.958 13.3499  12
   4   0   0 374.022 13.6013  13
   4   0   0 357.274 16.5745   1
  -4   0   0 393.816 14.7805   1
  -5   0   0 -0.5606 1.28894   9
   5   0   0 0.11691 1.78322   8
   5   0   0 3.27517 2.06271   7
  -5   0   0 0.82430 1.19377   5
   5   0   0 0.94290 1.77642  12
   5   0   0 -0.5533 1.52608  13
   5   0   0 -1.1989 1.16927  14
   5   0   0 -0.5291 0.82143   2
  -5   0   0 -1.5313 1.20081   6
  -6   0   0 215.594 9.99527   9
   6   0   0 223.287 10.5335  13
   6   0   0 212.906 11.6131   7
   6   0   0 217.578 10.0306  12
   6   0   0 214.497 8.83507   2
   6   0   0 211.723 9.35975  14
  -6   0   0 210.427 10.6764  10
   6   0   0 220.712 7.65242   3
   7   0   0 0.63120 2.01517  14
   7   0   0 0.71965 3.18548  13
   7   0   0 4.51449 4.10331  12
   0   1   0 0.15680 0.25427   7
   0  -1   0 2.06126 2.15881   1
   0  -1   0 0.54710 1.33944   1
   0  -1   0 0.10945 0.24612   2
   0  -1   0 0.27060 0.17823   6
   0   1   0 3.01906 1.55180   1
   0   1   0 -1.0563 1.95863   1
   0  -1   0 0.32631 0.25090   7
   0  -1   0 0.09387 0.21277   8
   0  -1   0 0.55013 0.11215   9
   0   1   0 0.04946 0.21883   2
   0  -1   0 0.08876 0.16006   5
   0   1   0 0.19298 0.13856   6
   0   1   0 0.28964 0.19733   2
   0   1   0 0.53857 0.15772   5
   0  -1   0 0.20802 0.16106   2
   0   1   0 -0.0848 0.27150   8
  -1  -1   0 978.408 31.7565   6
  -1   1   0 943.296 35.4019   1
  -1   1   0 960.718 31.8205   2
   1  -1   0 964.045 31.9166   2
  -1  -1   0 965.679 31.6504   2
  -1  -1   0 1035.44 35.9036   1
   1  -1   0 924.173 35.5475   1
  -1   1   0 935.885 31.8991   8
  -1  -1   0 1038.33 31.5364   2
   1   1   0 934.918 31.8361   8
   1   1   0 1019.58 33.8841   1
   1   1   0 992.102 35.2039   1
   1   1   0 991.673 31.7989   2
  -1   1   0 988.409 31.4719   6
  -1   1   0 917.661 31.8314   7
   1  -1   0 1007.48 31.8208   7
   1  -1   0 964.887 31.8599   8
  -1   1   0 997.032 31.7469   2
  -1   1   0 945.239 36.3090   1
  -1  -1   0 1028.82 32.2992   7
  -1   1   0  999.99 31.7407   9
  -1  -1   0 1000.22 33.9733   1
   1  -1   0 940.442 31.7252   5
  -2   1   0 6621.39 213.417   1
   2   1   0 6516.63 209.838   1
  -2  -1   0 6671.51 211.259   1
  -2  -1   0 6615.14 209.850   1
  -2   1   0 5922.09 213.391   1
   2  -1   0 6317.49 214.873   1
   2  -1   0 6066.65 213.576   1
   2   1   0 7067.78 211.491   1
  -3   1   0 311.186 9.98444   6
   3   1   0 308.546 11.2411  12
  -3  -1   0 301.274 11.4499   1
  -3   1   0 308.415 10.6898   5
   3   1   0 302.726 11.7787   1
   3  -1   0 297.186 10.7761   2
  -3   1   0 310.047 10.9083   9
   3   1   0 323.818 11.4864  13
   3  -1   0 298.632 18.1833   1
   3  -1   0 305.664 10.6733   2
   3   1   0 295.761 10.1486   2
   3   1   0 316.354 12.1518   1
   3  -1   0 275.051 18.9165   1
  -3  -1   0 312.997 10.4981   5
  -3   1   0 300.582 9.96258   6
   3  -1   0 280.883 11.4963   8
   3   1   0 310.848 10.7640  14
   3  -1   0 293.783 10.8740  12
   3  -1   0 301.867 11.0777  13
   3  -1   0 304.658 10.8643  14
  -3  -1   0 301.154 10.6651   9
   3   1   0 308.635 10.5166   6
   3   1   0 307.892 11.6521   7
   3   1   0 297.276 10.8482  11
  -3  -1   0 313.539 11.1529   8
  -3  -1   0 306.883 10.3738   5
  -3   1   0 296.970 16.7436   1
   3  -1   0 307.320 11.1557   7
   3   1   0 317.399 10.4859   2
   3  -1   0 302.212 10.6595  10
  -4  -1   0 4.22331 1.32331   8
   4  -1   0 4.25691 1.43997   7
  -4   1   0 2.83272 0.93775   5
   4  -1   0 1.73883 1.05750  14
   4  -1   0 8.95316 10.9056   1
   4   1   0 3.89938 0.83827   2
   4   1   0 4.66708 0.64254   2
   4   1   0 5.02210 1.60896  13
   4   1   0 2.80276 1.31707  11
  -4  -1   0 5.80539 0.92320   5
  -4   1   0 -5.3874 6.56815   1
   4   1   0 5.45078 0.95823   6
   4  -1   0 3.48754 1.56208  12
   4  -1   0 4.37697 1.28764  13
   4  -1   0 3.60063 1.28966   8
  -4   1   0 3.82939 1.15996   9
   4  -1   0 4.12988 0.83975   2
   4  -1   0 5.80472 1.21479   2
  -4   1   0 5.76684 6.24195   1
  -4  -1   0 4.00984 1.06514   9
   4  -1   0 -9.7046 8.94225   1
  -5  -1   0 31.6890 2.84147   6
  -5  -1   0 35.8654 3.02442   9
   5  -1   0 29.3258 2.48381   2
   5   1   0 33.1666 3.01699  14
  -5  -1   0 36.7644 3.38998   8
   5  -1   0 31.5362 3.42421  13
   5  -1   0 35.4422 4.00552   7
   5  -1   0 32.9206 3.78615   8
  -5   1   0 27.5998 2.80666   9
   5   1   0 32.0669 2.38732   2
   5   1   0 32.1754 4.31348   7
  -5   1   0 33.5346 10.0535   1
   5  -1   0 43.2893 18.4082   1
   5   1   0 39.4110 3.43872  12
  -5  -1   0 33.7387 2.67219   5
   5  -1   0 37.6228 3.61312  12
   5  -1   0 29.1299 1.67744   3
   5   1   0 33.6726 3.53236  13
   5  -1   0 29.7429 3.30996   2
  -5   1   0 29.3933 2.64060  10
   5   1   0 32.7505 2.61980  10
   5  -1   0 32.9067 2.69408  14
  -5   1   0 29.3112 2.71573   5
   6   1   0 11.7936 1.62389   2
  -6   1   0 17.7721 3.33334   9
   6  -1   0 8.91377 3.94267   8
   6   1   0 10.6747 2.32865  14
   6   1   0 10.0701 3.13362  12
   6   1   0 11.2540 3.28674  13
  -6  -1   0 13.8693 3.80092   8
   6   1   0 11.4280 1.70264   2
   6  -1   0 15.5012 3.10177  13
   6  -1   0 9.99216 2.17436   2
  -6   1   0 8.51573 2.75730   5
   6  -1   0 11.0355 4.43380   7
   6  -1   0 12.0833 2.37783  14
  -6  -1   0 7.32140 4.46972   9
   6  -1   0 11.0554 3.58283  12
   7  -1   0 68.8428 6.29199  13
   7   1   0 75.3257 5.49065  17
   7  -1   0 72.3439 3.75331   3
   7  -1   0 70.3755 5.31746  14
   7   1   0 69.7500 5.59228  14
   7   1   0 73.3192 7.05264  13
   8   1   0 127.320 6.09401  17
   8   1   0 153.576 11.2236  12
  -8  -1   0 152.869 8.16192  14
   8   1   0 141.267 12.6848  13
   8   1   0 145.438 6.57485   3
   8  -1   0 174.857 13.7729  13
   0  -2   0 277.472 9.59292   2
   0   2   0 286.018 9.58976   2
   0  -2   0 267.083 9.46122   6
   0  -2   0 279.042 9.08776   9
   0  -2   0 277.745 15.0770   1
   0   2   0 278.065 9.85764   2
   0   2   0 272.053 9.79218   8
   0   2   0 274.676 9.40499   6
   0  -2   0 282.946 9.89672   7
   0   2   0 281.850 16.7949   1
   0  -2   0 262.441 9.43758   5
   0   2   0 281.797 9.10977   9
   0  -2   0 269.966 17.0258   1
   0   2   0 272.331 9.41535   5
   0   2   0 284.339 14.6559   1
   0  -2   0 279.726 9.71063   8
   1   2   0 83.4975 3.22739   5
  -1  -2   0 86.9463 7.68900   1
  -1   2   0 95.7739 3.62510   2
  -1   2   0 77.5195 11.3244   1
   1  -2   0 88.2318 3.62496   7
   1  -2   0 92.3988 4.04964   2
   1  -2   0 82.6531 3.79591  13
   1   2   0 79.7093 3.64299   8
  -1   2   0 87.2928 3.60809  10
  -1   2   0 89.1716 3.43380   5
  -1  -2   0 82.9989 3.42834   5
   1   2   0 80.4387 3.66193   2
   1  -2   0 84.2451 3.58163   8
   1  -2   0 90.9178 3.29556   9
   1   2   0 77.7253 7.35539   1
   1   2   0 63.2257 8.34576   1
  -1  -2   0 81.1388 9.76466   1
  -1  -2   0 82.3899 3.92088   7
  -1  -2   0 84.4460 3.62161   8
  -1   2   0 93.5946 3.46686   9
   1   2   0 83.8013 3.39690   6
  -1  -2   0 83.9768 3.34343   2
   1  -2   0 78.9968 8.82459   1
  -1  -2   0 85.6436 2.92412   9
  -1   2   0 87.9483 3.18442   6
  -1   2   0 84.9597 3.74268   7
  -1   2   0 96.2665 8.66595   1
   1  -2   0 76.9262 10.5389   1
   1  -2   0 84.5446 3.21801   6
  -1   2   0 91.1669 3.75151   2
   1   2   0 77.0492 3.68256  11
   1  -2   0 88.8621 3.57547   2
  -2  -2   0 796.241 26.6476   8
   2  -2   0 803.159 26.9028   2
   2  -2   0 730.664 37.2338   1
   2  -2   0 878.884 41.0563   1
  -2   2   0 793.531 35.8898   1
  -2   2   0 796.568 25.7149   6
   2  -2   0 785.302 25.7185   6
   2  -2   0 789.279 26.5890   8
   2   2   0 811.838 27.3452   7
  -2  -2   0 779.541 26.0408   5
   2   2   0 780.624 26.0417   2
   2   2   0 797.392 26.6954  11
   2  -2   0 784.816 26.4563   7
   2  -2   0 759.908 26.5114  13
   2  -2   0 774.422 25.9665   3
  -2  -2   0 819.908 34.5792   1
  -2  -2   0 791.850 25.9293   9
  -2   2   0 777.573 26.4455   2
   2   2   0 826.937 26.5428   2
  -2  -2   0 830.492 25.9568   9
   2   2   0 784.069 26.8254  12
   2   2   0 863.579 27.7149  13
   2  -2   0 792.861 26.4995   2
  -2   2   0 756.164 26.6487   7
  -2   2   0 763.657 26.3142   5
   2   2   0 791.623 25.9521   5
   2   2   0 785.472 32.7636   1
  -2  -2   0 854.185 31.2973   1
  -2   2   0 718.582 26.3016  10
   2   2   0 844.968 26.3485   6
   2   2   0 792.831 30.5136   1
   3  -2   0 1516.46 51.9498   7
  -3   2   0 1582.94 61.6505   1
  -3   2   0 1496.41 51.7441  10
   3   2   0 1596.80 51.6488   6
  -3   2   0 1593.52 63.0102   1
   3   2   0 1561.24 51.1861   2
   3  -2   0 1573.89 66.4190   1
   3  -2   0 1525.77 62.9020   1
   3   2   0 1620.46 51.5958  14
  -3   2   0 1597.02 51.8105   5
  -3  -2   0 1609.69 51.4708   9
  -3  -2   0 1696.19 57.5531   1
   3  -2   0 1623.99 51.9655   2
   3   2   0 1651.25 54.8743   1
   3  -2   0 1586.78 51.8149  14
  -3  -2   0 1579.15 52.2157   8
  -3  -2   0 1567.52 55.5592   1
   3   2   0 1512.45 51.1718   5
  -3   2   0 1507.58 51.5276   2
   3   2   0 1535.52 52.3588  11
   3  -2   0 1557.22 51.6736  12
   3   2   0 1655.26 52.8006  13
   3   2   0 1578.78 56.0988   1
   4   2   0 343.178 12.7943  11
   4   2   0 331.403 13.2762  12
   4   2   0 331.361 12.2695   2
   4   2   0 325.113 13.5126  13
  -4  -2   0 319.914 11.8244   5
   4   2   0 351.958 12.1243  10
   4   2   0 341.899 12.3440   6
  -4   2   0 369.456 12.6456   5
   4  -2   0 354.787 35.1065   1
   4   2   0 340.892 14.1602   7
  -4   2   0 353.038 12.8764   9
   4  -2   0 350.775 13.2305   8
   4  -2   0 346.630 12.6424  12
  -4  -2   0 339.764 12.3666   9
   4  -2   0 353.471 13.4118   2
  -4   2   0 349.097 12.5459  10
   4   2   0 339.263 11.7517   2
   4  -2   0 348.956 12.7441   2
   4  -2   0 350.863 11.8204   3
   4   2   0 339.561 12.4677  14
   4  -2   0 350.918 12.7273  14
  -4   2   0 352.900 27.0240   1
  -4  -2   0 339.241 13.1907   8
   4  -2   0 352.847 13.0390  13
   5   2   0 428.764 14.5506   2
   5   2   0 435.684 15.7306  14
   5   2   0 458.527 16.7612  12
   5   2   0 452.588 17.2433  13
  -5   2   0 426.794 15.7273   5
   5  -2   0 403.970 15.8462   2
   5  -2   0 411.988 15.8123  12
   5   2   0 443.445 18.1128   7
  -5   2   0 427.159 16.1414   9
   5  -2   0 436.045 15.9454  14
   5  -2   0 410.988 16.6984   8
  -5  -2   0 441.691 15.9814   9
   5   2   0 430.699 15.8858  11
   5   2   0 426.293 15.0369   2
   5  -2   0 431.329 16.5848   7
  -5  -2   0 429.213 16.7336   8
  -5   2   0 400.581 15.5181  10
   5   2   0 417.913 15.3530   6
   6   2   0 94.6466 6.69407  12
  -6   2   0 92.5970 5.50313  10
   6   2   0 102.453 6.03791  11
   6  -2   0 100.183 6.24967  13
  -6   2   0 99.8938 6.39102   5
   6  -2   0 97.0166 4.45925   3
   6  -2   0 100.471 5.77622  14
   6   2   0 94.4168 6.92256  13
   6   2   0 93.7924 3.84617   2
   6   2   0 93.9774 4.98882  17
   7   2   0 290.965 11.4357  17
  -7   2   0 300.721 12.4883  10
   7   2   0 288.018 14.5630  13
   7  -2   0 298.692 11.2968   3
  -7  -2   0 312.880 12.6359  14
   7  -2   0 286.019 13.6370  13
   7   2   0 302.764 10.9701   3
   7  -2   0 304.381 12.9318  14
   7   2   0 291.905 13.7588  12
   8   2   0 0.45606 5.01878  13
   8   2   0 1.90870 1.05686  17
   8   2   0 4.09920 5.41667  12
   8  -2   0 -2.0328 3.63041  13
   8   2   0 1.44660 2.03254   3
   8  -2   0 0.66847 2.72592  14
   9   2   0 239.054 8.73996  17
   0   3   0 0.79133 0.69593   2
   0   3   0 0.76436 0.71609   2
   0  -3   0 -0.4371 0.76723   7
   0  -3   0 7.47193 9.99083   1
   0   3   0 0.16439 0.47387   6
   0   3   0 0.08989 0.88323   3
   0   3   0 1.28783 0.40388   9
   0  -3   0 5.82545 6.59565   1
   0   3   0 0.76951 0.78131  10
   0   3   0 1.45150 0.52955   5
   0  -3   0 0.09298 0.56727   2
   0   3   0 0.40411 0.86296  11
   0   3   0 2.42757 1.19615  12
   0   3   0 -1.2372 5.50583   1
   0  -3   0 -0.2806 0.67322   8
   0  -3   0 -0.3517 0.83975  13
   0   3   0 -5.7142 7.93325   1
  -1  -3   0 211.011 20.9131   1
   1   3   0 218.597 8.70235  12
  -1  -3   0 218.469 9.04236   2
  -1   3   0 235.309 8.20580  10
  -1   3   0 221.113 8.35519  11
  -1   3   0 233.434 7.99741   9
   1  -3   0 238.428 8.63316   8
   1  -3   0 218.267 8.35145  12
   1  -3   0 222.476 8.02984   3
  -1   3   0 230.926 7.96438   6
  -1   3   0 243.671 17.6399   1
   1  -3   0 223.381 8.53181   2
   1   3   0 211.642 8.06606  10
   1  -3   0 232.594 8.66198   7
   1  -3   0 199.708 17.8651   1
  -1   3   0 204.952 19.5788   1
  -1   3   0 231.029 8.79604   2
   1   3   0 218.819 8.57887  11
  -1  -3   0 223.670 8.60071   8
   1   3   0 222.045 8.01599   5
  -1   3   0 232.631 8.58381   5
   1   3   0 220.607 8.40916   6
   1   3   0 239.024 19.3021   1
   1   3   0 254.083 24.1913   1
   1  -3   0 242.097 22.3937   1
   1  -3   0 229.062 8.51625  13
  -1  -3   0 230.037 17.2824   1
  -1  -3   0 227.516 9.13647   7
   1   3   0 224.452 8.76064   2
   1   3   0 224.783 8.28702   2
   1   3   0 227.426 8.44158   3
  -1  -3   0 217.189 8.51654  13
   2   3   0 182.162 14.5004   1
  -2   3   0 182.958 6.93884   9
   2  -3   0 183.439 7.35052  13
  -2   3   0 187.915 6.51053   6
   2  -3   0 176.214 6.93574   6
   2  -3   0 194.192 9.08883   2
   2  -3   0 182.093 7.41077   2
  -2  -3   0 185.196 6.18811   9
   2  -3   0 181.433 6.97614  14
  -2   3   0 183.029 18.1024   1
   2   3   0 185.045 6.71738   5
   2  -3   0 174.943 7.23085   7
   2   3   0 190.295 7.01130   2
   2   3   0 192.594 6.87569  10
  -2  -3   0 179.022 6.88335   2
  -2  -3   0 206.391 16.0503   1
   2  -3   0 191.995 7.50967   8
   2  -3   0 183.721 7.12900  12
   2   3   0 182.474 7.72656  12
  -2   3   0 186.373 7.52755   2
  -2  -3   0 181.305 21.2735   1
   2  -3   0 196.986 20.3583   1
   2  -3   0 183.135 6.79204   3
  -2  -3   0 183.975 6.20692   9
  -2   3   0 191.460 21.7046   1
   2   3   0 187.173 7.54110   2
   2   3   0 185.708 7.03562   3
   2  -3   0 181.894 22.9185   1
  -2  -3   0 189.337 7.61848   8
   3  -3   0 106.780 4.92307  13
   3  -3   0 134.888 23.7358   1
   3  -3   0 108.196 4.22931   3
   3   3   0 93.2899 4.43220   6
  -3  -3   0 96.8041 11.9835   1
   3   3   0 97.4184 4.36219   5
  -3   3   0 93.7828 4.58568  10
   3  -3   0 101.324 4.60835  14
   3  -3   0 105.370 6.67970   2
  -3   3   0 104.159 19.6991   1
   3   3   0 106.044 11.3675   1
  -3  -3   0 68.3607 16.0547   1
  -3  -3   0 94.8496 5.80539   7
  -3  -3   0 98.4204 5.09269   8
   3   3   0 95.2986 5.27366  12
   3  -3   0 115.852 18.7269   1
   3   3   0 94.1478 4.20384   2
  -3   3   0 108.287 4.69524   9
  -3  -3   0 93.7930 4.06133   9
  -3  -3   0 92.4635 3.93272   9
   3  -3   0 101.572 4.84451   7
  -3   3   0 106.676 4.71285   5
  -3   3   0 108.855 5.03377   2
   3   3   0 103.651 5.92774  13
   3  -3   0 97.3416 4.71679  12
   3  -3   0 101.669 4.96142   2
   3   3   0 93.5013 4.83738  11
   3   3   0 100.833 13.1276   1
  -3   3   0 81.8171 14.8696   1
   3  -3   0 107.531 5.11184   8
   3   3   0 101.913 4.82605   2
   4   3   0 414.946 16.0167  13
  -4   3   0 412.851 14.6551   9
  -4   3   0 381.733 14.4316   5
  -4   3   0 386.206 14.3515  10
   4  -3   0 399.595 14.8294  13
   4  -3   0 388.855 14.3200  14
   4   3   0 397.590 13.6614   2
   4  -3   0 379.964 15.0321   8
  -4  -3   0 356.945 13.6086  14
   4   3   0 403.406 16.3504   6
  -4  -3   0 365.134 15.0590   8
   4   3   0 389.829 13.3803   3
   4   3   0 385.953 14.2628   2
   4  -3   0 396.374 14.6285   7
  -4  -3   0 395.139 16.3816   7
   4  -3   0 391.423 13.6687   3
   4   3   0 395.374 15.2685  12
   4   3   0 392.796 14.7511  11
   4  -3   0 377.169 14.7472   2
  -5  -3   0 1174.92 41.0548   8
   5   3   0 1151.99 38.4493   2
   5  -3   0 1186.27 38.8236   3
   5   3   0 1169.64 39.7122   3
   5   3   0 1223.35 39.4449   2
  -5   3   0 1141.51 39.8059   5
  -5   3   0 1122.15 39.5148  10
   5   3   0 1147.16 41.4218  13
   5   3   0 1175.87 39.3730   6
   5  -3   0 1159.32 39.7460  14
   5   3   0 1136.65 39.9227  11
   5   3   0 1180.06 40.7809  12
   5  -3   0 1168.61 40.3082  13
   6   3   0 1.96958 1.55850   3
   6   3   0 2.54723 1.14146  17
   6   3   0 -1.9777 3.56530  13
   6   3   0 2.22489 1.28562  16
   6  -3   0 6.79572 2.14490  14
   6  -3   0 3.22578 2.19583  13
   6  -3   0 5.13549 1.33656   3
   6   3   0 2.00022 2.63461  12
   6   3   0 3.24989 2.52989  11
   7  -3   0 180.410 10.0004  13
   7  -3   0 184.080 7.92543   3
   7   3   0 175.845 7.68862  17
   7  -3   0 174.769 9.19740  14
  -7   3   0 183.770 9.15833  10
   7   3   0 180.888 7.98287   3
   7  -3   0 183.815 6.95684  15
   7   3   0 186.051 11.7703  13
   7   3   0 189.307 10.4781  12
   8   3   0 180.812 7.41009  17
   8   3   0 172.949 11.1333  12
   8  -3   0 190.653 10.6718  13
   8   3   0 178.558 8.23792   3
   8  -3   0 175.267 9.25243  14
   9   3   0 46.0134 2.47554  17
   9  -3   0 43.0649 2.19423   4
   0   4   0 -14.369 10.1903   1
   0  -4   0 0.33812 1.01049   8
   0   4   0 2.16051 1.40931  12
   0   4   0 6.01302 14.4999   1
   0   4   0 0.54607 0.43382   9
   0   4   0 0.24278 1.02288  11
   0  -4   0 0.69055 1.17519   2
   0  -4   0 1.37350 12.8525   1
   0  -4   0 6.64907 18.2648   1
   0   4   0 0.67053 0.65048   6
   0  -4   0 1.97852 1.27094   7
   0   4   0 -0.7270 1.48631   2
   0   4   0 -0.5293 1.12218   3
  -1  -4   0 52.2141 15.1029   1
   1  -4   0 50.4186 16.7896   1
   1   4   0 35.5281 2.95042   2
   1  -4   0 41.8996 2.76954  13
   1  -4   0 34.0684 2.28009  14
   1  -4   0 34.2112 3.02225   7
  -1   4   0 42.5094 2.57875   5
   1   4   0 37.8180 2.40023   6
  -1   4   0 41.6512 2.54622  10
   1   4   0 36.7730 3.15546   2
   1   4   0 35.1388 2.35897  10
  -1  -4   0 34.8051 3.08786  13
  -1   4   0 38.2156 3.12807   3
  -1  -4   0 52.2511 19.4307   1
  -1   4   0 35.2892 2.73797  11
  -1   4   0 37.7968 2.03785   9
   1  -4   0 35.9024 2.89291  12
  -1  -4   0 34.3618 2.91730   8
   1  -4   0 29.8530 20.9361   1
   1  -4   0 44.8239 3.15036   2
  -1   4   0 35.5703 3.13884   2
  -1   4   0 24.3402 15.4912   1
   1   4   0 37.2345 2.78930  11
   1   4   0 40.4544 11.5751   1
   1   4   0 35.8883 2.25390   5
  -1   4   0 36.5747 2.25768   6
  -1   4   0 55.8536 13.7732   1
   1  -4   0 42.4343 2.95275   8
   1   4   0 37.0056 2.83751   3
   2  -4   0 95.2458 4.84098  12
   2   4   0 100.136 5.15797  11
  -2   4   0 100.691 4.46311   9
  -2   4   0 91.9436 5.47046   2
  -2  -4   0 106.070 6.16967   7
  -2   4   0 98.3635 4.73864  10
   2  -4   0 96.9559 4.94200  13
  -2  -4   0 101.048 5.28792  13
  -2   4   0 102.640 4.83201   5
   2   4   0 96.0290 5.39282  12
  -2   4   0 98.6221 4.15082   6
   2   4   0 106.770 5.09191   2
   2  -4   0 102.159 5.24602   8
   2   4   0 105.562 4.77274   6
  -2   4   0 138.285 25.6220   1
   2   4   0 107.053 4.40882   5
   2   4   0 106.403 5.01620   3
   2  -4   0 136.992 22.1121   1
  -2  -4   0 107.294 5.52590   8
   2   4   0 103.628 4.49524  10
   2   4   0 104.428 5.36429   2
   2  -4   0 117.848 28.4166   1
   2  -4   0 99.1209 4.52283  14
  -2   4   0 90.4392 18.7290   1
   2  -4   0 98.0434 5.31088   2
   3  -4   0 407.000 48.9776   1
   3   4   0 316.273 11.4361   3
  -3   4   0 311.473 11.3251  10
  -3  -4   0 291.710 31.7058   1
   3  -4   0 273.344 11.9398   2
   3   4   0 301.211 36.2991   1
  -3   4   0 293.188 11.5798   5
   3   4   0 314.572 12.4153  12
   3  -4   0 280.604 11.1129  14
  -3  -4   0 297.770 13.0447   8
   3   4   0 307.673 10.6880   5
   3   4   0 302.139 10.7861  10
  -3  -4   0 308.992 13.5056   7
   3  -4   0 278.454 11.5362   7
   3  -4   0 303.266 12.0749   8
   3   4   0 310.050 11.9612   2
   3  -4   0 297.208 11.6792  13
  -3   4   0 286.587 11.2516   9
   3  -4   0 296.027 10.9690   3
   3   4   0 299.654 11.9056  11
  -3  -4   0 284.238 11.8460  13
   3   4   0 293.374 11.3640   2
   3   4   0 302.955 11.3969   6
  -4   4   0 62.3241 4.52358   9
   4  -4   0 66.6110 4.44600  13
   4   4   0 71.7961 4.66997  11
  -4   4   0 55.6658 4.47953   5
   4   4   0 63.3914 4.33274   2
  -4  -4   0 80.8871 6.78098   7
   4  -4   0 57.6103 4.98383   2
   4   4   0 69.5596 4.50366   6
   4   4   0 69.3066 4.07168   3
   4   4   0 74.3691 5.12433  12
   4  -4   0 67.3567 5.01364   8
  -4  -4   0 67.1805 5.67487   8
   4  -4   0 65.8721 3.69954   3
   5   4   0 1.30828 1.51690   3
   5   4   0 3.70162 1.16890  17
   5   4   0 -0.2046 2.31492  12
  -5   4   0 2.69951 1.83006  10
   5   4   0 2.54322 2.09689  11
   5  -4   0 2.76471 2.09465  13
   5  -4   0 0.52980 1.76299  14
   6   4   0 53.2608 3.36521  16
   6   4   0 56.8884 3.50337  17
   6  -4   0 51.9566 4.88348  14
   6   4   0 55.1470 5.57807  12
   6  -4   0 62.8514 3.06816  15
   6  -4   0 64.0942 4.09424   3
   6   4   0 55.8610 4.31011   3
  -6   4   0 60.2620 4.88656  10
   6   4   0 60.1913 5.22908  11
   6  -4   0 59.2265 5.51873  13
   7   4   0 172.628 7.45470  17
  -7   4   0 164.738 11.6847  10
   7   4   0 137.485 12.9228  12
   7  -4   0 183.404 6.75624   4
   7  -4   0 180.730 6.71485  15
   7   4   0 175.564 6.89739  16
   7   4   0 158.894 11.0445  11
   8  -4   0 31.1285 4.04509   3
   8  -4   0 35.4943 2.05588   4
   8  -4   0 26.8130 5.02794  13
   8   4   0 18.4616 8.34614  12
  -8   4   0 41.3812 2.59084  15
   8   4   0 34.1420 5.81520   3
   8   4   0 34.3512 2.43506  17
   9  -4   0 13.7198 1.01685   4
   0   5   0 0.80527 1.82114   2
   0   5   0 0.76669 1.06466  10
   0   5   0 -0.8240 1.45856  11
   0  -5   0 0.54690 1.99458   7
   0  -5   0 0.83838 1.34288  13
   0   5   0 1.13705 1.23527   5
   0   5   0 0.70062 1.51394   3
   0  -5   0 16.8247 26.4625   1
   0  -5   0 -0.2095 1.45567   8
   0   5   0 1.58993 1.25006   6
   0   5   0 -17.344 20.1200   1
   1   5   0 885.889 32.9567   2
  -1   5   0 926.278 30.7695   9
   1  -5   0 901.998 67.6618   1
  -1  -5   0 937.547 32.3912  13
  -1   5   0 929.016 31.8772   3
  -1   5   0 957.576 33.2664   2
   1   5   0 925.116 32.5895  12
  -1  -5   0 991.009 34.9474   7
   1  -5   0 946.980 32.9700   7
   1   5   0 950.894 32.5451  11
  -1   5   0 1008.21 70.9093   1
  -1   5   0 936.533 32.0004   5
   1   5   0 945.596 31.6846   5
  -1   5   0 937.896 31.5297   6
  -1   5   0 937.214 32.0874  11
   1   5   0 889.258 31.5433  10
  -1   5   0 962.814 31.9978  10
   1  -5   0 934.009 32.6249   8
   1  -5   0 944.203 32.0806  12
   1  -5   0 949.016 32.2983  13
   1  -5   0 1017.84 81.9431   1
   1   5   0 943.301 32.2420   3
   1  -5   0 970.996 33.2719   2
  -1  -5   0 902.887 32.6971   8
   1   5   0 899.676 31.8212   6
  -1   5   0 871.002 59.0375   1
   2  -5   0 80.5061 4.81785  13
  -2   5   0 75.7625 4.18503   6
   2   5   0 80.9105 4.33890   5
   2  -5   0 82.2200 6.05124   2
   2   5   0 83.6742 5.43628   2
   2  -5   0 76.5443 5.31518   8
   2   5   0 73.0173 4.42732   6
  -2  -5   0 85.7279 5.02350  13
   2   5   0 81.9827 4.33750  10
   2   5   0 85.2599 5.46367  12
   2  -5   0 78.4628 5.58777   7
   2  -5   0 76.2361 4.57931   3
  -2   5   0 78.1115 4.81206  10
   2  -5   0 80.4542 5.08037  12
   2   5   0 92.0972 5.58519   3
   2   5   0 94.9054 5.69291  11
  -2  -5   0 85.4293 6.79312   7
  -2   5   0 73.9834 4.83967  11
  -2   5   0 83.4305 4.83093   5
  -2  -5   0 81.5162 5.66750   8
   3  -5   0 117.372 5.76549  14
   3  -5   0 118.058 6.21881  13
   3  -5   0 100.695 6.87028   8
   3   5   0 100.348 7.32032   6
  -3  -5   0 115.654 6.56083  13
  -3   5   0 123.859 6.10058  10
   3  -5   0 115.756 7.69339   2
   3   5   0 125.597 6.53872  11
   3   5   0 124.953 6.99254  12
   3   5   0 111.037 5.52734   5
   3  -5   0 119.690 5.75707   3
  -3   5   0 120.270 6.14405   9
  -3  -5   0 105.898 7.42729   8
  -3  -5   0 124.126 8.58871   7
   3   5   0 120.003 5.53086  10
   3   5   0 122.408 6.20338   3
   3   5   0 120.489 6.79225   2
   4   5   0 35.2875 2.55258  16
   4  -5   0 35.0631 3.31017   3
   4   5   0 37.7451 3.93360  11
   4  -5   0 37.6271 3.71785  14
   4  -5   0 36.2039 2.16837   4
   4  -5   0 35.9967 3.95194  13
   4  -5   0 35.8572 2.22291  15
  -4   5   0 37.9013 3.38728  10
   4   5   0 38.0000 4.73121  12
   4   5   0 38.1964 2.94198  17
  -4   5   0 32.7402 4.38604   9
   4   5   0 41.1010 3.70882   3
  -4  -5   0 39.8216 4.65497  13
   5  -5   0 148.756 7.87158   3
   5   5   0 148.585 7.50432   3
   5  -5   0 150.777 8.06019  13
   5  -5   0 136.431 6.22320   4
  -5  -5   0 169.063 12.4804  13
   5   5   0 157.199 8.32948  11
   5   5   0 143.572 8.64514  12
  -5   5   0 141.282 7.63325  10
  -6  -5   0 27.8341 4.81834  13
   6  -5   0 29.5401 4.23363  14
   6  -5   0 35.2845 2.17849  15
   6  -5   0 29.5650 3.76928   3
   6   5   0 31.4792 2.32326  16
   6   5   0 28.3741 3.53758   3
   6   5   0 34.7107 4.94827  11
   6   5   0 33.5306 4.98128  12
   6   5   0 30.3869 2.69199  17
  -6   5   0 35.1908 4.16831  10
   6  -5   0 28.6783 4.10366  13
   6  -5   0 31.1134 1.98642   4
   7   5   0 890.774 28.4534  16
   7   5   0 805.479 33.4752  11
  -7  -5   0 808.388 31.0177  13
  -7   5   0 851.674 30.0932  10
   7  -5   0 858.298 29.8350   3
   7   5   0 838.598 29.6660   3
   7  -5   0 843.003 28.1374   4
   7  -5   0 845.053 31.2016  13
   8   5   0 1.64141 1.14281  17
   0  -6   0 145.419 10.4580  12
   0   6   0 136.683 7.14784   3
   0   6   0 136.732 6.84921   6
   0   6   0 135.213 7.12165  11
   0   6   0 140.520 6.96549   5
   0   6   0 137.359 9.10933   2
   0   6   0 137.540 6.63090  10
   0  -6   0 142.803 9.26027   7
   0  -6   0 138.299 7.11743  13
  -1  -6   0 16.5514 2.94537  13
  -1   6   0 27.7382 3.22352   6
   1  -6   0 17.7400 3.24076   8
   1  -6   0 15.4419 3.28198  12
   1   6   0 17.6625 2.51897  10
   1   6   0 17.9100 4.64514   6
  -1   6   0 19.8191 2.59222  10
  -1   6   0 24.6274 3.64412  11
   1  -6   0 23.2993 4.63131   7
   1   6   0 22.5809 4.08891   2
   1  -6   0 21.0949 2.84523  13
  -1   6   0 14.9802 2.67094   5
   1   6   0 12.7692 3.04226  12
   1   6   0 18.9624 3.00512  11
   1   6   0 14.7718 2.71569   5
   1   6   0 17.3524 2.87028   3
  -1  -6   0 8.98685 4.64785   7
   2  -6   0 34.7306 4.37756  12
   2   6   0 36.9057 4.43411  12
   2   6   0 30.6237 3.52672  11
   2  -6   0 33.3493 1.81703   4
   2   6   0 33.2721 4.31287   5
   2   6   0 30.5935 2.32191  16
  -2   6   0 36.2486 3.42858  10
  -2  -6   0 29.1630 4.51809   8
   2   6   0 24.2924 3.80047   2
  -2  -6   0 34.5687 5.96296   7
  -2  -6   0 37.7058 3.84647  13
   2   6   0 36.7306 3.45585  10
   2  -6   0 30.9380 3.43509  13
   2   6   0 34.1433 3.69964   3
   3   6   0 137.184 6.21674  16
   3   6   0 134.747 7.45769   3
   3   6   0 131.863 8.03968  12
  -3   6   0 151.053 7.35722  10
   3   6   0 136.830 6.43846  17
   3  -6   0 151.023 7.73550  13
   3  -6   0 146.751 5.52182   4
   3   6   0 144.959 7.88257  11
  -3  -6   0 144.174 8.14780  13
   4   6   0 0.91371 2.94810  12
  -4   6   0 5.20797 2.02360  10
   4   6   0 3.83526 2.05455   3
   4   6   0 6.14411 1.49947  17
   4  -6   0 4.58935 0.82460   4
  -4  -6   0 3.58515 3.21200  13
   4  -6   0 4.57759 0.93648  15
   4   6   0 3.59057 0.93824  16
   4  -6   0 4.86824 2.57245  13
   4  -6   0 10.6002 3.73106  14
   4   6   0 3.50690 2.26338  11
  -5  -6   0 67.2319 6.90954  13
   5  -6   0 79.4388 6.23140  13
   5   6   0 70.5897 5.47565   3
   5   6   0 76.5812 6.93139  12
   5   6   0 75.0097 3.93163  16
   5  -6   0 76.4980 3.44404   4
   5   6   0 74.1121 5.85181  11
  -5   6   0 72.5135 5.59692  10
   5  -6   0 72.3060 7.05708  14
   5   6   0 73.4841 4.27177  17
   6   6   0 -1.2278 3.44368  12
   6  -6   0 -1.6053 3.54239   3
   6   6   0 -0.3254 2.28811   3
   6   6   0 3.47673 2.84779  11
  -6   6   0 0.96712 0.44242  15
   6  -6   0 1.01095 3.14503  13
   6   6   0 0.58897 0.78399  17
   6   6   0 0.51307 0.82581  16
  -6   6   0 3.09765 2.60735  10
  -6  -6   0 -1.5055 4.42953  13
   6  -6   0 0.15961 0.47169   4
   6  -6   0 3.85933 4.07098  14
  -7   6   0 6.39054 0.86914  15
   7  -6   0 6.84771 0.85435   4
   7   6   0 6.89512 1.03288  16
   7   6   0 6.29044 1.08162  17
   8   6   0 11.0279 1.09984  17
   8  -6   0 10.5771 0.79540   4
  -8   6   0 9.97671 0.78173  15
   0   7   0 -2.4801 1.88468  10
   0   7   0 3.98357 1.51867  17
   0  -7   0 5.77922 3.68963  12
   0   7   0 2.21608 1.11267  16
   0  -7   0 -1.4076 2.39142  13
   0   7   0 1.41411 2.75455  11
   1  -7   0 151.877 9.36706  12
   1   7   0 164.083 6.92460  16
   1   7   0 172.866 7.31810   4
   1   7   0 159.022 7.00827  17
  -1  -7   0 163.277 9.22174  12
  -1   7   0 163.993 8.94388  11
   1   7   0 162.864 8.67708   3
  -1   7   0 161.183 6.41361  15
   1   7   0 158.851 7.84529  10
  -1   7   0 158.248 6.59921   4
   1   7   0 164.466 6.31010  15
   2   7   0 475.192 16.8474  16
   2   7   0 445.678 18.1935   3
   2   7   0 465.822 16.9953  17
   2  -7   0 462.126 18.3388  13
  -2   7   0 455.699 16.2384  15
  -2  -7   0 453.826 18.4880  13
   2   7   0 493.677 20.2581  10
   2   7   0 460.536 16.8841   4
   2   7   0 470.868 18.7394  11
  -2   7   0 481.238 18.1236  10
   3   7   0 83.6355 5.79749  17
   3   7   0 80.7825 7.02462  12
   3   7   0 85.0702 6.08080   3
   3   7   0 87.5118 6.34097  11
   3   7   0 95.0234 5.58632  16
  -3   7   0 78.5210 5.43963  10
   3  -7   0 76.9996 6.02814  13
   3  -7   0 74.3145 4.16997   4
  -3  -7   0 81.2634 6.67058  13
  -3   7   0 75.4143 3.83882  15
  -4  -7   0 569.951 22.5907  13
   4   7   0 551.401 19.7724   4
  -4   7   0 561.563 19.1760  15
   4  -7   0 540.702 21.4234  13
   4   7   0 556.808 22.3611  12
  -4   7   0 555.047 21.1371  10
   4   7   0 537.977 19.5695  16
   4   7   0 558.052 19.9741  17
   4   7   0 546.497 21.7330  11
   4  -7   0 564.417 18.6616   4
   4   7   0 544.633 21.0889   3
  -5  -7   0 4.66330 4.55974  13
   5   7   0 5.14421 3.83745  12
   5   7   0 2.78148 1.61081  17
   5   7   0 2.65365 2.37379   3
   5  -7   0 4.56410 3.12952  13
   5   7   0 4.63137 2.89546  11
   5   7   0 5.78800 1.52277   4
  -5   7   0 4.10217 2.73473  10
   6   7   0 113.016 5.31882   4
   6   7   0 121.566 5.11317  16
  -6   7   0 120.241 4.82000  15
   6  -7   0 117.416 4.54382   4
   6   7   0 123.595 5.46040  17
   7   7   0 16.5810 1.42440  17
  -7   7   0 21.6098 1.24365  15
   7   7   0 17.6677 1.74819   4
   7  -7   0 21.8718 1.10276   4
   7   7   0 19.0922 1.32373  16
   0   8   0 3.17387 2.62855  10
   0   8   0 4.29220 1.34292  17
   0   8   0 5.53856 0.89604  15
   0   8   0 5.20988 1.05968   4
   0  -8   0 -1.3983 8.12931  12
   0   8   0 3.61339 3.97520  11
   0  -8   0 3.07065 2.83811  13
   0   8   0 6.50271 1.26973  16
  -1  -8   0 8.50063 3.51921  13
  -1  -8   0 6.56121 4.91329  12
   1   8   0 15.2416 3.64148  10
   1  -8   0 12.0388 3.21260  13
   1   8   0 18.4790 4.08687  11
   1   8   0 15.4651 1.94168  17
   1   8   0 14.5760 1.36269  15
   1   8   0 14.4119 1.64776  16
  -1   8   0 10.8370 2.98314  10
  -1   8   0 11.4334 1.22296  15
  -1   8   0 12.4504 1.16245   4
   1   8   0 16.5676 1.73248   4
  -2  -8   0 8.99905 3.82909  13
   2   8   0 1.77305 3.44122   3
  -2  -8   0 7.93803 5.01926  12
   2   8   0 2.80654 1.17831   4
   2   8   0 4.79112 4.87556  11
  -3  -8   0 40.5198 6.12677  12
   3   8   0 34.0218 2.46260  16
  -3  -8   0 22.3422 4.35228  13
  -3   8   0 35.1839 2.11843  15
   3   8   0 31.1320 4.14387   3
   3   8   0 35.5001 4.81686  11
  -3   8   0 37.5530 4.65359  10
   3   8   0 34.1394 2.55204   4
   3  -8   0 37.6764 4.69800  13
   4   8   0 12.7161 3.71026  11
  -4   8   0 15.5669 1.32139  15
  -4   8   0 15.7383 3.75742  10
   4   8   0 10.3621 4.37001   3
   4   8   0 14.5531 1.53593  16
   4   8   0 17.1907 1.83640  17
   4   8   0 14.1138 1.70005   4
   4  -8   0 12.8150 5.23634  13
   5   8   0 3.56964 0.92267  17
   5   8   0 4.88290 0.93478  16
   5   8   0 5.13992 1.32254   4
  -5   8   0 3.39227 0.59478  15
   6   8   0 7.37702 0.81953  16
  -6   8   0 6.83432 0.73437  15
   6   8   0 7.41506 1.02491  17
   0  -9   0 -4.6073 4.03655  13
   0   9   0 1.03450 0.54542  15
   0   9   0 0.61120 0.82062  16
  -1   9   0 3.26986 5.92245  10
   1  -9   0 3.70723 3.69179  13
   1   9   0 6.18704 1.18680  15
  -1   9   0 6.57970 0.87875  15
  -1  -9   0 3.38631 4.87350  13
   1   9   0 6.95001 1.14626  16
   1   9   0 5.34382 0.86340   4
   1   9   0 6.45923 1.44632  17
   2   9   0 31.9235 2.14325  16
  -2   9   0 33.1168 1.86861  15
   2   9   0 30.9724 2.02181   4
   2   9   0 30.9332 2.19363  17
  -3   9   0 30.8294 1.77513  15
   3   9   0 31.0353 2.02874  16
   3   9   0 32.3230 2.03928   4
   4   9   0 135.485 5.56165  17
  -4   9   0 138.727 5.32456  15
   4   9   0 147.886 5.65739  16
   4   9   0 142.007 5.54692   4
  -1  10   0 7.41080 0.75052  15
   1  10   0 8.13141 1.35265  16
   0   0  -1 0.87931 1.07939   1
   0   0  -1 0.33655 1.68681   1
   0   0  -1 0.62589 0.18606   6
   0   0  -1 0.21245 0.21542   7
   0   0   1 0.25137 0.14769   6
   0   0  -1 0.05091 0.12006   2
   0   0   1 0.20295 0.17195   7
   0   0  -1 0.44984 0.16974   9
   0   0   1 2.37388 1.82990   1
   0   0   1 2.10847 1.21228   1
   0   0   1 0.16068 0.10135   8
   0   0  -1 0.20925 0.10168   8
   0   0  -1 0.43290 0.12151   5
   0   0   1 0.38028 0.18506   9
   0   0   1 0.23332 0.16697   2
   0   0   1 0.23202 0.23750   2
   1   0   1 792.604 31.4404   1
   1   0  -1 822.449 26.4286   2
  -1   0   1 855.381 26.4386   8
  -1   0  -1 846.061 31.4167   1
  -1   0   1 799.705 26.4935   9
  -1   0   1 831.461 26.5446   7
  -1   0  -1 803.992 26.4614   2
   1   0  -1 815.802 26.4244   8
  -1   0   1 838.315 28.0235   1
  -1   0  -1 810.696 26.6324   8
   1   0   1 811.788 26.3292   6
  -1   0   1 835.430 26.4987   5
  -1   0  -1 780.200 26.3302   6
   1   0  -1 827.703 27.9116   1
  -1   0  -1 803.801 29.8182   1
   1   0   1 789.065 26.6806   2
   1   0   1 773.958 27.0541   7
  -1   0   1 819.364 26.5448   7
  -1   0   1 823.638 26.4748   6
  -1   0  -1 839.782 26.6480   2
   1   0   1 816.320 26.6503   8
  -1   0  -1 830.979 26.9258   7
   1   0   1 750.914 26.5011   9
  -1   0   1 819.112 29.3282   1
   1   0  -1 824.926 29.2365   1
   2   0  -1 4618.33 143.058   1
  -2   0  -1 4341.79 147.449   1
  -2   0  -1 3996.43 145.560   1
  -2   0   1 4697.41 142.177   1
   2   0   1 4263.14 146.217   1
  -2   0   1 4539.23 142.383   1
   2   0  -1 4528.46 142.259   1
   2   0   1 4117.95 148.082   1
   3   0  -1 144.263 5.41039  10
   3   0   1 145.069 6.02515  13
  -3   0  -1 133.781 5.04227   6
   3   0   1 124.959 11.1654   1
   3   0   1 144.457 14.3906   1
   3   0  -1 144.104 5.53933   9
   3   0  -1 146.194 5.91922   7
   3   0   1 143.456 6.26792   7
  -3   0   1 141.696 5.27571   6
   3   0   1 138.904 4.79139   3
   3   0   1 139.423 5.87896  12
   3   0   1 141.302 5.65969  14
   3   0  -1 143.854 4.98009   2
  -3   0  -1 173.830 18.3026   1
   3   0  -1 145.566 5.80193   8
   3   0   1 140.462 5.33404   2
   3   0  -1 140.224 4.84982   2
   3   0  -1 139.516 5.72525  12
  -3   0  -1 121.932 10.3933   1
  -3   0  -1 145.687 5.63331   9
   3   0  -1 144.508 5.89764  13
   3   0  -1 144.470 5.47819  14
  -3   0   1 143.272 5.39108   5
  -3   0  -1 138.703 5.07266   5
   3   0   1 131.706 4.98304   6
   4   0   1 1043.87 35.1359  14
   4   0   1 1045.12 33.9470   3
   4   0   1 1082.17 35.9348   8
  -4   0  -1 1030.52 41.4437   1
  -4   0  -1 1061.35 35.1362   9
   4   0  -1 1076.14 34.9399  14
  -4   0   1 1048.83 35.0190   9
   4   0   1 963.831 46.4322   1
  -4   0   1 1063.63 34.5267   6
   4   0  -1 1026.74 34.1075   2
  -4   0  -1 1104.42 43.0139   1
   4   0  -1 1068.54 34.6982  10
   4   0   1 1089.37 35.7419  13
   4   0  -1 1041.01 34.7561  11
   4   0   1 1055.88 43.9209   1
   4   0   1 1001.66 34.6398   2
   4   0  -1 1056.79 35.1466  12
   4   0   1 1024.74 35.0563   2
  -4   0   1 983.806 34.7004   5
  -5   0  -1 62.5266 4.10176   9
  -5   0   1 63.2542 3.68303   5
  -5   0  -1 53.6142 10.4911   1
   5   0  -1 63.4950 4.63612  12
   5   0   1 85.1103 16.3987   1
   5   0  -1 64.3382 4.68025   8
  -5   0   1 66.1430 3.85002   6
  -5   0   1 62.8331 4.01843   9
   5   0  -1 57.3840 5.03003   7
   5   0  -1 70.2420 4.50264  13
   5   0   1 67.5971 5.76195   7
   5   0  -1 66.1714 3.86920  14
   5   0  -1 62.5963 4.36662  11
   5   0   1 65.0958 4.74942  13
   5   0  -1 61.3556 2.92906   2
   5   0  -1 62.9675 3.51809  10
   5   0   1 70.2670 4.02654  14
   5   0   1 64.9173 3.88998   2
   5   0   1 59.2708 4.39190  12
   5   0   1 60.5760 3.83272   2
   5   0   1 60.6260 2.77136   3
   5   0   1 63.7716 5.04503   8
  -6   0  -1 24.9325 3.59206   9
   6   0  -1 28.1416 2.64345   2
   6   0  -1 20.8219 3.93418  12
   6   0  -1 25.7619 3.09115  14
   6   0   1 23.6367 3.56510  13
   6   0   1 19.8690 5.25249   7
  -6   0   1 16.6612 5.06720   7
  -6   0   1 24.1949 3.46380   9
   6   0   1 26.2294 3.60245   2
   6   0   1 24.8818 3.77426  12
   6   0   1 23.8014 1.93069   3
   6   0  -1 26.4221 3.62433  13
   6   0   1 24.5390 3.07119  14
   6   0  -1 26.7028 2.26959   2
  -6   0  -1 18.8606 3.58708   8
   7   0   1 51.0666 6.00642  13
   7   0   1 58.0602 3.78222  17
   7   0   1 57.6732 5.03414  14
   7   0   1 55.2076 3.45341   3
   7   0  -1 48.3485 4.68433  14
   7   0  -1 58.7419 6.46813  13
   8   0   1 15.8605 6.26612  12
   8   0  -1 26.6935 2.54215   3
   8   0   1 20.8547 2.43904  17
   0  -1   1 338.196 11.1799   8
   0  -1  -1 347.146 11.3333   2
   0   1   1 332.805 11.2601   9
   0  -1   1 332.438 11.2079   6
   0  -1   1 336.622 11.2929   5
   0  -1  -1 325.040 11.3945   8
   0  -1  -1 337.294 11.2410   9
   0   1   1 354.450 14.9022   1
   0  -1   1 349.001 11.4508   2
   0   1   1 327.476 11.1537   5
   0   1   1 341.613 11.3502   7
   0  -1  -1 351.590 14.9747   1
   0   1  -1 320.571 11.6619   7
   0  -1  -1 338.728 11.7310   2
   0   1   1 330.398 17.3255   1
   0   1  -1 324.298 11.2023   8
   0   1  -1 340.155 11.1064   9
   0  -1   1 333.385 11.1010   9
   0  -1  -1 357.730 11.3618   7
   0  -1   1 344.328 15.2498   1
   0  -1   1 326.209 11.4059   2
   0  -1  -1 370.649 17.8739   1
   0   1   1 336.920 11.6783   2
   0   1   1 346.416 11.4474   8
   0  -1  -1 333.256 11.1676   5
   0  -1  -1 329.410 11.3012   6
   0   1  -1 347.513 11.3843   2
   0   1  -1 354.035 11.6280   2
   0   1  -1 364.337 15.3847   1
   0   1  -1 329.465 14.8205   1
   0  -1   1 325.219 15.1979   1
   0   1   1 358.164 11.3464   2
   0   1  -1 343.717 11.1891   6
   1   1  -1 1371.40 45.0680   1
  -1  -1  -1 1280.18 42.7355   8
   1  -1   1 1323.44 48.3617   1
  -1  -1  -1 1329.68 43.1049   7
   1  -1   1 1310.83 48.7745   1
  -1   1   1 1300.87 42.6240   9
  -1  -1  -1 1329.52 46.5901   1
   1  -1   1 1280.49 42.9399   7
   1  -1   1 1341.52 42.7950   2
   1   1  -1 1424.49 42.4815   2
  -1   1   1 1323.25 48.8377   1
  -1   1   1 1277.85 42.7408   8
  -1   1   1 1324.43 46.6042   1
  -1  -1  -1 1334.96 49.8007   1
  -1   1   1 1251.86 42.7230   2
  -1  -1  -1 1294.31 42.6050   6
  -1  -1  -1 1271.43 42.8782   2
   1   1  -1 1334.57 45.0424   1
   1  -1   1 1264.66 42.5293   5
   1  -1  -1 1353.06 47.2131   1
   1   1   1 1362.67 43.5982   8
  -1  -1   1 1339.80 42.8732   2
   1   1   1 1275.97 43.0898   9
  -1  -1   1 1447.18 43.4098   6
  -1   1  -1 1385.12 49.1682   1
  -1   1  -1 1311.64 48.4364   1
  -1   1  -1 1288.40 43.2474   8
   1   1   1 1335.95 50.4355   1
  -1  -1   1 1357.76 42.8812   2
  -1   1  -1 1243.63 43.5954   7
  -1  -1   1 1325.09 46.1303   1
  -1  -1   1 1269.10 43.0514   8
  -1  -1   1 1311.42 43.6094   7
  -1  -1   1 1312.34 43.6687   7
   1  -1  -1 1353.62 43.2484   8
  -1  -1   1 1354.09 46.1720   1
  -1  -1   1 1348.94 43.1668   5
   2  -1   1 1325.00 44.1519  14
  -2   1   1 1377.56 43.8719   7
   2  -1   1 1369.45 52.3412   1
  -2   1   1 1322.94 48.3101   1
   2   1  -1 1345.69 44.5207  11
  -2  -1  -1 1336.31 43.4359   5
   2   1  -1 1421.23 43.9033   9
  -2  -1  -1 1371.55 44.3505   8
  -2   1   1 1372.96 43.7653   2
  -2  -1  -1 1387.24 43.7134   2
   2  -1   1 1290.21 43.9074   5
  -2  -1  -1 1379.29 48.6023   1
  -2   1   1 1309.35 43.7912   6
   2  -1   1 1298.11 44.2639  13
   2   1  -1 1336.17 43.9430   6
  -2  -1  -1 1325.43 44.0191   6
   2  -1   1 1305.67 44.2352   2
  -2  -1  -1 1358.74 44.0257   9
  -2  -1  -1 1326.47 51.1304   1
  -2   1   1 1394.40 44.1002   5
   2  -1   1 1352.99 44.3047   8
   2  -1   1 1334.00 44.2246   2
   2   1  -1 1383.70 43.9144   5
   2  -1   1 1329.69 43.7489   3
  -2   1   1 1374.36 50.3427   1
   2   1  -1 1409.41 43.5608   2
   2  -1   1 1367.51 44.5558   7
  -2  -1   1 1335.21 43.6784   5
  -2  -1   1 1338.27 43.7488   8
   2  -1  -1 1395.76 43.5309   7
   2   1   1 1317.82 44.3057  13
  -2   1  -1 1355.96 50.9446   1
   2  -1  -1 1273.82 43.6628  14
   2   1   1 1326.62 44.1390  12
   2   1   1 1337.64 48.2028   1
  -2  -1   1 1368.27 43.8757   8
   2  -1  -1 1369.80 43.7411  10
   2   1   1 1395.82 44.5462   7
  -2  -1   1 1401.74 43.8243   9
   2   1   1 1354.91 44.0149   2
  -2   1  -1 1325.92 43.7419   9
   2   1   1 1212.14 43.6282   9
   2  -1  -1 1304.61 43.8699   2
   2   1   1 1341.05 43.5577   2
  -2   1  -1 1298.83 43.6529   2
   2  -1  -1 1355.45 43.8577   8
   2   1   1 1411.03 43.6015   6
   2  -1  -1 1320.89 43.4386   6
   2  -1  -1 1379.30 43.7720   9
   2  -1  -1 1366.28 51.5333   1
   2  -1  -1 1339.88 48.4003   1
   2   1   1 1278.50 51.4976   1
   2  -1  -1 1362.52 44.1357  13
  -2   1  -1 1332.12 43.5679   5
  -2   1  -1 1349.59 50.4622   1
  -3  -1  -1 389.907 13.0165   5
   3  -1   1 429.389 13.9910   2
  -3  -1  -1 402.944 14.1821   8
  -3   1   1 398.381 13.3115   6
   3  -1   1 403.657 14.4168   7
   3  -1   1 372.883 23.7904   1
   3  -1   1 397.882 13.2130   3
   3   1  -1 417.488 12.8700   2
  -3   1   1 380.378 13.9453   6
  -3   1   1 368.908 19.3136   1
   3   1  -1 392.743 13.9159  11
  -3  -1  -1 388.623 13.7227   9
   3  -1   1 405.866 14.6802  13
   3   1  -1 408.826 14.2793  13
   3   1  -1 396.051 14.5369   7
  -3   1   1 388.041 18.3436   1
   3   1  -1 410.645 13.7922  10
   3   1  -1 374.381 12.7664   2
   3  -1   1 360.194 22.7924   1
   3   1  -1 402.656 13.4978   5
   3  -1   1 392.667 13.9184   2
  -3   1   1 383.518 14.1813   7
   3   1  -1 396.781 14.1157  12
  -3   1   1 395.392 14.0772   5
   3  -1   1 412.820 14.1979  14
   3  -1   1 381.589 13.9493  12
   3   1  -1 389.629 13.5157   6
   3  -1   1 397.850 14.1829   8
  -3  -1  -1 390.757 18.4359   1
  -3  -1  -1 419.877 21.3533   1
   3   1  -1 390.037 13.5963  14
   3  -1  -1 368.980 13.3956   7
   3  -1  -1 331.058 18.5505   1
   3   1   1 396.783 13.5668  14
  -3   1  -1 396.394 21.4865   1
   3  -1  -1 400.198 14.0360   8
  -3   1  -1 360.960 13.2128  10
   3  -1  -1 409.071 13.4107  10
  -3  -1   1 404.939 13.6578   8
  -3   1  -1 406.498 22.0568   1
   3  -1  -1 411.765 13.7481  13
   3   1   1 379.263 13.0921   6
   3   1   1 376.689 13.0865   2
  -3   1  -1 391.308 13.2061   5
   3   1   1 371.931 18.5379   1
   3   1   1 403.160 14.5612   7
   3  -1  -1 354.066 21.9377   1
   3   1   1 364.689 13.4455  11
  -3  -1   1 389.848 13.2757   9
   3  -1  -1 385.255 13.4792   2
  -3   1  -1 389.011 13.0697   2
   4   1  -1 727.513 24.1613  10
  -4   1   1 715.167 24.4684   5
  -4  -1  -1 718.716 29.5179   1
  -4   1   1 739.205 23.7866   6
   4  -1   1 742.770 47.9564   1
   4  -1   1 751.952 24.7830  14
  -4   1   1 740.915 24.7334   9
   4  -1   1 677.160 38.0607   1
   4  -1   1 741.561 25.3261   8
  -4  -1  -1 719.456 24.5951   9
  -4  -1  -1 734.688 25.1912   8
  -4  -1  -1 708.639 31.3148   1
  -4  -1  -1 722.218 23.5884   5
   4   1  -1 637.718 23.2186   2
  -4   1   1 727.129 23.8187   6
   4  -1   1 739.562 25.1617  13
   4  -1   1 721.277 24.7330   2
   4  -1   1 707.119 23.7314   3
  -4   1   1 729.552 29.2196   1
   4  -1   1 718.445 24.7249   2
   4   1  -1 707.170 24.5384  11
  -4   1   1 696.517 30.0591   1
  -4  -1   1 710.751 24.9345   8
   4  -1  -1 740.795 26.0873  10
   4   1   1 734.626 24.9715  14
   4  -1  -1 732.018 24.6289  14
   4   1   1 741.973 25.6060  13
  -4   1  -1 692.838 24.4723  10
   4  -1  -1 731.468 24.1282   2
   4   1   1 707.028 34.4376   1
   4   1   1 727.858 24.7430   2
   4   1   1 711.080 24.0024   6
  -4   1  -1 676.750 34.4085   1
  -4   1  -1 750.345 24.8480   9
   4  -1  -1 760.785 24.6691   2
   4  -1  -1 718.019 34.5987   1
   4   1   1 730.798 25.2063  12
  -4   1  -1 715.502 24.2160   5
   4  -1  -1 708.547 25.0669   8
   4  -1  -1 714.297 31.9289   1
   4   1   1 721.669 24.4323  11
  -4  -1   1 707.407 24.2438   5
  -4  -1   1 707.828 24.4642   9
   4   1   1 711.604 26.0023   7
   4  -1  -1 741.852 25.0569   7
   4  -1  -1 698.067 24.9106  13
   4   1   1 709.979 24.0989   2
   4   1   1 710.994 30.7483   1
  -5   1   1 177.546 7.87326   9
   5  -1   1 191.098 8.18340  12
   5  -1   1 172.606 7.67727  14
   5   1  -1 169.859 7.51248  11
   5   1  -1 170.542 7.39418  14
  -5   1   1 163.244 7.83911   5
   5   1  -1 178.848 7.08905  10
   5  -1   1 168.004 6.54545   3
   5  -1   1 172.434 8.24045  13
  -5  -1  -1 171.507 7.64091   9
   5   1  -1 181.070 8.07426  12
   5  -1   1 178.990 8.93927   7
  -5  -1  -1 180.749 8.48043   8
   5  -1   1 184.964 8.79540   8
   5  -1   1 170.826 27.8437   1
   5  -1   1 179.663 7.76590   2
   5   1  -1 167.719 8.26278  13
   5  -1  -1 169.592 7.88227  13
   5   1   1 168.238 6.13712   3
   5   1   1 174.315 6.68962   6
   5  -1  -1 176.142 6.88008   2
   5   1   1 178.284 8.53858  13
  -5  -1   1 173.114 7.93604   8
   5  -1  -1 176.379 8.26350   8
   5  -1  -1 172.100 7.42220  14
   5   1   1 175.510 9.01818   7
  -5   1  -1 168.871 7.65780   9
  -5   1  -1 175.872 7.04739   5
   5  -1  -1 159.697 5.97092   3
   5   1   1 177.571 7.53785   2
   5   1   1 174.001 8.02936  12
   5   1   1 174.008 7.59386  14
  -5   1  -1 169.254 7.00091  10
   5  -1  -1 168.451 7.08884  10
  -5  -1   1 170.834 7.18596   6
  -5  -1   1 168.518 7.40661   9
  -5  -1   1 160.653 7.01177   5
   5   1   1 173.673 7.43154   2
   5   1   1 167.466 7.32618  11
  -6  -1  -1 3.96130 2.80175   9
   6  -1   1 4.05891 4.12045   7
   6   1  -1 3.73559 3.12600  12
   6  -1   1 2.09918 2.90345  12
  -6   1   1 3.18163 1.93678  10
   6  -1   1 4.72079 1.14511   3
   6  -1   1 5.95420 1.99675  14
  -6   1   1 5.15005 2.61798   5
   6   1  -1 4.30300 2.06413  10
   6   1  -1 4.50011 2.65635  13
   6  -1   1 1.85134 2.04618  13
  -6  -1   1 9.42916 4.80589   7
   6  -1  -1 3.65692 1.78033  14
  -6  -1   1 2.69764 2.68754   9
  -6  -1   1 1.98579 3.28041   8
   6  -1  -1 6.47845 3.80795   8
   6   1   1 2.84321 2.32192   2
   6  -1  -1 3.41114 1.65441   2
   6   1   1 -3.7119 4.09843   7
   6   1   1 8.25875 2.73973  12
   6  -1  -1 5.40775 2.44748  13
   6  -1  -1 3.66785 0.82652   3
   6   1   1 3.23048 2.05639  14
   6   1   1 5.25193 2.49570  13
   7  -1   1 67.1275 5.34275  14
   7  -1   1 61.6175 6.14922  13
   7  -1   1 66.9542 4.44050  17
   7   1  -1 67.6701 4.38222  17
   7   1  -1 66.8484 6.88962  13
   7   1  -1 74.0058 5.65080  14
  -7  -1  -1 62.0016 4.90599  14
   7  -1  -1 66.9542 3.38778   3
   7  -1  -1 67.6600 5.21607  14
   7   1   1 76.2543 6.54345  13
   7   1   1 66.1576 3.90090   3
   7  -1  -1 77.0612 6.58723  13
   7   1   1 65.3993 5.24688  17
   7   1   1 62.2899 6.29127  12
   8   1  -1 3.26402 5.39626  13
   8  -1   1 9.06303 2.30418   3
   8  -1   1 12.3669 5.67508  13
   8   1  -1 9.66901 1.77123   3
  -8  -1  -1 6.32164 3.27314  14
   8   1   1 13.6620 5.36611  13
   8  -1  -1 9.21281 1.62752   3
   8  -1  -1 16.4797 3.70476  14
   8   1   1 7.98942 2.14600   3
   8   1   1 8.71583 5.25255  12
   8  -1  -1 3.59367 4.62383  13
   8   1   1 12.7653 1.78532  17
   9   1   1 121.162 5.06811  17
   0   2   1 0.57929 0.39287   9
   0   2   1 0.18761 0.35966   6
   0  -2   1 0.59625 0.62459   2
   0  -2   1 1.95927 0.51664   6
   0  -2  -1 2.23972 3.46568   1
   0  -2  -1 0.50941 0.34311   2
   0   2  -1 0.48348 0.44078   2
   0   2  -1 0.25461 0.20978   9
   0  -2  -1 0.13640 0.51219   8
   0   2  -1 0.37476 0.42343   2
   0  -2   1 0.96624 4.54093   1
   0  -2  -1 0.33590 0.63950   7
   0  -2   1 1.22091 0.51290   2
   0  -2  -1 2.40081 6.28871   1
   0  -2   1 -0.3009 0.53239   7
   0   2   1 0.07395 3.39207   1
   0  -2   1 -2.1511 3.75831   1
   0   2   1 3.60100 5.68312   1
   0  -2  -1 -0.3613 1.01298   2
   0   2  -1 0.39298 0.31671   5
   0   2   1 0.38470 0.27408   5
   0   2  -1 0.44132 0.19940   9
   0   2   1 0.98214 0.63635   2
   0  -2   1 0.43987 0.39828   8
   0  -2  -1 -0.3364 0.43645   7
   0   2  -1 1.15983 3.29603   1
   0   2  -1 1.33607 0.99938   7
   0   2  -1 2.84446 3.97514   1
   0   2   1 0.28068 0.43773   2
   1  -2   1 552.377 27.6967   1
   1  -2   1 544.326 18.6701   7
  -1  -2  -1 544.861 18.1045   2
   1   2  -1 542.779 18.4430  11
  -1  -2  -1 534.740 17.8688   9
  -1   2   1 547.917 18.1459   5
  -1   2   1 534.297 18.5364   2
   1   2  -1 543.807 18.5880  12
  -1  -2  -1 523.064 23.9509   1
  -1   2   1 513.089 18.1559  10
  -1   2   1 525.276 18.0948   9
  -1   2   1 526.832 27.8862   1
   1  -2   1 546.066 18.2477   8
   1  -2   1 517.593 26.3687   1
   1  -2   1 555.331 18.7083   2
  -1  -2  -1 539.636 18.4767   8
   1   2  -1 554.113 23.9950   1
   1  -2   1 564.763 18.5003   2
   1   2  -1 545.704 18.2558   2
  -1   2   1 543.676 18.0039   6
   1   2  -1 562.131 18.1170   2
  -1  -2  -1 529.375 28.8237   1
   1   2  -1 577.770 18.1356   6
   1   2  -1 531.630 18.1755   8
   1  -2   1 522.476 17.7922   6
  -1  -2  -1 542.907 17.8039   5
   1   2  -1 562.318 18.0865   5
  -1   2   1 542.368 24.7113   1
   1   2   1 542.040 18.8129   2
   1   2   1 519.977 18.3483   3
   1  -2  -1 550.816 18.4589   8
   1  -2  -1 556.769 18.3244   2
   1   2   1 543.145 18.2319   6
  -1   2  -1 510.162 18.2463  10
  -1   2  -1 543.923 18.0044   9
  -1  -2   1 574.630 24.2076   1
  -1   2  -1 548.258 26.4726   1
  -1   2  -1 546.160 18.4889   2
   1  -2  -1 544.734 18.0977   9
   1  -2  -1 523.082 29.0498   1
  -1   2  -1 596.648 26.4192   1
   1   2   1 562.901 18.9066   7
   1   2   1 545.277 18.6700  11
   1   2   1 548.927 19.0162  13
   1  -2  -1 520.141 18.3914  13
   1  -2  -1 533.212 17.9479   3
  -1   2  -1 588.327 18.4647   6
   1   2   1 507.510 27.6167   1
   1   2   1 533.288 17.9573   9
  -1  -2   1 537.993 18.1510   2
   1  -2  -1 553.316 18.0786   7
   1  -2  -1 533.574 18.0117   7
  -1  -2   1 532.942 18.2802   8
  -1  -2   1 579.072 25.8258   1
   1   2   1 545.786 18.2486   2
   1  -2  -1 538.146 18.1108   6
  -1  -2   1 559.106 19.0156   7
   1   2   1 567.642 24.3063   1
  -1   2  -1 542.553 18.2187   5
   1   2   1 545.246 17.8695   5
  -2   2   1 493.219 15.7215   6
   2   2  -1 472.479 16.3773  11
   2   2  -1 486.106 16.6396  12
   2   2  -1 486.205 19.4063   1
   2   2  -1 477.188 15.9079   2
  -2  -2  -1 464.077 15.6616   5
   2   2  -1 461.697 15.8941  10
  -2  -2  -1 463.639 15.8004   9
  -2  -2  -1 478.644 22.2334   1
  -2  -2  -1 469.731 16.4474   8
   2  -2   1 455.761 26.9895   1
   2  -2   1 491.535 27.1504   1
   2  -2   1 483.693 16.2938   8
  -2   2   1 429.401 15.6561   7
  -2   2   1 435.623 17.4839   2
   2  -2   1 480.183 16.5346   7
   2  -2   1 455.208 16.1931  12
   2  -2   1 483.388 16.6606   2
   2   2  -1 483.806 20.2070   1
   2  -2   1 461.061 16.2184  13
   2  -2   1 474.097 15.8201   3
   2   2  -1 469.406 15.9950   6
   2   2  -1 479.232 16.6553  13
  -2   2   1 473.313 26.3699   1
  -2  -2  -1 464.338 26.7729   1
  -2   2   1 484.231 16.1246   5
   2   2  -1 479.983 15.8376   5
  -2  -2  -1 461.055 15.7060   2
  -2   2   1 482.016 23.4455   1
   2  -2   1 477.928 16.4133   2
   2   2   1 467.745 15.7342   9
  -2  -2   1 473.597 15.4700   9
  -2  -2   1 481.672 16.9841   7
   2  -2  -1 485.455 15.5637   3
   2   2   1 444.273 15.2875   5
  -2   2  -1 481.363 15.9439   9
  -2   2  -1 453.324 15.8837  10
  -2  -2   1 463.193 15.5286   9
   2   2   1 456.327 16.4361   2
   2  -2  -1 460.772 17.4595   2
  -2   2  -1 473.832 16.1226   2
   2  -2  -1 485.432 16.0267   2
   2  -2  -1 493.184 16.2372  13
   2   2   1 452.808 26.0437   1
   2  -2  -1 455.624 15.5330   7
   2   2   1 460.673 16.4481  12
  -2   2  -1 459.655 25.2762   1
   2  -2  -1 492.485 16.2763   8
   2  -2  -1 444.166 23.7527   1
   2   2   1 471.445 16.8583  13
   2   2   1 476.168 15.8319   2
   2  -2  -1 469.983 15.9846  10
   2   2   1 459.836 16.3033  11
   2  -2  -1 453.365 15.8642  14
  -2  -2   1 469.789 16.1059   8
   2  -2  -1 463.444 15.7685   6
  -2   2  -1 474.300 30.7468   1
   2   2   1 475.833 15.9394   6
   2  -2  -1 480.787 15.9711   9
  -2   2  -1 466.587 15.9336   5
  -2  -2   1 490.732 22.6650   1
   2   2   1 475.706 16.9221   7
   2   2   1 469.126 15.7509   3
  -2  -2   1 468.238 20.3834   1
   2   2   1 435.084 21.5748   1
   3   2  -1 876.642 29.7139  10
  -3  -2  -1 885.543 36.2976   1
  -3  -2  -1 933.732 30.6424   8
   3  -2   1 902.435 30.1874  12
  -3  -2  -1 848.025 29.7052  14
   3  -2   1 908.854 30.4819   8
  -3   2   1 925.179 29.3792   6
   3   2  -1 882.380 29.6487   5
   3  -2   1 905.832 44.1266   1
  -3  -2  -1 919.250 29.0958   5
   3  -2   1 881.602 30.6654   2
  -3  -2  -1 887.295 29.0644   5
  -3  -2  -1 890.081 29.8449   9
   3  -2   1 908.426 30.3853  13
  -3   2   1 895.481 38.8861   1
  -3   2   1 900.437 29.6675   2
  -3   2   1 849.797 29.7823   7
   3  -2   1 928.594 30.6950   7
   3   2  -1 835.883 29.2322   2
   3  -2   1 853.168 30.3357   2
  -3  -2  -1 954.594 41.0553   1
  -3   2   1 923.270 30.1531   5
  -3   2   1 948.833 29.5503   6
   3   2  -1 907.026 30.7700  13
   3   2  -1 919.671 29.6762  14
   3  -2   1 917.634 30.1559  14
  -3   2  -1 899.569 30.1586   5
  -3  -2   1 913.267 31.0697   8
   3  -2  -1 932.248 31.0334   2
  -3  -2   1 898.593 29.7799   9
  -3   2  -1 933.391 42.5074   1
  -3  -2   1 905.755 31.4908   7
   3   2   1 893.123 30.3427   6
   3   2   1 849.190 30.7669  11
   3  -2  -1 899.449 46.0511   1
   3  -2  -1 943.963 29.9144   7
   3   2   1 891.625 36.5733   1
  -3   2  -1 856.904 30.1088  10
   3  -2  -1 950.044 30.4227   9
   3  -2  -1 857.661 40.1317   1
  -3   2  -1 921.510 42.0162   1
   3   2   1 930.914 29.9644   2
   3   2   1 910.106 29.5671   3
  -3   2  -1 897.965 30.1748   2
   3  -2  -1 900.250 30.1860  14
   4  -2   1 443.100 14.9521   3
   4  -2   1 446.093 16.2955   8
   4   2  -1 429.053 16.4696  13
  -4  -2  -1 410.784 14.1162   5
   4  -2   1 431.732 15.9606   2
   4   2  -1 421.559 15.7667  11
   4   2  -1 436.240 16.2434  12
   4  -2   1 443.778 15.7272  14
  -4   2   1 449.324 15.6823   5
   4  -2   1 460.814 16.1690  13
  -4   2   1 422.038 29.3802   1
   4  -2   1 475.837 40.7174   1
   4   2  -1 432.175 15.3044   6
   4   2  -1 438.495 14.5618   2
  -4  -2  -1 445.605 16.3501   8
  -4  -2  -1 421.400 15.4007   9
   4   2  -1 436.327 14.3437   2
   4   2  -1 437.872 15.2661  14
   4   2  -1 433.089 15.0695  10
  -4  -2  -1 382.599 21.9174   1
   4  -2  -1 441.151 16.1457   8
  -4  -2   1 427.281 17.0923   7
   4  -2  -1 457.067 39.3215   1
   4  -2  -1 446.228 15.6506  14
   4   2   1 452.025 16.1816  11
  -4   2  -1 408.301 15.3080  10
   4   2   1 431.784 14.9377   3
   4  -2  -1 450.218 15.3651   7
   4  -2  -1 427.330 15.4272   2
  -4   2  -1 419.690 15.3896   5
   4  -2  -1 440.644 16.5046   2
   4  -2  -1 447.343 14.6690   3
   4  -2  -1 437.936 15.9094  13
   4   2   1 427.045 15.8376   2
   4   2   1 453.131 15.0979   2
   4   2   1 433.187 22.6063   1
  -4   2  -1 429.962 15.7529   9
  -4   2  -1 417.943 31.5046   1
  -4  -2   1 428.358 15.9632   8
   4   2   1 442.453 16.7961  13
  -4  -2   1 438.068 15.2093   9
   4   2   1 423.869 15.5791   6
   4   2   1 420.055 17.0821   7
   4   2   1 445.286 16.3350  12
  -5   2   1 1282.62 43.3116  10
  -5  -2  -1 1267.75 42.9603  14
  -5  -2  -1 1315.39 44.5860   8
   5   2  -1 1265.45 43.4123  11
   5  -2   1 1344.35 42.5630   3
   5   2  -1 1258.01 43.0086  14
   5  -2   1 1274.67 44.5174   8
   5  -2   1 1244.79 43.8311   2
  -5  -2  -1 1281.43 43.3634   9
   5  -2   1 1299.04 43.6521  14
   5  -2   1 1299.51 44.1466  13
  -5   2   1 1339.66 43.5455   5
   5   2  -1 1289.85 42.5816  10
   5   2  -1 1261.73 44.0533  12
   5   2  -1 1232.87 44.4034  13
  -5   2   1 1307.16 43.8255   9
   5  -2   1 1299.19 43.5657  12
   5   2   1 1175.74 43.7647  12
  -5  -2   1 1282.43 42.1268   9
  -5   2  -1 1257.09 42.1179   5
   5   2   1 1278.29 41.8081   6
  -5  -2   1 1249.80 44.5315   7
   5  -2  -1 1240.59 42.1943   2
  -5  -2   1 1255.26 41.7882   5
   5   2   1 1254.66 44.7636   7
  -5   2  -1 1240.17 41.8927  10
   5   2   1 1185.97 41.5394   2
   5   2   1 1256.19 42.3179  11
   5  -2  -1 1276.89 43.3440   8
   5   2   1 1210.31 41.1162   3
   5   2   1 1277.25 43.9806  13
   5   2   1 1267.90 42.4377   2
  -5   2  -1 1336.44 42.9483   9
   5  -2  -1 1290.32 42.4617  14
   6  -2   1 184.121 7.35680   3
   6   2  -1 170.612 8.91877  12
   6   2  -1 178.558 8.59267  11
   6   2  -1 172.610 9.56127  13
   6   2  -1 173.596 8.39189  14
  -6  -2  -1 181.301 7.99984  14
  -6  -2  -1 173.718 9.47632   9
   6  -2   1 186.482 9.10316  12
  -6   2   1 174.320 8.11947  10
   6  -2   1 185.859 9.09102  13
  -6   2   1 161.665 9.23164   5
   6  -2   1 182.874 8.59030  14
   6  -2  -1 176.097 8.28304  14
   6   2   1 173.707 10.0140  13
   6  -2  -1 179.915 8.91965  13
  -6   2  -1 174.481 7.98579  10
   6   2   1 172.796 7.53686  17
   6  -2  -1 191.394 6.95193   3
   6   2   1 177.149 9.31299  12
   6   2   1 169.542 7.07593   3
   7   2  -1 52.8475 6.57991  13
   7  -2   1 53.0357 5.77087  13
   7  -2   1 59.1116 4.95328  14
   7   2  -1 52.7619 2.95612   3
  -7   2   1 49.8165 5.36934  10
  -7  -2  -1 46.6021 5.11261  14
   7   2  -1 55.2667 3.46901  17
   7   2  -1 60.7383 7.06708  12
   7  -2  -1 44.8109 2.56662  15
   7   2   1 54.0955 6.18950  12
   7   2   1 54.6850 6.85255  13
   7  -2  -1 59.4089 5.87994  13
   7   2   1 51.2739 3.27384  17
   7  -2  -1 50.5782 4.72412  14
   7   2   1 52.6075 3.72769   3
   7  -2  -1 47.2920 3.11605   3
   8  -2   1 56.9095 4.18075   3
   8  -2   1 53.0574 6.17946  13
   8   2  -1 50.9517 4.11190   3
   8   2  -1 45.6481 7.29023  13
   8  -2  -1 58.6239 5.39650  14
   8   2   1 50.1362 3.20495  17
   8   2   1 54.7141 4.49818   3
   8  -2  -1 45.6470 6.26240  13
   8   2   1 45.5026 6.45457  13
   8   2   1 76.6694 8.08278  12
   8  -2  -1 54.0940 3.60698   3
   9  -2   1 28.5565 1.89497   4
   9   2   1 27.0712 2.01171  17
   0   3   1 8.55129 6.40992   1
   0   3  -1 19.5999 0.80899   9
   0   3  -1 21.0965 1.46352   5
   0  -3   1 22.3056 1.80951   2
   0  -3  -1 18.4238 1.70948   8
   0  -3   1 19.7123 1.85083  13
   0   3   1 20.8651 1.93817   2
   0   3   1 20.7083 2.15488   3
   0  -3  -1 6.87843 11.4019   1
   0  -3   1 18.7279 1.54628   8
   0  -3   1 34.7757 10.3731   1
   0   3   1 18.5389 1.47424   6
   0   3   1 18.8222 1.35133   5
   0   3  -1 20.2572 1.56363  10
   0   3  -1 20.1346 1.37463   6
   0   3   1 14.1501 9.64022   1
   0   3  -1 20.8216 1.73386  11
   0  -3   1 24.9908 9.56331   1
   0  -3  -1 20.4712 1.17715   9
   0   3   1 18.0979 2.02244  12
   0   3   1 20.5164 1.44877   9
   0   3   1 19.1496 1.99398   2
   0  -3  -1 19.1640 1.81835   7
   0   3  -1 21.9070 1.83806   3
   0   3  -1 23.9960 1.88604   2
   0  -3   1 23.1473 2.17615   7
   0  -3  -1 20.3623 1.89083  13
   0   3   1 16.2639 1.91345  11
   0   3  -1 20.6196 1.89187   2
   0   3  -1 22.7480 2.05065  12
  -1  -3  -1 1951.39 65.5578   2
  -1  -3  -1 1999.77 64.9412   9
  -1   3   1 2113.99 76.9593   1
  -1  -3  -1 2011.43 66.1033   8
  -1  -3  -1 2011.32 82.8147   1
   1   3  -1 2153.15 66.6972  12
   1  -3   1 2048.17 66.3216   7
   1  -3   1 2023.69 81.8053   1
  -1  -3  -1 2009.57 75.9532   1
  -1   3   1 2051.12 65.3576   6
  -1  -3  -1 1867.15 66.3234  13
  -1  -3  -1 2094.05 66.4600   7
   1   3  -1 2114.08 65.6459   2
   1   3  -1 1996.60 75.9187   1
   1   3  -1 2133.43 66.8468   2
   1   3  -1 2040.35 66.0508   3
   1  -3   1 2011.85 65.7356   8
   1   3  -1 1930.47 73.5985   1
   1  -3   1 2024.84 66.0424   2
   1   3  -1 1986.79 65.8798  11
  -1   3   1 2031.87 66.2628   2
  -1   3   1 2054.91 65.5682  10
  -1   3   1 1954.97 80.9634   1
   1  -3   1 1888.19 65.7141  12
   1  -3   1 1875.36 78.0164   1
   1  -3   1 2024.46 65.3902   3
   1   3  -1 1935.89 65.7744   6
   1   3  -1 1965.24 65.4495  10
   1  -3   1 1997.35 65.6722  13
   1  -3  -1 1901.04 76.7260   1
  -1   3  -1 2032.94 65.0054   6
  -1   3  -1 2025.57 65.3798   3
   1   3   1 1949.53 80.4050   1
   1  -3  -1 1963.30 83.8796   1
   1   3   1 1922.28 74.3685   1
   1  -3  -1 1793.12 65.3546   7
   1   3   1 1978.43 65.0440   5
   1  -3  -1 2101.08 65.6293   7
  -1   3  -1 2121.62 65.0512   9
   1   3   1 2051.35 65.2970  10
  -1   3  -1 1983.39 76.9355   1
   1  -3  -1 1957.72 65.0828  14
  -1  -3   1 2064.02 66.6059   7
   1   3   1 2032.35 64.8776   9
  -1  -3   1 1919.91 65.5342  13
  -1  -3   1 2009.52 75.5588   1
   1  -3  -1 2045.59 65.1649   9
  -1   3  -1 1916.46 78.1849   1
   1   3   1 2014.54 65.8605  12
   1  -3  -1 1960.33 65.0626   3
  -1   3  -1 1912.36 64.9541   9
  -1  -3   1 2081.75 65.5697   2
   1  -3  -1 2018.25 66.8145   2
   1   3   1 2027.98 66.3376   2
  -1  -3   1 2307.04 95.4477   1
  -1   3  -1 2038.89 65.9411   2
   1   3   1 2094.70 65.5028   6
  -1  -3   1 2053.59 65.6862   8
   1   3   1 1945.10 66.2087   3
   1  -3  -1 2075.58 65.7279   2
  -2  -3  -1 577.490 37.3502   1
   2  -3   1 607.234 20.4395  13
   2  -3   1 615.102 20.5512   8
   2   3  -1 548.540 20.0352   3
  -2  -3  -1 564.927 19.9634   2
  -2   3   1 583.639 20.2034  11
   2  -3   1 612.139 36.2801   1
  -2   3   1 608.392 32.2962   1
   2  -3   1 609.957 38.2743   1
  -2  -3  -1 565.992 29.8376   1
   2  -3   1 613.437 19.4542   6
   2  -3   1 565.233 20.7023   2
  -2  -3  -1 543.743 19.6094   5
   2   3  -1 601.804 27.4155   1
  -2   3   1 601.877 36.5185   1
  -2  -3  -1 573.402 19.6213   9
   2  -3   1 652.238 24.3627   2
   2  -3   1 593.888 20.0789  14
   2  -3   1 602.130 19.9972   3
  -2   3   1 596.082 20.7083   2
   2   3  -1 599.876 20.0179   5
   2   3  -1 579.450 20.0100  10
   2   3  -1 598.309 19.9971   2
  -2  -3  -1 582.581 20.8135   8
  -2   3   1 584.813 19.7695   6
   2  -3   1 617.975 20.4288  12
   2  -3   1 621.162 20.9136   7
   2  -3  -1 606.438 20.3398   9
   2  -3  -1 608.537 20.0172   3
  -2  -3   1 611.065 33.5834   1
  -2  -3   1 565.758 20.5923  13
  -2   3  -1 595.845 20.5158  10
   2   3   1 584.503 20.9832  12
   2   3   1 601.197 21.2286   2
   2   3   1 591.432 29.8613   1
  -2   3  -1 619.328 20.5313   5
   2   3   1 562.420 34.4638   1
   2  -3  -1 600.018 48.7335   1
  -2  -3   1 573.699 21.1773   8
  -2   3  -1 610.771 20.8633   2
   2   3   1 597.924 19.7800   5
  -2   3  -1 602.782 33.1042   1
   2   3   1 581.872 21.6253   7
  -2   3  -1 620.379 20.2582   9
   2  -3  -1 628.026 20.5663  14
   2   3   1 579.872 19.8394   9
   2  -3  -1 595.269 32.7494   1
   2  -3  -1 633.113 22.0524   2
  -2  -3   1 551.873 29.1507   1
   2  -3  -1 625.308 20.0845   7
  -2   3  -1 578.745 35.7011   1
   3  -3   1 1729.84 57.2956  13
   3   3  -1 1753.98 57.8379  12
   3   3  -1 1702.79 61.3299   1
   3  -3   1 1793.62 56.6691   3
   3   3  -1 1705.38 56.5349   5
   3   3  -1 1764.27 56.6534  10
  -3   3   1 1713.23 75.4889   1
   3   3  -1 1817.39 56.8846   2
   3  -3   1 1768.44 57.5515   8
   3   3  -1 1698.74 62.2719   1
  -3  -3  -1 1662.25 55.9826   5
   3  -3   1 1609.82 57.5341   2
   3  -3   1 1717.14 57.0745  12
  -3   3   1 1583.62 56.4496   7
  -3  -3  -1 1689.13 56.4508   9
  -3   3   1 1726.76 57.2205   2
   3  -3   1 1983.36 91.6172   1
   3  -3   1 1743.77 57.7150   7
   3   3  -1 1644.25 56.1097   3
   3   3  -1 1742.75 57.4724  11
   3  -3   1 1696.50 77.3460   1
   3   3  -1 1746.50 56.9908   6
   3   3  -1 1831.95 56.4926   2
  -3   3   1 1708.07 57.0873  10
  -3  -3  -1 1745.27 57.7927   8
   3  -3   1 1747.95 58.5438   2
  -3   3   1 1792.91 56.1553   6
  -3   3   1 1764.02 57.1777   5
   3  -3   1 1739.19 56.9935  14
  -3   3  -1 1787.81 57.4803   5
   3   3   1 1725.64 57.8274  11
   3   3   1 1766.75 59.1804   7
   3  -3  -1 1773.63 57.6754   2
  -3  -3   1 1608.77 57.6775   8
   3   3   1 1801.85 58.9199  13
  -3  -3   1 1660.26 56.3711   9
   3   3   1 1741.85 66.7475   1
   3   3   1 1797.60 57.3678   6
  -3   3  -1 1779.10 57.3807   9
   3   3   1 1680.67 58.0068   2
  -3   3  -1 1797.43 77.6432   1
  -3  -3   1 1711.89 63.9163   1
   3  -3  -1 1785.82 56.7868   3
   3  -3  -1 1709.76 56.8296   7
   3   3   1 1772.16 56.3191   5
   3   3   1 1695.06 57.1421   3
   3  -3  -1 1820.02 57.9735   8
  -3  -3   1 1702.03 56.5119   9
  -3  -3   1 1772.44 59.2287   7
   3   3   1 1714.22 58.1248  12
   3  -3  -1 1813.97 57.7445  13
   3  -3  -1 1727.72 57.2352  14
   3   3   1 1774.62 57.2069   2
   3  -3  -1 1718.33 73.4636   1
  -3   3  -1 1668.96 57.3434  10
  -3   3  -1 1629.60 57.5157   2
  -3  -3   1 1945.75 71.7904   1
   3  -3  -1 1821.58 57.5492   9
   3  -3  -1 1662.45 56.5466   6
   4  -3   1 870.664 28.1581   3
  -4  -3  -1 823.919 39.8763   1
   4  -3   1 846.393 29.4325   8
  -4   3   1 827.042 28.7828   5
   4   3  -1 840.809 27.9683   2
   4  -3   1 835.716 28.7033  12
  -4   3   1 857.045 28.9063   9
  -4  -3  -1 832.575 29.6638   8
  -4  -3  -1 796.753 28.0043  14
   4  -3   1 852.157 29.1286  13
   4   3  -1 830.375 27.5829   2
   4   3  -1 789.293 29.7641  13
  -4   3   1 849.056 28.7228  10
   4   3  -1 832.393 29.5460  12
   4   3  -1 827.456 29.0514  11
  -4  -3  -1 818.891 28.1763   9
   4  -3   1 849.221 29.5086   7
   4  -3   1 860.502 28.7813  14
   4   3  -1 849.295 28.4995   6
   4  -3   1 784.188 29.2729   2
   4   3   1 848.776 28.3168   3
  -4  -3   1 856.532 28.0144   9
   4  -3  -1 848.744 29.2033  13
   4  -3  -1 862.600 27.9852   3
   4   3   1 829.979 29.6551  12
   4  -3  -1 871.786 28.8275  14
   4   3   1 812.625 29.1063  11
   4   3   1 818.701 29.2283   2
   4  -3  -1 827.900 29.4503   8
  -4   3  -1 856.047 29.0094   9
  -4  -3   1 801.334 29.3373   8
  -4  -3   1 842.765 31.0174   7
   4   3   1 813.786 30.8589   7
   4   3   1 846.420 30.4300  13
   4  -3  -1 822.140 29.0090   2
  -4   3  -1 822.162 28.6967  10
  -4   3  -1 810.986 28.7674   5
   4   3   1 855.267 28.4129   2
   4   3   1 888.149 30.8557   6
   5  -3   1 217.527 9.12528  14
   5   3  -1 207.236 7.38166   2
   5   3  -1 211.068 9.79045  12
   5   3  -1 195.377 10.4705  13
  -5  -3  -1 198.675 8.44121  14
   5   3  -1 201.549 7.04632   3
  -5   3   1 201.660 9.77409   9
   5  -3   1 193.806 10.5377   7
   5   3  -1 208.122 7.23374   2
   5  -3   1 202.906 9.34480  12
   5   3  -1 205.020 8.86452   6
   5   3  -1 196.657 9.11597  11
  -5  -3  -1 175.415 13.7602   8
   5  -3   1 206.747 8.18921   3
  -5   3   1 204.053 8.86799  10
  -5  -3  -1 210.905 9.08980   9
  -5   3   1 196.263 10.9458   5
   5  -3   1 210.555 9.54013  13
   5  -3   1 212.600 10.3237   8
   5   3   1 210.055 9.29774   2
   5  -3  -1 229.571 11.2466   8
   5  -3  -1 212.307 9.00247  14
   5   3   1 217.756 9.99067  12
  -5   3  -1 195.656 9.15296   5
  -5   3  -1 197.349 8.80431  10
   5  -3  -1 228.080 9.65269  13
  -5  -3   1 208.821 10.4124   8
   5   3   1 227.059 9.83787  11
   5   3   1 204.210 8.39600   3
   5   3   1 199.287 8.97098   6
   5   3   1 217.498 11.0344  13
   5  -3  -1 198.418 9.29421   2
   5  -3  -1 210.893 8.04812   3
   6  -3   1 330.233 12.4027   3
   6   3  -1 315.190 14.2561  12
   6   3  -1 316.816 13.3500  11
   6   3  -1 311.624 11.3950   3
   6  -3   1 343.934 13.5707  14
  -6  -3  -1 320.092 15.3756  14
  -6   3   1 320.607 13.1448  10
   6   3  -1 302.554 15.0009  13
   6   3  -1 326.472 12.2997  17
   6  -3   1 342.523 14.1618  13
   6  -3  -1 317.281 13.2322  14
   6  -3  -1 330.720 12.0242   3
   6  -3  -1 325.386 13.9359  13
   6   3   1 320.887 14.2763  12
   6   3   1 319.158 12.4596   3
   6   3   1 314.288 13.3652  11
   6   3   1 326.129 12.4002  17
   6   3   1 326.739 15.2505  13
  -6   3  -1 329.374 13.0029  10
   6  -3  -1 323.005 11.5344  15
   7   3  -1 986.209 32.4470  17
   7   3  -1 935.810 34.6027  12
   7   3  -1 868.650 31.7757   3
  -7   3   1 1026.81 33.2094  10
   7  -3   1 927.625 33.8992  14
   7  -3   1 945.387 34.7014  13
   7  -3  -1 988.904 35.0183  13
   7  -3  -1 935.117 31.8144  15
   7   3   1 904.213 36.1412  13
   7   3   1 989.786 35.2990  12
   7   3   1 918.565 33.0384   3
   7   3   1 952.895 32.7918  17
   7  -3  -1 985.706 34.2387  14
   7  -3  -1 981.122 32.6317   3
   8   3  -1 319.602 19.5629  12
   8   3  -1 354.304 12.9025  17
   8  -3   1 372.843 16.1921  13
   8  -3   1 346.145 13.8477   3
   8  -3   1 361.520 12.4618   4
   8   3   1 346.922 12.7692  17
   8   3   1 367.123 15.8881  12
   8  -3  -1 342.655 11.9480  15
   8  -3  -1 326.752 15.5245  13
   8  -3  -1 345.387 14.5044  14
   8   3   1 342.386 16.9785  13
   8  -3  -1 343.726 13.0339   3
   8   3   1 339.765 13.6194   3
   9  -3   1 66.5828 2.90910   4
   9   3   1 64.3961 3.13171  17
   0  -4  -1 35.0034 20.7566   1
   0   4  -1 30.6045 15.7481   1
   0   4  -1 28.3537 1.93436   6
   0   4   1 5.17707 16.4289   1
   0   4  -1 24.0135 2.53201   3
   0  -4   1 21.3475 2.53021   2
   0   4  -1 21.4523 11.5183   1
   0   4  -1 33.0753 3.90291   2
   0  -4   1 31.5698 17.9315   1
   0  -4   1 6.35359 14.1465   1
   0   4   1 24.2558 1.99127   9
   0  -4   1 22.9133 2.20269   8
   0   4   1 23.0267 2.57547  12
   0  -4  -1 23.5112 1.43665   9
   0  -4  -1 23.1095 2.97211   7
   0  -4   1 22.8220 2.15908  13
   0   4   1 10.2067 11.1400   1
   0  -4  -1 20.9065 2.41487   8
   0   4   1 21.6086 2.17623  11
   0   4   1 22.8452 1.94945   6
   0   4   1 22.3871 2.59664   3
   0  -4  -1 26.7374 2.48370   2
   0   4  -1 22.4714 2.43389   2
   0   4  -1 27.0169 2.24316  11
   0  -4  -1 19.7704 2.19849  13
   0   4   1 23.0325 2.68484   2
   0  -4  -1 16.1802 12.8899   1
   0   4  -1 24.5691 2.03464   5
   0   4  -1 21.1910 1.98920  10
  -1   4   1 1510.26 47.4210   5
   1  -4   1 1486.82 73.1915   1
   1   4  -1 1455.21 48.0819  12
   1   4  -1 1342.98 62.7883   1
  -1  -4  -1 1292.45 83.3649   1
  -1  -4  -1 1435.06 63.6634   1
  -1   4   1 1350.00 47.0604   6
   1   4  -1 1438.89 47.9799   2
   1  -4   1 1399.15 68.3292   1
  -1  -4  -1 1444.35 47.6522   2
   1   4  -1 1402.64 47.4659   3
   1   4  -1 1478.60 47.3252   6
  -1   4   1 1413.33 47.6177  11
   1  -4   1 1435.51 48.1466   2
  -1  -4  -1 1428.89 47.8849  13
  -1   4   1 1440.71 47.3857   3
  -1   4   1 1408.65 47.2469  10
   1   4  -1 1443.94 47.8289  11
  -1   4   1 1390.81 48.3322   2
  -1  -4  -1 1470.54 48.1863   8
   1  -4   1 1452.76 47.7362   8
  -1   4   1 1508.15 64.2499   1
   1  -4  -1 1481.62 48.2690   7
  -1   4  -1 1432.40 48.0324  10
   1  -4  -1 1437.40 66.1595   1
   1  -4  -1 1491.59 48.5489   2
  -1  -4   1 1355.12 63.3911   1
   1  -4  -1 1381.90 47.7624  12
   1  -4  -1 1478.83 47.4999   9
   1  -4  -1 1485.34 78.0854   1
  -1   4  -1 1511.67 48.8368   2
  -1  -4   1 1427.60 48.3505   8
   1   4   1 1454.50 47.6475  10
   1   4   1 1428.26 48.4902  12
   1  -4  -1 1449.46 47.5846   3
  -1   4  -1 1448.03 48.0429   5
  -1   4  -1 1449.54 47.8831   6
  -1  -4   1 1428.12 48.1839  13
  -1   4  -1 1422.59 68.2938   1
  -1   4  -1 1398.62 47.9062  11
  -1  -4   1 1451.18 49.5098   7
   1   4   1 1527.13 78.0606   1
  -1  -4   1 1442.53 48.3084   2
   1  -4  -1 1501.67 48.6319   8
  -1  -4   1 1525.09 71.0682   1
   1   4   1 1500.30 49.4282   2
   1   4   1 1439.28 47.6021   5
   1   4   1 1457.72 48.3913   3
  -1   4  -1 1390.85 47.8446   3
   1   4   1 1397.19 49.0605   2
   1  -4  -1 1433.93 48.3273  13
   1   4   1 1524.68 46.9795   9
   1   4   1 1473.65 48.0430   6
  -1   4  -1 1488.20 47.2135   9
   1   4   1 1439.05 48.5820  11
  -1   4  -1 1456.90 47.2743   9
   1  -4  -1 1424.29 47.4206  14
   2   4  -1 1045.89 33.7894   6
   2   4  -1 1015.42 34.3035  11
   2   4  -1 991.253 34.5237  12
  -2  -4  -1 969.087 32.6905   9
   2   4  -1 1032.34 33.7668   2
   2  -4   1 892.043 33.6181  14
  -2  -4  -1 959.128 49.9043   1
   2   4  -1 986.784 34.1206   2
   2  -4   1 1007.98 33.9357  13
  -2   4   1 1001.17 33.8429   5
   2   4  -1 1005.60 33.7495  10
   2  -4   1 1006.01 34.6481   2
   2  -4   1 982.896 33.4248   3
  -2   4   1 1020.81 34.1171  11
  -2  -4  -1 1031.08 35.4910   7
  -2   4   1 1031.46 35.2104   2
  -2   4   1 1067.38 63.1862   1
   2   4  -1 991.683 46.1866   1
  -2  -4  -1 1001.19 34.6480   8
   2  -4   1 1014.61 57.6635   1
  -2   4   1 994.024 52.8336   1
   2  -4   1 1019.35 34.1608   8
   2   4  -1 1029.74 33.5142   5
  -2  -4  -1 1006.23 34.3500  13
  -2   4   1 963.050 33.7087  10
   2   4  -1 1004.32 33.7324   3
  -2   4   1 987.378 33.2167   6
  -2  -4   1 1043.43 35.8253   7
   2   4   1 983.049 33.2062  10
   2   4   1 1025.78 35.0374   2
   2  -4  -1 1002.58 33.6161   9
   2  -4  -1 990.395 33.4332  14
   2   4   1 987.741 33.8895   6
  -2   4  -1 1005.78 32.9030   6
   2   4   1 960.174 34.0083   2
   2  -4  -1 1005.20 74.3539   1
   2   4   1 1006.48 33.1211   5
   2   4   1 975.043 34.1165   3
  -2  -4   1 986.764 34.3113   8
  -2   4  -1 1036.19 34.0280   5
   2  -4  -1 1019.97 34.4449   8
  -2   4  -1 1113.49 60.1588   1
   2  -4  -1 1033.92 69.9161   1
   2   4   1 1010.33 34.6241  12
   2  -4  -1 963.888 34.3170   2
  -2  -4   1 929.989 49.3358   1
   2  -4  -1 965.276 33.3325   3
  -2  -4   1 969.460 34.0498  13
   2  -4  -1 1042.05 34.2656  13
   2   4   1 997.057 34.4280  11
   2  -4  -1 1068.21 33.6572   7
   2   4   1 1051.52 49.8094   1
  -2   4  -1 1000.94 33.4082   9
  -2   4  -1 999.199 34.5484   2
  -2   4  -1 1006.69 33.9755  10
  -2   4  -1 1079.31 55.3527   1
   3  -4   1 801.464 27.6090   3
  -3  -4  -1 806.909 29.1283   8
   3   4  -1 828.010 28.1373   2
   3   4  -1 838.891 29.0387  12
  -3   4   1 834.935 28.2546   5
   3  -4   1 809.917 28.2645  13
  -3  -4  -1 835.318 30.2704   7
   3   4  -1 836.489 27.4855   5
   3  -4   1 777.166 28.9046   2
   3  -4   1 772.438 93.0973   1
   3  -4   1 813.328 28.8328   7
  -3  -4  -1 825.230 28.7424  13
   3   4  -1 827.992 28.5755  11
   3  -4   1 776.987 27.7518  14
   3   4  -1 830.491 27.7565   3
   3   4  -1 812.273 28.0276   6
   3  -4   1 760.971 28.4117   8
   3   4  -1 761.471 39.6375   1
  -3   4   1 842.014 27.0304   6
   3   4  -1 824.391 27.4883  10
   3  -4   1 809.534 27.9562  12
   3   4  -1 822.183 27.7191   2
  -3   4   1 801.712 28.0576  10
  -3   4  -1 795.744 27.6304   9
  -3   4  -1 798.699 27.8788  10
   3  -4  -1 817.348 28.4577   8
  -3  -4   1 776.231 28.4009   8
  -3  -4   1 794.459 28.1801  13
   3   4   1 849.494 27.9003   6
   3   4   1 835.485 28.0130   3
   3   4   1 831.543 28.4780  11
   3   4   1 830.152 28.8131  12
  -3  -4   1 845.155 30.2526   7
   3   4   1 698.699 46.1413   1
   3   4   1 840.172 26.6002   5
   3  -4  -1 812.157 28.1431  13
   3  -4  -1 769.421 26.8985   7
   3   4   1 824.338 28.8648   2
  -3   4  -1 782.479 27.9197   5
   3  -4  -1 806.491 27.5560  14
   3  -4  -1 816.573 27.2139   3
  -3  -4   1 826.565 57.9510   1
   3  -4  -1 752.359 28.2517   2
   4  -4   1 336.208 14.2095   7
   4  -4   1 308.036 14.0995   2
   4  -4   1 331.970 12.5887   3
   4  -4   1 338.428 13.9447   8
  -4   4   1 329.062 13.1028  10
   4   4  -1 336.798 13.5548  11
   4   4  -1 357.659 13.1180   6
   4   4  -1 337.630 12.3651   5
   4   4  -1 344.124 12.3550  10
   4   4  -1 357.685 14.1921  12
  -4   4   1 337.508 13.2184   9
   4  -4   1 345.631 13.1725  12
   4   4  -1 299.378 14.2319   3
  -4  -4  -1 335.550 14.5364   8
  -4   4   1 347.447 13.5083   5
   4  -4   1 330.032 13.4057  13
   4   4  -1 352.841 12.7559   2
  -4  -4  -1 341.205 15.6877   7
  -4  -4   1 342.272 13.7837  13
   4  -4  -1 340.102 13.9418   2
   4   4   1 340.471 13.2081   6
  -4   4  -1 325.752 13.1707  10
   4   4   1 357.485 14.3690  12
  -4   4  -1 332.486 13.3512   5
   4  -4  -1 338.571 14.0302   8
  -4   4  -1 342.600 13.4303   9
   4  -4  -1 329.213 13.4418  13
  -4  -4   1 336.172 14.3477   8
   4  -4  -1 342.751 13.0212  14
  -4  -4   1 345.832 15.9396   7
   4   4   1 348.895 13.2178   3
   4   4   1 336.642 13.9662   2
   4  -4  -1 364.078 12.5702   3
   4   4   1 342.621 13.6682  11
   5  -4   1 1051.61 36.2694  14
   5  -4   1 1059.47 36.8519  13
  -5   4   1 1083.00 36.3161  10
   5  -4   1 1039.32 35.5398   3
   5  -4   1 1026.31 34.6488  15
   5   4  -1 1116.15 37.5953  12
   5   4  -1 1032.54 35.0721  16
   5   4  -1 989.658 35.1553   3
   5   4  -1 1094.95 36.8164  11
   5   4  -1 946.707 35.5625  17
   5  -4  -1 1063.61 36.3730  14
   5  -4  -1 1062.58 35.5190   3
   5   4   1 1055.57 35.3282  16
  -5  -4   1 1035.64 36.9542  13
  -5   4  -1 1087.37 36.4893  10
   5   4   1 1051.88 36.1826   3
   5  -4  -1 1041.61 34.9888  15
   5  -4  -1 1083.55 37.0541  13
   5   4   1 1080.22 37.8265  12
  -5  -4   1 935.573 38.6562   8
   5   4   1 1056.37 36.8270  11
   6   4  -1 29.5944 2.63915  17
   6   4  -1 37.6207 5.13365  12
   6  -4   1 35.6349 2.29091   4
   6  -4   1 35.1204 2.18193  15
   6   4  -1 31.7076 2.33554  16
   6  -4   1 25.6417 3.64101  14
   6  -4   1 34.5007 4.57410  13
   6   4  -1 26.3237 3.02565   3
   6  -4   1 31.3597 3.36044   3
   6   4  -1 29.9675 3.99894  11
   6  -4  -1 28.0536 3.91178  13
  -6   4  -1 34.0664 4.03836  10
   6   4   1 31.5886 3.83511   3
   6   4   1 26.9408 2.61486  17
   6  -4  -1 35.6919 2.11398  15
   6  -4  -1 34.0896 3.05112   3
  -6  -4   1 28.0588 4.84882  13
   6   4   1 31.6352 5.02862  12
   6  -4  -1 29.0343 3.66814  14
   6   4   1 36.1371 4.74575  11
   6   4   1 30.8485 2.43514  16
   7  -4   1 63.3899 7.21321   3
   7  -4   1 64.0132 3.13190   4
   7   4  -1 63.6668 6.78813  11
  -7  -4  -1 62.9150 9.44475  13
  -7   4   1 52.0356 5.56775  10
   7   4  -1 60.8048 3.26449  16
   7  -4   1 58.4586 9.50018  13
   7   4  -1 58.6348 4.69915   3
   7   4  -1 62.2989 3.64032  17
   7  -4   1 55.1118 7.32512  14
   7   4  -1 48.6052 8.83355  12
   7  -4  -1 51.2062 4.78810   3
   7   4   1 61.0483 3.68526  17
  -7   4  -1 70.6866 6.44754  10
   7  -4  -1 63.8646 3.05229  15
   7  -4  -1 64.9935 8.92959  13
   7   4   1 53.9030 3.32338  16
   7  -4  -1 62.9308 7.90739  14
  -7  -4   1 65.0385 8.33760  13
   7  -4  -1 59.7882 3.12594   4
  -7   4  -1 63.2936 2.95988  15
   8  -4   1 14.7810 2.85672   3
   8  -4   1 4.13274 3.85537  13
   8  -4   1 8.29347 1.07082   4
   8   4  -1 8.61253 1.26987  17
   8  -4  -1 7.53862 3.13664  14
   8   4   1 17.5136 5.05159  12
   8  -4  -1 6.77454 1.07710   4
   8   4   1 9.82163 1.39974  17
  -8   4  -1 6.61896 3.05438  14
   8   4   1 8.97864 3.03331   3
   8  -4  -1 7.67330 4.26305  13
   9  -4   1 52.0253 2.25317   4
   9   4  -1 50.0029 2.44389  17
   9   4   1 50.1303 2.51613  17
   0   5  -1 34.8909 2.80771   6
   0  -5  -1 34.7140 3.02458  13
   0  -5  -1 32.9684 4.08804   7
   0  -5   1 29.3426 2.99254  13
   0  -5   1 37.4117 3.62301  12
   0   5   1 31.5330 3.59648  12
   0  -5  -1 17.5062 33.3108   1
   0   5   1 33.3382 2.73626   5
   0   5  -1 17.8359 23.0515   1
   0   5  -1 41.6055 3.27130  11
   0  -5   1 26.6965 4.30478   8
   0   5  -1 34.4852 2.70089   5
   0   5  -1 33.5263 3.65458   2
   0   5   1 33.2290 4.07217   2
   0   5   1 34.7101 2.74784  10
   0   5  -1 33.5610 2.64617  10
   0   5  -1 35.9278 3.13973   3
   0   5   1 32.9280 3.01505  11
   0  -5  -1 34.5973 3.41311   8
   0  -5  -1 35.1716 4.09690   2
   0   5   1 39.1339 3.60033   3
   0   5   1 20.7706 24.3501   1
   1  -5   1 210.025 8.88123  13
   1  -5   1 211.558 10.3230   2
  -1   5   1 207.987 8.46925   6
   1   5  -1 212.530 8.62777   6
  -1  -5  -1 211.699 9.28468  13
   1   5  -1 219.903 8.62825   5
  -1   5   1 208.578 8.66435  10
   1  -5   1 150.145 39.3611   1
  -1   5   1 216.292 9.05711  11
   1  -5   1 205.526 10.0697   7
  -1   5   1 219.664 8.80542   5
  -1  -5  -1 210.698 9.66648   8
  -1   5   1 240.574 35.7544   1
   1   5  -1 217.189 9.13902  11
   1   5  -1 207.042 9.49101   2
   1   5  -1 214.039 8.84429   3
   1   5  -1 212.027 9.37685  12
  -1   5   1 194.125 45.9752   1
   1  -5   1 280.220 53.0604   1
   1  -5   1 199.143 9.03759  12
   1   5  -1 209.811 8.48779  10
  -1  -5  -1 217.026 10.3359   7
   1  -5   1 206.130 9.07670   8
  -1   5   1 215.818 10.5102   2
  -1   5  -1 197.544 31.2485   1
  -1   5  -1 199.088 9.68171   2
   1   5   1 208.070 8.27587  10
  -1  -5   1 210.100 10.4594   7
  -1   5  -1 233.217 39.8937   1
   1   5   1 210.964 8.28064   5
  -1   5  -1 209.123 9.43516   3
   1  -5  -1 218.654 9.48153   8
  -1   5  -1 206.150 8.19097   6
   1   5   1 210.575 9.24592  12
  -1   5  -1 213.426 8.78214   5
   1   5   1 213.118 9.13502   3
  -1  -5   1 207.117 8.85885  13
  -1   5  -1 205.378 8.69015  11
   1   5   1 205.150 8.61803   6
   1   5   1 202.430 9.88727   2
   1  -5  -1 210.095 9.01784  13
  -1   5  -1 208.657 8.63613  10
   1  -5  -1 203.487 36.6671   1
   1   5   1 217.437 9.18334  11
   2   5  -1 548.968 19.1086   5
   2  -5   1 585.167 19.8766   3
  -2   5   1 534.000 19.3121  11
   2   5  -1 514.753 18.9227  10
   2  -5   1 534.688 19.5693  13
  -2  -5  -1 536.667 20.4914   8
   2   5  -1 528.078 20.7945   3
   2   5  -1 521.278 19.9662   2
  -2   5   1 535.161 18.8530   9
  -2  -5  -1 513.115 20.5546  13
  -2  -5  -1 525.937 21.5676   7
  -2   5   1 560.868 19.6170   5
   2   5  -1 545.575 19.4251   6
   2  -5   1 528.727 20.9520   2
   2  -5   1 529.484 19.4958  12
   2  -5   1 528.071 19.9010   8
   2  -5   1 539.891 20.5804   7
  -2   5   1 563.100 18.9534   6
   2   5   1 526.731 20.0809  12
  -2   5  -1 539.982 19.4593   5
   2  -5  -1 536.483 20.0789   8
  -2  -5   1 532.550 21.5806   7
   2  -5  -1 530.136 20.3000   2
   2   5   1 540.176 18.5213   5
   2   5   1 536.262 19.3883   6
   2  -5  -1 520.338 18.7695   3
   2  -5  -1 514.889 18.6140  14
  -2   5  -1 555.567 18.3321   6
  -2  -5   1 527.658 20.0055   8
  -2  -5   1 551.039 19.6730  13
   2   5   1 541.024 20.7423   2
   2   5   1 529.410 18.5398  10
   3  -5   1 402.451 16.2878   7
  -3  -5  -1 372.205 16.9390   8
   3  -5   1 396.670 15.2476  13
  -3  -5  -1 404.536 15.8340  13
   3   5  -1 382.177 14.4870   5
   3  -5   1 380.715 14.6489  14
   3  -5   1 407.212 16.4304   8
   3   5  -1 382.523 16.0235  12
   3   5  -1 393.202 14.9696   3
   3   5  -1 404.613 15.6674  11
   3  -5   1 375.178 16.8931   2
  -3   5   1 406.574 14.9529   9
  -3  -5  -1 401.336 18.8332   7
   3  -5   1 377.747 14.8378  12
   3   5  -1 407.244 14.4344  10
  -3   5   1 396.929 15.0733  10
   3  -5  -1 411.865 15.3373  13
   3  -5  -1 376.141 14.4111  14
  -3   5  -1 409.173 14.7540   9
  -3  -5   1 393.370 16.0934   8
   3  -5  -1 392.598 16.2235   2
   3   5   1 361.318 16.7764   2
   3   5   1 391.611 15.2518   3
  -3   5  -1 401.073 15.0002  10
   3  -5  -1 377.944 15.6371   3
  -3  -5   1 378.496 15.7388  13
   3   5   1 390.201 15.5254  11
   3   5   1 395.221 15.9929  12
   4  -5   1 190.057 9.22327  13
  -4   5   1 197.504 9.65840   9
  -4  -5  -1 192.362 9.57889  13
   4   5  -1 208.461 9.46929  11
  -4   5   1 196.281 8.81842  10
   4  -5   1 177.888 11.7145   2
   4  -5   1 185.028 7.40814  15
   4  -5   1 183.327 8.72680  14
   4  -5   1 185.507 7.20117   4
   4   5  -1 213.401 10.1329  12
   4   5  -1 194.883 8.12981  16
   4   5  -1 194.406 8.64660   3
  -4  -5   1 190.322 9.38809  13
   4  -5  -1 184.967 8.22525   3
   4   5   1 198.702 9.36279  11
   4  -5  -1 199.752 9.16228  13
  -4   5  -1 194.464 9.82072   9
   4   5   1 202.252 10.0504  12
  -4   5  -1 194.273 8.91114  10
   4  -5  -1 187.432 13.5902   2
   4  -5  -1 198.708 7.56569  15
   4   5   1 187.494 7.80383  16
  -4  -5   1 184.998 11.2181   8
   4   5   1 205.670 8.53857  17
   4  -5  -1 189.537 8.59165  14
   4   5   1 198.592 9.15670   3
   4  -5  -1 187.538 7.24729   4
   5  -5   1 351.813 18.3754  14
  -5  -5  -1 375.084 16.4625  13
   5   5  -1 405.345 16.2256  11
   5  -5   1 393.980 16.2469  13
   5   5  -1 387.547 14.6861  17
   5   5  -1 405.151 16.8157  12
  -5   5   1 406.238 15.7110  10
   5   5   1 394.396 14.9064  17
   5  -5  -1 397.701 15.0793   3
   5  -5  -1 414.693 14.2229  15
   5   5   1 414.048 16.3736  11
   5  -5  -1 417.278 16.4334  13
  -5   5  -1 393.097 15.7762  10
   5  -5  -1 361.844 15.4918  14
   5   5   1 392.073 15.9080   3
   5   5   1 403.406 17.1128  12
  -6  -5  -1 458.196 18.8566  13
   6   5  -1 452.619 16.5514  17
  -6   5   1 454.986 17.7576  10
   6   5  -1 460.798 17.0758   3
   6  -5   1 442.716 18.3266  13
   6   5  -1 443.481 16.0835  16
   6  -5   1 445.848 17.9116  14
   6   5  -1 435.304 17.8701  11
   6   5  -1 449.897 18.8568  12
   6  -5   1 453.737 17.4121   3
   6  -5   1 448.049 15.6046   4
   6  -5  -1 435.497 17.6233  14
   6   5   1 440.374 19.0736  12
   6  -5  -1 466.601 15.7939  15
   6   5   1 425.947 15.9261  16
   6   5   1 463.586 17.6880   3
   6   5   1 453.508 16.5723  17
   6  -5  -1 443.653 16.8602   3
  -6   5  -1 451.130 17.5397  10
  -6   5  -1 442.816 15.6515  15
   6  -5  -1 461.588 18.4833  13
   6  -5  -1 452.517 15.5637   4
   6   5   1 449.365 18.0224  11
   7   5  -1 88.3028 5.74641   3
  -7   5   1 92.5199 6.76383  10
  -7  -5  -1 88.6735 7.83254  13
   7   5  -1 84.6541 7.71804  12
   7   5  -1 92.4255 4.63328  17
   7   5  -1 94.2084 4.24273  16
   7  -5   1 82.2907 7.17475  13
   7  -5   1 93.1364 6.42330   3
   7  -5   1 93.5952 3.95869   4
   7  -5  -1 91.3573 3.87719   4
   7  -5  -1 89.3839 5.59530   3
  -7   5  -1 87.6635 3.82246  15
   7  -5  -1 81.3559 7.16376  13
   7   5   1 95.5442 7.72989  12
   7   5   1 95.7122 4.16497  16
   7  -5  -1 84.9557 6.84206  14
   7   5   1 94.5909 6.26820   3
   7  -5  -1 91.9885 3.97157  15
   7   5   1 84.0388 4.68812  17
   8   5  -1 79.5074 4.91774  17
  -8   5   1 90.7957 3.56995  15
   8  -5   1 90.8543 4.28708   4
   8  -5  -1 93.4551 3.76255   4
   8   5   1 93.2408 4.54674  17
   0   6   1 900.292 30.6251   5
   0   6   1 836.773 30.6997   3
   0   6  -1 873.658 30.4395   6
   0   6   1 905.901 33.0752   2
   0   6  -1 863.846 30.5346   3
   0  -6   1 889.979 33.0557   7
   0   6   1 862.112 30.5476   6
   0  -6  -1 872.960 30.8287  12
   0   6  -1 901.456 30.4941  10
   0  -6  -1 887.946 31.8875   8
   0   6   1 870.321 30.2835  10
   0   6  -1 874.193 30.8667  11
   0  -6   1 835.138 31.0596  12
   0   6  -1 889.142 32.4077   2
   0  -6   1 862.467 31.4238   8
   0  -6   1 871.506 30.8055  13
   0  -6  -1 920.966 31.2496  13
   0   6   1 877.077 31.1789  11
   1   6  -1 190.141 10.3969   2
  -1   6   1 208.899 9.25518   6
  -1   6   1 223.744 9.66044  11
   1   6  -1 208.506 9.67263  11
   1  -6   1 209.807 9.36721  13
  -1  -6  -1 217.167 12.1524   7
  -1   6   1 225.217 9.64021   5
   1  -6   1 216.441 11.7796   7
  -1   6   1 225.413 9.21697  10
   1  -6   1 222.277 9.74417  12
   1   6  -1 198.468 9.38366   6
   1   6  -1 193.023 9.20417   3
  -1  -6  -1 210.667 9.66045  13
   1   6  -1 200.783 8.83249  10
  -1  -6  -1 203.682 10.4405   8
   1   6   1 203.405 9.81472  12
  -1  -6   1 204.911 12.0457   7
   1   6   1 216.153 9.90573  11
   1  -6  -1 224.919 10.4451   8
   1   6   1 199.592 9.46851   6
  -1   6  -1 219.819 9.61472   5
  -1   6  -1 220.728 9.30201   6
   1  -6  -1 211.589 9.79941  12
   1  -6  -1 225.366 9.68354  13
   1   6   1 218.930 11.5308   2
  -1   6  -1 203.897 9.38933  11
  -1  -6   1 202.819 9.46385  13
  -1   6  -1 220.474 9.29222  10
   1   6   1 210.404 9.63825   3
  -1  -6   1 204.718 9.86053  12
  -1  -6   1 207.032 10.7476   8
   1   6   1 201.073 9.04269   5
   2  -6   1 130.266 9.96341   7
   2   6  -1 128.812 7.70860  12
   2   6  -1 116.209 7.42220   5
   2  -6   1 130.605 6.94153  13
   2   6  -1 125.224 6.02471  17
  -2   6   1 136.009 6.67276  10
  -2  -6  -1 134.751 10.0502   7
   2   6  -1 128.152 7.18578  11
   2   6  -1 120.448 6.67199   3
   2  -6   1 133.730 7.48882  12
   2   6  -1 135.773 6.44771  10
   2  -6   1 130.492 4.89557   4
   2   6  -1 124.367 5.70547  16
  -2   6   1 144.446 8.83351  11
  -2  -6  -1 134.786 7.49039  13
   2   6   1 125.221 7.37554  12
   2   6   1 126.565 6.31784  10
  -2   6  -1 129.545 5.28404  15
   2  -6  -1 132.792 6.92701  13
  -2  -6   1 128.852 8.52870   8
   2   6   1 118.841 8.71723   2
   2   6   1 133.424 7.12020  11
   2   6   1 126.228 5.69568  16
   2   6   1 136.452 7.24365   3
   2  -6  -1 126.254 4.90151   4
  -2   6  -1 134.519 6.63922  10
   2  -6  -1 124.479 5.26361  15
  -2  -6   1 117.702 7.08226  13
  -3   6   1 272.913 11.5986  10
   3   6  -1 255.096 10.2813  16
  -3  -6  -1 274.435 12.1871  13
   3  -6   1 260.775 9.50044   4
   3   6  -1 270.912 10.8481  10
   3   6  -1 270.238 12.5924  12
   3   6  -1 264.836 11.4114   3
   3  -6   1 283.060 11.8960  13
   3  -6   1 255.837 11.8760  12
   3   6  -1 268.519 10.7171  17
   3   6  -1 276.379 12.0810  11
  -3  -6   1 260.940 11.8433  13
   3   6   1 274.415 12.0305  11
   3  -6  -1 267.077 11.8079  13
   3   6   1 263.433 10.5621  17
   3  -6  -1 262.181 9.46831   4
   3  -6  -1 261.769 11.3103   3
   3   6   1 267.956 11.8526   3
   3   6   1 257.500 10.2366  16
   3   6   1 255.893 10.5658   4
   3  -6  -1 274.988 9.90635  15
   3   6   1 260.050 12.4451  12
  -3   6  -1 271.427 9.84007  15
  -3   6  -1 274.891 11.3997  10
   4  -6   1 222.777 8.14842   4
  -4  -6  -1 209.970 10.9824  13
   4   6  -1 214.541 9.98564   3
   4   6  -1 217.240 8.85177  16
   4   6  -1 222.230 9.26454  17
   4  -6   1 220.483 10.4340  13
  -4   6   1 231.115 10.2750  10
   4   6  -1 220.944 10.7601  11
   4   6  -1 232.810 11.6060  12
   4  -6  -1 218.291 7.95539   4
   4  -6  -1 219.197 8.29010  15
   4   6   1 219.273 10.3937   3
   4   6   1 194.255 10.7673  12
  -4  -6   1 191.710 10.6775  13
   4   6   1 225.768 10.5307  11
   4  -6  -1 218.898 10.2327  13
  -4   6  -1 208.609 8.19114  15
   4   6   1 212.249 8.63942  16
  -4   6  -1 218.656 9.96996  10
   4  -6  -1 247.295 12.2371   3
   4   6   1 207.145 8.92842  17
   5   6  -1 57.3720 3.72284  17
   5  -6   1 59.2637 7.46632   3
   5   6  -1 55.0376 5.19883  11
   5   6  -1 59.4935 3.35772  16
  -5   6   1 48.8173 4.99706  10
  -5  -6  -1 52.1639 6.08839  13
   5  -6   1 58.8320 2.85436   4
   5  -6   1 59.6877 5.71802  13
   5   6  -1 57.7547 4.80149   3
   5   6  -1 51.9252 6.20023  12
   5   6   1 56.5252 5.56998  11
  -5   6  -1 58.5086 3.04927  15
   5   6   1 58.7891 3.36689  16
   5   6   1 63.0676 6.53842  12
   5  -6  -1 58.6729 2.84138   4
   5  -6  -1 64.1149 5.46779   3
   5   6   1 54.5690 3.60286  17
   5  -6  -1 55.9539 3.02570  15
  -5  -6   1 48.2355 6.27374  13
   5  -6  -1 53.0605 5.45742  13
  -5   6  -1 66.8270 5.28176  10
   5   6   1 54.8674 5.23554   3
   5  -6  -1 47.8554 6.10970  14
   6   6  -1 97.9612 5.03193  17
   6  -6   1 106.600 4.22958   4
   6  -6   1 97.7536 7.41915  13
  -6   6   1 96.9446 6.50559  10
   6   6  -1 96.1090 7.90494  12
   6   6  -1 103.125 6.11862   3
   6   6  -1 91.9020 7.00359  11
  -6  -6  -1 86.5067 7.89001  13
   6  -6  -1 106.442 7.48463  13
   6  -6  -1 105.746 4.50297   4
   6   6   1 113.352 6.79427   3
   6  -6  -1 107.382 4.57580  15
  -6   6  -1 99.9362 6.84356  10
  -6   6  -1 102.084 7.98183  14
   6   6   1 93.9381 7.76945  12
   6  -6  -1 98.3785 8.07218  14
   6   6   1 103.265 5.15751  17
   6   6   1 98.2320 7.30534  11
   7   6  -1 35.1251 2.42741  17
   7  -6   1 36.4452 1.87051   4
  -7   6   1 36.0565 1.97465  15
   7   6  -1 34.3861 2.09873  16
   7   6   1 34.7399 2.43438  17
   7  -6  -1 37.4779 1.90467   4
  -7   6  -1 34.3055 1.91285  15
   8  -6   1 52.6251 2.07782   4
  -8   6   1 42.9544 2.22058  15
   8  -6  -1 55.8430 2.32450   4
   0   7   1 4.67468 2.23437  10
   0   7  -1 4.90210 1.44042  17
   0   7  -1 4.60284 3.29132  10
   0   7  -1 4.85390 0.88585  15
   0   7  -1 10.6443 3.08678  11
   0  -7  -1 4.58976 4.25997  12
   0  -7   1 2.08097 3.28406  12
   0   7   1 3.11906 1.17945   4
   0   7   1 4.56598 2.84150  11
   0   7  -1 5.13820 1.30949   4
   0   7  -1 7.28915 3.36844   3
   0   7   1 3.88494 0.84212  15
   0   7   1 5.54763 1.24183  16
   0  -7   1 6.97982 2.72662  13
  -1   7   1 77.6938 6.42104  11
   1   7  -1 76.8580 4.13823  16
   1   7  -1 79.4996 3.54674  15
   1   7  -1 82.2267 6.78715   3
  -1   7   1 71.7128 3.96462  16
  -1   7   1 77.7284 4.45799   4
  -1  -7  -1 67.6326 5.36043  13
   1   7  -1 94.8789 7.60081  10
   1  -7   1 64.8381 6.59857  12
  -1  -7  -1 83.3205 7.15809  12
   1   7  -1 77.1370 4.41007  17
  -1   7   1 73.0597 3.52250  15
   1   7   1 78.0379 5.40404  10
   1   7   1 78.2834 4.26057  17
  -1   7  -1 76.8488 4.12900  17
  -1   7  -1 82.2371 7.01108  11
   1   7   1 60.7186 5.92448  11
   1   7   1 80.8802 6.75415   3
  -1   7  -1 77.7029 5.50403  10
   1  -7  -1 83.0575 5.88479  13
  -1  -7   1 81.1299 8.40344  13
   2   7  -1 150.318 7.54941  10
   2   7  -1 146.931 6.61711   4
  -2   7   1 143.514 5.90431  15
  -2   7   1 148.194 7.69418  10
   2  -7   1 142.593 8.11001  13
   2   7  -1 142.420 6.63222  17
   2   7  -1 143.109 6.37024  16
   2   7  -1 144.973 7.84676   3
  -2  -7  -1 151.936 8.19241  13
   2   7  -1 146.550 8.39566  11
   2   7   1 149.664 8.45759  11
   2   7   1 145.079 8.84714  12
  -2   7  -1 155.336 7.68453  10
  -2  -7   1 154.932 9.09533  12
   2  -7  -1 137.558 5.23913   4
   2   7   1 143.635 6.55960  17
   2   7   1 148.086 6.51890   4
   2  -7  -1 147.119 8.19084  13
  -2  -7   1 136.630 8.15494  13
   2   7   1 147.432 6.45402  16
  -2   7  -1 148.254 5.96931  15
   2   7   1 147.248 8.33244   3
  -3   7   1 52.1381 4.85837  10
   3   7  -1 63.6303 5.46611  11
   3   7  -1 61.8616 3.48429  16
   3  -7   1 52.5484 2.43705   4
   3   7  -1 58.5122 3.64378  17
  -3  -7  -1 58.1671 5.83184  13
   3  -7   1 55.8025 5.38621  13
  -3   7   1 52.7547 2.94049  15
   3   7  -1 54.4221 5.02999   3
   3   7   1 63.3986 4.42952   4
   3  -7  -1 55.3141 5.00263  13
   3   7   1 54.3810 6.21243  12
   3   7   1 61.2495 5.61822   3
   3   7   1 65.8799 4.01222  17
   3  -7  -1 56.8111 2.61192   4
  -3   7  -1 51.0580 4.84013  10
  -3   7  -1 54.6052 2.98820  15
  -3  -7   1 60.5776 6.10072  13
   3   7   1 55.7221 3.33769  16
   3   7   1 54.4373 5.02971  11
   4   7  -1 194.113 7.92295  16
   4   7  -1 201.612 9.46720   3
   4   7  -1 195.916 10.0660  11
   4  -7   1 193.550 6.96778   4
   4   7  -1 194.407 8.22101   4
   4   7  -1 187.335 8.18337  17
  -4   7   1 200.508 7.55521  15
   4  -7   1 182.459 10.1587  13
   4   7  -1 183.746 10.6071  12
  -4  -7  -1 172.528 10.8916  13
  -4   7   1 197.306 9.38538  10
   4  -7  -1 197.094 7.23971   4
  -4   7  -1 197.281 7.64784  15
   4   7   1 198.264 10.1313   3
   4   7   1 193.424 8.31048  17
   4   7   1 197.251 8.24630   4
   4   7   1 189.892 8.01668  16
   4  -7  -1 205.144 10.2834  13
  -4   7  -1 203.666 9.64795  10
   4   7   1 196.690 10.2869  11
  -5   7   1 49.4697 4.80939  10
   5   7  -1 46.6001 4.62370   3
  -5  -7  -1 47.8858 5.62750  13
   5   7  -1 42.2958 3.84355   4
   5   7   1 42.3590 3.02059   4
   5   7   1 26.5940 4.65277  12
   5  -7  -1 45.0343 5.09465  13
  -5   7  -1 45.2832 4.80336  10
   5   7   1 46.4624 5.42122  11
   5   7   1 46.8098 5.07671   3
   6  -7   1 149.359 5.60862   4
   6   7  -1 154.173 6.22820  16
  -6   7   1 158.255 6.01646  15
   6   7  -1 157.365 6.53082  17
   6  -7  -1 153.131 5.60746   4
   6   7   1 148.377 6.27076   4
   6   7   1 154.172 6.12376  16
  -6   7  -1 148.037 5.79094  15
   6   7   1 151.316 6.43255  17
   7   7  -1 9.46974 0.95345  16
   7   7  -1 7.64325 1.10595  17
  -7   7   1 10.7426 0.85700  15
   7  -7   1 8.31319 0.66305   4
   7  -7  -1 8.93674 0.71135   4
   7   7   1 8.16480 1.24757   4
  -7   7  -1 8.17962 0.74808  15
   7   7   1 9.82635 1.20864  17
   0   8  -1 756.953 24.6102  17
   0   8  -1 735.920 27.4009  11
   0   8  -1 719.176 24.2863   4
   0   8   1 690.955 24.4892  16
   0   8   1 756.451 24.1658   4
   0   8   1 710.436 23.9437  15
   0   8  -1 740.151 25.9459  10
   0   8  -1 710.735 24.0786  15
   0   8   1 672.988 26.5057  11
   0   8   1 716.073 25.6691  10
   0  -8  -1 693.366 26.5232  13
   0   8  -1 674.668 24.3329  16
   0  -8   1 692.119 26.7543  12
   0  -8   1 710.825 26.3222  13
   1   8  -1 606.285 24.2186  11
   1  -8   1 568.630 22.5530  13
  -1   8   1 569.136 20.1844  15
   1   8  -1 607.961 20.7622   4
   1   8  -1 572.072 20.6930  16
   1   8  -1 625.111 20.9814  17
  -1  -8  -1 561.418 22.7771  13
  -1   8   1 642.602 22.7721  10
   1   8  -1 578.104 23.7130  10
   1   8  -1 608.089 20.1551  15
  -1  -8   1 570.440 24.2847  13
   1  -8  -1 607.852 22.5759  13
   1   8   1 584.531 22.9973  11
  -1   8  -1 620.149 22.0183  10
   1   8   1 587.503 20.5774  16
  -1   8  -1 607.946 20.0887  15
  -1   8  -1 513.530 20.7292  17
   1   8   1 588.229 20.3667  17
  -1   8  -1 577.538 19.6053   4
   1   8   1 598.151 20.3997   4
   2   8  -1 264.362 9.90110   4
  -2  -8  -1 237.994 13.0276  12
   2   8  -1 226.637 11.8523  11
   2   8  -1 245.737 11.6565   3
   2   8  -1 249.954 9.74575  16
   2   8  -1 254.897 9.94478  17
   2   8  -1 250.328 8.98913  15
   2  -8   1 242.969 11.6470  13
  -2   8   1 260.503 9.34434  15
  -2  -8  -1 261.314 12.1267  13
  -2   8   1 266.934 11.6355  10
   2   8   1 255.126 12.6420  11
   2   8   1 253.741 9.94630   4
   2   8   1 259.437 12.8914   3
   2   8   1 242.259 9.91333  17
  -2  -8   1 251.690 12.4890  13
   2   8   1 262.785 10.0568  16
  -2   8  -1 289.826 12.6995  10
  -2  -8   1 249.076 12.9974  12
  -2   8  -1 262.961 9.58004  15
   3   8  -1 254.514 11.8182  17
   3   8  -1 263.809 10.1310  16
  -3   8   1 277.017 11.8242  10
  -3  -8  -1 261.288 13.5221  12
   3   8  -1 247.659 11.6364   3
  -3   8   1 274.974 9.69061  15
   3   8  -1 246.955 12.2145  11
   3  -8   1 266.980 12.3350  13
   3   8   1 272.482 10.6105   4
   3   8   1 254.495 12.4030  11
  -3   8  -1 276.222 9.86768  15
  -3   8  -1 283.712 12.0382  10
   3   8   1 269.412 10.3740  16
   3  -8  -1 263.256 12.3062  13
   3   8   1 243.088 12.2921   3
  -3  -8   1 270.849 13.1507  13
  -3  -8   1 259.939 13.4290  12
   4  -8   1 -0.9047 4.33675  13
   4   8  -1 3.90721 3.68428  11
   4   8  -1 5.07419 1.19547   4
  -4   8   1 5.52521 0.89089  15
  -4  -8  -1 7.81362 3.97650  13
   4   8  -1 8.86023 1.39339  17
  -4   8   1 9.72958 4.38417  10
  -4  -8   1 0.88518 6.38332  12
   4   8   1 6.05886 1.17445  17
   4   8   1 5.64565 1.08912   4
   4   8   1 3.51669 3.36648   3
   4   8   1 6.73883 1.11818  16
  -4   8  -1 8.70613 1.00921  15
   5   8  -1 206.589 8.01565  16
  -5   8   1 217.127 7.74992  15
   5   8  -1 213.073 8.24492  17
   5   8  -1 203.135 8.02070   4
  -5   8  -1 210.204 7.47949  15
   5   8   1 209.964 7.94125  17
   5  -8  -1 181.894 6.76463   4
   5   8   1 207.544 7.77838  16
   6   8  -1 40.0561 2.24024  17
   6   8  -1 40.7885 2.10988  16
  -6   8   1 40.2048 1.93490  15
   6   8  -1 40.5438 2.19455   4
   6   8   1 43.0869 2.31418  17
  -6   8  -1 39.7089 1.93694  15
   6   8   1 41.7222 2.12992  16
   6   8   1 42.0889 2.19855   4
   0  -9  -1 4.85075 5.00462  13
   0   9   1 2.60212 0.64585  15
   0   9  -1 1.11768 1.12204  17
   0   9  -1 1.36595 0.50559  15
   0   9   1 2.45871 0.84829  16
   1   9  -1 120.716 4.88301   4
   1   9  -1 117.472 5.03265  16
   1   9  -1 119.322 4.60152  15
  -1  -9  -1 119.067 7.90940  13
   1   9  -1 116.264 5.06456  17
  -1   9   1 121.407 4.72170  15
  -1   9  -1 120.617 4.77767  15
   1  -9  -1 119.175 8.27554  13
   1   9   1 118.112 4.69948   4
   1   9   1 120.519 5.10806  16
  -1   9  -1 112.034 7.23754  10
   2   9  -1 66.8359 3.46314  17
  -2   9   1 67.9525 3.06733  15
   2   9  -1 67.9523 3.40251  16
   2   9  -1 72.8781 3.37157   4
  -2   9  -1 73.4103 3.23489  15
   2   9   1 70.5609 3.34608   4
   2   9   1 71.2888 3.57973  17
   2   9   1 70.3007 3.50715  16
   3   9  -1 94.5722 4.13351   4
  -3   9   1 98.0034 3.89858  15
   3   9  -1 89.4067 4.15493  16
   3   9   1 80.2062 3.88387  17
   3   9   1 91.2282 3.96138   4
   3   9   1 89.3648 4.04029  16
  -3   9  -1 95.7120 3.80913  15
   4   9  -1 10.3948 1.20549  17
   4   9  -1 10.8612 1.09438  16
  -4   9   1 10.7757 0.92228  15
   4   9  -1 10.0548 1.08861   4
   4   9   1 7.42592 1.04110  17
  -4   9  -1 10.1045 0.87890  15
   4   9   1 9.86300 1.05544  16
   4   9   1 9.46996 1.03404   4
   0  10  -1 15.5239 0.96666  15
  -1  10   1 50.5464 2.38373  15
   1  10   1 46.3513 2.16742  16
  -1  10  -1 48.8004 2.29852  15
   0   0  -2 3387.29 113.696   1
   0   0  -2 3385.83 116.506   1
   0   0   2 3471.68 117.479   1
   0   0   2 3271.20 113.791   1
   1   0   2 2020.32 70.5311   1
  -1   0   2 2034.62 64.1502   5
  -1   0  -2 1865.88 63.9911   6
   1   0  -2 1976.27 64.1558   6
  -1   0   2 1972.18 71.1387   1
   1   0  -2 2047.60 70.6785   1
   1   0   2 1835.69 73.1071   1
  -1   0   2 2022.63 63.8260   8
  -1   0   2 1985.07 64.2067   2
  -1   0  -2 2026.47 73.0469   1
  -1   0   2 2047.71 68.3493   1
   1   0  -2 1965.83 64.1901   7
   1   0  -2 2032.34 67.9869   1
   1   0   2 2002.39 64.6181   7
  -1   0  -2 1883.99 69.8641   1
   2   0   2 138.978 4.79193   5
   2   0   2 124.168 5.53222   7
  -2   0  -2 136.701 13.8331   1
   2   0   2 133.259 5.44311   2
   2   0  -2 133.115 9.51880   1
   2   0  -2 111.525 7.33047   1
  -2   0   2 130.338 4.92975   6
   2   0   2 129.303 5.32724  13
  -2   0  -2 129.865 4.42798   5
   2   0  -2 129.988 4.55220   2
  -2   0   2 127.862 5.00128   7
   2   0  -2 121.363 5.13891  11
   2   0   2 128.091 5.04438   2
   2   0  -2 125.426 4.92215   2
   2   0   2 136.119 5.79921   3
   2   0  -2 123.497 4.84148  14
   2   0   2 127.560 4.60499   6
  -2   0   2 127.810 9.93604   1
  -2   0  -2 123.022 4.85349   2
   2   0   2 123.817 11.3563   1
   2   0  -2 133.081 4.89988   9
   2   0   2 115.843 14.0162   1
  -2   0  -2 127.175 10.6339   1
  -2   0   2 130.788 5.12589   7
   2   0  -2 127.627 4.86572   5
   2   0  -2 128.739 4.81745   8
  -2   0  -2 130.333 5.02270   9
  -2   0  -2 126.937 4.70273   6
   2   0   2 134.912 5.31538   8
  -3   0  -2 288.732 10.1073   9
   3   0   2 271.971 23.2888   1
   3   0  -2 291.077 10.1722  10
  -3   0  -2 265.058 9.56507   2
   3   0  -2 267.643 9.82970   9
   3   0  -2 280.276 10.0874  13
  -3   0  -2 268.975 9.57975   6
   3   0  -2 262.091 9.55521   2
   3   0   2 285.784 10.4563   2
   3   0   2 265.363 10.7868   7
   3   0   2 285.703 10.5687   8
   3   0   2 255.436 10.2495  12
   3   0   2 267.122 9.26512   6
   3   0  -2 285.897 9.21411   2
  -3   0   2 262.417 10.7276   7
  -3   0   2 284.178 9.83142   6
   3   0   2 261.718 18.8843   1
  -3   0  -2 253.939 20.5106   1
   3   0  -2 275.980 10.0073   8
  -3   0  -2 278.358 18.1209   1
   3   0   2 274.670 10.4650  13
  -3   0   2 271.646 9.83532   5
   3   0  -2 279.874 10.0781  11
  -3   0   2 261.597 10.0662   7
   4   0   2 28.1862 2.95864  12
  -4   0   2 22.4381 2.79694   7
   4   0   2 27.9295 2.39681  14
  -4   0  -2 26.7729 1.54489   5
   4   0  -2 26.7642 2.03408  10
   4   0   2 25.4771 2.55023   2
  -4   0   2 26.5566 2.18048   5
   4   0   2 26.9327 2.81017   8
  -4   0   2 25.6997 2.16780   6
  -4   0  -2 22.3373 2.57650   6
  -4   0  -2 20.7245 10.0906   1
  -4   0  -2 26.7007 2.39031   9
   4   0  -2 24.6679 2.23522   9
   4   0   2 31.2847 3.37312   7
   4   0   2 26.2096 1.52174   6
   4   0  -2 27.6306 2.18040  14
   4   0   2 15.6927 12.0246   1
   4   0  -2 27.9642 1.36927   2
   4   0   2 26.8024 2.44019   2
   4   0   2 26.8909 2.85130  13
   4   0  -2 28.0572 3.05214  12
   4   0  -2 26.8176 2.57684  11
  -5   0   2 13.5123 2.29029   9
  -5   0   2 14.8867 2.17405   6
   5   0  -2 13.1857 1.92008  10
   5   0  -2 10.2976 2.46718  13
   5   0   2 15.4994 3.19278   7
  -5   0  -2 15.7343 2.50056   9
  -5   0   2 13.6482 2.06465   5
   5   0   2 14.1750 2.67782  12
   5   0  -2 12.2674 2.40100  11
   5   0   2 13.6592 2.23536  14
   5   0  -2 9.91536 2.50258   8
   5   0  -2 15.1043 2.02366  14
   5   0   2 11.9565 2.22689   2
   5   0  -2 12.7465 1.79527   2
   5   0  -2 14.3446 1.18175   2
   5   0   2 11.9058 2.66517  13
  -6   0   2 5.84245 3.58496   8
  -6   0   2 3.84880 2.92348   5
   6   0  -2 5.25120 1.82397  10
   6   0   2 12.7289 4.85486   7
   6   0   2 5.94405 1.41218   3
  -6   0   2 1.54430 3.04367   9
   6   0   2 4.13131 2.45856  13
   6   0   2 6.47219 2.84209  12
   6   0  -2 5.31658 2.96239  13
   6   0  -2 5.30674 1.83135  14
   7   0   2 -0.9380 3.51240  12
   7   0  -2 0.01340 0.83514   3
   7   0   2 1.30347 1.38643   3
   7   0  -2 -0.2021 2.37586  14
   7   0   2 0.84120 2.88214  13
  -7   0  -2 4.34250 2.16393  14
   7   0  -2 4.43837 3.95312  13
   7   0   2 0.21653 1.08307  17
  -7   0   2 2.54167 2.97409  10
   8   0   2 132.612 5.99217  17
   8   0  -2 141.282 8.23184  14
   8   0   2 133.682 6.92388   3
   8   0   2 137.174 9.58141  13
  -8   0  -2 126.160 7.68519  14
   8   0  -2 141.326 5.58473   3
   8   0  -2 138.693 10.8134  13
   8   0   2 133.349 9.98072  12
   9   0   2 -0.7107 0.95650  17
   0   1   2 84.2165 7.89957   1
   0  -1  -2 77.8097 11.2346   1
   0   1   2 75.5392 2.87600   5
   0   1  -2 70.6960 8.30879   1
   0  -1   2 75.6191 3.01323   6
   0  -1   2 71.7811 2.97575   9
   0   1  -2 78.1091 2.96144   9
   0   1   2 77.1121 3.19524   9
   0   1   2 61.9486 12.2553   1
   0   1  -2 71.8542 3.61552   7
   0  -1  -2 74.8887 7.44666   1
   0   1  -2 75.3645 2.99621   5
   0   1  -2 77.2562 7.61211   1
   0  -1   2 82.5418 2.72268   8
   0  -1  -2 74.3816 3.05299   9
   0  -1   2 79.8455 3.41389   2
   0  -1   2 75.8311 7.88010   1
   0  -1   2 79.8465 3.11822   5
   0   1   2 79.3224 3.19231   2
   0   1  -2 78.5501 3.13451   2
   0  -1   2 77.1104 3.01074   6
   0   1   2 80.4648 3.10366   6
   0   1  -2 74.5421 2.72998   8
   0  -1   2 74.7049 3.46069   7
   0  -1   2 77.3584 3.23884   2
   0  -1   2 87.9518 9.36510   1
   0   1   2 77.7928 2.90403   5
   0  -1  -2 79.5143 3.12104   2
   0   1  -2 77.9995 3.36369   2
   0  -1  -2 75.3672 3.72786   2
   0   1   2 72.9303 3.13645   8
   0  -1  -2 80.8665 3.16164   7
   0   1   2 77.2471 3.13566   7
   0  -1  -2 74.1584 3.20485   6
   0   1   2 78.9546 3.64155   2
   0  -1  -2 77.1410 3.12539   8
   1  -1   2 1888.72 62.7183   7
   1  -1   2 1895.20 62.4194   2
  -1   1   2 1929.38 67.8255   1
   1  -1   2 1851.64 62.1328   9
   1  -1   2 1935.12 70.0435   1
   1  -1   2 1814.83 62.6350  12
   1   1  -2 1909.82 62.7476   7
   1   1  -2 1942.48 62.3421  10
   1   1  -2 2053.27 62.2808   2
  -1  -1  -2 1750.31 62.1246   6
   1   1  -2 1960.60 62.6780  11
  -1  -1  -2 2010.09 73.6394   1
  -1   1   2 1903.91 72.1646   1
   1   1  -2 1983.44 66.5530   1
   1  -1   2 1953.12 61.8500   6
   1   1  -2 1974.54 67.4883   1
  -1   1   2 1933.94 62.5283   2
   1  -1   2 1941.94 62.0617   5
  -1  -1  -2 1927.86 62.8122   2
   1  -1   2 1940.64 71.9965   1
  -1   1   2 1812.22 62.1892   8
  -1  -1  -2 1913.04 68.7077   1
  -1  -1  -2 1921.20 62.7248   7
  -1  -1   2 2035.18 67.4998   1
   1   1   2 1893.01 68.8632   1
  -1  -1   2 1851.51 62.9011   7
   1   1   2 1850.55 62.3750   6
  -1   1  -2 1847.09 69.4313   1
  -1  -1   2 1806.31 62.2624   9
   1  -1  -2 1941.01 63.0579   2
  -1   1  -2 1873.86 62.3819   8
  -1  -1   2 1959.19 61.9841   8
   1  -1  -2 1896.62 62.5822  14
   1  -1  -2 1864.30 62.4418   6
   1   1   2 2024.26 74.6525   1
  -1   1  -2 1878.72 71.0210   1
  -1   1  -2 2144.57 63.4116   2
   1  -1  -2 1924.63 67.9525   1
  -1  -1   2 2009.49 69.1759   1
  -1  -1   2 2060.28 61.9790   8
   1   1   2 1843.96 62.4866   9
  -2  -1  -2 2082.78 70.2472   2
   2   1  -2 2256.98 72.0721   1
   2  -1   2 2169.18 69.7323   5
   2  -1   2 2061.44 70.2860   2
  -2   1   2 2158.75 75.6161   1
  -2   1   2 2142.92 69.6642   2
   2   1  -2 2207.73 69.6762   2
   2  -1   2 2174.72 82.1643   1
   2  -1   2 2050.71 70.2174  12
   2  -1   2 2202.81 70.1515  14
  -2   1   2 2084.42 70.1860  11
  -2  -1  -2 2185.05 81.7309   1
   2  -1   2 2162.12 70.7274   7
   2   1  -2 2193.15 70.2172  12
  -2  -1  -2 2128.33 77.2959   1
  -2  -1  -2 2197.18 70.2521   8
   2   1  -2 2257.92 72.2841   1
   2  -1   2 2157.91 70.1489  13
   2  -1   2 2057.66 69.2877   6
  -2   1   2 2194.14 79.3941   1
   2  -1   2 2254.29 69.2929   6
   2  -1   2 2016.26 79.1049   1
   2   1  -2 2146.32 70.1976  11
   2   1  -2 2168.73 69.9081  10
  -2  -1   2 2265.47 73.8159   1
   2   1   2 2257.41 70.8565   6
   2  -1  -2 2113.47 70.8834  14
  -2   1  -2 2114.48 79.6828   1
   2  -1  -2 2172.07 71.4054   2
   2  -1  -2 2202.65 76.5730   1
   2   1   2 2164.39 71.3986  12
  -2   1  -2 2307.84 82.0771   1
   2   1   2 2043.56 71.5485  13
  -2  -1   2 2136.77 70.7066   8
   2  -1  -2 2270.05 70.3972   3
  -2   1  -2 2165.73 71.0405   2
  -2  -1   2 2235.04 71.6128   7
   2   1   2 2169.02 70.8794   3
   2  -1  -2 2151.45 70.9606   8
  -2  -1   2 2308.10 75.2442   1
   2   1   2 2263.04 71.0493   2
   2  -1  -2 2193.05 81.0980   1
   2  -1  -2 2150.99 70.9492  13
  -2  -1   2 2144.39 71.1556   9
  -2  -1   2 2295.33 70.8010   8
   2   1   2 2053.69 83.4242   1
   2   1   2 2125.26 71.1678  11
   3  -1   2 395.869 14.3103  14
   3  -1   2 394.326 14.5600   2
   3  -1   2 386.960 14.4443  12
   3   1  -2 390.255 13.7763  14
   3  -1   2 386.062 27.8609   1
   3   1  -2 395.723 14.3615  12
   3  -1   2 397.929 14.4169   2
   3   1  -2 416.208 14.7605  13
  -3   1   2 407.307 14.1128   5
  -3  -1  -2 400.386 13.5939   2
   3  -1   2 409.337 14.5865   8
   3   1  -2 413.469 13.9333   5
  -3  -1  -2 421.294 26.7611   1
   3   1  -2 419.544 13.1708   2
  -3  -1  -2 415.564 30.4590   1
  -3   1   2 439.180 19.7926   1
   3  -1   2 400.005 14.4974  13
  -3   1   2 426.554 22.1601   1
  -3   1   2 392.234 13.8155   6
  -3   1   2 390.257 13.5438   7
  -3  -1  -2 393.610 14.1367   9
   3   1  -2 396.059 13.8507   9
   3   1  -2 421.619 14.2089  10
   3  -1   2 399.585 14.9888   7
   3   1  -2 393.886 13.3002   2
  -3  -1  -2 383.425 13.9645  14
   3   1   2 401.550 28.8865   1
   3  -1  -2 388.041 13.9582  13
   3   1   2 381.656 13.8128   2
   3   1   2 397.553 24.8979   1
  -3  -1   2 394.832 14.6374   7
  -3  -1   2 384.891 13.8051   8
   3   1   2 393.905 13.5202   3
   3  -1  -2 393.690 24.4292   1
   3  -1  -2 415.830 14.7317   2
   3   1   2 403.208 14.5870   2
  -3   1  -2 390.526 13.4823   5
   3  -1  -2 403.608 14.0542   8
   3   1   2 407.381 14.7852  13
  -3   1  -2 381.102 13.5759  10
  -3  -1   2 410.420 13.8956   6
  -3   1  -2 408.192 24.2029   1
  -3   1  -2 398.992 13.7433   2
  -3   1  -2 393.405 25.4134   1
   3   1   2 386.812 13.5220   6
   4   1  -2 847.347 30.5467  14
   4  -1   2 901.839 29.9808   3
  -4   1   2 905.126 30.5857  11
  -4   1   2 898.178 35.2310   1
   4  -1   2 900.383 31.1859   2
  -4  -1  -2 911.126 30.7304   9
   4  -1   2 900.059 31.1605  13
   4   1  -2 874.096 30.2196  10
   4  -1   2 910.846 48.3784   1
  -4  -1  -2 913.423 31.2510   8
   4  -1   2 918.341 30.8856  14
  -4   1   2 942.525 30.1203   6
   4  -1   2 898.598 30.9657  12
  -4  -1  -2 853.333 40.2154   1
  -4   1   2 931.650 30.2270   7
   4  -1   2 900.119 31.7905   7
   4  -1   2 914.790 31.4485   8
   4   1  -2 890.744 30.6939  11
  -4   1   2 926.803 30.6088   5
  -4   1  -2 908.589 43.9878   1
   4  -1  -2 912.384 30.2334  10
  -4  -1   2 811.462 30.1386   6
   4   1   2 893.526 30.2575   2
   4   1   2 896.166 31.0741  12
   4   1   2 913.724 31.5204  13
   4  -1  -2 910.128 30.6129  13
  -4   1  -2 906.663 30.6765   9
   4   1   2 878.155 29.7019   6
   4  -1  -2 916.522 29.1143   3
   4   1   2 924.827 29.7713   3
   4  -1  -2 854.790 38.6150   1
   4   1   2 883.161 31.0518   2
  -4   1  -2 893.308 29.8716  10
  -4  -1   2 885.504 30.4941   8
   4   1   2 907.076 32.0247   7
   4   1   2 902.057 30.1898  11
   4  -1  -2 954.823 30.6105   2
   4  -1  -2 892.286 30.5184   9
  -4   1  -2 879.241 29.7655   5
  -4  -1   2 893.423 31.3993   7
   4  -1  -2 962.254 30.8586   8
  -4  -1   2 886.571 30.1791   5
   4   1   2 806.909 41.3545   1
   4  -1  -2 913.440 30.2923  14
   4  -1  -2 900.673 29.7249   2
   5   1  -2 277.451 11.7497  13
   5   1  -2 272.842 10.9640  11
   5   1  -2 278.259 11.3754  12
  -5  -1  -2 284.262 12.0479   8
   5  -1   2 264.757 11.5428   2
   5  -1   2 269.484 11.3475  12
  -5   1   2 274.424 10.3528   6
  -5   1   2 274.941 11.1703   9
  -5  -1  -2 270.898 11.2364   9
  -5  -1  -2 275.048 10.8070  14
   5   1  -2 271.724 10.6627  14
  -5   1   2 288.393 11.0816   5
   5  -1   2 273.878 12.5157   7
   5   1  -2 277.163 10.5016  10
   5  -1   2 297.394 11.8689  14
   5  -1  -2 292.985 10.6238  10
   5   1   2 270.498 12.8604   7
   5  -1  -2 278.621 9.98022   2
   5  -1  -2 261.641 11.0859  13
   5   1   2 270.546 11.5051   2
  -5  -1   2 270.207 10.6759   6
  -5  -1   2 270.106 12.3576   7
  -5  -1   2 273.976 10.7888   9
  -5   1  -2 264.249 11.1314   9
   5   1   2 276.349 12.1082  13
   5  -1  -2 276.670 9.23635   3
  -5   1  -2 275.633 10.1756   5
   5   1   2 274.832 10.0260   3
   5  -1  -2 263.934 11.4293   8
  -5  -1   2 264.322 10.5602   5
   5   1   2 264.569 9.86661   6
  -5  -1   2 265.066 11.2680   8
   6  -1   2 330.047 14.0751  12
   6   1  -2 319.358 13.7721  11
   6   1  -2 335.474 13.2103  14
   6   1  -2 346.807 12.8454  10
   6   1  -2 362.790 14.7439  13
  -6   1   2 311.649 13.6494   5
   6  -1   2 341.495 14.5552  13
   6  -1   2 351.093 12.6949   3
   6  -1   2 332.977 13.7907  14
   6  -1   2 312.330 16.1531   7
  -6  -1  -2 355.361 13.3575  14
   6   1  -2 350.463 14.2766  12
   6  -1  -2 342.267 11.6898   3
  -6  -1   2 323.305 15.0470   8
   6  -1  -2 317.972 14.0346  13
   6   1   2 357.079 15.2788  13
   6   1   2 336.308 12.6998  17
   6  -1  -2 344.749 13.5098  14
   6   1   2 347.555 12.6977   3
   6  -1  -2 324.384 15.3128   8
  -6  -1   2 347.613 14.0369   9
   6   1   2 367.381 14.5183  12
   7  -1   2 214.328 11.3876  13
   7   1  -2 218.055 11.9763  13
   7   1  -2 220.101 10.0078  14
   7  -1   2 204.664 8.51519  17
   7  -1   2 206.888 11.1008  12
  -7   1   2 212.277 9.68513  10
   7  -1   2 216.031 9.11188   3
  -7  -1  -2 219.004 9.81400  14
   7  -1  -2 217.498 8.02984  15
   7   1   2 221.349 11.7802  13
   7   1   2 214.747 8.82889  17
   7  -1  -2 222.695 10.1333  14
   7  -1  -2 220.277 8.04391   3
   7   1   2 215.564 9.23470   3
   7  -1  -2 218.362 11.3795  13
   7   1   2 213.309 11.1352  12
   8  -1   2 153.620 9.91068  13
   8  -1   2 158.108 7.56093   3
   8   1  -2 144.271 9.08935  14
  -8  -1  -2 160.766 8.42852  14
   8   1  -2 155.447 5.97767   3
   8   1  -2 141.520 12.2162  13
   8  -1  -2 154.935 11.0094  13
   8   1   2 168.032 7.90031   3
   8  -1  -2 148.458 6.38151   3
  -8   1  -2 164.272 8.42872  14
   8   1   2 156.061 10.3218  12
   8  -1  -2 157.578 8.50263  14
   8   1   2 163.083 10.6634  13
   8   1   2 151.429 6.68383  17
   9  -1   2 84.5778 4.12282   4
   9   1   2 83.4783 4.41331  17
   0  -2  -2 238.221 8.34352   7
   0   2   2 234.556 15.1127   1
   0   2   2 239.827 8.40572   2
   0  -2   2 222.876 8.49242   2
   0  -2  -2 231.324 8.45142   8
   0   2   2 228.511 8.28193   7
   0  -2  -2 225.456 8.43414  13
   0   2   2 212.727 8.82786  11
   0   2  -2 214.471 15.3769   1
   0   2  -2 225.189 15.4793   1
   0  -2   2 218.465 16.0150   1
   0  -2   2 221.644 7.79039   9
   0  -2  -2 240.917 8.32522   2
   0  -2  -2 213.248 7.93712   5
   0   2   2 192.798 19.8920   1
   0   2  -2 229.212 8.33067   2
   0  -2   2 231.381 8.91751   7
   0   2  -2 236.653 8.17381   5
   0   2   2 222.999 8.90602   2
   0   2  -2 232.857 7.99000   6
   0  -2  -2 261.134 20.9434   1
   0  -2   2 237.735 17.5279   1
   0   2   2 223.241 8.16366   6
   0   2  -2 222.681 8.06026   8
   0   2  -2 225.231 8.30615  11
   0  -2   2 229.317 7.93156   8
   0   2  -2 249.638 8.56329   2
   0  -2  -2 228.335 15.3340   1
   0   2  -2 226.191 8.34614   3
   0  -2  -2 231.670 8.08342   9
   0  -2  -2 234.016 9.30446   2
   0  -2  -2 222.386 8.26837  14
   0   2   2 235.148 7.94972   5
   1  -2   2 3481.03 121.923   1
   1  -2   2 3243.11 121.800   1
  -1   2   2 3133.86 122.857   1
  -1  -2  -2 3364.32 118.761   1
   1   2  -2 3407.82 109.733   8
   1   2  -2 3520.10 110.522  12
   1  -2   2 3291.91 110.349  12
  -1  -2  -2 3634.51 126.292   1
  -1   2   2 3483.37 118.779   1
   1   2  -2 3295.21 116.669   1
   1  -2   2 3547.16 110.711   2
  -1   2   2 3267.69 110.651   2
  -1  -2  -2 3100.19 109.829  14
   1   2  -2 3467.67 110.147   2
   1   2  -2 3522.97 117.124   1
   1   2  -2 3739.34 110.939   3
  -1   2  -2 3483.69 111.342   8
   1   2   2 3265.81 119.059   1
   1   2   2 3437.93 126.435   1
  -1  -2   2 3441.56 110.583   8
  -1   2  -2 3252.72 120.561   1
   1  -2  -2 3859.47 110.114   7
  -1   2  -2 3649.91 111.375   2
  -1  -2   2 3326.32 119.145   1
   1  -2  -2 3268.65 118.911   1
   1  -2  -2 3228.14 125.397   1
  -1  -2   2 3451.12 119.531   1
   1  -2  -2 3273.75 110.933  13
  -1   2  -2 3590.83 122.119   1
   2  -2   2 206.183 7.70132   8
   2   2  -2 207.733 11.8283   1
   2   2  -2 204.946 7.46475   5
   2  -2   2 206.289 7.87466  12
  -2  -2  -2 190.646 15.3133   1
   2  -2   2 200.855 8.09785   2
  -2   2   2 205.633 19.5689   1
   2  -2   2 203.859 7.68560  13
   2  -2   2 206.863 20.9503   1
   2   2  -2 196.003 7.99789  12
   2  -2   2 200.945 6.72331   6
   2   2  -2 201.573 6.99642   9
   2  -2   2 191.771 19.2387   1
  -2  -2  -2 214.316 7.46325   2
  -2  -2  -2 206.135 8.02641   8
   2   2  -2 205.194 7.31023   2
  -2  -2  -2 206.564 7.46587   9
   2  -2   2 195.059 7.60010  14
  -2  -2  -2 183.611 7.48906  14
   2  -2   2 201.661 6.72936   6
  -2   2   2 200.012 7.82062  11
  -2   2   2 194.303 7.73614   2
  -2   2   2 207.468 7.38537   6
   2   2  -2 203.823 7.49966  10
   2  -2  -2 210.962 7.59259   9
  -2  -2   2 207.801 7.60212   8
  -2  -2   2 190.757 14.2704   1
   2   2   2 230.100 22.6567   1
  -2   2  -2 210.035 7.80395   2
  -2   2  -2 203.534 7.45563   5
  -2   2  -2 196.440 7.51429  10
   2   2   2 202.460 7.52648   6
  -2   2  -2 190.848 18.2968   1
   2   2   2 192.875 8.03414  12
   2  -2  -2 202.916 7.48371  14
   2   2   2 204.585 7.68255   2
  -2  -2   2 199.218 7.14477   9
   2  -2  -2 198.542 7.65604  13
   2  -2  -2 210.802 7.74881   8
   2   2   2 190.759 8.78751   7
   2   2   2 204.315 7.96373  11
  -2  -2   2 199.725 7.40029   8
  -2   2  -2 204.105 18.6524   1
  -2  -2   2 197.280 14.1860   1
  -2   2  -2 206.936 7.53594   9
  -3   2   2 1116.91 35.4132   5
   3  -2   2 970.542 35.7206  13
   3  -2   2 1073.88 36.1398   2
   3  -2   2 1079.03 35.9842   2
  -3  -2  -2 1023.14 35.1290   9
  -3  -2  -2 1095.27 45.7099   1
  -3  -2  -2 1087.44 51.6092   1
  -3   2   2 1023.99 35.2603  11
   3  -2   2 1064.05 34.9363   3
   3  -2   2 1046.24 53.8309   1
  -3   2   2 1069.02 48.8836   1
   3  -2   2 1062.86 35.6498   8
   3  -2   2 1041.20 52.7660   1
  -3   2   2 1087.92 34.8466   6
   3   2  -2 1071.81 35.7198  13
   3   2  -2 1042.16 34.4506   2
  -3  -2  -2 1024.56 34.9862  14
  -3   2   2 1074.57 44.8902   1
   3   2  -2 1041.87 34.7157  14
   3  -2  -2 1107.05 36.0691   9
   3   2   2 1063.67 35.8934   2
   3  -2  -2 1125.35 54.6667   1
   3  -2  -2 1000.01 45.7917   1
   3  -2  -2 1075.66 35.8619  14
   3   2   2 1103.81 36.9585   2
  -3   2  -2 1059.11 36.0146   2
   3   2   2 1083.55 37.4340   7
  -3  -2   2 1051.04 37.2117   7
   3   2   2 1179.03 55.1211   1
   3  -2  -2 1119.14 35.8562   2
   3   2   2 1062.42 36.5846  12
   3   2   2 1194.47 38.8667  13
   3   2   2 1090.02 35.9031   3
   3   2   2 1082.00 46.0991   1
  -3   2  -2 1101.18 51.7363   1
  -3   2  -2 1062.39 35.8123  10
  -3  -2   2 992.974 35.8326   8
  -3   2  -2 1015.53 35.6936   5
  -3   2  -2 1040.71 50.1134   1
   3  -2  -2 1103.90 36.9308   2
   4  -2   2 570.978 20.1630  14
   4   2  -2 558.354 19.4956  10
   4  -2   2 564.281 19.4319   3
   4  -2   2 593.223 21.1944   7
   4  -2   2 563.384 47.2664   1
  -4  -2  -2 549.038 19.6383  14
  -4   2   2 533.147 19.7517  11
   4  -2   2 571.049 20.2415  12
  -4  -2  -2 558.265 19.8734   9
   4   2  -2 559.919 20.4933  12
  -4   2   2 605.604 19.2890   6
   4   2  -2 576.716 20.2232  11
   4  -2   2 570.097 20.4003  13
   4   2  -2 588.776 19.5845   5
   4   2  -2 531.357 18.5715   2
  -4  -2  -2 602.073 20.8948   8
   4   2  -2 548.316 18.4617   2
   4  -2   2 547.058 20.6215   2
   4   2   2 596.629 22.0075  13
   4  -2  -2 588.494 20.9747   8
  -4   2  -2 552.205 39.9010   1
  -4  -2   2 567.742 22.0930   7
   4  -2  -2 595.893 20.4469  10
   4  -2  -2 616.505 20.8586  13
  -4  -2   2 559.982 20.5314   6
   4   2   2 576.730 20.3802   2
  -4   2  -2 580.792 20.2519  10
  -4   2  -2 599.208 20.2543   5
   4  -2  -2 593.004 20.7701   9
   4   2   2 597.722 21.4851   2
   4  -2  -2 585.932 20.4290  14
  -4   2  -2 567.954 21.3109   9
   4  -2  -2 597.010 19.5142   3
   4   2   2 597.407 22.4043   7
  -4  -2   2 566.313 20.6760   8
  -4  -2   2 580.515 20.0715   9
   4   2   2 571.622 20.6156  11
   4   2   2 558.460 20.0850   6
   4   2   2 630.151 20.1784   3
   4   2   2 533.809 41.7318   1
   4   2   2 590.901 21.3718  12
   5   2  -2 172.612 7.39904  11
   5   2  -2 148.637 7.83355  12
   5   2  -2 154.224 6.86548  14
  -5   2   2 147.615 7.48385   9
  -5  -2  -2 154.953 8.40669   8
   5   2  -2 168.509 8.54948  13
   5  -2   2 145.817 6.42291   3
  -5   2   2 147.212 7.37373   5
  -5  -2  -2 157.177 7.43793   9
   5   2  -2 164.143 6.69184  10
  -5  -2  -2 161.319 6.94844  14
   5  -2   2 141.525 8.66903   7
   5  -2   2 154.223 7.42503  14
   5  -2   2 144.004 7.85810   2
   5  -2   2 140.474 8.11461   8
   5  -2   2 148.115 7.63134  13
   5  -2   2 150.714 7.59733  12
  -5  -2   2 150.484 6.85803   5
  -5  -2   2 167.502 7.47108   6
  -5   2  -2 138.751 6.67623  10
   5  -2  -2 140.823 6.56024   2
  -5  -2   2 146.830 9.31661   7
  -5  -2   2 152.252 7.91849   8
   5  -2  -2 161.824 8.04524  13
   5  -2  -2 150.942 6.93181  14
   5   2   2 159.839 6.53439   3
   5   2   2 163.604 8.03150  12
   5   2   2 149.247 7.03205   6
   5  -2  -2 138.086 7.81956   8
   5   2   2 153.241 8.44486  13
   5   2   2 161.544 9.64697   7
   5   2   2 148.834 7.16748  11
   5  -2  -2 150.001 5.76502   3
   5   2   2 149.207 7.74934   2
  -5   2  -2 153.613 7.65876   9
   6  -2   2 108.319 6.29169  14
   6  -2   2 88.0358 4.99097  17
   6   2  -2 98.8156 5.51607  10
   6   2  -2 94.0480 6.09630  11
   6   2  -2 113.297 6.24516  14
   6   2  -2 96.0254 7.82581  13
   6  -2   2 105.847 7.01341  12
   6  -2   2 96.5224 6.65007  13
   6   2  -2 97.3973 5.03129  17
   6   2  -2 103.987 7.09023  12
  -6  -2  -2 103.796 5.78639  14
  -6   2   2 98.1089 5.78485  10
   6  -2  -2 99.7592 6.44169  13
   6  -2  -2 106.947 5.98593  14
   6  -2  -2 107.716 4.56379   3
   6  -2  -2 106.467 5.04225  15
   6   2   2 105.300 5.35490  17
   6   2   2 111.896 7.69097  13
  -6  -2   2 80.9487 9.96366   6
   6   2   2 110.886 5.52227   3
   6   2   2 104.826 7.12428  12
  -7  -2  -2 197.351 9.53557  14
   7   2  -2 199.093 12.4929  13
   7   2  -2 196.647 11.2380  12
  -7   2   2 201.235 9.58660  10
   7  -2   2 191.373 11.3171  12
   7  -2   2 209.144 8.98570   3
   7  -2   2 206.641 11.0210  13
   7   2   2 209.881 11.6291  13
   7  -2  -2 203.326 7.91668   3
   7  -2  -2 204.034 9.66025  14
   7   2   2 189.886 10.5275  17
   7   2   2 207.605 9.10631   3
   7   2   2 196.973 10.7269  12
   7  -2  -2 202.749 10.6495  13
   8  -2   2 0.55851 3.74797  13
   8  -2   2 3.54559 1.12727   4
  -8  -2  -2 6.84601 4.15652  14
   8  -2   2 4.89982 2.14937   3
   8   2   2 3.37316 2.43278   3
   8  -2  -2 2.97421 2.53355  14
   8  -2  -2 4.98265 0.85899  15
  -8   2  -2 7.00829 2.61357  14
   8  -2  -2 2.33152 4.70668  13
   8   2   2 9.43345 4.67739  13
   8  -2  -2 3.47934 1.42571   3
   8   2   2 -0.0392 4.20431  12
   9  -2   2 210.564 7.60582   4
   9   2   2 224.517 8.44284  17
   0  -3   2 865.023 41.9739   1
   0   3   2 754.776 27.8277  12
   0  -3   2 828.514 27.5772   8
   0  -3   2 793.642 27.5102  13
   0  -3   2 844.676 28.2055   2
   0   3   2 805.999 27.4116  10
   0   3  -2 850.749 27.6851   3
   0   3  -2 892.342 28.1865   2
   0   3   2 842.135 28.8314   2
   0   3  -2 836.652 26.8546   9
   0   3   2 804.372 28.0429   3
   0  -3  -2 819.796 28.0258  13
   0   3  -2 821.386 28.0016   2
   0  -3  -2 832.258 27.3748   9
   0   3   2 764.979 44.7479   1
   0  -3  -2 782.020 27.8510   7
   0   3   2 822.875 27.3792   5
   0   3   2 859.996 28.6968  11
   0  -3   2 857.001 43.3265   1
   0   3  -2 840.804 27.4161   6
   0  -3  -2 806.908 39.2357   1
   0  -3  -2 796.307 27.2986  14
   0  -3  -2 876.048 48.9666   1
   0   3  -2 775.771 39.1964   1
   0  -3  -2 844.717 27.8772   2
   0   3   2 841.421 39.1549   1
   0  -3  -2 859.900 28.2164   8
   0   3  -2 813.067 27.8188  11
   0   3   2 862.206 27.7411   6
   1   3  -2 129.178 5.40356   2
  -1   3   2 117.214 5.59464  11
   1   3  -2 139.723 5.27221   5
   1   3  -2 131.801 5.29531  10
  -1   3   2 126.663 14.9277   1
   1   3  -2 140.582 5.20484   6
  -1  -3  -2 125.991 4.85140   5
  -1  -3  -2 126.436 4.96284  14
  -1  -3  -2 139.278 15.0375   1
   1   3  -2 132.926 15.1012   1
   1  -3   2 112.761 5.17626  13
   1  -3   2 137.108 18.7996   1
   1  -3   2 118.067 5.96492   7
   1  -3   2 120.853 5.20735   8
   1  -3   2 118.461 5.57205  12
   1   3  -2 138.392 5.64641  11
   1   3  -2 147.996 14.8473   1
   1   3  -2 132.382 5.47856   2
  -1  -3  -2 108.678 19.5309   1
  -1  -3  -2 131.775 4.95305   9
   1  -3   2 118.053 5.76674   2
  -1  -3  -2 131.003 5.36460   2
  -1   3   2 116.208 19.4417   1
  -1   3   2 124.459 5.13352   5
   1  -3  -2 114.793 4.83035  14
   1   3   2 130.987 5.61400  12
   1   3   2 167.181 16.5739   1
  -1  -3   2 119.865 5.15676  13
  -1  -3   2 138.567 5.58750   2
   1   3   2 121.289 5.56617   3
   1  -3  -2 119.337 5.23957   2
   1  -3  -2 127.089 5.43920   8
  -1   3  -2 114.268 4.65992   9
  -1  -3   2 110.959 14.2037   1
  -1  -3   2 125.945 5.05844   8
  -1   3  -2 115.719 5.08331  10
  -1   3  -2 118.748 4.63344   6
   1   3   2 92.8491 18.3530   1
  -1   3  -2 101.923 16.3500   1
   1  -3  -2 113.823 20.7846   1
  -1   3  -2 120.724 5.08591   5
  -1   3  -2 120.721 5.09975   3
  -1  -3   2 135.427 16.3376   1
   1  -3  -2 122.857 4.89934   9
  -1   3  -2 113.055 5.34506   2
  -1   3  -2 113.901 5.00550  11
   1  -3  -2 127.776 4.94219   7
   1   3   2 130.786 5.68273   2
   1   3   2 132.726 6.18897   2
   1  -3  -2 126.420 5.36982  13
  -1   3  -2 116.426 15.4772   1
   1  -3  -2 124.985 4.81863   7
   1   3   2 123.565 4.59288   5
   1  -3  -2 121.121 4.74794   3
   1   3   2 130.167 5.88077   7
  -2  -3  -2 1197.97 40.3374   9
   2  -3   2 1198.66 41.4852   2
   2  -3   2 1198.43 59.7835   1
   2  -3   2 1220.39 40.7843  13
  -2  -3  -2 1260.00 40.6529   2
   2  -3   2 1251.39 61.0159   1
  -2  -3  -2 1252.94 53.3818   1
  -2   3   2 1146.20 41.1958   2
   2  -3   2 1197.93 40.5995  14
  -2   3   2 1233.42 40.7930  10
  -2  -3  -2 1183.46 40.2616  14
  -2   3   2 1301.33 54.3185   1
   2   3  -2 1272.66 41.4445  12
  -2   3   2 1242.33 40.9932  11
  -2   3   2 1286.53 40.8626   5
   2  -3   2 1240.34 39.8284   6
  -2   3   2 1200.61 40.6429   6
   2   3  -2 1270.02 48.7285   1
   2  -3   2 1235.28 40.8985   8
  -2   3   2 1260.61 61.0543   1
   2  -3   2 1131.34 40.2646   6
   2  -3   2 1277.28 40.6407   3
  -2  -3   2 1266.53 54.7863   1
  -2   3  -2 1243.64 42.1939   2
   2  -3  -2 1360.09 41.7226   3
  -2  -3   2 1198.57 41.6905  13
   2  -3  -2 1240.11 41.7108   9
   2   3   2 1275.88 43.0346   2
  -2   3  -2 1245.15 41.7941   5
   2   3   2 1271.94 41.8444   6
  -2   3  -2 1303.40 58.9205   1
  -2   3  -2 1284.32 58.3068   1
   2   3   2 1222.57 42.3091  11
   2   3   2 1301.31 42.0815   2
   2  -3  -2 1238.57 41.5660  14
   2  -3  -2 1283.29 56.2555   1
   2   3   2 1229.83 61.9460   1
   2   3   2 1241.86 40.7433   5
   2   3   2 1232.71 42.3504  12
   2   3   2 1264.19 43.1664   7
  -2   3  -2 1193.98 42.9415   9
   2  -3  -2 1336.88 67.4095   1
  -2  -3   2 1260.95 41.8072   8
   2  -3  -2 1229.07 41.9756   2
  -2  -3   2 1331.87 53.4138   1
  -2  -3   2 1309.84 43.4355   7
   3   3  -2 373.726 13.4700   6
   3  -3   2 355.555 14.3932   2
   3  -3   2 358.854 40.5703   1
   3  -3   2 380.408 42.7296   1
   3  -3   2 345.202 13.1904   3
   3  -3   2 373.334 13.8071  12
   3  -3   2 372.017 14.5852   7
   3   3  -2 382.789 13.2656   5
  -3   3   2 360.756 13.0068   6
  -3  -3  -2 375.134 13.2449   9
   3  -3   2 360.226 13.5406  14
   3   3  -2 322.145 17.8516   1
  -3   3   2 370.078 13.6459  10
  -3  -3  -2 409.448 27.8352   1
   3   3  -2 388.928 14.3556  12
   3   3  -2 398.634 14.0867  11
  -3   3   2 375.501 13.7177   5
   3  -3   2 373.789 13.8018  13
   3   3  -2 395.990 13.1435   2
   3   3  -2 376.583 13.3079  10
  -3  -3  -2 380.347 14.3868   8
  -3   3   2 302.576 34.4652   1
   3  -3   2 371.791 13.9449   8
  -3  -3  -2 360.266 13.0940  14
   3   3  -2 375.748 12.9357   2
  -3   3   2 360.016 13.5916  11
  -3   3  -2 337.615 35.7612   1
   3  -3  -2 367.078 12.8015   3
  -3   3  -2 371.676 13.4992   9
   3  -3  -2 362.219 13.3060  14
  -3   3  -2 351.987 13.7923   2
   3  -3  -2 354.062 13.6303  13
   3  -3  -2 364.590 15.6493   2
   3   3   2 374.332 14.0357  11
  -3   3  -2 366.894 34.6868   1
  -3   3  -2 355.935 13.4096  10
   3   3   2 373.084 14.9720  13
   3  -3  -2 370.582 13.6255   2
   3  -3  -2 406.771 47.6560   1
   3   3   2 382.596 14.6949   2
  -3  -3   2 369.773 13.6659   8
  -3  -3   2 381.681 22.6894   1
   3   3   2 386.965 28.6715   1
   3   3   2 396.053 13.7265   3
   3   3   2 362.150 14.1833  12
   3   3   2 387.105 13.5063   6
   3  -3  -2 363.363 13.4955   9
   3  -3  -2 374.967 13.9291   8
  -3   3  -2 354.375 13.3912   5
   3   3   2 378.704 15.2457   7
  -3  -3   2 381.611 15.2715   7
  -4   3   2 108.318 5.41433  10
   4  -3   2 99.3324 5.73479  12
   4   3  -2 114.552 5.09674   5
   4   3  -2 111.458 6.12676  12
  -4  -3  -2 111.871 5.41659   9
   4   3  -2 105.735 4.38667   2
  -4  -3  -2 112.314 6.53874   8
   4  -3   2 102.786 6.12755   8
   4  -3   2 104.893 5.76313  13
   4  -3   2 90.4887 6.09000   2
   4  -3   2 94.9100 7.15750   7
   4  -3   2 100.601 4.94322   3
   4   3  -2 117.559 6.20402  11
  -4   3   2 112.362 5.63214   5
  -4  -3  -2 105.068 5.16937  14
   4   3  -2 111.843 7.00050  13
   4  -3   2 114.204 5.54256  14
  -4   3   2 105.169 6.30575   6
   4   3  -2 111.067 4.99868  10
   4   3  -2 103.801 5.40463   6
   4   3   2 114.800 6.95510  13
  -4  -3   2 91.9116 5.40529   9
  -4   3  -2 109.328 5.34417   5
   4  -3  -2 107.256 5.18473  14
  -4   3  -2 111.935 5.61487   9
   4  -3  -2 103.143 5.36428   2
   4   3   2 103.518 5.71618  11
   4   3   2 109.338 5.32811   6
   4   3   2 108.971 6.33732   2
   4  -3  -2 107.368 4.53722   3
   4   3   2 112.512 6.22263  12
   4  -3  -2 121.484 5.90938  13
  -4  -3   2 107.007 7.43910   7
   4  -3  -2 109.000 5.73377   9
   4   3   2 103.785 7.49382   7
   4  -3  -2 124.585 6.27586   8
  -4  -3   2 98.3045 5.82954   8
  -4   3  -2 111.511 5.27991  10
  -5   3   2 3.57354 1.70377  10
  -5   3   2 -1.1161 2.22533   5
  -5  -3  -2 -0.5558 3.31387   8
   5   3  -2 -0.2575 1.74660  11
   5  -3   2 1.85871 2.01524  13
   5  -3   2 1.27791 1.79064  14
   5  -3   2 3.92486 3.77337   7
   5  -3   2 -0.7128 2.63802   2
   5  -3   2 1.76083 3.05702   8
  -5  -3  -2 2.92175 2.01161  14
   5   3  -2 1.12092 1.74899  10
  -5  -3  -2 3.45626 2.84869   9
   5  -3   2 3.79784 2.66906  12
   5   3   2 0.30837 3.78654   7
  -5  -3   2 -0.3722 3.49402   8
   5   3   2 0.77440 1.39604   3
   5  -3  -2 1.36533 1.68445   2
  -5  -3   2 4.49199 2.87206   6
   5  -3  -2 -0.4030 1.91545  13
   5   3   2 1.69946 2.25105   2
  -5   3  -2 7.23771 2.73907   9
   5  -3  -2 4.22181 1.63742  14
   5   3   2 0.51475 2.20568   6
   5  -3  -2 3.11830 3.07442   8
  -5  -3   2 8.53972 4.55674   7
   5   3   2 2.81137 2.08478  11
  -5   3  -2 1.88995 2.26634   5
   5   3   2 -0.0164 2.57628  13
   5   3   2 -1.9828 2.26503  12
  -5  -3   2 -0.2219 2.23407   5
  -5   3  -2 3.66211 1.77396  10
   5  -3  -2 1.30364 0.79419   3
   6   3  -2 1014.91 33.4876  17
   6   3  -2 996.304 34.7488  11
   6   3  -2 968.934 35.9737  13
   6  -3   2 956.971 34.7780  12
   6   3  -2 959.518 33.0230  16
   6  -3   2 971.592 32.7801   4
  -6  -3  -2 1000.03 34.0304  14
   6   3   2 961.269 34.9332  11
   6   3   2 1117.22 34.8914  17
   6  -3  -2 1000.53 33.3435  15
  -6   3  -2 993.401 34.6771  10
   6  -3  -2 935.318 34.9200   3
   7  -3   2 137.363 7.22198   3
   7  -3   2 143.508 8.98797  13
  -7   3   2 139.968 8.14435  10
   7   3  -2 142.129 5.95474  16
   7  -3   2 137.208 5.77585   4
   7   3  -2 155.179 9.43269  12
   7   3  -2 141.646 6.30954   3
   7   3  -2 146.489 6.30605  17
   7   3  -2 130.739 8.81495  11
   7  -3  -2 149.045 9.14853  13
   7  -3  -2 144.696 7.93383  14
   7  -3  -2 136.453 6.39000   3
   7   3   2 150.739 6.65217  17
   7   3   2 138.459 10.2666  13
   7   3   2 139.694 9.00003  12
   7   3   2 159.276 7.82186   3
   8  -3   2 161.590 6.17446   4
   8  -3   2 157.938 10.1706  13
   8   3  -2 162.842 6.56264  17
  -8   3   2 142.460 8.76180  10
   8  -3   2 166.641 8.16209   3
   8   3   2 170.252 6.97229  17
   8   3   2 147.068 10.2468  12
   8  -3  -2 154.997 8.55159  14
   8  -3  -2 164.856 6.15618  15
   8   3   2 162.568 8.35682   3
  -8   3  -2 166.894 8.52217  14
   8  -3  -2 160.741 7.09401   3
   9  -3   2 63.4913 2.76449   4
   9   3   2 68.3400 3.22333  17
   9  -3  -2 66.9828 2.91402   4
   0  -4   2 378.877 14.3164  12
   0   4   2 366.220 14.1087   3
   0   4  -2 372.339 13.9174  11
   0  -4  -2 408.854 44.0170   1
   0   4  -2 366.973 14.2340   2
   0   4  -2 387.087 13.7716   3
   0  -4  -2 375.878 14.2085   7
   0  -4   2 380.185 14.5644   2
   0   4   2 373.920 13.8822  12
   0   4   2 380.056 15.0872   2
   0   4  -2 374.366 13.7366  10
   0  -4   2 390.005 37.5498   1
   0  -4  -2 390.659 13.2291   9
   0  -4   2 370.412 13.7938   8
   0   4  -2 388.251 13.7986   5
   0  -4  -2 388.028 14.1635   2
   0   4   2 380.412 14.3125  11
   0  -4   2 486.068 42.1553   1
   0  -4  -2 381.287 13.1621  14
   0  -4  -2 385.506 14.2102  13
   0   4   2 371.387 39.3259   1
   0   4   2 377.930 31.7061   1
   0   4  -2 368.200 13.4139   6
   0   4   2 396.505 13.8284   6
   0  -4   2 369.765 13.6904  13
   0  -4   2 399.242 15.3015   7
   0  -4  -2 401.593 14.5252   8
   1   4  -2 392.048 14.6101  12
  -1  -4  -2 380.627 14.6654   8
   1   4  -2 379.539 13.8186  10
  -1  -4  -2 407.619 14.5300  13
  -1   4   2 377.301 13.8029   5
   1  -4   2 426.813 41.5869   1
   1  -4   2 393.433 15.2174   7
   1  -4   2 398.993 43.8497   1
  -1   4   2 359.160 14.9139   2
   1  -4   2 374.410 14.3212  12
   1   4  -2 397.742 13.8844   5
  -1   4   2 370.688 13.7653  10
   1   4  -2 381.594 14.2908   2
   1   4  -2 388.281 14.3292   2
   1   4  -2 401.263 13.8424   6
   1  -4   2 378.885 14.0413   8
  -1  -4  -2 386.449 14.1993   2
  -1   4   2 354.067 13.6947   6
  -1  -4  -2 389.259 13.2273   9
   1  -4   2 373.105 14.8029   2
   1   4  -2 406.584 13.9270   3
  -1   4   2 391.861 32.2264   1
   1   4  -2 392.430 14.3547  11
  -1   4   2 375.013 14.3475  11
  -1  -4  -2 363.911 41.3842   1
   1   4   2 357.099 38.5556   1
   1   4   2 367.306 31.9413   1
   1  -4  -2 368.620 13.2721  14
   1  -4  -2 383.045 42.6974   1
   1   4   2 387.972 14.4213  11
   1   4   2 379.685 14.2113  12
  -1   4  -2 377.254 13.2225   6
  -1  -4   2 407.117 34.0268   1
   1  -4  -2 364.048 13.2775   3
  -1  -4   2 387.334 15.4514   7
  -1  -4   2 377.360 13.7312  13
   1   4   2 368.685 15.1268   2
   1  -4  -2 366.823 14.2489   8
   1   4   2 376.216 13.8396   6
  -1   4  -2 397.642 13.9487   5
  -1   4  -2 392.193 12.9796   9
  -1   4  -2 379.309 13.6942   3
   1   4   2 390.167 13.2281   5
  -1   4  -2 374.860 13.8268  10
   1  -4  -2 380.789 34.9667   1
   1  -4  -2 381.506 13.5532   7
   1   4   2 390.234 14.3298   3
  -1  -4   2 374.452 13.8303   8
   1  -4  -2 387.752 14.1324  13
   1  -4  -2 373.372 13.3780   9
   1  -4  -2 372.478 14.2099   2
  -1   4  -2 356.466 35.9584   1
  -1  -4   2 382.039 14.3530   2
  -1   4  -2 327.641 37.4333   1
   1   4   2 371.981 13.2861  10
  -1   4  -2 420.570 15.1995   2
   2   4  -2 177.252 7.28799  10
   2   4  -2 186.231 7.68083   2
   2  -4   2 194.187 33.0966   1
   2  -4   2 180.948 7.57282  13
   2   4  -2 184.088 7.34771   5
  -2  -4  -2 172.085 7.11623  14
   2  -4   2 183.083 8.72604   2
  -2  -4  -2 181.936 8.10838  13
  -2  -4  -2 186.827 6.85573   9
   2   4  -2 176.926 8.20992  12
  -2  -4  -2 171.881 8.93637   8
  -2   4   2 172.328 8.01939   5
   2  -4   2 193.380 7.94796  12
  -2   4   2 179.170 7.24521   6
  -2   4   2 188.271 32.8749   1
   2  -4   2 178.304 7.71374   8
   2   4  -2 181.207 7.39943   3
   2   4  -2 179.681 7.93412  11
  -2   4   2 174.464 8.60373   2
  -2  -4  -2 131.266 21.7707   1
  -2   4   2 182.133 7.55429  10
   2  -4   2 182.548 7.62317   3
   2  -4   2 164.092 35.0092   1
   2  -4   2 178.908 6.62462   6
  -2  -4  -2 194.933 9.15088   7
   2  -4   2 189.518 8.64853   7
   2   4  -2 192.720 20.7189   1
   2   4   2 179.314 9.14944   6
  -2  -4   2 173.745 7.68992  13
  -2   4  -2 185.642 7.19030   9
   2  -4  -2 183.114 7.99088   2
   2   4   2 186.163 8.38424  12
   2   4   2 189.850 6.60589   5
  -2   4  -2 187.331 8.44844   2
   2  -4  -2 165.214 39.8355   1
   2   4   2 191.947 8.21247  11
  -2   4  -2 226.329 33.6098   1
   2   4   2 181.638 8.04698   3
  -2   4  -2 166.737 26.5305   1
   2   4   2 140.493 20.6878   1
  -2  -4   2 188.044 7.88254   8
   2  -4  -2 176.310 7.31906   9
   2  -4  -2 131.556 25.1593   1
   2  -4  -2 183.059 7.82546  13
  -2   4  -2 182.897 7.58759  10
  -2  -4   2 157.496 22.9431   1
   2   4   2 187.119 8.94936   2
  -2  -4   2 159.315 9.71823   7
   2  -4  -2 183.242 7.02224   3
   2  -4  -2 182.829 7.21304  14
   3   4  -2 1101.19 37.5416  12
  -3   4   2 1052.50 36.3601  11
   3  -4   2 1034.47 36.6635  13
   3  -4   2 1018.43 36.6059  12
   3   4  -2 1002.73 36.0206  10
   3   4  -2 1064.01 36.2967   2
   3   4  -2 1179.59 36.8531   5
   3  -4   2 1016.15 36.2881  14
  -3   4   2 1113.88 36.8409   5
   3  -4   2 1054.62 42.0063   7
   3   4  -2 1073.88 36.4990   6
   3  -4   2 1054.70 36.2917   3
   3   4  -2 1127.04 36.1610   3
  -3  -4  -2 1196.61 36.2169   9
  -3  -4  -2 1084.36 37.3123  13
   3  -4   2 1015.20 36.9458   8
   3   4  -2 1090.86 37.1304  11
  -3   4   2 1075.75 36.6112  10
  -3  -4  -2 1082.52 37.8387   8
   3  -4   2 1020.94 37.8004   2
  -3   4   2 1119.83 35.9248   6
   3  -4  -2 1033.72 35.6983   9
   3   4   2 1073.15 36.4130  11
   3  -4  -2 1031.38 36.2081   2
  -3  -4   2 1046.94 38.2240   7
  -3  -4   2 1013.56 35.7010  13
   3   4   2 1002.33 37.0710   2
  -3   4  -2 1025.82 35.7844   5
  -3  -4   2 1086.74 36.1490   8
   3  -4  -2 1071.32 36.4229   8
   3  -4  -2 1053.94 35.4068  14
   3   4   2 1032.45 35.7555   6
  -3   4  -2 1068.06 35.6082   9
   3  -4  -2 1040.69 34.9892   3
   3   4   2 1058.31 36.6674  12
  -3   4  -2 1057.82 35.7606  10
   3  -4  -2 1082.11 36.0943  13
   3   4   2 1092.22 36.2213   3
  -4  -4  -2 123.600 7.67488   8
   4   4  -2 110.844 5.74454   5
   4   4  -2 113.633 5.70781   2
   4  -4   2 98.4540 7.52077   2
   4   4  -2 119.879 7.12801  12
   4  -4   2 124.454 6.50140  13
   4   4  -2 118.002 5.57120  10
  -4   4   2 122.024 6.44572   5
   4  -4   2 118.694 7.90059   7
   4  -4   2 118.495 6.52112  12
   4   4  -2 107.331 5.34029   3
   4   4  -2 126.905 6.60780  11
  -4   4   2 120.399 6.05442  10
   4  -4   2 107.055 9.09411   8
   4   4   2 106.917 6.03848   6
   4   4   2 107.957 6.67871  12
  -4  -4   2 110.179 6.48674  13
   4  -4  -2 122.668 6.20457  13
   4   4   2 109.447 7.80691   2
  -4   4  -2 121.865 6.37837   5
  -4  -4   2 122.478 7.45228   8
  -4   4  -2 109.038 5.81869  10
  -4   4  -2 132.485 6.63671   9
   4   4   2 112.316 6.14349   3
   4  -4  -2 111.470 5.64972  14
   4  -4  -2 115.813 5.13186   3
   4   4   2 111.168 6.22947  11
   4  -4  -2 101.606 6.30918   2
   5   4  -2 166.219 7.70683  10
   5  -4   2 164.419 7.97183   4
   5   4  -2 163.905 7.31694   3
   5  -4   2 173.881 9.06489  12
   5   4  -2 174.136 9.39665  17
   5  -4   2 170.078 8.51034  14
   5  -4   2 192.005 8.24089   3
   5   4  -2 166.267 8.45704  11
  -5   4   2 184.769 8.50466  10
   5  -4   2 187.831 9.07396  13
   5   4  -2 169.226 9.27732  12
   5   4   2 151.137 7.29520  17
   5  -4  -2 188.406 8.91675  13
   5  -4  -2 192.715 8.23994  14
   5  -4  -2 184.529 6.81693  15
   5   4   2 172.043 9.24482  12
   5   4   2 154.254 8.42116  11
   5   4   2 182.546 8.51341   3
   5   4   2 155.149 7.27612  16
  -5  -4   2 160.467 9.15483  13
   5  -4  -2 187.452 7.36284   3
  -5   4  -2 175.140 8.12992  10
  -5   4  -2 175.920 6.74046  15
   6  -4   2 195.196 9.23459   3
   6   4  -2 211.349 8.27359  16
   6  -4   2 197.888 7.69682   4
   6   4  -2 192.387 10.5714  12
  -6   4   2 211.375 9.58900  10
   6   4  -2 198.803 9.93695  11
   6  -4   2 185.331 10.3156  13
   6   4  -2 195.713 8.42723   3
   6   4  -2 222.309 8.93550  17
   6  -4  -2 201.990 8.24277   3
  -6   4  -2 182.450 9.21786  10
   6   4   2 203.434 10.7904  12
   6   4   2 192.246 9.88216  11
  -6  -4   2 189.736 11.1148  13
   6   4   2 178.089 10.0558  17
  -6   4  -2 184.987 7.32304  15
   6  -4  -2 201.311 7.58227  15
   6   4   2 193.203 7.74069  16
   6   4   2 195.691 9.42953   3
   6  -4  -2 197.488 9.28359  14
   6  -4  -2 207.736 10.1624  13
   7   4  -2 44.9648 3.08556  17
  -7  -4  -2 32.8482 4.81520  13
   7   4  -2 45.9281 2.75973  16
   7  -4   2 50.3791 6.04203  13
   7  -4   2 47.6999 2.58614   4
   7   4  -2 33.4048 5.27224  12
   7   4  -2 50.3967 4.29503   3
   7  -4   2 52.1365 4.78246   3
   7   4  -2 50.8057 6.49365  11
   7  -4  -2 51.0251 3.72000   3
  -7   4  -2 50.3693 5.25391  14
   7  -4  -2 52.4120 5.81528  13
   7  -4  -2 52.2387 3.06138   4
   7  -4  -2 46.2156 2.53389  15
   7   4   2 52.5183 6.55913  12
   7  -4  -2 42.9745 4.89224  14
   7   4   2 47.9065 3.21256  17
   7   4   2 47.9073 4.93819   3
   8   4  -2 52.1699 3.09567  17
   8  -4   2 47.9151 2.42346   4
   8  -4  -2 44.8655 2.28118  15
   8   4   2 47.9853 2.85376  17
   9  -4   2 20.8066 1.19454   4
   9  -4  -2 23.3167 1.31595   4
   0   5  -2 3.38317 1.19527  10
   0  -5  -2 -1.1294 2.00036   8
   0  -5   2 1.92735 1.79581   8
   0  -5  -2 4.40923 3.79192   2
   0   5   2 3.80291 2.37018   2
   0  -5  -2 2.21217 2.45344   7
   0   5   2 2.45814 1.38302   5
   0   5  -2 1.98581 1.66979  11
   0  -5   2 3.12439 1.68437  13
   0   5   2 0.19392 2.35588  12
   0   5  -2 1.16296 1.78118   2
   0   5   2 0.93310 1.62993   6
   0   5  -2 1.42895 1.29986   3
   0   5   2 0.38800 2.19888   3
   0   5   2 1.51780 1.37397  10
   0   5  -2 3.45457 1.40178   5
   0  -5   2 2.10472 1.74608  12
   0  -5  -2 1.97071 1.36989  13
   0  -5   2 0.35222 2.23049   7
   0   5   2 1.48284 1.56477  11
   1   5  -2 321.747 12.0486   3
   1  -5   2 320.198 12.0492  13
   1   5  -2 316.301 12.3906  11
  -1   5   2 310.705 11.8948   6
  -1   5   2 308.562 11.8022  10
   1  -5   2 312.174 12.4258  12
  -1  -5  -2 301.229 13.3834   7
  -1  -5  -2 310.413 13.1363   8
   1   5  -2 304.633 11.7918  10
   1   5  -2 301.076 11.8367   5
  -1   5   2 303.034 11.8596   5
   1   5  -2 292.010 11.7017   6
  -1  -5  -2 297.644 12.9817  13
   1  -5   2 318.855 12.4055   8
   1  -5   2 314.575 13.7992   7
  -1   5   2 304.464 43.0197   1
   1   5  -2 308.259 12.6592   2
  -1   5   2 310.943 12.4304  11
   1   5   2 293.348 11.1025  10
  -1  -5   2 299.057 13.7582   7
  -1   5  -2 294.484 12.6282   2
   1   5   2 300.012 14.1799   2
  -1  -5   2 315.760 12.4841  12
   1   5   2 304.363 11.1595   5
   1  -5  -2 294.432 12.1359   7
   1   5   2 295.645 12.1709  12
  -1  -5   2 292.426 11.6304  13
   1  -5  -2 311.763 12.5334   8
   1   5   2 283.809 12.1280   3
   1  -5  -2 313.186 12.9320   2
   1  -5  -2 293.297 10.9521  14
   1  -5  -2 314.120 12.1391  13
  -1   5  -2 309.062 11.8666   5
  -1   5  -2 295.406 11.6107  11
   1  -5  -2 251.365 69.9633   1
  -1  -5   2 287.605 11.8638   8
   1  -5  -2 260.213 45.2165   1
   1   5   2 302.739 12.3430  11
  -1   5  -2 298.959 11.5820   3
   1  -5  -2 312.120 11.2435   9
  -1   5  -2 296.969 11.0911   6
  -1   5  -2 290.856 11.9552  10
   1   5   2 291.745 11.7664   6
   2   5  -2 66.5535 4.73751  12
   2  -5   2 54.4103 4.02475  13
   2  -5   2 52.0966 5.67514   7
  -2   5   2 59.3649 4.32171  11
   2  -5   2 59.2253 7.02304   2
  -2  -5  -2 56.4931 5.34823   8
   2   5  -2 58.1325 3.67873  10
   2   5  -2 56.3717 4.12567  11
   2   5  -2 58.2125 3.85973   3
  -2  -5  -2 60.1088 5.80012   7
   2   5  -2 57.1743 4.25153   2
   2   5  -2 62.5544 3.86193   5
   2   5  -2 56.4953 4.07592   6
  -2  -5  -2 56.7916 4.36796  13
   2  -5   2 54.0681 4.57370   8
  -2   5   2 55.5032 4.22639   5
   2  -5   2 50.5364 4.37565  12
   2   5   2 58.4908 4.48491   3
   2   5   2 53.7000 4.22590   6
   2   5   2 52.5180 5.33089   2
   2  -5  -2 53.0834 3.58770   3
   2  -5  -2 55.9471 3.47239  14
   2  -5  -2 63.0564 5.58588   2
  -2  -5   2 56.2242 4.67754   8
  -2  -5   2 55.6641 4.10677  13
   2   5   2 54.4688 4.33548  11
   2   5   2 56.0467 4.51335  12
   2  -5  -2 56.6351 4.56120   8
  -2  -5   2 56.4052 5.93914   7
   2  -5  -2 54.7348 4.04270  13
  -2   5  -2 52.6692 4.00232   5
  -2   5  -2 59.7179 3.78907  10
   3  -5   2 23.3506 3.34593  12
  -3  -5  -2 26.9775 3.65234  13
   3  -5   2 23.8993 3.37066   3
   3  -5   2 19.5876 5.05266   2
  -3  -5  -2 27.5249 4.58196   8
   3   5  -2 22.2688 3.00441  11
   3  -5   2 25.3209 4.42630   7
  -3   5   2 19.1765 3.20747   5
  -3   5   2 21.9855 2.89867  10
   3   5  -2 24.0371 3.18694   2
   3   5  -2 22.6309 2.77653  10
   3   5  -2 24.0559 3.51783  12
  -3  -5  -2 24.1442 4.87667   7
   3   5  -2 20.3787 2.92667   5
   3   5  -2 22.0333 2.72679   3
   3   5  -2 21.9928 3.14265   6
   3  -5   2 29.1584 3.41679  13
  -3   5  -2 20.3884 2.58928  10
   3  -5  -2 20.6269 2.51806  14
  -3  -5   2 21.2406 4.90820   7
   3  -5  -2 23.6596 3.14582  13
   3   5   2 16.3012 3.32940   2
   3   5   2 28.4953 3.48833   3
   3   5   2 17.6128 2.83783   6
   3   5   2 24.3989 3.04090  11
  -3  -5   2 25.6520 4.33805   8
  -3   5  -2 20.9842 3.25857   9
   3   5   2 21.5792 3.34119  12
   3  -5  -2 22.1527 2.55220   3
   3  -5  -2 18.6913 3.29653   2
   3  -5  -2 23.5042 3.93307   8
  -3  -5   2 24.8717 3.45506  13
  -3   5  -2 16.6286 2.94816   5
   4  -5   2 260.190 19.1378   2
   4   5  -2 222.328 9.41004  10
   4  -5   2 218.501 10.1604   3
   4  -5   2 228.082 8.39899   4
  -4   5   2 222.773 10.0406  10
  -4  -5  -2 229.437 10.8347  13
   4  -5   2 234.017 10.6203  12
   4  -5   2 218.524 10.2073  13
   4   5  -2 225.708 8.94135  16
   4   5  -2 223.719 9.29841  17
   4   5  -2 221.454 9.56984   3
   4   5  -2 232.559 10.5604  11
   4   5  -2 225.701 11.1489  12
  -4   5  -2 230.776 9.81504  10
  -4   5  -2 188.893 11.1447   9
   4  -5  -2 224.457 8.27777  15
  -4  -5   2 209.541 10.1579  13
   4   5   2 230.256 8.97374  16
   4  -5  -2 234.917 10.1313  13
   4   5   2 219.951 10.2130   3
   4   5   2 204.843 10.6072  12
   4  -5  -2 215.373 9.38282  14
   4   5   2 198.731 9.24365  17
   4  -5  -2 225.023 9.04972   3
  -4   5  -2 207.504 9.01511  15
   4   5   2 223.248 10.1979  11
   5  -5   2 26.0042 1.84884   4
   5   5  -2 27.8500 2.17436  16
   5   5  -2 28.9441 3.40944   3
   5  -5   2 17.9205 3.30254   3
   5   5  -2 33.0454 3.82124  11
   5   5  -2 21.8107 3.97211  12
   5  -5   2 24.3001 3.64261  13
  -5  -5  -2 28.8333 4.40659  13
   5   5  -2 27.3250 2.44440  17
  -5   5  -2 25.0103 1.77153  15
   5   5   2 28.7430 2.18956  16
   5  -5  -2 32.1807 3.94852  13
   5  -5  -2 23.5875 3.39162  14
   5   5   2 25.4612 2.48865  17
   5  -5  -2 29.0966 1.96029   4
   5   5   2 22.1992 4.32388  12
   5  -5  -2 26.3287 1.91738  15
   5   5   2 30.0998 3.84137   3
   5  -5  -2 24.5539 3.10235   3
   5   5   2 31.1272 4.18705  11
  -5   5  -2 23.0789 3.10558  10
   6   5  -2 32.6297 4.86268  12
  -6   5   2 45.4518 4.60532  10
   6  -5   2 46.6740 6.12074   3
   6  -5   2 41.2804 2.44072   4
   6   5  -2 44.8411 3.14131  17
   6   5  -2 49.7660 2.89598  16
   6   5  -2 50.4872 4.13923   3
   6   5  -2 51.4275 5.29487  11
  -6  -5  -2 51.3871 6.05936  13
   6   5   2 53.7954 5.10217   3
   6  -5  -2 42.2963 5.34480  13
   6   5   2 44.2802 3.06118  17
   6   5   2 35.0463 5.03621  11
  -6   5  -2 42.1514 2.35623  15
  -6   5  -2 46.4672 5.69100  14
   6   5   2 42.1629 2.70552  16
  -6   5  -2 32.2470 4.95266  10
   6  -5  -2 42.5388 2.38793   4
   6  -5  -2 36.8116 4.60178  14
   6   5   2 48.3022 5.97832  12
   6  -5  -2 47.2719 3.86622   3
   7  -5   2 68.6860 3.20243   4
   7  -5   2 66.8931 6.99023  13
  -7  -5  -2 75.0988 7.14813  13
   7   5  -2 70.6796 3.51878  16
   7   5  -2 73.2038 3.84601  17
   7   5  -2 79.1766 8.03053  11
  -7   5  -2 70.4658 3.11341  15
   7   5   2 66.6027 7.20990  12
   7  -5  -2 62.6174 4.71692   3
   7  -5  -2 73.7289 7.10254  13
   7  -5  -2 67.6757 3.12641   4
   7   5   2 65.6908 5.75442   3
   7   5   2 68.4919 3.34748  16
   7  -5  -2 69.8482 3.24354  15
   7   5   2 71.2487 3.83777  17
   7  -5  -2 66.1710 6.34079  14
   8   5  -2 155.389 6.06577  17
   8  -5  -2 150.449 5.55723   4
   0  -6   2 893.136 30.6297  13
   0   6   2 898.382 31.3064  11
   0  -6   2 855.797 33.1426   7
   0   6   2 868.739 30.1057  10
   0  -6   2 861.418 31.1207   8
   0  -6  -2 860.838 30.5354  12
   0   6  -2 827.435 30.2339   6
   0   6  -2 896.397 32.3075   2
   0   6  -2 870.424 30.7647   5
   0   6  -2 894.445 30.4634   3
   0  -6  -2 865.934 31.0925  13
   0   6  -2 906.939 30.5481  10
   0   6  -2 881.373 30.7809  11
   0  -6   2 878.668 31.3050  12
   0   6   2 831.147 30.6230   6
   1   6  -2 209.109 9.63765  11
   1   6  -2 190.352 9.31590   6
   1   6  -2 205.687 8.87739  10
  -1  -6  -2 208.674 9.82272  13
   1  -6   2 201.871 9.26172  13
   1   6  -2 207.354 9.26281   5
   1  -6   2 208.788 12.2268   7
  -1  -6  -2 212.554 12.3257   7
  -1   6   2 215.606 9.60556   5
   1   6  -2 202.527 10.5678   2
   1  -6   2 216.685 10.9432   8
   1  -6   2 212.282 9.89522  12
  -1   6   2 202.988 9.60454  11
  -1   6   2 200.746 8.95461  10
   1   6  -2 197.431 9.06658   3
   1   6   2 192.032 9.69855   3
  -1  -6   2 204.552 10.4356   8
   1   6   2 205.374 9.09907  10
   1   6   2 202.017 8.64267   4
   1   6   2 215.147 9.92096  12
   1   6   2 210.331 8.74680  16
  -1   6  -2 211.553 8.04800   4
  -1   6  -2 204.450 11.2718   3
   1   6   2 218.254 10.0067  11
  -1  -6   2 211.270 10.2015  12
  -1   6  -2 211.479 7.85360  15
  -1   6  -2 218.836 9.26628  10
  -1  -6   2 191.939 16.5416   7
   1   6   2 191.887 12.2209   2
  -1  -6   2 207.746 9.31992  13
   1  -6  -2 217.547 9.67160  13
   2   6  -2 191.102 7.30875  15
   2   6  -2 196.470 9.35559  11
   2  -6   2 199.726 9.55869  12
  -2   6   2 198.118 8.86893  10
  -2  -6  -2 207.893 9.86388  13
   2   6  -2 208.197 8.24298  16
   2   6  -2 193.565 8.86843   3
   2  -6   2 193.259 8.95166  13
   2  -6   2 208.246 13.0609   7
  -2   6   2 188.820 9.33988  11
   2  -6   2 186.299 6.83288   4
   2   6  -2 178.732 8.43162  10
   2  -6  -2 203.124 9.26995  13
   2   6   2 203.212 9.94029  12
   2  -6  -2 186.064 7.38361  15
  -2   6  -2 201.220 7.15750   4
   2   6   2 185.721 8.27555  17
  -2  -6   2 183.071 9.11884  13
   2   6   2 187.761 9.54054   3
   2   6   2 185.057 7.96426   4
   2   6   2 201.013 9.66218  11
  -2   6  -2 201.499 8.97614  10
   3  -6   2 231.661 8.13995   4
   3   6  -2 218.334 8.97623  16
   3   6  -2 244.294 10.7089   3
   3   6  -2 198.967 8.89768  15
   3   6  -2 230.006 12.0721  12
  -3  -6  -2 222.588 11.5427  13
   3  -6   2 231.318 10.6674  12
   3   6  -2 234.611 9.74094  10
  -3   6   2 244.654 10.4191  10
   3   6  -2 224.443 9.34305  17
   3  -6   2 222.443 10.4132  13
   3  -6  -2 232.821 10.9893  13
   3   6   2 260.442 12.2613  11
   3   6   2 212.175 9.21303  17
   3   6   2 206.592 11.0235  12
   3  -6  -2 228.208 8.63151  15
   3   6   2 213.564 10.7143   3
  -3   6  -2 247.124 10.3762  10
   3  -6  -2 245.957 10.0941  14
   3   6   2 216.434 9.03040  16
   3  -6  -2 236.295 8.34392   4
  -3   6  -2 225.868 8.59165  15
   3   6   2 212.800 9.14792   4
  -3  -6   2 226.474 10.8610  13
   3  -6  -2 239.753 10.3467   3
   4   6  -2 359.622 13.6017  16
   4   6  -2 359.501 14.1760  10
  -4   6   2 376.527 15.0911  10
   4   6  -2 386.308 14.6438   3
   4  -6   2 359.363 12.7455   4
   4   6  -2 377.637 14.0334  17
   4   6  -2 382.880 16.3520  12
   4  -6   2 339.127 15.1144  13
   4   6  -2 364.346 15.4548  11
  -4  -6  -2 361.354 15.8704  13
   4   6   2 385.699 13.4730  16
   4  -6  -2 347.941 14.2110   3
  -4   6  -2 366.834 14.7059  10
   4  -6  -2 363.918 14.9974  13
   4  -6  -2 360.228 12.9275  15
  -4  -6   2 332.277 15.4214  13
   4  -6  -2 356.721 14.5295  14
   4   6   2 372.016 15.3839   3
   4   6   2 346.227 13.4697   4
   4  -6  -2 349.357 12.5735   4
   4   6   2 360.506 13.6669  17
  -4   6  -2 355.319 12.8476  15
   4   6   2 372.984 16.1043  12
   4   6   2 355.183 15.2267  11
  -5  -6  -2 106.714 7.66206  13
  -5   6   2 95.5829 6.46930  10
   5   6  -2 107.221 6.96741  11
   5   6  -2 103.432 7.71671  12
   5   6  -2 101.916 5.92728   3
   5   6  -2 98.2206 5.17051  17
   5  -6   2 107.415 7.44854  13
   5  -6   2 97.9173 4.21805   4
   5   6  -2 103.011 4.90012  16
   5   6   2 98.5465 6.92369   3
   5   6   2 103.436 5.12891  17
   5   6   2 95.4061 5.17269   4
   5  -6  -2 102.692 4.24712   4
  -5   6  -2 99.1248 4.38992  15
   5   6   2 107.747 6.99977  11
   5   6   2 91.9938 7.44222  12
   5   6   2 103.909 4.79957  16
   5  -6  -2 94.7173 6.94975  14
  -5   6  -2 93.5776 6.33345  10
   5  -6  -2 96.3606 6.97510  13
   5  -6  -2 92.8246 6.35190   3
   5  -6  -2 98.1345 4.44881  15
   6   6  -2 119.507 6.30033   3
   6  -6   2 107.083 8.15909  13
   6   6  -2 106.394 8.40437  12
   6   6  -2 112.950 5.79173  16
  -6   6   2 116.502 7.08191  10
  -6  -6  -2 124.905 8.46452  13
   6   6  -2 105.413 7.49098  11
   6   6   2 105.412 7.76945  11
   6   6   2 109.556 8.29290  12
   6  -6  -2 113.625 4.62864   4
   6  -6  -2 107.309 7.69740  13
   6   6   2 114.703 4.99447  16
   6   6   2 118.505 5.42357   4
  -6   6  -2 104.410 7.21712  10
   6  -6  -2 115.357 6.96069   3
   6   6   2 119.817 7.40724   3
   6  -6  -2 100.712 7.69036  14
  -6   6  -2 114.503 4.66385  15
   7  -6   2 38.3261 1.89289   4
   7   6  -2 36.7777 2.37847  17
  -7   6  -2 39.0183 1.95532  15
   7   6   2 39.9691 2.56763  17
   7   6   2 39.1075 2.60288   4
   7   6   2 39.7084 2.17180  16
   7  -6  -2 38.9913 1.96196   4
   0   7   2 175.130 6.66263   4
   0   7   2 161.130 6.26084  15
   0   7  -2 168.584 8.29514  10
   0   7  -2 159.011 6.72421  16
   0   7  -2 168.898 8.92232   3
   0   7  -2 149.585 11.5022  11
   0  -7  -2 167.998 8.59728  13
   0   7  -2 167.192 6.78979   4
   0   7   2 152.547 9.19017  10
   0   7   2 160.754 8.90024  11
   0  -7   2 165.923 9.15926  12
   0   7  -2 139.999 6.58049  15
  -1   7   2 626.035 24.9995  11
   1   7  -2 669.095 23.1253  17
  -1  -7  -2 700.103 25.0678  13
   1  -7   2 660.621 24.3050  13
  -1   7   2 662.471 23.8788  10
   1  -7   2 644.390 24.7380  12
   1   7  -2 688.472 24.0030  10
  -1  -7  -2 574.064 27.4336  12
   1   7  -2 644.051 24.5644  11
   1   7  -2 663.731 22.9364   4
   1   7  -2 622.563 22.9312  16
   1   7  -2 679.529 24.1326   3
   1   7  -2 691.443 22.3906  15
   1   7   2 665.928 25.4277  11
   1   7   2 682.506 26.3816   3
   1   7   2 642.385 23.3860  16
   1   7   2 715.945 23.3778   4
  -1   7  -2 653.706 22.8649  15
   1  -7  -2 669.171 25.2176  13
  -1  -7   2 700.867 25.7830  12
  -1   7  -2 649.855 22.8024   4
  -1   7  -2 679.264 24.6001  10
  -2  -7  -2 416.643 17.3292  13
   2  -7   2 420.902 17.3432  12
  -2   7   2 422.703 16.4983  10
   2   7  -2 430.223 16.2685  10
   2   7  -2 422.573 15.4750   4
   2   7  -2 411.443 16.5050   3
   2   7  -2 425.885 14.6187  15
   2   7  -2 439.214 17.5090  11
  -2   7   2 403.339 14.7274  15
   2   7  -2 410.107 15.7991  17
   2  -7   2 417.174 16.8952  13
   2   7  -2 430.753 15.3751  16
  -2   7  -2 417.689 16.6988  10
   2   7   2 459.905 15.6823   4
  -2  -7   2 453.754 18.2458  12
   2   7   2 420.289 17.4163   3
  -2  -7   2 458.360 17.4207  13
   2  -7  -2 435.876 17.2850  13
   2   7   2 413.512 17.6281  12
  -2   7  -2 413.820 14.9952  15
  -2   7  -2 377.670 14.1950   4
   2   7   2 414.267 15.5537  17
   2  -7  -2 407.639 14.2688   4
   2   7   2 432.929 17.6513  11
   2   7   2 451.534 15.9274  16
   3  -7   2 85.3572 6.41255  13
   3   7  -2 79.1680 5.57159   3
  -3  -7  -2 80.5873 6.60039  13
   3   7  -2 76.6856 4.51147   4
   3   7  -2 78.1145 4.14984  16
  -3   7   2 92.9755 5.99325  10
   3   7  -2 79.8057 5.95366  10
   3   7  -2 80.5185 6.16258  11
   3   7  -2 75.1843 3.47617  15
   3   7  -2 79.3960 4.42926  17
   3   7   2 74.5351 4.27653  17
   3  -7  -2 84.3550 3.35655   4
   3   7   2 73.8037 6.47133   3
   3   7   2 56.6548 7.11532  12
   3  -7  -2 79.8482 6.06589  13
   3   7   2 79.4684 4.16636  16
   3   7   2 78.2821 6.16034  11
  -3   7  -2 80.9577 3.75145  15
   3   7   2 72.7146 4.19007   4
  -3  -7   2 79.3253 7.07204  12
  -3   7  -2 84.7360 5.75030  10
   4  -7   2 50.8770 2.23090   4
   4   7  -2 50.9341 3.67367   4
   4  -7   2 54.9674 6.08116  13
   4   7  -2 46.5152 3.21983  17
  -4   7   2 47.0984 6.37025  10
   4   7  -2 51.0174 3.11092  16
   4   7  -2 54.9228 5.88961   3
  -4  -7  -2 48.3990 7.38885  13
  -4   7  -2 52.5521 5.47719  10
   4   7   2 47.0955 2.99382  16
  -4  -7   2 56.5923 8.94872  12
   4   7   2 47.0607 6.02314  12
   4   7   2 38.3116 4.79302   3
   4   7   2 35.0759 5.98510  11
   4   7   2 52.2806 3.30212  17
   4  -7  -2 46.2220 7.01106  13
   4  -7  -2 50.3585 2.39829   4
  -4   7  -2 48.4143 2.64664  15
   4   7   2 49.8812 3.26423   4
   5   7  -2 62.6614 4.80842   3
   5  -7   2 41.0835 5.19100  13
  -5   7   2 57.4498 5.36089  10
  -5  -7  -2 69.9921 6.62139  13
   5   7  -2 50.2112 5.52459  11
   5   7  -2 54.9055 3.13946  16
   5  -7   2 58.1647 2.47624   4
   5   7  -2 59.5682 3.46601  17
  -5   7  -2 51.5394 5.28325  10
   5   7   2 60.6431 5.81682  11
   5   7   2 58.6587 5.78302   3
  -5  -7   2 48.7620 5.83676  12
   5   7   2 54.1926 3.34010  17
   5  -7  -2 56.1824 2.58859   4
   5   7   2 53.3475 6.29018  12
   5  -7  -2 57.5578 6.10729  13
   5   7   2 56.1270 3.12199  16
  -5   7  -2 55.5462 2.80538  15
   5   7   2 54.3909 3.33176   4
  -6   7   2 1.48385 0.47126  15
   6  -7   2 1.49879 0.39180   4
   6   7  -2 1.01746 0.72499  17
   6   7  -2 1.47119 0.56044  16
   6  -7  -2 1.31784 0.42464   4
   6   7   2 1.36931 0.56391  16
  -6   7  -2 1.18453 0.45407  15
   6   7   2 1.36498 0.82617   4
   6   7   2 0.91469 0.70738  17
   7   7  -2 53.3780 2.47178  16
  -7   7   2 54.2685 2.35299  15
   7   7  -2 51.6082 2.59921  17
   7   7   2 52.0546 2.64923  17
   7  -7  -2 52.8240 2.11225   4
   7   7   2 48.5232 2.24057  16
  -7   7  -2 50.4339 2.11242  15
   7   7   2 51.3403 2.56535   4
   0   8   2 464.289 15.7177  15
   0   8  -2 456.954 16.4242  17
   0   8   2 451.232 16.3814  16
   0   8  -2 456.650 16.1624  16
   0   8   2 465.651 15.7164   4
   0   8  -2 480.511 15.9913  15
   0   8  -2 463.333 16.1035   4
   0  -8  -2 423.817 18.9415  13
   1  -8   2 276.075 13.9093  12
  -1   8   2 239.756 17.9934  11
   1   8  -2 282.936 10.9530  17
   1   8  -2 275.614 10.6904  16
   1   8  -2 283.650 10.2476  15
  -1   8   2 284.436 12.5709  10
   1   8  -2 309.165 14.3524  11
  -1   8   2 297.630 10.6730  16
   1   8  -2 284.995 10.7318   4
   1  -8   2 283.464 13.1644  13
   1   8  -2 283.725 13.1869   3
  -1   8   2 298.460 10.2773  15
  -1  -8   2 269.402 16.3772  12
  -1   8  -2 298.506 10.7711  15
   1   8   2 294.228 10.9210   4
  -1   8  -2 294.858 11.0420  17
   1   8   2 283.943 11.1858  16
  -1   8  -2 320.396 10.4462   4
  -2   8   2 313.136 11.2714  15
   2  -8   2 308.919 13.9208  13
   2   8  -2 304.821 13.9603  11
  -2  -8  -2 305.084 13.9656  13
   2   8  -2 312.434 13.0733  10
   2   8  -2 318.398 11.8061  16
   2   8  -2 313.671 11.8004   4
   2   8  -2 328.506 12.0662  17
   2   8  -2 315.821 11.0784  15
  -2   8   2 321.744 13.3938  10
   2   8  -2 318.622 13.4507   3
  -2   8  -2 344.695 11.9060  15
   2  -8  -2 325.117 14.2719  13
  -2  -8   2 342.372 15.2969  12
   2   8   2 312.479 14.4811  11
   2   8   2 331.435 12.1923   4
   2   8   2 323.644 12.3332  16
  -2   8  -2 326.546 13.7042  10
   3   8  -2 231.164 8.25552  15
  -3   8   2 252.035 10.9914  10
  -3  -8  -2 242.149 11.6916  13
   3  -8   2 232.860 11.7015  13
   3   8  -2 229.113 10.5408   3
   3   8  -2 233.307 11.3469  11
   3   8  -2 219.418 9.03588   4
   3   8   2 244.606 11.7027  11
  -3  -8   2 253.499 12.5194  12
  -3   8  -2 234.781 10.9801  10
   3   8   2 250.713 11.4186   4
   3  -8  -2 236.930 11.5522  13
   3   8   2 228.898 14.2171   3
   3   8   2 243.734 9.38379  17
   4   8  -2 116.620 7.90207  11
  -4  -8  -2 112.494 8.19471  13
   4   8  -2 121.933 5.33701  16
  -4   8   2 118.155 7.39061  10
   4   8  -2 126.952 5.43084   4
   4   8  -2 123.919 5.54001  17
   4   8  -2 123.694 6.92187   3
  -4   8   2 125.724 5.01007  15
   4   8   2 118.803 5.26913   4
  -4   8  -2 127.707 4.99141  15
  -4   8  -2 115.573 7.19286  10
   4   8   2 114.531 7.71970  11
   4  -8  -2 112.586 7.69365  13
   4   8   2 118.396 5.25786  16
  -4  -8   2 129.240 9.22379  12
   4   8   2 121.902 5.33890  17
  -5   8   2 58.0349 2.62017  15
   5   8  -2 50.4784 2.84655   4
   5   8  -2 55.7660 2.97425  17
   5   8  -2 53.4211 2.80496  16
  -5   8  -2 60.0727 2.76779  15
   5   8   2 53.8080 2.79670  16
   5  -8  -2 49.1932 1.95742   4
   5   8   2 48.4124 3.79956  17
   5   8   2 63.2634 3.96253   4
   0   9   2 271.771 10.0586  16
   0   9  -2 274.776 10.0903  17
   0   9  -2 281.636 9.55675   4
   0  -9  -2 269.166 12.3857  13
   0   9  -2 279.383 9.79716  15
   1   9  -2 88.8760 3.86242  15
   1   9  -2 90.1860 4.56798  16
   1  -9   2 79.5480 3.90398  17
   1   9  -2 87.7879 3.72321   4
   1   9  -2 90.2806 4.03797  17
  -1   9   2 74.9838 4.16052  15
  -1  -9  -2 77.5699 8.36835  13
   1   9   2 88.3676 4.02245  16
   1  -9  -2 81.2060 6.89360  13
   1   9   2 81.3414 3.36741   4
  -1   9  -2 90.8456 3.73801  15
   2   9  -2 29.4591 1.60598  15
   2   9  -2 29.7626 1.91316   4
   2   9  -2 29.9668 2.10806  17
   2   9  -2 28.0846 1.88637  16
  -2   9   2 29.8246 1.72943  15
  -2   9  -2 32.9289 1.85011  15
   2   9   2 30.0361 1.82793   4
   2   9   2 29.7477 2.03002  16
  -3   9   2 90.7223 3.78033  15
   3   9  -2 87.6930 3.95001   4
  -3   9  -2 85.4543 3.70363  15
   3   9   2 97.9156 3.89693   4
   3   9   2 85.0968 4.24246  16
  -4   9   2 0.66261 0.33060  15
   4   9  -2 0.80193 0.58547  17
   4   9  -2 0.36728 0.40517  16
   4   9  -2 0.27858 0.46836   4
  -4   9  -2 1.03428 0.37785  15
   4   9   2 1.22418 0.47644   4
   4   9   2 1.30694 0.52647  16
   4   9   2 0.59022 0.67749  17
   0  10  -2 0.31669 0.38185  15
   1  10   2 79.5546 3.29847  16
  -1  10  -2 85.2152 3.39736  15
   0   0   3 2.08573 0.70541   7
   0   0  -3 1.98908 4.41785   1
   0   0  -3 1.09880 0.42196   8
   0   0   3 0.63544 0.50470   6
   0   0  -3 0.06425 0.33718   2
   0   0  -3 0.04862 0.60196  14
   0   0  -3 -0.0617 0.83838   2
   0   0  -3 0.13272 0.31922   8
   0   0  -3 0.99611 0.54166   3
   0   0  -3 0.46446 0.92644   7
   0   0  -3 5.53685 7.00769   1
   0   0   3 -0.4228 0.73523   2
   0   0   3 0.01800 0.59781   5
   0   0  -3 0.74175 0.46050   9
   0   0   3 -2.9478 7.56559   1
   0   0   3 10.7763 4.99458   1
   1   0  -3 579.456 19.5715   3
   1   0   3 559.638 19.9214  11
   1   0   3 551.650 32.6903   1
   1   0  -3 592.551 19.6860   9
   1   0   3 568.826 19.9665   2
  -1   0   3 545.503 30.4419   1
  -1   0   3 619.060 19.8008   6
   1   0   3 539.774 20.1743  12
   1   0  -3 626.770 20.1396  11
  -1   0  -3 590.842 19.3052   5
  -1   0  -3 540.872 27.3983   1
   1   0  -3 595.510 19.6067   5
   1   0   3 598.289 19.5870   6
   1   0  -3 583.782 31.6521   1
  -1   0  -3 564.604 19.6975  14
   1   0  -3 544.683 28.5543   1
   1   0   3 622.578 19.5856   5
  -1   0  -3 596.221 31.9155   1
  -1   0   3 600.346 26.4351   1
  -1   0  -3 593.610 20.5321   2
  -1   0  -3 611.363 19.6854   8
   1   0   3 601.880 28.8093   1
  -1   0  -3 589.728 19.8116   9
  -1   0  -3 596.743 19.5588   8
   1   0  -3 611.643 19.6496   2
   1   0   3 547.829 20.4866   2
  -1   0   3 591.222 19.8385   7
  -1   0  -3 605.581 19.8573   2
   1   0  -3 566.352 19.8376  14
  -1   0   3 575.398 19.0788   8
   1   0   3 601.739 20.3534   7
   1   0  -3 571.622 19.0437   8
  -1   0   3 620.809 20.1465   2
   2   0   3 354.386 12.2139   6
   2   0  -3 363.148 12.4637   9
   2   0   3 377.767 13.5106   7
   2   0   3 323.434 24.6145   1
   2   0  -3 323.231 12.1510   2
   2   0  -3 356.522 12.1221   8
  -2   0  -3 336.928 25.5372   1
   2   0  -3 340.591 12.4276   5
   2   0   3 355.641 11.8964   5
   2   0   3 352.618 12.9310  13
  -2   0  -3 375.044 22.8715   1
   2   0   3 361.112 12.6668   3
   2   0  -3 341.669 20.7930   1
   2   0   3 354.582 13.3281  12
  -2   0   3 355.522 12.2007   8
  -2   0  -3 380.454 12.7060   8
   2   0  -3 358.121 12.8973   2
  -2   0   3 376.610 18.6801   1
   2   0   3 370.842 12.9431   2
   2   0   3 355.152 28.5586   1
   2   0   3 342.389 12.5989  11
   2   0   3 351.096 13.4495   2
   2   0  -3 380.035 12.9274  11
  -2   0   3 349.454 22.7146   1
   2   0  -3 354.497 12.3878  14
  -2   0   3 395.745 13.1359   6
  -2   0  -3 367.525 12.6269   2
  -2   0   3 337.860 12.4653   7
  -3   0  -3 237.754 21.3196   1
  -3   0   3 240.938 16.1342   1
  -3   0  -3 246.893 9.23990   2
  -3   0  -3 257.822 9.53595  14
   3   0   3 254.559 10.3109   2
   3   0   3 244.015 9.71912   2
   3   0  -3 240.159 9.12014   8
  -3   0  -3 267.342 27.9315   1
  -3   0   3 247.151 9.32581   7
   3   0  -3 248.599 9.29519  13
   3   0  -3 244.079 9.16697  10
   3   0  -3 264.959 9.45319   2
  -3   0  -3 261.303 8.28358   5
   3   0   3 232.189 9.31350  11
  -3   0   3 248.083 9.26885   6
   3   0  -3 254.544 8.64875   2
   3   0   3 238.731 9.84255  13
   3   0   3 250.694 22.5937   1
   3   0   3 249.624 8.68142   6
   3   0  -3 250.901 15.8957   1
  -3   0   3 249.519 9.28970   5
  -3   0   3 231.351 10.0297   7
   3   0   3 225.824 26.2846   1
  -4   0  -3 3.61875 1.29618  14
  -4   0  -3 0.47996 1.35407   8
  -4   0   3 2.41949 1.12109   5
   4   0   3 3.17960 0.97102   3
  -4   0  -3 11.7860 14.7263   1
   4   0   3 1.57032 1.61768  12
   4   0  -3 2.69412 1.06148  10
   4   0  -3 0.55864 1.54194   8
   4   0  -3 -0.9969 4.17652  12
  -4   0  -3 3.20234 1.59210   9
  -4   0   3 2.39382 1.24190   6
   4   0   3 3.33686 2.95710   7
   4   0   3 2.99696 0.93993   6
   4   0  -3 1.52378 0.99777  14
   4   0  -3 2.17764 1.47858  11
   4   0   3 2.02704 1.68060  13
   4   0  -3 0.88334 1.88582  13
   4   0  -3 2.08953 1.17117   9
  -4   0   3 2.85427 1.76951   7
   5   0   3 50.1120 4.82951   2
  -5   0  -3 42.2496 4.18727   8
  -5   0  -3 48.2698 3.99991   9
   5   0   3 45.0726 5.65987   7
  -5   0   3 38.5283 3.87144   6
   5   0  -3 42.3869 2.06883   2
   5   0  -3 38.1532 3.32495  10
   5   0   3 49.2846 4.34864  12
   5   0   3 41.0156 4.09841  13
  -5   0  -3 37.8504 3.05846  14
   5   0  -3 42.3434 3.64820  11
   5   0   3 40.9775 2.96239   3
   5   0  -3 33.2283 4.25017  13
   5   0  -3 38.3296 3.38832  14
  -5   0   3 39.3165 3.59533   5
   6   0  -3 42.6184 2.00061   3
   6   0  -3 35.7394 4.77438  13
   6   0  -3 38.4031 3.47796  10
   6   0   3 44.3774 5.29663  13
   6   0   3 52.7113 5.13869  12
   6   0  -3 39.9021 3.56941  14
   6   0   3 40.2578 3.35169   3
   6   0  -3 43.3408 2.26467  15
  -6   0  -3 39.8755 3.51563  14
  -7   0  -3 67.2915 5.23076  14
   7   0  -3 68.2075 3.07605   3
   7   0   3 71.0131 6.64377  13
   7   0  -3 78.1586 8.77162  13
   7   0  -3 67.9415 4.19370  15
   7   0  -3 81.1824 5.51712  14
   7   0   3 58.4139 6.60908  12
   7   0   3 68.0468 4.89270   3
   8   0   3 129.949 9.82976  13
  -8   0  -3 135.458 7.71359  14
   8   0  -3 121.608 4.94708  15
   8   0  -3 130.941 5.21707   3
   8   0  -3 135.256 8.08845  14
   8   0   3 122.842 9.52801  12
   8   0   3 130.923 7.26913   3
   9   0   3 22.4399 1.72251   4
   9   0   3 21.2539 1.78729  17
   0   1   3 12.6303 1.16861   6
   0   1  -3 13.3729 1.30719  14
   0  -1  -3 10.2666 1.16412  14
   0  -1  -3 11.8103 1.13261   8
   0   1   3 12.0506 1.22422   7
   0  -1   3 11.6004 5.65370   1
   0  -1   3 10.1487 1.39948   2
   0  -1  -3 11.0023 1.68336   2
   0   1  -3 15.0188 1.93459   2
   0  -1  -3 5.61969 8.06401   1
   0   1   3 11.7632 0.91527   5
   0   1   3 11.2291 1.51170  11
   0   1  -3 11.9399 1.13336  10
   0   1  -3 10.4694 1.11098   3
   0  -1  -3 12.3649 1.07081   3
   0   1   3 16.7702 9.55607   1
   0   1  -3 12.1347 1.12838   2
   0  -1   3 11.7612 1.04691   6
   0  -1  -3 10.4961 1.03645   9
   0  -1   3 7.08960 8.04163   1
   0  -1   3 12.1261 1.49476  12
   0   1   3 15.7459 5.83209   1
   0   1  -3 19.1725 7.31562   1
   0  -1   3 12.8625 1.46982   7
   0   1   3 13.7074 1.81922   2
   0  -1  -3 10.7242 1.51813   7
   0  -1  -3 12.8655 1.12273   2
   0  -1  -3 9.90781 5.59776   1
   0   1  -3 11.3107 1.36231  11
   0   1   3 10.0010 1.29081   8
   0   1  -3 11.7000 0.96788   5
   0   1  -3 7.04634 4.91080   1
   1  -1   3 1469.59 58.0676   1
  -1   1   3 1428.88 47.6451  11
  -1   1   3 1484.23 55.5710   1
  -1   1   3 1474.06 47.0930   5
  -1  -1  -3 1383.71 47.1405  14
  -1   1   3 1486.81 46.7845   7
   1   1  -3 1474.75 47.0017   9
  -1   1   3 1469.02 47.8245   2
   1   1  -3 1445.98 53.9289   1
  -1   1   3 1440.60 61.4395   1
   1   1  -3 1311.45 55.3904   1
   1   1  -3 1446.79 47.0990   5
   1   1  -3 1383.48 47.0446   2
   1  -1   3 1499.73 47.0348   8
   1   1  -3 1382.01 46.9238  14
  -1   1   3 1487.46 47.2506   6
  -1  -1  -3 1452.10 62.1493   1
   1  -1   3 1455.60 47.9720   7
  -1  -1  -3 1410.42 47.4432   2
  -1  -1  -3 1298.80 55.7388   1
   1   1  -3 1549.45 46.8499   3
  -1   1   3 1365.93 47.0743   8
   1   1  -3 1429.08 47.1589  10
  -1  -1  -3 1477.51 47.2811   8
   1  -1   3 1499.82 48.0645   2
   1   1  -3 1469.56 47.5233  11
   1  -1   3 1416.04 61.3002   1
  -1  -1  -3 1463.74 47.2809   9
   1  -1   3 1413.08 47.4882  12
   1  -1   3 1453.02 46.9534   6
   1  -1  -3 1432.25 46.3306   2
   1   1   3 1380.04 46.6741   3
  -1   1  -3 1376.88 46.4491  14
  -1  -1   3 1425.82 57.6652   1
  -1   1  -3 1433.44 59.0190   1
   1  -1  -3 1369.30 53.7577   1
  -1   1  -3 1439.69 46.1318   5
   1  -1  -3 1338.17 59.6508   1
  -1   1  -3 1462.69 47.0933   2
   1  -1  -3 1401.64 46.2450  10
  -1   1  -3 1457.91 46.5551   2
  -1   1  -3 1440.74 46.2806   3
   1  -1  -3 1482.47 45.9973   3
   1   1   3 1395.39 62.7589   1
   1   1   3 1446.29 47.4966   2
   1  -1  -3 1510.27 46.4598   9
   1   1   3 1425.04 46.9730   7
   1   1   3 1477.51 46.3624   6
   1   1   3 1461.34 45.8012   5
  -1  -1   3 1404.37 46.9297   7
   1   1   3 1391.22 46.8696  13
   1  -1  -3 1421.76 45.9769   7
   1  -1  -3 1497.85 46.1713   8
   1   1   3 1387.32 55.6271   1
   1   1   3 1399.03 46.7155  11
   1   1   3 1398.09 46.6027   2
  -1  -1   3 1386.10 53.8669   1
  -1  -1   3 1397.63 46.4025   6
   1  -1  -3 1443.36 47.3711   2
  -1   1  -3 1369.32 46.1739  10
   1   1   3 1323.94 45.7353   5
  -1   1  -3 1451.02 46.3931   9
   1   1   3 1366.81 46.5214  12
  -1  -1   3 1441.58 46.5718  12
   1  -1  -3 1421.04 46.3123  14
  -1   1  -3 1455.13 56.4380   1
  -1  -1   3 1261.78 47.9554   2
   2  -1   3 928.514 31.8503   6
   2   1  -3 951.404 32.0902  14
  -2   1   3 989.119 32.9167  11
   2  -1   3 1022.63 33.0431   2
   2  -1   3 990.603 32.6111  13
   2   1  -3 951.146 38.5479   1
   2   1  -3 948.479 32.8508  12
  -2  -1  -3 981.947 32.6799   8
   2  -1   3 1005.36 45.3283   1
  -2   1   3 986.671 45.8537   1
  -2   1   3 940.800 32.7472   2
  -2  -1  -3 992.512 32.5749   9
   2  -1   3 990.785 32.4946   3
   2  -1   3 868.737 47.3731   1
  -2  -1  -3 944.533 42.6041   1
   2   1  -3 1017.64 32.5775   2
   2  -1   3 1014.35 32.6642   8
  -2   1   3 1005.21 32.9075   6
   2   1  -3 882.045 32.6596  11
  -2  -1  -3 1036.59 49.4517   1
   2   1  -3 984.411 32.1714   9
  -2   1   3 1062.47 40.7565   1
  -2  -1  -3 966.258 32.3979   2
   2  -1   3 981.125 33.3371   2
  -2   1  -3 979.758 32.3977   5
   2   1   3 998.814 33.5370  13
   2   1   3 962.995 32.9783   3
  -2   1  -3 984.479 44.0453   1
   2   1   3 976.488 32.6222   6
   2   1   3 1033.22 33.1349   2
   2  -1  -3 975.264 32.4413   3
   2   1   3 1010.93 33.8115   7
  -2  -1   3 981.139 33.4073   7
   2  -1  -3 1001.72 32.7598  10
  -2  -1   3 959.868 32.8459   6
  -2  -1   3 1024.41 39.0553   1
   2   1   3 1005.17 33.9965   2
  -2   1  -3 1013.80 47.2827   1
   2   1   3 994.693 43.7942   1
  -2  -1   3 990.824 42.1182   1
   2   1   3 963.497 33.0599  11
   2  -1  -3 960.968 46.1709   1
   2  -1  -3 964.952 32.5588  13
  -2   1  -3 991.649 32.9388   2
  -2  -1   3 972.057 32.0707   8
   2  -1  -3 1023.46 33.6612   2
  -2   1  -3 1025.79 32.9390   9
   2  -1  -3 965.645 32.5540   8
   2  -1  -3 973.425 40.1774   1
  -2   1  -3 956.321 32.4434  10
   2   1   3 899.845 49.7283   1
   2  -1  -3 1030.09 32.6313   2
   3  -1   3 287.495 11.4591   2
  -3  -1  -3 287.740 10.5466   2
   3   1  -3 287.673 11.5027  11
  -3   1   3 296.922 18.5159   1
   3   1  -3 287.322 10.5802  10
   3   1  -3 301.365 10.6567   5
   3  -1   3 296.704 9.68355   6
  -3   1   3 285.959 11.0834  11
   3   1  -3 295.538 10.9974  12
   3  -1   3 284.854 11.1665  12
   3   1  -3 291.650 10.3451   2
   3  -1   3 293.607 11.9049   7
   3  -1   3 292.787 11.2621   8
   3  -1   3 278.446 11.5688   2
   3   1  -3 295.322 9.95138   2
  -3   1   3 269.288 10.5711   6
  -3  -1  -3 296.928 11.1852   8
   3  -1   3 277.174 31.6148   1
  -3   1   3 302.673 10.8337   5
  -3  -1  -3 292.476 29.4131   1
  -3  -1  -3 304.846 23.3930   1
   3   1  -3 293.966 10.3881  14
   3  -1   3 290.868 10.6436   3
  -3  -1  -3 290.552 10.6875  14
  -3  -1  -3 301.029 10.9333   9
  -3   1   3 256.698 22.2057   1
   3  -1   3 275.815 27.5440   1
   3  -1   3 300.746 11.2069  13
   3   1  -3 285.807 10.4684   9
  -3   1  -3 282.372 10.1731  10
   3  -1  -3 275.520 10.4272   8
  -3   1  -3 268.377 10.5028   2
   3   1   3 275.169 33.6061   1
   3   1   3 292.875 11.4564  13
   3   1   3 285.007 10.8526   2
  -3   1  -3 290.655 24.4784   1
  -3   1  -3 286.600 9.96394   5
   3  -1  -3 285.033 25.6446   1
   3  -1  -3 288.355 10.4189  14
  -3  -1   3 279.721 10.1047   8
   3   1   3 265.443 10.4452   6
  -3   1  -3 295.331 10.7972   9
   3   1   3 280.818 10.6733  11
   3   1   3 294.162 11.7216   2
   3  -1  -3 268.193 11.8312   2
  -3  -1   3 293.768 10.6222   6
   3   1   3 287.853 11.1240  12
   3   1   3 290.448 11.8855   7
   3  -1  -3 295.119 10.5084  13
   3  -1  -3 288.256 10.5737   9
  -3   1  -3 284.731 10.5337  14
  -3  -1   3 293.995 13.5275   7
   4   1  -3 221.205 9.23678  11
  -4   1   3 221.285 8.80190   6
  -4  -1  -3 256.227 26.5736   1
  -4  -1  -3 224.260 9.72462   8
   4  -1   3 245.270 11.2988   2
   4  -1   3 203.865 28.6600   1
   4  -1   3 223.504 8.75096   3
   4   1  -3 221.725 8.80616   9
  -4  -1  -3 218.567 8.86400  14
   4  -1   3 238.473 9.75305  13
   4   1  -3 220.106 9.40243  13
  -4   1   3 215.812 9.31504  11
   4   1  -3 220.522 8.60360  14
   4  -1   3 230.512 10.5677   7
   4  -1   3 232.020 9.51403  12
  -4   1   3 226.067 9.08867   5
   4   1   3 227.621 10.1108   2
   4   1   3 226.649 9.63582  12
   4   1   3 224.910 8.73489   3
   4  -1  -3 223.274 8.74019  10
  -4  -1   3 210.574 8.70469   8
   4   1   3 235.354 26.5560   1
   4  -1  -3 226.139 8.76119  14
   4   1   3 221.054 10.4984   7
   4   1   3 223.011 9.96884  13
   4   1   3 223.224 8.84849  11
   4  -1  -3 221.210 8.20229   2
   4  -1  -3 223.991 9.13662   8
   4  -1  -3 219.178 9.54209   2
  -4   1  -3 160.685 22.8411   1
  -4   1  -3 233.798 8.22101   5
   4  -1  -3 228.759 9.05749  13
  -4   1  -3 234.663 8.95130  14
   4  -1  -3 222.550 8.97578   9
  -4   1  -3 228.664 9.25181   9
  -4  -1   3 212.520 8.92877   6
   4   1   3 222.639 8.33654   6
   4  -1  -3 213.470 7.66273   3
  -4  -1   3 212.624 9.80661   7
  -5  -1  -3 98.3701 6.25780   8
   5  -1   3 89.5943 6.51185   2
   5   1  -3 88.9038 6.03297  12
  -5  -1  -3 95.6843 5.13192  14
   5   1  -3 93.1598 5.46256  11
  -5   1   3 89.0113 5.20790   5
   5  -1   3 98.9366 5.97883  12
   5  -1   3 96.3202 6.13812  13
   5   1  -3 98.0139 6.57091  13
   5   1  -3 104.603 5.08191  14
   5  -1   3 94.5477 4.81359   3
   5  -1   3 87.6079 7.39608   7
  -5   1   3 95.2418 5.42274   6
   5   1  -3 79.7934 5.01297  10
   5  -1   3 88.1659 6.74340   8
  -5  -1  -3 101.885 5.82527   9
  -5   1   3 91.0624 5.74427  11
   5  -1  -3 90.0044 6.17022   8
   5   1   3 96.5723 7.63254   7
   5  -1  -3 94.0803 4.91090  14
   5  -1  -3 88.6889 5.34114   9
   5   1   3 90.3231 6.41563   2
   5   1   3 91.7154 4.83740   3
  -5   1  -3 95.3872 5.16694  14
  -5  -1   3 88.7591 7.36212   7
   5   1   3 94.7222 5.81718  12
  -5  -1   3 93.9742 5.33806   5
  -5  -1   3 86.8450 5.47390   6
   5  -1  -3 92.2285 3.75803   3
   5   1   3 104.723 6.46382  13
   5  -1  -3 93.4088 4.83355  10
  -5  -1   3 98.1086 5.43387   9
   5  -1  -3 87.1503 6.32989   2
   5  -1  -3 100.606 5.81091  13
  -5   1  -3 95.7767 5.89802   9
   6   1  -3 20.0826 2.79372  10
   6   1  -3 18.3020 1.51370  15
   6  -1   3 23.4881 3.83056  13
   6   1  -3 20.2710 2.91885  14
   6  -1   3 18.6112 3.66829  12
   6   1  -3 13.2984 3.07952  11
   6   1  -3 19.3111 4.75523  13
   6  -1   3 17.7288 2.35802   3
  -6  -1  -3 19.2173 2.85522  14
   6  -1  -3 11.9784 3.43820  13
  -6   1  -3 19.8391 2.65687  14
   6   1   3 15.1281 3.24997  12
   6   1   3 18.3669 1.92312  17
   6  -1  -3 17.0025 2.45543  10
   6  -1  -3 21.2145 2.82602  14
   6   1   3 18.3816 2.46444   3
   6   1   3 21.7628 4.00100  13
   6  -1  -3 16.4574 1.47704   3
   7  -1   3 95.9532 7.76881  13
   7  -1   3 99.5740 7.64364  12
   7  -1   3 104.043 5.95133   3
  -7  -1  -3 97.9732 6.18854  14
   7   1  -3 97.9126 6.87507  14
   7  -1   3 91.7505 6.38100  17
  -7   1   3 96.2034 6.36879  10
   7   1  -3 95.4815 6.21587  10
   7   1   3 106.012 7.82255  12
   7   1   3 88.7552 5.08609  17
   7   1   3 112.284 8.54657  13
   7  -1  -3 95.0103 8.35221  13
  -7   1  -3 109.728 6.44443  14
   7   1   3 95.0757 5.99637   3
   7  -1  -3 105.080 4.36508   3
   7  -1  -3 107.669 5.05443  15
   7  -1  -3 91.1559 6.20190  14
   8  -1   3 152.080 6.17131  17
   8  -1   3 148.324 9.95371  13
   8  -1   3 128.232 10.6522  12
  -8   1   3 126.760 9.29068  10
   8  -1   3 142.366 7.62253   3
   8  -1   3 133.558 5.69085   4
  -8  -1  -3 151.928 8.21022  14
   8  -1  -3 150.516 5.57642  15
   8  -1  -3 141.653 5.94508   3
   8   1   3 145.279 10.0515  13
  -8   1  -3 148.457 8.13122  14
   8  -1  -3 143.168 8.27457  14
   8   1   3 146.282 7.86327   3
   8   1   3 137.863 9.54527  12
   9  -1   3 74.5620 3.20303   4
   9  -1   3 68.5565 4.36542  17
   9   1   3 76.4028 3.60746  17
   0  -2   3 3389.36 107.627   2
   0   2   3 3172.42 107.993   2
   0  -2  -3 3102.52 124.983   1
   0   2  -3 3359.49 107.125  11
   0  -2  -3 3327.84 107.153   8
   0   2  -3 3525.37 107.588   2
   0  -2   3 3446.84 119.887   1
   0  -2  -3 3271.27 106.973   7
   0  -2  -3 3171.96 106.550  10
   0   2  -3 3408.84 119.534   1
   0   2   3 3210.90 117.625   1
   0  -2  -3 3253.11 107.056  13
   0   2  -3 3210.94 106.574   9
   0   2   3 3153.46 125.664   1
   0   2  -3 3395.00 106.772   3
   0   2  -3 3318.00 106.372   8
   0   2  -3 3383.02 117.814   1
   0  -2   3 3213.51 107.301  12
   0  -2  -3 3115.85 117.306   1
   0  -2   3 3443.76 122.050   1
   0  -2   3 3456.50 108.155   7
   1  -2   3 394.288 28.8192   1
   1  -2   3 421.423 15.1717   2
  -1  -2  -3 382.152 14.1762  14
  -1  -2  -3 394.736 14.5494  13
   1  -2   3 408.593 13.9951   6
   1   2  -3 388.384 13.8013   9
  -1   2   3 433.505 14.2460   5
   1   2  -3 421.242 14.3042   2
  -1   2   3 404.602 15.2337  11
  -1   2   3 417.172 14.3516   6
   1   2  -3 404.669 22.3805   1
  -1   2   3 443.223 32.4907   1
  -1  -2  -3 404.921 14.6673   8
  -1   2   3 454.023 15.3730   2
   1  -2   3 426.441 27.1337   1
  -1  -2  -3 413.539 14.4645   2
  -1   2   3 429.635 24.3580   1
  -1  -2  -3 422.547 14.3689   9
   1   2  -3 377.542 23.4335   1
   1  -2   3 421.966 14.0919   8
   1   2  -3 403.694 14.9640  11
  -1  -2  -3 387.522 24.4881   1
  -1  -2  -3 401.847 31.8877   1
   1   2   3 396.645 14.8465  11
  -1  -2   3 427.698 13.5509   8
   1  -2  -3 407.307 14.4352   8
   1   2   3 424.163 15.0564   7
   1   2   3 413.798 13.6895   5
  -1  -2   3 415.307 14.3939   6
   1  -2  -3 428.727 15.9130   2
  -1   2  -3 394.267 26.7308   1
  -1   2  -3 427.507 14.2503   9
  -1   2  -3 424.616 14.6432   8
  -1   2  -3 393.835 14.1188  14
   1  -2  -3 432.165 14.4158   9
   1   2   3 396.572 13.6672   5
  -1   2  -3 411.586 14.3263  11
   1   2   3 434.818 14.8059   2
   1  -2  -3 432.467 14.5179   2
  -1  -2   3 465.070 27.1365   1
   1  -2  -3 393.663 24.1477   1
   1  -2  -3 413.849 14.2246  10
  -1  -2   3 396.144 14.0115   9
  -1   2  -3 420.374 25.5916   1
  -1  -2   3 405.345 13.4942   8
  -1  -2   3 413.313 14.6852   2
  -1   2  -3 420.673 14.6430   2
  -1  -2   3 391.819 24.1658   1
   1  -2  -3 413.579 14.4287  13
  -1  -2   3 435.660 15.4335   7
   1   2   3 390.697 24.0719   1
   1   2   3 417.427 15.6030   2
  -1   2  -3 396.129 14.2708  10
   1   2   3 408.360 14.3988   6
   1   2   3 394.284 14.7818   3
  -1   2  -3 412.246 14.1983   3
   1   2   3 407.043 14.6438  12
  -1  -2   3 392.700 15.1520  12
  -2   2   3 327.726 12.0194  11
  -2  -2  -3 299.143 22.9658   1
   2  -2   3 327.468 11.6445  13
   2   2  -3 318.492 10.9597   9
  -2   2   3 301.491 28.2497   1
  -2   2   3 334.944 11.5351   6
   2  -2   3 333.942 10.8140   6
  -2  -2  -3 317.882 11.5154   9
  -2  -2  -3 313.645 11.3863  14
  -2  -2  -3 299.770 11.4741   2
   2   2  -3 315.830 11.2867   3
   2  -2   3 323.862 11.6077   8
   2  -2   3 315.297 12.4315   2
   2  -2   3 328.502 28.1009   1
  -2  -2  -3 321.820 32.4558   1
   2   2  -3 321.355 18.7039   1
  -2   2   3 366.852 22.8606   1
   2   2  -3 311.953 10.9716  14
   2   2  -3 332.185 11.5214   2
   2   2  -3 293.009 11.8261  12
  -2   2   3 314.086 11.8865   2
   2  -2   3 294.827 30.3734   1
  -2  -2   3 328.553 24.3593   1
  -2   2  -3 325.594 11.7284  14
   2   2   3 336.032 12.2684   3
   2   2   3 332.055 12.9657   7
   2   2   3 329.167 12.2114   2
   2  -2  -3 325.215 13.2439   2
   2  -2  -3 325.733 11.7195  14
   2  -2  -3 311.830 22.1927   1
   2  -2  -3 330.634 11.8475  13
  -2  -2   3 347.487 23.5908   1
  -2  -2   3 328.074 11.2013   8
  -2   2  -3 354.248 26.1200   1
   2  -2  -3 344.431 11.9186   9
  -2   2  -3 327.330 11.6595   5
  -2   2  -3 340.633 12.1931   2
  -2   2  -3 345.736 11.9296   9
  -2  -2   3 320.229 12.8537   7
   2  -2  -3 337.182 11.8837   2
   2   2   3 327.273 13.1559   2
  -2   2  -3 330.907 27.6036   1
   2   2   3 288.930 33.7042   1
   2  -2  -3 334.896 11.8133  10
   2   2   3 319.838 12.3730  12
   2   2   3 322.610 12.8744  13
   2   2   3 287.261 23.7056   1
  -3  -2  -3 661.887 36.2455   1
   3   2  -3 633.168 20.7507   2
  -3  -2  -3 593.318 21.9555   2
   3  -2   3 575.398 45.5435   1
   3   2  -3 609.635 21.9369  12
   3   2  -3 587.423 21.6554  13
  -3   2   3 616.586 39.7844   1
  -3  -2  -3 618.838 21.3675  14
   3  -2   3 612.265 44.1258   1
  -3   2   3 604.376 21.2616   6
   3   2  -3 642.865 20.9668   9
  -3   2   3 640.288 21.6649   5
   3  -2   3 565.262 22.3633   2
  -3  -2  -3 611.112 21.5396   9
   3   2  -3 640.319 21.3684   5
   3   2  -3 652.420 20.9922   2
   3  -2   3 615.612 21.8979   8
   3  -2   3 629.241 21.9881  12
   3  -2   3 619.447 22.7275   7
   3   2  -3 638.671 21.3680  10
   3  -2   3 621.674 21.7631  13
  -3  -2  -3 652.501 22.2695   8
   3   2  -3 636.019 21.9329  11
   3  -2   3 639.869 21.4676   3
  -3   2   3 598.666 21.7637  11
   3   2  -3 613.810 20.8795  14
  -3  -2   3 610.943 22.7123   7
   3   2   3 645.006 22.1636  12
   3  -2  -3 635.337 45.5993   1
   3   2   3 611.689 21.7225   2
   3   2   3 627.867 21.6627   3
   3  -2  -3 631.766 20.6395   3
   3   2   3 609.370 36.4658   1
  -3   2  -3 593.743 21.5736   2
  -3   2  -3 653.367 42.3079   1
  -3  -2   3 615.464 20.9795   8
   3  -2  -3 626.847 21.2893  14
  -3   2  -3 590.408 21.0938  10
  -3   2  -3 619.001 21.3288  14
  -3   2  -3 643.087 21.6368   9
   3  -2  -3 605.320 21.2007   2
  -3   2  -3 598.626 21.0959   5
   3  -2  -3 627.965 21.3913  10
   3   2   3 610.892 22.8193   2
   3   2   3 630.381 23.0670   7
   3   2   3 602.047 21.2013   6
  -3   2  -3 601.397 40.1435   1
   3  -2  -3 632.884 21.5442   9
  -3  -2   3 639.331 21.5904   6
   3   2   3 600.812 21.6939  11
   3   2   3 645.326 22.7888  13
   3  -2  -3 611.389 22.7437   2
   4  -2   3 23.1423 2.42378   3
   4   2  -3 26.4312 2.37712   5
   4   2  -3 19.2924 3.69986  13
  -4  -2  -3 27.7630 3.33995   8
  -4   2   3 36.0339 3.38055  11
  -4   2   3 27.0990 2.70750   5
   4   2  -3 23.0268 2.63183  14
  -4   2   3 33.5743 2.98096   6
  -4  -2  -3 28.6765 2.91165   9
   4   2  -3 30.4196 2.34545  10
  -4  -2  -3 26.4974 2.62684  14
   4  -2   3 29.0406 3.82232   7
   4   2  -3 27.4141 1.47784   2
   4  -2   3 25.4831 3.58105   2
   4   2  -3 28.5791 3.44567  12
   4  -2   3 29.1917 3.32657  12
   4  -2   3 25.7424 3.14739  13
   4  -2   3 26.0361 3.35724   8
   4   2  -3 30.1313 2.81364  11
   4   2   3 28.3356 2.72467   6
  -4   2  -3 27.0733 2.66982  10
  -4  -2   3 33.5450 3.29127   8
   4  -2  -3 24.8793 1.65930   3
   4   2   3 27.1371 3.78000   2
   4  -2  -3 27.0484 3.01471   8
   4  -2  -3 25.6186 2.62657   9
  -4  -2   3 24.6185 3.75396   7
   4  -2  -3 25.0784 2.85862  13
   4  -2  -3 25.0620 2.21357   2
   4  -2  -3 26.2969 2.32039  14
  -4   2  -3 23.2106 2.92091   9
   4  -2  -3 -14.508 27.5129   1
   4  -2  -3 25.2876 2.28244  10
   4   2   3 28.0764 3.66101  13
  -4   2  -3 30.1585 2.61714   5
   4   2   3 28.1377 2.95701  11
   4   2   3 29.0204 3.50108  12
   4   2   3 30.9370 4.55036   7
  -4  -2   3 24.9737 2.65597   6
   5   2  -3 78.8096 7.04890  13
   5  -2   3 70.0365 5.13826  13
   5  -2   3 79.9595 7.89883   7
  -5  -2  -3 72.9258 6.03083   8
  -5   2   3 79.1555 5.05819   5
  -5  -2  -3 81.4561 4.67340  14
   5  -2   3 73.3447 5.49019  12
   5  -2   3 75.1088 4.44634   3
   5   2  -3 70.6845 4.75846  11
   5   2  -3 74.3738 4.72787  14
   5  -2   3 77.6770 6.12654   8
   5   2  -3 79.3961 4.41343  10
  -5  -2  -3 77.9762 5.53662   9
   5   2   3 80.3475 5.28478  11
  -5   2  -3 69.3922 4.55354  10
   5  -2  -3 70.6156 5.08000   9
   5   2   3 79.9399 4.64557   3
   5  -2  -3 76.5041 5.13677  13
   5  -2  -3 74.6887 3.42847   3
   5  -2  -3 79.8751 4.44843  10
  -5  -2   3 82.9298 7.99763   7
  -5  -2   3 70.2124 5.14354   9
   5   2   3 79.4024 4.86553   6
   5  -2  -3 71.3458 5.96095   8
  -5  -2   3 77.5099 5.54534   6
   5  -2  -3 80.4073 4.48259  14
   5   2   3 75.7288 5.71465  12
  -5   2  -3 73.6178 5.55239   9
   5   2   3 73.0250 5.88064  13
   5   2   3 74.8064 7.65737   7
   5  -2  -3 74.4071 4.23136   2
  -5  -2   3 82.9640 5.02307   5
   5   2   3 71.4097 6.08760   2
   6  -2   3 180.206 7.39779  17
   6   2  -3 181.634 8.61358  14
   6   2  -3 179.169 7.87709  10
   6  -2   3 168.891 9.55065  13
   6  -2   3 163.153 9.20487  12
  -6   2   3 178.540 8.41203  10
   6  -2   3 177.938 8.26204   3
   6   2  -3 173.957 9.69891  12
   6   2  -3 175.690 8.95514  11
  -6  -2  -3 174.215 8.26262  14
   6   2  -3 168.143 8.74490  16
   6  -2  -3 189.798 7.07988   3
   6  -2  -3 184.875 6.98949  15
   6  -2  -3 178.133 9.47948  13
   6   2   3 190.554 9.00750   3
   6   2   3 192.456 10.6276  13
  -6   2  -3 187.910 8.68465  14
   6   2   3 152.632 10.1380  12
   6  -2  -3 179.420 8.51979  14
   6   2   3 178.455 7.78399  17
  -7   2   3 2.13536 2.46898  10
   7  -2   3 2.95422 1.14913  17
   7  -2   3 -0.4368 0.95657   4
   7  -2   3 -0.9310 4.41599  12
  -7  -2  -3 6.35117 2.94660  14
   7  -2   3 -2.5193 3.07703  13
   7  -2   3 1.62957 1.89801   3
  -7   2  -3 -1.2034 2.10293  14
   7  -2  -3 0.22412 2.19685  14
   7  -2  -3 2.80874 4.17929  13
   7   2   3 -1.0433 3.92895  13
   7  -2  -3 1.55057 1.05019   3
   7   2   3 6.40037 3.50085  12
   7   2   3 0.72285 0.88567  17
   7   2   3 -0.3929 2.09396   3
   7  -2  -3 0.79524 0.51724  15
   8  -2   3 62.5935 7.50435  13
   8  -2   3 60.5989 5.23615   3
   8  -2   3 62.8125 3.46021  17
   8  -2   3 59.7378 3.00308   4
  -8   2  -3 58.5805 5.58508  14
   8  -2  -3 59.6590 2.83804  15
   8   2   3 59.4512 5.40020   3
   8  -2  -3 52.4890 11.3880  13
   8   2   3 65.5742 3.60356  17
   8   2   3 62.9058 6.77985  12
   8  -2  -3 64.2619 3.68858   3
   8  -2  -3 61.8989 5.63744  14
   9  -2   3 21.2954 1.42138   4
   9   2   3 24.4748 1.78048  17
   0  -3   3 251.893 28.0755   1
   0  -3  -3 230.606 8.64087   9
   0  -3  -3 220.847 26.0690   1
   0   3  -3 262.326 26.5833   1
   0  -3   3 232.633 9.62047   2
   0   3  -3 232.739 8.71694   3
   0   3  -3 219.488 8.97286   2
   0   3   3 239.256 10.1514   2
   0  -3   3 230.348 8.36895   8
   0  -3  -3 242.063 9.08859   2
   0  -3   3 240.114 8.69562   6
   0   3   3 221.573 8.48525  10
   0   3  -3 253.441 9.73553   2
   0   3   3 241.664 8.92851   6
   0   3   3 222.825 8.39567   5
   0  -3  -3 218.810 8.51687  14
   0   3   3 298.421 26.0405   1
   0   3   3 216.309 29.9602   1
   0   3   3 230.855 8.82439  12
   0   3  -3 233.533 8.97721  11
   0   3  -3 237.458 8.13846   9
   0  -3   3 229.223 8.21058   9
   0   3  -3 235.556 22.6824   1
   0  -3  -3 222.546 8.92636   3
   0  -3   3 274.756 26.3509   1
   1   3  -3 785.823 26.5646   2
   1  -3   3 779.691 26.2342   8
   1  -3   3 797.180 50.2973   1
   1   3  -3 800.354 25.4106   9
  -1   3   3 758.733 50.0650   1
  -1   3   3 782.434 26.4773   6
   1  -3   3 795.447 27.0008  12
  -1   3   3 820.512 28.0639   2
   1  -3   3 755.232 27.3525   2
   1   3  -3 740.446 38.3012   1
   1  -3   3 744.750 47.9433   1
   1  -3   3 746.144 25.9948   6
   1   3  -3 810.224 27.2398  11
   1   3  -3 752.742 25.8994   8
   1  -3   3 790.764 27.8064   7
  -1  -3  -3 728.488 40.3485   1
  -1  -3  -3 809.308 28.0386   8
  -1   3   3 802.381 41.6035   1
  -1  -3  -3 775.109 26.1816  14
   1  -3   3 761.645 26.1967  13
  -1  -3  -3 768.962 26.2662   9
  -1   3   3 756.339 27.3290  11
  -1  -3  -3 771.068 53.4029   1
  -1  -3  -3 866.354 29.4607  13
   1   3  -3 773.111 38.7155   1
  -1   3  -3 812.306 43.8347   1
  -1   3  -3 751.022 26.1581  10
   1   3   3 801.705 27.0183  12
   1  -3  -3 787.828 27.0100   2
  -1   3  -3 763.813 42.8829   1
  -1  -3   3 791.201 42.6619   1
   1   3   3 782.109 41.2677   1
   1  -3  -3 761.930 26.0448   9
   1  -3  -3 791.055 53.3945   1
  -1  -3   3 784.095 26.8347  12
  -1  -3   3 737.510 25.5757   8
  -1   3  -3 798.750 26.2381   5
  -1   3  -3 774.143 26.0115   3
  -1   3  -3 776.215 26.6149   2
  -1   3  -3 747.138 25.7634   9
  -1  -3   3 806.674 27.7782   7
  -1  -3   3 804.018 25.2456   9
   1   3   3 769.604 25.4442   5
   1   3   3 776.849 26.7699   3
   1   3   3 708.437 50.0455   1
  -1   3  -3 761.989 26.0997  11
   1  -3  -3 789.184 25.7287   3
  -1  -3   3 774.945 43.7106   1
  -1   3  -3 753.737 25.7237  14
   1  -3  -3 781.262 41.4096   1
   1  -3  -3 754.755 25.9294  14
  -1  -3   3 766.566 26.6455   2
   1   3   3 759.498 26.9751   7
   2  -3   3 266.450 10.5539  12
  -2  -3  -3 277.158 10.6299  13
  -2  -3  -3 309.506 28.9919   1
  -2   3   3 246.687 9.87986   6
   2  -3   3 245.616 9.30484   6
   2  -3   3 257.380 10.4224   3
   2  -3   3 259.869 11.1199   2
   2   3  -3 273.702 9.66929   3
   2  -3   3 242.567 10.0224   8
   2  -3   3 260.071 10.0719  13
   2   3  -3 269.035 10.4865  11
   2  -3   3 264.872 31.0420   1
  -2   3   3 317.005 35.3064   1
   2   3  -3 276.320 10.7140  12
  -2   3   3 252.226 10.0065   5
  -2  -3  -3 284.319 34.1892   1
  -2  -3  -3 289.121 10.9548   8
  -2  -3  -3 262.554 9.93198   9
   2  -3   3 253.980 9.17230   6
   2  -3   3 268.123 11.3102   7
   2  -3   3 263.112 31.9486   1
  -2  -3  -3 267.248 10.1738   2
   2   3  -3 291.107 10.2623   2
   2   3  -3 273.020 9.99629  10
   2   3  -3 276.629 9.92059   2
  -2   3   3 239.798 10.7786   2
  -2   3   3 289.727 26.1930   1
   2   3  -3 278.692 9.99280   5
  -2  -3  -3 262.149 9.81041  14
   2   3   3 254.701 26.4428   1
  -2  -3   3 289.960 9.58643   9
   2  -3  -3 257.128 9.82298  14
   2   3   3 268.664 11.6094   2
   2   3   3 272.062 10.7475  11
  -2   3  -3 264.275 10.0478   5
   2  -3  -3 265.414 10.3431   8
   2   3   3 275.236 10.1735   6
   2   3   3 279.599 35.5074   1
  -2   3  -3 263.009 31.1873   1
  -2  -3   3 274.448 9.63765   8
   2  -3  -3 262.258 10.0106   9
   2  -3  -3 261.042 10.1914  13
   2  -3  -3 246.286 10.1191   2
  -2   3  -3 254.360 10.5232   2
   2   3   3 282.012 10.7417  12
   2   3   3 275.083 10.8935   2
   2  -3  -3 257.344 34.9294   1
   2  -3  -3 297.810 16.7801   2
  -2   3  -3 225.985 26.7616   1
   2  -3  -3 256.533 9.95566  10
   2   3   3 274.235 11.4031   7
  -2  -3   3 270.157 11.6307   7
   2  -3  -3 257.929 9.49252   3
  -2   3  -3 255.065 9.99580  10
   2   3   3 267.790 10.6452   3
  -2  -3   3 242.804 27.0678   1
   3   3  -3 1114.77 37.1764  12
   3   3  -3 1018.61 35.5022   3
   3   3  -3 1092.12 45.2511   1
   3  -3   3 1028.14 36.6769   8
  -3  -3  -3 1042.21 35.9815  14
  -3  -3  -3 1105.96 37.4584   8
   3  -3   3 1084.40 72.7837   1
  -3  -3  -3 1046.31 36.1992   9
   3   3  -3 1135.18 36.2919  10
   3   3  -3 1090.48 36.8998  11
   3  -3   3 1096.42 36.3756   3
   3  -3   3 1077.88 36.8408  12
   3   3  -3 1094.86 35.7923   2
  -3   3   3 1046.90 36.6475  11
   3  -3   3 1075.48 37.7750   2
  -3   3   3 1094.29 36.6168   5
   3  -3   3 1080.08 36.5952  13
  -3   3   3 1082.21 36.1030   6
   3  -3  -3 931.437 73.9568   1
   3   3   3 1075.29 37.0886  12
   3   3   3 1053.48 56.3765   1
   3   3   3 1097.75 36.9177  11
   3   3   3 1093.59 38.0967  13
  -3  -3   3 1110.63 36.1418   8
  -3  -3   3 1214.56 52.7232   1
  -3   3  -3 1058.42 36.2793   5
  -3  -3   3 1104.36 35.1941   9
   3  -3  -3 965.441 36.3998   2
   3   3   3 1121.23 36.8808   3
  -3  -3   3 1105.14 36.6907   6
  -3   3  -3 1099.04 63.3861   1
   3  -3  -3 1087.58 36.3182  10
   3  -3  -3 1076.57 36.5027  13
   3  -3  -3 1109.37 35.6153   3
   3  -3  -3 1076.86 36.7174   8
   3  -3  -3 1037.65 36.3864   9
  -3   3  -3 1063.52 36.0990  14
   3   3   3 1009.01 38.0483   7
  -3   3  -3 1072.00 36.2286  10
   3  -3  -3 1062.03 36.1255  14
   3   3   3 1040.48 38.6119   2
  -3  -3   3 1113.52 39.7154   7
  -3   3  -3 1107.76 36.4753   9
   4  -3   3 391.966 18.7235  12
   4  -3   3 395.561 17.1216   2
  -4  -3  -3 417.923 15.1637  14
   4   3  -3 428.045 16.0603  11
  -4   3   3 428.806 16.0178   5
   4  -3   3 396.016 16.3957   8
  -4   3   3 414.777 15.1514   6
   4   3  -3 414.585 15.1675  10
   4   3  -3 444.853 14.3934   2
   4   3  -3 412.157 14.2163   3
   4   3  -3 415.423 14.3479   2
   4  -3   3 422.945 17.4188   7
  -4  -3  -3 411.701 15.5776   9
  -4  -3  -3 444.723 17.0561   8
  -4   3   3 398.872 15.6159  11
   4   3   3 422.416 15.6383   6
  -4   3  -3 406.568 15.5446   5
   4  -3  -3 410.125 16.1481   8
  -4  -3   3 428.545 16.0656   6
   4   3   3 426.822 16.6245  12
   4  -3  -3 419.161 15.9998   9
  -4   3  -3 411.770 15.4141  10
  -4   3  -3 407.808 15.9923   9
   4   3   3 427.354 18.2388   7
   4  -3  -3 428.794 15.5674  14
  -4  -3   3 415.025 18.0301   7
   4   3   3 394.982 17.2196   2
   4  -3  -3 398.857 15.7364  13
   4  -3  -3 416.542 15.6997   2
  -4  -3   3 436.494 16.0409   8
   4   3   3 417.322 16.0023  11
   4   3   3 447.203 16.1294   3
   4  -3  -3 438.769 14.7480   3
   4   3   3 452.123 17.8658  13
   5  -3   3 92.4424 5.36793   3
   5  -3   3 81.7816 6.19408  12
   5  -3   3 90.0335 6.18367  13
   5  -3   3 88.0166 11.6002   2
  -5  -3  -3 96.7508 5.49003  14
   5   3  -3 94.6566 4.46016  16
   5  -3   3 81.2688 8.80721   7
   5   3  -3 94.2916 5.09276  10
   5   3  -3 94.0567 4.18823   3
   5   3  -3 93.9676 5.91398  11
  -5   3   3 88.9471 5.46990  10
   5   3   3 102.143 7.15814   6
   5  -3  -3 92.9186 7.74435   8
   5  -3  -3 96.0715 4.39232   3
   5   3   3 102.497 7.66871  13
   5   3   3 96.9676 4.83224  17
   5  -3  -3 94.3929 4.14102  15
   5   3   3 91.5391 5.96395  11
  -5   3  -3 94.8466 5.37038  14
  -5   3  -3 86.0530 6.64748   5
  -5   3  -3 90.2808 5.28649  10
  -5  -3   3 106.746 9.79703   7
   5   3   3 100.716 5.83535   3
   5  -3  -3 85.7300 5.85175  13
  -5  -3   3 93.3083 6.21145   5
   5   3   3 103.214 6.55625  12
   6   3  -3 78.7240 6.88200  12
  -6   3   3 87.2105 5.32500  10
   6   3  -3 77.2032 3.59920  15
   6  -3   3 82.2410 6.94810  12
   6  -3   3 80.8074 6.15588  13
   6   3  -3 73.9361 5.85965  11
   6  -3   3 76.5126 5.30460   3
   6   3   3 76.1371 6.24743  12
   6  -3  -3 78.8710 3.61541  15
   6  -3  -3 71.4790 6.15997  13
   6  -3  -3 81.6951 4.01451   3
   6   3   3 75.0565 5.56152   3
   6   3   3 76.4516 7.69151  13
   6  -3  -3 76.1530 5.26920  14
   6   3   3 74.7907 4.23784  17
  -6   3  -3 82.6595 5.54830  14
   7  -3   3 35.9634 6.28312  13
   7  -3   3 44.3670 4.91224   3
   7   3  -3 44.0961 8.09589  11
   7   3  -3 40.8040 8.65123  12
   7  -3   3 39.6510 2.88790  17
   7   3  -3 37.6655 2.89333  17
   7  -3   3 42.7366 8.52227  12
   7  -3   3 41.5148 2.38051   4
   7   3  -3 36.6694 2.54674  16
   7   3   3 37.7382 2.81094  17
  -7   3  -3 27.4739 4.00010  14
   7  -3  -3 41.6705 2.25458  15
   7  -3  -3 40.4895 4.90792  14
   7   3   3 41.8129 5.28420   3
   7   3   3 32.4356 5.08367  12
   7  -3  -3 21.8832 6.77636  13
   7  -3  -3 40.4992 3.09325   3
   7   3   3 40.2515 6.67227  13
   8  -3   3 11.0085 1.14411   4
   8  -3   3 9.74879 3.11231   3
   8  -3   3 14.3769 5.05636  13
   8  -3  -3 10.3030 2.96810   3
   8   3   3 12.5704 1.55446  17
   8   3   3 12.9781 4.50525   3
   8  -3  -3 12.6832 1.11471  15
   8  -3  -3 12.6558 4.14033  14
  -8   3  -3 10.5566 3.72215  14
   8   3   3 7.23271 4.45912  12
   9  -3   3 12.8188 1.01061   4
   9   3   3 10.2955 1.51960   4
   9  -3  -3 11.4859 1.18762   4
   9   3   3 12.3485 1.26076  17
   0   4  -3 34.9673 18.9697   1
   0  -4   3 2.14666 24.2447   1
   0  -4   3 14.0844 2.29936  12
   0  -4  -3 28.3821 19.9974   1
   0   4   3 19.9867 2.48138  11
   0  -4  -3 18.7049 2.39092  13
   0   4  -3 17.8009 2.06153   3
   0  -4  -3 22.4902 2.04621   9
   0  -4  -3 20.1336 2.62433   2
   0  -4  -3 16.1975 2.33933   7
   0  -4   3 17.0470 2.18973   8
   0   4   3 17.9007 2.81842  12
   0  -4  -3 -16.870 33.9444   1
   0  -4   3 23.1312 3.60965   2
   0   4   3 16.2169 2.06228   6
   0  -4   3 17.5574 3.28261   7
   0   4  -3 16.7816 1.89296  10
   0   4   3 13.2766 3.27894   2
   0   4   3 40.0131 28.5847   1
   0   4   3 1.34104 25.9513   1
   0   4  -3 17.0501 2.32541   2
   0  -4  -3 18.5863 2.47985   8
   0  -4  -3 18.7470 1.89830  14
   0   4  -3 15.6280 2.08551  11
  -1  -4  -3 136.391 5.84239   9
  -1   4   3 144.308 6.08486   5
   1  -4   3 142.633 6.13829  13
   1   4  -3 133.585 6.00076   6
   1   4  -3 142.670 6.15367  10
  -1  -4  -3 138.401 7.97306   7
   1  -4   3 132.535 33.5540   1
  -1  -4  -3 80.3461 39.2691   1
  -1  -4  -3 134.193 5.76250  14
  -1   4   3 133.109 24.3180   1
   1   4  -3 135.558 6.56777   5
   1   4  -3 140.853 6.48951  11
  -1  -4  -3 145.287 26.0976   1
  -1   4   3 71.7032 33.0792   1
  -1  -4  -3 140.279 6.68613  13
   1   4  -3 141.950 6.48419   2
   1  -4   3 142.168 6.73813  12
  -1   4   3 137.610 6.25829   6
   1  -4   3 145.793 6.27719   8
   1   4  -3 142.180 6.07971   3
  -1   4   3 134.762 7.67370   2
  -1   4   3 145.653 6.87108  11
  -1   4   3 135.082 5.98100  10
   1  -4   3 146.927 7.72545   2
   1  -4  -3 142.114 6.52565  13
   1   4   3 139.958 6.25606   6
   1  -4  -3 136.649 5.93331   3
  -1   4  -3 135.218 6.13420  11
  -1   4  -3 131.770 27.0998   1
  -1   4  -3 151.275 25.7047   1
   1  -4  -3 141.002 7.06318   8
  -1  -4   3 142.492 6.87221  12
  -1   4  -3 141.669 6.81391   2
   1  -4  -3 153.878 5.53582   7
   1  -4  -3 138.300 6.65154   2
  -1  -4   3 151.437 26.1606   1
   1   4   3 141.773 5.49873   5
   1   4   3 114.802 22.3626   1
  -1  -4   3 135.990 7.63864   7
   1  -4  -3 171.060 40.9055   1
  -1   4  -3 140.780 6.14794  10
   1   4   3 140.201 6.92354   3
   1   4   3 147.622 33.1626   1
   1   4   3 128.277 6.98250  12
   1   4   3 139.630 7.89797   2
  -1   4  -3 139.588 5.49701   9
  -1   4  -3 135.635 6.21499   5
   1  -4  -3 133.411 5.72475  14
   1   4   3 139.070 6.75130  11
   1  -4  -3 136.584 5.91970   9
  -1  -4   3 133.381 6.20828   8
  -1   4  -3 137.619 6.06858   3
  -1  -4   3 130.134 6.01018  13
   1   4   3 135.684 5.75762  10
   2   4  -3 128.812 5.97307   2
  -2  -4  -3 128.141 6.49134  13
   2   4  -3 129.218 5.89807   5
  -2  -4  -3 125.398 6.80451   8
   2  -4   3 130.034 41.1634   1
   2  -4   3 132.501 6.46794  12
  -2   4   3 129.771 5.97209   5
  -2  -4  -3 122.905 5.58296   9
  -2   4   3 125.494 5.93883   6
   2   4  -3 130.281 6.32557  11
   2  -4   3 134.182 7.43316   7
   2  -4   3 119.643 6.19738   8
   2   4  -3 126.072 5.78936  10
   2  -4   3 120.397 5.83610  13
   2  -4   3 127.684 5.19328   6
   2   4  -3 129.093 5.66305   3
   2  -4   3 131.996 7.98237   2
   2   4  -3 126.571 5.88752   6
  -2   4   3 124.945 6.43766  11
  -2   4   3 132.331 5.88004  10
   2   4  -3 119.339 6.52120  12
   2  -4  -3 123.699 6.43504   8
   2  -4  -3 125.686 5.30625   3
  -2   4  -3 145.463 7.27021   2
  -2  -4   3 124.611 7.65351   7
   2  -4  -3 126.286 5.56487  14
   2   4   3 119.907 6.48095   3
  -2   4  -3 92.6767 30.4328   1
   2   4   3 121.673 6.39110  12
  -2   4  -3 168.694 35.6408   1
   2   4   3 119.195 8.50952   2
  -2   4  -3 119.794 5.74266  10
   2   4   3 126.950 6.04569   6
   2  -4  -3 130.089 6.13173  13
  -2  -4   3 120.166 5.81125   8
   2  -4  -3 119.127 6.25519   2
   2   4   3 129.037 6.45208  11
  -2   4  -3 120.490 5.83508   5
  -3   4   3 841.093 29.3354  10
   3   4  -3 865.497 28.9206   3
   3   4  -3 768.052 29.3427  10
  -3  -4  -3 788.492 28.4882  14
   3   4  -3 864.164 28.9124   2
  -3  -4  -3 890.829 30.9657   8
   3  -4   3 856.524 31.4918   2
  -3   4   3 853.601 29.5871   5
  -3   4   3 861.976 29.0305   6
  -3  -4  -3 819.099 28.8188   9
   3   4  -3 868.829 29.8987  11
   3   4  -3 859.107 29.1031   5
   3   4  -3 894.836 30.3978  12
  -3   4   3 818.591 29.4437  11
   3  -4   3 816.666 31.0085   7
  -3  -4  -3 865.620 30.1660  13
   3  -4   3 811.805 29.3327  13
   3  -4   3 884.772 30.5320  12
   3  -4   3 814.276 29.2391   3
   3  -4   3 842.300 29.7979   8
  -3   4  -3 854.944 29.7672   5
   3  -4  -3 836.311 28.7931   3
   3  -4  -3 843.724 30.2267   8
  -3  -4   3 900.424 32.5919   7
   3   4   3 853.737 30.3564  11
  -3  -4   3 872.827 29.5846   8
   3   4   3 865.793 30.2981   3
   3  -4  -3 812.076 29.9816   2
  -3   4  -3 815.471 29.0686  14
   3   4   3 955.775 31.5596  12
   3   4   3 844.161 29.7029   6
   3   4   3 863.443 31.7275   2
   3   4   3 831.787 31.8293   7
   3  -4  -3 830.796 29.6519   9
  -3   4  -3 856.069 29.5492   9
   4  -4   3 155.523 8.01786  12
  -4   4   3 159.852 7.52388  10
   4   4  -3 158.823 7.03646  10
   4  -4   3 150.087 10.4838   2
   4   4  -3 176.562 7.48617   2
   4  -4   3 151.603 8.94546   8
   4  -4   3 173.945 11.0513   7
  -4  -4  -3 167.336 8.41331  13
   4   4  -3 165.848 8.07099  11
   4   4  -3 158.580 8.56684  12
   4  -4   3 145.602 7.60632   3
   4  -4   3 150.676 7.96086  13
  -4  -4  -3 146.237 7.25064  14
   4   4  -3 154.622 6.77827   3
   4   4   3 161.314 7.94017  11
   4  -4  -3 154.740 7.69052  13
  -4   4  -3 155.978 7.21707  14
   4   4   3 159.868 7.86240   6
  -4  -4   3 137.888 9.86586   6
  -4   4  -3 156.653 7.31177  10
  -4   4  -3 141.390 7.74143   5
   4   4   3 148.628 9.43730   2
   4   4   3 152.926 8.18571  12
   4   4   3 166.268 8.06760   3
   4  -4  -3 143.982 7.89266   2
   4  -4  -3 160.215 6.51489   3
   4  -4  -3 149.004 7.06935  14
   4  -4  -3 139.650 7.84470   9
   4  -4  -3 153.599 8.67284   8
   4  -4  -3 151.322 6.03444  15
   4   4   3 165.472 11.4822   7
  -4  -4   3 165.097 11.1663   7
   5   4  -3 637.847 23.2166  17
   5   4  -3 702.972 23.0512  16
   5   4  -3 655.968 25.1430  12
   5  -4   3 662.655 24.8669  13
   5  -4   3 657.406 22.8860  17
   5  -4   3 676.194 24.6141  12
   5  -4   3 664.876 22.4231   4
   5   4  -3 667.941 23.4642  10
   5  -4   3 657.083 24.1406   3
   5   4  -3 634.312 22.8705   3
   5   4  -3 660.635 24.7231  11
   5   4   3 672.177 23.1520  17
   5  -4  -3 693.158 23.7542   3
   5   4   3 663.563 22.6326  16
   5  -4  -3 571.748 24.0897  14
   5  -4  -3 661.993 22.2820  15
  -5   4  -3 646.417 23.5622  14
   5   4   3 661.113 24.3255  11
   5  -4  -3 661.050 24.2647  13
  -5   4  -3 662.172 23.5749  10
  -5   4  -3 640.170 22.0989  15
   6  -4   3 154.967 6.77320  17
  -6   4   3 156.182 8.25506  10
   6   4  -3 155.366 6.84481  17
   6  -4   3 157.184 10.0044  12
   6   4  -3 147.087 9.47140  12
   6  -4   3 155.784 8.83346  13
   6  -4   3 137.222 8.13747   3
   6  -4   3 160.598 6.16790   4
   6   4  -3 152.604 6.86118   3
   6   4  -3 148.140 8.47871  11
   6   4  -3 153.453 6.54353  16
  -6  -4  -3 165.300 9.30184  13
   6   4   3 150.572 6.81487  17
   6   4   3 145.717 6.40676  16
   6  -4  -3 152.496 6.04699  15
  -6   4  -3 158.427 8.42307  10
   6  -4  -3 151.488 7.90757  14
   6  -4  -3 148.176 8.62048  13
  -6   4  -3 158.560 8.10016  14
   6  -4  -3 149.869 6.69910   3
   6   4   3 145.683 8.25270   3
   6   4   3 156.143 9.46020  12
   6   4   3 150.501 8.75289  11
  -6   4  -3 138.683 5.78372  15
  -7   4   3 62.3305 6.30008  10
   7  -4   3 62.9315 6.20465   3
   7  -4   3 66.8612 3.20971   4
   7  -4   3 72.6758 7.10208  13
   7   4  -3 64.7104 4.41450   3
  -7  -4  -3 77.1125 7.04838  13
   7   4  -3 68.9113 7.09110  11
  -7   4  -3 64.6442 5.82355  14
   7   4   3 73.4787 7.06161  12
   7  -4  -3 68.0173 3.38351   4
   7  -4  -3 80.5959 7.51268  13
   7  -4  -3 74.3022 4.43365   3
   7  -4  -3 73.3250 5.71621  14
   7   4   3 78.4150 4.10612  17
   7   4   3 70.5590 5.99546   3
   7  -4  -3 71.7119 3.38169  15
   8   4  -3 351.333 12.6421  17
   8  -4   3 375.604 12.5864   4
   8  -4  -3 361.714 13.1418  15
   8  -4  -3 396.869 12.9078   4
   8   4   3 351.047 13.4099   4
   8   4   3 394.322 13.6407  17
   0   5   3 99.4344 6.95312   3
   0  -5  -3 110.866 5.89977  13
   0   5   3 104.737 5.63685   6
   0  -5  -3 112.970 5.38550   9
   0   5  -3 102.047 5.62957  11
   0   5   3 102.123 8.43059   2
   0  -5   3 102.156 5.59912  13
   0  -5   3 109.494 6.17689  12
   0  -5  -3 108.591 4.99244  14
   0   5   3 111.715 6.48473  11
   0   5  -3 113.944 5.56792  10
   0   5  -3 108.364 6.35123   2
   0  -5  -3 105.471 6.34761   8
   0   5  -3 104.044 5.70341   5
   0  -5   3 110.617 6.07897   8
   0   5   3 101.388 5.31613  10
   0  -5   3 105.133 7.36144   7
   0   5  -3 103.649 5.41815   3
   1  -5   3 336.222 12.6850   6
   1  -5   3 330.506 12.9170  13
  -1   5   3 346.305 13.2544   6
  -1  -5  -3 350.930 13.7342  13
   1  -5   3 325.354 13.2673   8
  -1  -5  -3 348.553 14.3314   8
   1   5  -3 324.182 13.0543   5
  -1   5   3 377.577 12.7007  10
   1   5  -3 342.769 12.9639  10
   1  -5   3 345.025 15.3412   7
  -1   5   3 299.166 16.3621  11
   1  -5   3 356.334 13.8802  12
   1   5  -3 316.030 13.5257   2
   1   5  -3 327.312 12.8420   3
  -1   5   3 353.013 13.0843   5
   1   5  -3 319.298 13.8205  11
   1  -5  -3 356.315 13.5889  13
   1   5   3 337.316 13.8244  11
   1   5   3 336.657 13.5048  12
   1   5   3 328.409 13.7660   3
  -1   5  -3 340.065 14.5563   2
   1   5   3 328.438 13.3448   6
   1   5   3 334.173 12.4456  10
  -1  -5   3 328.394 12.8910  13
   1  -5  -3 329.879 12.4383  14
   1  -5  -3 347.204 14.0358   8
  -1  -5   3 332.367 15.3521   7
  -1   5  -3 350.575 12.9558   3
  -1   5  -3 332.106 13.0060  11
   1   5   3 331.040 15.5198   2
   1   5   3 348.508 12.4617   5
   1  -5  -3 348.656 14.3919   2
  -1   5  -3 337.424 13.3143   5
  -1   5  -3 351.322 13.1912  10
  -1  -5   3 349.899 14.0085  12
  -1  -5   3 339.973 13.2481   8
   2   5  -3 582.382 20.6383  10
   2   5  -3 580.807 21.3947  11
   2  -5   3 580.090 21.3813  12
   2  -5   3 576.833 23.0428   7
   2   5  -3 574.798 20.5995   3
  -2  -5  -3 588.938 21.7072  13
   2   5  -3 576.812 20.8228   5
  -2   5   3 507.832 23.8872  11
  -2  -5  -3 577.628 23.1994   7
  -2  -5  -3 573.744 22.5181   8
  -2   5   3 594.326 20.8387  10
   2  -5   3 553.121 21.2061   8
  -2   5   3 560.706 20.6824   6
  -2   5   3 609.129 21.2044   5
   2   5   3 569.853 21.5919  12
   2   5   3 573.049 21.1077   6
   2  -5  -3 561.255 20.6931   9
   2   5   3 571.698 21.7052  11
  -2   5  -3 596.673 21.2737   5
  -2  -5   3 599.864 22.0180  12
  -2  -5   3 580.333 24.1960   7
   2  -5  -3 587.802 20.6894  14
   2  -5  -3 553.292 20.1181   3
   2   5   3 559.515 23.3224   2
   2  -5  -3 591.826 21.2848  13
  -2   5  -3 588.543 20.9029  10
   2   5   3 553.709 21.5230   3
  -3  -5  -3 459.253 20.5355   7
  -3   5   3 496.397 17.6194  10
   3  -5   3 456.143 19.9233   7
   3   5  -3 467.733 16.7847  17
   3  -5   3 446.611 17.6348  12
   3  -5   3 464.327 17.5731  13
   3   5  -3 465.046 17.9656  11
   3  -5   3 452.913 18.2895   8
   3  -5   3 467.035 15.6862   4
   3   5  -3 459.674 16.4745  16
   3   5  -3 454.747 17.3785   5
   3   5  -3 452.450 16.9232   3
   3   5  -3 450.822 16.9844  10
  -3  -5  -3 447.546 18.2212  13
   3  -5  -3 474.230 16.6170   3
   3  -5  -3 433.148 18.4310   2
   3  -5  -3 453.467 15.6973   4
   3   5   3 476.260 16.4964  16
  -3   5  -3 445.781 16.6337  14
   3  -5  -3 446.653 16.7764  14
  -3   5  -3 449.581 15.8885  15
   3  -5  -3 432.413 17.5312   9
   3   5   3 480.573 18.1714  11
   3   5   3 471.152 18.1843   3
   3  -5  -3 473.284 15.9369  15
   3  -5  -3 502.021 17.8761  13
  -3   5  -3 460.213 17.2839  10
   3   5   3 466.618 18.3000  12
   3   5   3 402.264 20.9631   2
   4   5  -3 111.269 4.59146  15
   4  -5   3 107.979 7.31827  12
   4  -5   3 101.839 5.33271  17
   4  -5   3 115.257 8.30544   3
   4   5  -3 109.828 5.49994  17
   4   5  -3 114.881 6.04187  10
  -4  -5  -3 120.812 7.36783  13
  -4   5   3 107.792 6.83761  10
   4  -5   3 112.917 4.62419   4
   4   5  -3 119.898 7.34789  11
   4   5  -3 112.148 5.80379   3
   4  -5   3 114.780 7.01372  13
   4   5  -3 122.715 7.73024  12
   4   5  -3 116.460 5.30775  16
  -4   5  -3 111.218 6.50705  14
   4  -5  -3 118.823 4.68833   4
   4  -5  -3 104.904 5.53027   3
   4   5   3 106.020 5.10730  16
   4  -5  -3 109.177 6.65543  13
   4   5   3 108.831 7.09067   3
   4   5   3 106.032 6.81369  11
  -4   5  -3 122.067 6.49741  10
   4  -5  -3 115.565 4.79003  15
   4   5   3 104.743 5.36791  17
  -4   5  -3 107.333 4.70821  15
   4  -5  -3 113.076 6.18793  14
   4   5   3 109.831 7.30486  12
   5  -5   3 299.086 13.9894   3
   5   5  -3 331.180 14.3994  12
   5  -5   3 287.124 13.8725  12
   5   5  -3 295.052 10.7779  15
  -5   5   3 321.747 13.1695  10
   5  -5   3 263.620 13.2882  13
   5  -5   3 323.010 12.3568  17
   5   5  -3 316.233 12.1279   3
   5   5  -3 320.247 13.6423  11
   5   5  -3 307.768 12.5227  10
  -5  -5  -3 315.539 14.3198  13
   5  -5  -3 302.367 11.9225   3
  -5   5  -3 291.461 12.6201  14
   5  -5  -3 282.096 12.4868  14
  -5   5  -3 291.656 12.6775  10
   5   5   3 290.810 13.2750  11
   5   5   3 335.402 12.5495   4
   5  -5  -3 312.432 13.4074  13
   5   5   3 302.744 14.2925  12
   5   5   3 309.259 13.5935   3
  -6  -5  -3 178.466 10.1359  13
   6   5  -3 189.805 7.60010  17
   6   5  -3 167.397 7.73881   3
   6   5  -3 175.400 9.53652  11
   6   5  -3 180.503 7.30451  16
   6  -5   3 161.848 9.86715  13
   6  -5   3 178.649 10.8887   3
   6  -5   3 175.687 6.75379   4
  -6   5  -3 183.033 9.21936  14
   6  -5  -3 176.653 6.74605   4
   6  -5  -3 173.784 9.64913  13
   6   5   3 184.582 7.15911  16
   6  -5  -3 174.458 8.81261  14
  -6   5  -3 177.422 6.70435  15
   6   5   3 167.286 9.32778   3
   6   5   3 173.508 7.39060   4
   6  -5  -3 173.931 6.89270  15
   6   5   3 184.443 7.74493  17
  -6   5  -3 167.672 9.25306  10
   6   5   3 182.240 10.6005  12
   6  -5  -3 171.475 7.95820   3
   6   5   3 168.020 9.68731  11
   7   5  -3 194.772 7.44068  17
  -7   5   3 179.214 9.16068  10
   7  -5   3 191.627 6.87846   4
   7   5  -3 172.867 7.14048  16
  -7  -5  -3 179.772 12.5811  13
   7  -5  -3 179.336 6.68294   4
   7   5   3 148.178 12.1051  12
   7  -5  -3 164.295 7.98127   3
   7   5   3 179.463 7.52000   4
   7  -5  -3 178.483 9.15318  14
   7   5   3 197.862 10.4970   3
   7  -5  -3 182.576 6.84286  15
   7   5   3 192.217 7.51921  17
   8  -5   3 26.1432 1.43734   4
   8   5  -3 28.2249 1.62247  16
   8   5  -3 26.8277 2.24187  17
   8   5   3 23.8918 1.79853   4
   8  -5  -3 23.3480 1.38962  15
   8   5   3 24.9413 1.78882  17
   8  -5  -3 24.8631 1.37644   4
   0   6   3 115.280 6.89518  11
   0   6  -3 110.417 5.06246   4
   0   6   3 108.657 5.84344  10
   0  -6   3 97.1671 6.35982  13
   0   6  -3 104.934 5.14305  17
   0  -6  -3 110.303 6.59582  13
   0   6  -3 115.328 6.08145  10
   0   6   3 108.689 5.13004  16
   0  -6   3 115.532 6.85786  12
   0   6  -3 110.000 4.69048  15
   0   6  -3 107.724 6.10705   3
   0   6  -3 109.460 6.31040  11
   0   6  -3 103.937 8.32196   2
   0  -6   3 108.358 7.32678   6
   1   6  -3 602.336 20.7406  16
   1   6  -3 564.124 20.8146   4
   1  -6   3 571.766 21.5771  13
   1   6  -3 579.040 22.1205  11
   1  -6   3 623.599 22.6346  12
  -1   6   3 609.134 21.5909  10
  -1  -6  -3 608.508 22.5357  13
   1   6  -3 623.767 21.7989  10
  -1   6   3 599.466 22.5572  11
  -1   6   3 566.811 19.8188   4
   1   6  -3 619.637 21.6857   3
  -1   6   3 572.395 20.7423  16
  -1  -6   3 612.035 22.7238  12
   1  -6  -3 555.271 19.4811   4
  -1   6  -3 556.826 22.5374   3
   1   6   3 575.055 22.1627   3
  -1   6  -3 592.150 20.7355  17
  -1   6  -3 540.957 21.6446  15
   1   6   3 580.192 21.9616  12
   1  -6  -3 622.013 22.2098  13
   1   6   3 616.553 22.6419  11
  -1   6  -3 559.214 21.3372  11
  -1   6  -3 619.482 21.6877  10
   1  -6  -3 613.145 20.0364  15
   2   6  -3 628.833 22.7622  10
  -2   6   3 615.673 23.4852  11
   2   6  -3 670.052 22.4720  17
   2   6  -3 634.733 22.0172  16
   2  -6   3 624.245 23.6231  12
   2  -6   3 622.909 23.0811  13
   2   6  -3 623.732 21.3585  15
   2   6  -3 624.342 23.6264  11
  -2   6   3 653.288 23.1054  10
  -2  -6  -3 653.930 24.0118  13
   2   6  -3 581.716 22.1567   4
   2   6  -3 636.752 22.8962   3
   2   6   3 688.750 22.6815  17
   2  -6  -3 614.799 21.5373  15
   2   6   3 614.543 23.8322  12
  -2   6  -3 610.559 21.2080   4
   2   6   3 609.259 23.8907   3
   2  -6  -3 609.937 21.1390   4
   2   6   3 647.664 24.1515  11
   2  -6  -3 629.405 22.3894  14
  -2   6  -3 614.956 21.5740  15
   2   6   3 632.797 22.1835  16
  -2  -6   3 636.986 24.3488  12
  -2   6  -3 657.381 22.1103  17
   2   6   3 640.081 22.1489   4
   2  -6  -3 658.696 23.7034  13
  -2   6  -3 633.546 23.1582  10
   3  -6   3 171.968 8.00070  17
   3   6  -3 171.126 8.89092  11
  -3  -6  -3 188.445 9.67896  13
   3   6  -3 159.627 9.73918  10
   3   6  -3 182.536 7.65021  17
   3   6  -3 170.156 7.30442  16
   3   6  -3 176.142 8.26073   3
  -3   6   3 174.357 8.55667  10
   3  -6  -3 162.503 8.61704   3
  -3  -6   3 185.198 9.66524  12
   3  -6  -3 155.092 6.27867   4
  -3   6  -3 173.901 8.42609  10
   3  -6  -3 169.030 8.76111  13
   3   6   3 172.311 9.16652  11
   3  -6  -3 180.585 8.74761  14
  -3   6  -3 164.754 6.65966  15
   3   6   3 172.769 10.1081  12
   3  -6  -3 156.125 6.66162  15
   3   6   3 149.662 9.05387   3
   3   6   3 176.179 7.36237  16
   4   6  -3 431.162 16.3168   3
   4   6  -3 426.944 16.2056  10
  -4   6   3 431.232 16.9408  10
   4   6  -3 442.192 15.5826  16
  -4  -6  -3 442.288 17.9228  13
   4  -6   3 392.224 17.0799  13
   4  -6   3 399.409 14.4631   4
   4   6  -3 435.084 15.6913  15
   4  -6   3 411.445 17.5767  12
   4   6  -3 441.169 17.6467  11
   4   6  -3 417.140 15.7305  17
  -4   6  -3 410.292 14.4252  15
   4  -6  -3 394.082 15.9332  14
  -4  -6   3 438.701 17.9196  12
   4   6   3 423.647 15.0046  16
   4  -6  -3 416.452 16.0350   3
   4  -6  -3 396.855 14.4576  15
   4  -6  -3 424.754 14.2072   4
   4   6   3 407.672 15.1883  17
   4   6   3 410.210 16.9882  11
   4   6   3 385.737 15.1916   4
   4  -6  -3 418.282 16.7434  13
   4   6   3 378.789 17.3461  12
  -4   6  -3 388.814 16.0947  10
   4   6   3 425.962 17.2498   3
  -5   6   3 175.830 11.0205  10
   5  -6   3 194.148 10.5716  13
   5   6  -3 191.756 12.1326  11
   5  -6   3 198.483 7.17732   4
   5   6  -3 205.929 8.28823  17
   5   6  -3 194.725 7.92166  16
   5   6  -3 187.149 9.32051   3
  -5   6  -3 193.254 7.38523  15
   5  -6  -3 184.254 9.12010   3
   5   6   3 177.910 10.8871  12
   5   6   3 201.474 8.21698  17
   5   6   3 192.247 10.6096  11
   5   6   3 206.734 7.92908  16
  -5  -6   3 168.667 11.2387  12
   5  -6  -3 187.285 9.48098  14
   5   6   3 198.772 8.03538   4
  -5   6  -3 190.182 9.51608  10
   5  -6  -3 204.459 7.28076   4
   5  -6  -3 194.064 7.50995  15
   5   6   3 201.111 11.1037   3
   5  -6  -3 169.199 9.89106  13
  -6  -6  -3 20.0045 4.48148  13
   6   6  -3 17.5373 2.94963   3
   6   6  -3 14.9827 1.79163  17
   6   6  -3 16.5002 1.60543  16
   6  -6   3 15.5118 1.19621   4
   6   6  -3 28.5755 7.14269  11
  -6   6   3 13.4533 3.10817  10
   6   6   3 16.9269 1.87227  17
   6  -6  -3 15.0476 1.23584   4
   6  -6  -3 16.2085 1.36479  15
   6   6   3 15.2135 4.80314  12
   6   6   3 15.5129 1.52811  16
  -6  -6   3 15.1571 7.30569  12
   6   6   3 17.8258 3.74226   3
   6  -6  -3 15.1142 3.92940  14
   6   6   3 15.8718 4.82563  11
  -6   6  -3 13.1170 1.21294  15
   6   6   3 15.3690 1.88296   4
   6  -6  -3 6.15499 3.23221   3
  -6   6  -3 28.7759 4.89544  10
   7   6  -3 22.4835 1.54841  16
   7  -6   3 22.5892 1.34487   4
   7   6  -3 20.3022 1.71447  17
   7   6   3 19.1198 1.75716   4
   7   6   3 21.3525 1.73873  16
   7   6   3 22.1389 1.97475  17
  -7   6  -3 26.3374 1.74413  15
   7  -6  -3 22.4780 1.78972  15
   0   7   3 241.035 10.6434  10
   0   7  -3 247.630 11.5927  11
   0  -7  -3 247.353 11.2659  13
   0   7  -3 237.357 9.50648  17
   0   7  -3 249.657 9.32261   4
   0   7  -3 236.461 11.2083   3
   0   7  -3 247.012 8.98820  15
   0  -7   3 247.201 11.8992  12
   0   7  -3 226.583 9.17631  16
   0   7   3 235.097 8.89194   4
   0   7   3 228.241 11.3849  11
   0   7   3 237.139 9.43036  16
   0   7  -3 244.985 10.5796  10
   1  -7   3 62.5989 6.17252  13
  -1  -7  -3 49.6525 4.82979  13
   1   7  -3 52.0932 4.49059  17
   1   7  -3 50.8176 3.13433  16
   1   7  -3 53.4326 2.82514  15
  -1   7   3 53.8856 3.19873  16
   1   7  -3 47.2091 4.90281   3
  -1   7   3 55.0504 5.72548  11
  -1   7   3 54.7879 2.76108  15
   1   7  -3 54.1255 3.34390   4
  -1   7   3 53.8552 4.94767  10
   1   7  -3 51.5636 5.40996  11
   1  -7   3 57.4747 6.00214  12
   1   7  -3 56.1214 4.63029  10
  -1   7  -3 60.7027 3.66996  15
   1   7   3 58.1861 4.11313   4
  -1   7  -3 53.1326 3.31354   4
   1   7   3 54.0614 4.41351  16
  -1  -7   3 54.1744 5.95669  12
   1  -7  -3 58.3148 5.37808  13
  -1   7  -3 55.2246 3.42065  17
   1   7   3 55.4751 5.25971  11
  -1   7  -3 63.1177 4.70231  10
   2   7  -3 191.312 7.97454   4
   2   7  -3 186.046 7.78320  16
   2  -7   3 186.418 10.5068  12
   2   7  -3 189.865 7.19443  15
  -2  -7  -3 186.407 9.73829  13
   2   7  -3 194.148 9.06074   3
  -2   7   3 180.104 14.2818  11
   2   7  -3 191.582 9.81714  11
   2   7  -3 193.147 8.94536  10
   2  -7   3 191.996 10.1612  13
  -2   7   3 181.277 9.16241  10
   2   7  -3 192.923 8.07168  17
   2  -7  -3 195.157 9.68082  13
   2   7   3 196.317 10.1057  11
   2  -7  -3 182.325 6.65095   4
   2   7   3 192.187 11.1990   3
  -2   7  -3 187.560 7.35533  15
   2   7   3 174.360 7.97512  17
  -2   7  -3 190.375 9.17736  10
   2   7   3 185.244 11.2058  12
   2   7   3 195.209 7.93385  16
   2   7   3 208.459 7.92179   4
  -2  -7   3 194.647 10.2974  12
  -2   7  -3 171.432 6.60673   4
   3   7  -3 77.2462 6.52652  11
   3   7  -3 88.2312 5.75492   3
   3   7  -3 95.7945 4.63518  16
   3   7  -3 96.8038 6.31808  10
  -3  -7  -3 96.3805 7.13017  13
  -3   7   3 96.3553 6.36334  10
   3  -7   3 89.5790 7.43037  13
   3  -7   3 83.4892 8.66005  12
   3   7  -3 93.2128 4.85979  17
   3   7  -3 91.8846 4.86351   4
   3   7  -3 91.6905 3.93338  15
   3  -7   3 89.9164 4.52520  17
   3  -7  -3 83.0104 4.00689  15
  -3  -7   3 105.723 7.91708  12
  -3   7  -3 87.1921 4.06315  15
   3   7   3 87.5663 6.63251  11
   3   7   3 94.4805 4.58884  16
   3   7   3 87.7128 4.62819  17
   3  -7  -3 85.4366 3.60435   4
   3  -7  -3 93.7641 6.22224  13
   3   7   3 90.4562 8.24570  12
   3   7   3 89.0919 4.53962   4
   3   7   3 95.6974 7.84845   3
  -3   7  -3 87.8631 5.96307  10
   4   7  -3 23.3743 3.73381  11
  -4  -7  -3 20.8891 4.06373  13
   4   7  -3 30.5873 2.57968  17
   4   7  -3 33.9438 2.03091  15
  -4   7   3 23.9628 3.63538  10
   4   7  -3 34.1234 2.99769   4
   4   7  -3 36.6238 3.91771   3
   4  -7   3 26.4963 4.78941  13
   4   7  -3 33.8074 2.34824  16
  -4   7  -3 32.2580 2.01613  15
   4   7   3 32.1895 2.43981   4
   4   7   3 25.9183 4.45983   3
  -4   7  -3 29.7774 3.79532  10
  -4  -7   3 23.0234 4.64057  12
   4  -7  -3 29.9831 1.71855   4
   4   7   3 31.0713 2.52100  17
   4  -7  -3 29.7967 4.13107  13
   4   7   3 32.0726 2.31770  16
   4  -7  -3 30.0876 2.00698  15
   4   7   3 26.8228 4.19979  11
   5   7  -3 82.0802 7.98940  11
   5   7  -3 93.9037 4.48845  17
   5  -7   3 85.2517 3.20277   4
   5   7  -3 91.4499 4.27145  16
   5   7   3 89.7099 4.44117  17
   5   7   3 88.0931 4.18130  16
  -5   7  -3 89.9976 3.88068  15
   5   7   3 114.916 10.3313  11
   5  -7  -3 88.4231 3.64272   4
   5   7   3 85.4201 4.29428   4
   5  -7  -3 92.4132 4.00658  15
   5   7   3 89.0450 8.32668  12
   5   7   3 79.8268 7.16530   3
  -5   7  -3 94.3185 6.67910  10
   6   7  -3 85.4770 4.10861  16
   6   7  -3 82.7103 4.19876  17
   6   7   3 73.9508 4.81824  17
  -6   7  -3 82.3352 3.36107  15
   6  -7  -3 85.3157 3.28086   4
   6   7   3 77.0744 3.74611   4
   6   7   3 86.6686 3.93824  16
   0   8  -3 243.351 8.90862  15
   0  -8   3 251.539 12.1902  12
   0   8  -3 237.116 8.95863   4
   0   8  -3 232.343 9.34610  17
   0  -8  -3 241.367 11.6427  13
   0   8  -3 255.474 10.9550  10
   0   8   3 235.819 9.30702  16
   0   8   3 234.521 11.9661  11
   1   8  -3 69.1208 6.97533  11
   1   8  -3 64.8691 7.05562   3
  -1   8   3 56.7784 6.72796  10
   1   8  -3 59.5328 3.24110   4
   1   8  -3 61.4623 3.46162  17
   1  -8   3 65.8706 7.84900  12
  -1   8   3 62.8668 3.88870  15
   1   8  -3 54.9713 2.83899  15
  -1   8   3 67.4909 7.73803  11
   1   8  -3 47.6994 5.11575  10
  -1  -8  -3 52.3438 5.78633  13
   1   8  -3 59.6537 3.94422  16
  -1   8  -3 59.0952 5.13171  10
  -1   8  -3 60.4286 2.65666   4
  -1  -8   3 61.6476 6.60263  12
   1  -8  -3 49.2002 5.40954  13
  -1   8  -3 60.4541 2.94314  15
  -1   8  -3 58.0583 3.27522  17
   1   8   3 53.6400 3.21720  16
   1   8   3 52.3795 2.83479   4
   1   8   3 50.5762 6.03003  11
   2  -8   3 5.71745 5.91830  12
   2   8  -3 9.11057 3.03450   3
   2   8  -3 10.3082 3.22582  10
  -2   8   3 11.0948 3.64931  10
   2   8  -3 6.75064 1.04637  15
   2   8  -3 7.96472 2.12247  17
  -2  -8  -3 7.95260 3.64761  13
   2  -8   3 7.35809 1.31777  17
  -2   8   3 7.42034 0.99112  15
   2   8  -3 9.02466 3.40355  11
   2  -8  -3 4.88052 2.88528  13
  -2   8  -3 7.83167 1.02006  15
   2   8   3 8.10293 1.27769   4
  -2  -8   3 5.52263 4.25359  12
   2   8   3 9.60784 3.40041  11
  -2   8  -3 4.99057 2.49456  10
   2   8   3 10.7691 2.06056  16
   3  -8   3 5.54458 1.56114  17
   3   8  -3 3.36535 4.25686  11
  -3  -8  -3 7.87443 3.40633  13
   3   8  -3 4.95251 1.05468   4
   3   8  -3 5.55885 1.15952  17
  -3   8   3 4.21232 0.70301  15
   3   8  -3 4.64196 0.73440  15
  -3   8   3 5.47366 3.96459  10
   3   8  -3 3.30373 0.83190  16
   3   8   3 5.88688 1.27942  17
   3   8   3 3.54164 0.83284  16
  -3  -8   3 3.48537 4.43057  12
  -3   8  -3 3.89811 2.59300  10
   3   8   3 4.34008 0.96460   4
   3   8   3 3.48743 3.17239  11
   3  -8  -3 4.62064 3.15666  13
  -4   8   3 31.7393 1.85049  15
   4   8  -3 30.7704 2.10226  16
   4   8  -3 33.7345 2.33970  17
   4   8  -3 31.6787 2.20205   4
  -4   8  -3 31.5457 1.83819  15
   4   8   3 28.2115 2.01629  16
   4   8   3 30.4364 2.07623   4
  -5   8   3 9.91087 0.92012  15
   5   8  -3 9.67271 1.35398  16
   5   8  -3 8.81695 1.44676  17
   5   8  -3 7.56660 1.21521   4
   5   8   3 11.0592 1.32969  17
   5   8   3 9.59904 1.08370  16
   5   8   3 10.6259 1.13884   4
  -5   8  -3 9.32567 0.87602  15
   0   9  -3 67.5622 3.02558  15
   0   9  -3 69.1107 2.80115   4
   1   9  -3 233.729 8.96807  17
   1   9  -3 236.429 8.49413  15
   1   9  -3 248.990 8.64419   4
   1   9  -3 245.522 8.76993  16
   1  -9   3 233.317 8.81699  17
   1   9   3 248.233 9.42362  16
  -1   9  -3 263.653 9.17988  15
   2   9  -3 10.5021 0.91826  15
   2   9  -3 9.23295 1.09430  16
   2   9  -3 10.0616 1.10419   4
   2   9  -3 10.1208 1.42264  17
  -2   9   3 10.2101 0.95620  15
   2   9   3 9.11835 1.14774  16
  -2   9  -3 10.8156 0.99146  15
   3   9  -3 5.99200 0.90073   4
   3   9  -3 7.29872 0.90004  16
  -3   9   3 4.89695 0.67307  15
   3   9  -3 6.08142 0.94219  17
  -3   9  -3 5.61278 0.76693  15
   3   9   3 6.48855 0.82359   4
   3   9   3 8.28244 0.99812  16
   0   0   4 232.387 20.0175   1
   0   0  -4 278.059 10.7268  14
   0   0   4 265.308 26.6588   1
   0   0   4 252.089 9.13007   6
   0   0   4 245.519 10.1601   2
   0   0  -4 239.845 8.74908   3
   0   0   4 234.895 9.18242  12
   0   0  -4 249.392 9.20877   2
   0   0   4 249.397 9.57549   7
   0   0  -4 255.474 10.2706   2
   0   0  -4 240.660 8.84652  10
   0   0  -4 223.884 24.1758   1
   0   0  -4 244.537 18.5151   1
   0   0  -4 244.810 8.38045   8
   0   0  -4 253.039 8.81459   5
   0   0  -4 251.182 9.16116   9
   1   0  -4 589.783 20.4361  14
  -1   0   4 635.825 38.1822   1
   1   0  -4 609.253 29.9627   1
  -1   0   4 619.695 21.3155   2
   1   0   4 567.437 41.3437   1
  -1   0  -4 631.966 20.4081   8
  -1   0  -4 596.302 20.0512   5
   1   0   4 588.353 21.2808   7
  -1   0  -4 558.762 20.1920   8
  -1   0  -4 590.890 32.2411   1
   1   0   4 632.080 33.9772   1
   1   0  -4 600.521 20.3947   5
  -1   0  -4 561.533 37.4430   1
   1   0  -4 601.765 21.5410   2
  -1   0  -4 608.600 20.7707   2
  -1   0  -4 591.501 20.1477  10
   1   0   4 635.670 22.0049   2
   1   0  -4 581.126 20.4080  10
  -1   0  -4 653.326 20.4619   3
   1   0   4 585.733 20.9692   3
   1   0  -4 621.957 20.5859   9
  -1   0   4 618.413 20.5158  12
   1   0  -4 619.269 20.5536   2
  -1   0   4 640.593 31.4297   1
  -1   0   4 571.680 20.6999   7
   1   0   4 590.490 20.9102  11
   2   0   4 2.46071 1.30874  11
  -2   0   4 0.41844 0.89657   6
   2   0  -4 1.14858 0.55503   2
   2   0  -4 1.33037 0.75735   5
   2   0  -4 8.69001 10.7434   1
  -2   0  -4 0.10431 0.91130   8
   2   0  -4 1.07217 0.59486   8
   2   0   4 1.41258 0.77679   6
  -2   0  -4 -2.7948 10.2479   1
   2   0   4 1.46884 0.84217   5
  -2   0  -4 1.36702 0.52211   5
  -2   0   4 -6.6494 13.7137   1
  -2   0   4 1.17654 0.98800   7
   2   0   4 1.08158 1.45181   2
  -2   0   4 -5.8929 7.25524   1
   2   0   4 1.73530 1.37938   7
   2   0   4 3.11211 18.5392   1
   2   0   4 10.1108 11.9116   1
  -2   0  -4 -7.8980 14.9960   1
   2   0   4 1.17960 1.65740  13
  -2   0   4 -0.2408 0.88968   8
   2   0  -4 1.57762 1.47494   2
   2   0  -4 0.23649 0.69458  10
   2   0   4 1.82204 1.40836   3
   3   0   4 198.552 8.35479  12
   3   0   4 176.368 25.5196   1
  -3   0  -4 194.415 6.47075   5
  -3   0   4 197.736 7.99907   6
  -3   0   4 174.539 19.9926   1
   3   0   4 193.939 9.21159   7
   3   0  -4 197.324 7.27247   2
   3   0  -4 193.422 7.55854  14
   3   0  -4 210.756 19.0282   1
  -3   0  -4 200.355 8.13782   9
   3   0  -4 191.487 8.39663   2
   3   0  -4 198.331 7.75856   9
   3   0   4 134.691 30.9834   1
   3   0   4 182.110 8.49625  13
  -3   0  -4 198.517 7.84126  14
  -3   0   4 196.630 7.87212   5
   3   0  -4 205.394 7.40108   8
   3   0   4 194.222 9.33154   2
  -3   0  -4 194.546 8.10257   8
   3   0   4 198.706 7.33171   6
   3   0   4 197.359 8.10876   3
  -3   0  -4 190.260 8.03337   2
  -3   0  -4 155.901 29.5192   1
   3   0  -4 183.529 6.84776   3
  -3   0   4 188.430 7.72251   7
   3   0  -4 197.414 7.71437  10
   3   0  -4 191.257 8.17719  11
   3   0   4 191.993 7.85345  11
  -3   0  -4 170.925 22.2154   1
   4   0  -4 220.369 8.73087  10
   4   0   4 218.193 9.02026   3
  -4   0   4 208.289 9.05025   6
   4   0   4 211.238 7.94038   6
   4   0  -4 210.468 7.53110   3
   4   0  -4 215.816 9.20587  11
   4   0  -4 208.693 9.07738   2
  -4   0  -4 228.705 9.66018   8
  -4   0  -4 221.919 8.97439  14
  -4   0   4 217.203 9.02523   5
   4   0   4 220.065 9.59254  12
   4   0   4 201.986 10.4977   2
   4   0  -4 221.884 7.98730   2
  -4   0  -4 219.309 9.42659   9
   4   0  -4 215.893 8.60733  14
   4   0   4 218.799 10.6438   7
   4   0   4 199.227 9.78765  13
   4   0  -4 223.985 8.97749   9
  -5   0  -4 131.135 6.40545  14
  -5   0  -4 138.762 8.08994   8
   5   0  -4 128.557 6.16216  14
   5   0   4 123.689 7.69605  13
   5   0   4 129.755 6.50337   3
   5   0  -4 124.451 4.79891   3
   5   0   4 129.590 9.45106   7
  -5   0   4 115.917 7.05201   6
   5   0   4 126.229 8.73261   2
   5   0  -4 128.663 5.09626   2
  -5   0   4 126.653 6.92103   5
   5   0  -4 138.651 9.33772   9
   5   0  -4 130.929 6.21862  10
  -5   0  -4 131.143 7.20172   9
   5   0   4 132.373 7.46950  12
   5   0  -4 121.997 6.08252   2
   6   0  -4 64.5072 4.43630  14
  -6   0   4 67.8738 6.72039  11
   6   0   4 60.2543 3.68781  17
   6   0  -4 55.3177 4.52781  10
   6   0  -4 58.2677 2.90872  15
   6   0  -4 58.2099 2.78787   3
   7   0  -4 98.6692 6.55824  14
   7   0   4 95.5987 4.53926   4
   7   0  -4 98.6020 4.08709   3
   7   0  -4 89.4253 6.03414  10
  -7   0  -4 98.6806 6.37661  14
   7   0  -4 99.0895 4.14800  15
   7   0   4 98.4649 4.90191  17
   7   0   4 88.1262 8.29806  13
   7   0   4 97.0746 6.36888   3
   7   0   4 107.618 7.97338  12
   8   0  -4 196.867 7.10750  15
   8   0  -4 202.320 7.72247   3
   8   0   4 173.036 11.7663  13
   8   0   4 197.711 7.89113  17
   8   0   4 240.448 14.4729  12
   8   0   4 186.365 7.40020   4
   8   0   4 186.833 9.74875   3
   8   0  -4 200.557 14.5112  14
   9   0   4 47.3263 2.28547   4
   9   0   4 43.4420 2.42751  17
   0  -1   4 593.618 32.1395   1
   0   1   4 538.909 40.2016   1
   0  -1  -4 538.235 37.1485   1
   0   1  -4 541.263 18.5731   2
   0   1   4 546.314 18.7349   7
   0   1   4 517.528 18.3756  12
   0   1  -4 534.684 29.5633   1
   0   1  -4 576.850 34.7836   1
   0   1  -4 539.679 18.1553   3
   0  -1  -4 515.389 18.0827  10
   0  -1  -4 553.552 18.6316   2
   0  -1   4 546.387 19.5153   2
   0   1  -4 526.077 18.2261   5
   0  -1   4 589.361 46.4475   1
   0   1   4 538.666 18.1007   5
   0  -1  -4 540.389 29.6703   1
   0   1  -4 525.688 18.2867  14
   0   1   4 564.674 30.9587   1
   0  -1   4 513.615 18.6636  12
   0   1   4 552.429 19.7787   2
   0  -1  -4 539.095 19.9572   2
   0  -1   4 520.052 19.1601   7
   0  -1  -4 517.309 18.1761   8
   0  -1  -4 565.926 18.0994   3
   0  -1   4 554.318 18.4518   6
   0   1  -4 510.734 18.4882  10
   0   1   4 504.129 18.5796   8
   0   1  -4 575.094 19.5103   2
   1  -1   4 955.622 53.7682   1
   1  -1   4 1024.81 48.2011   1
  -1   1   4 1061.94 45.4260   1
   1  -1   4 957.626 33.4337  12
   1   1  -4 997.444 33.0735   2
  -1   1   4 1029.66 34.1432   2
  -1   1   4 1032.99 32.8650   7
  -1   1   4 982.380 54.4559   1
  -1   1   4 1013.28 33.2421   6
  -1  -1  -4 1038.00 33.3564   9
  -1  -1  -4 974.538 53.7848   1
  -1  -1  -4 927.463 33.2193   2
  -1  -1  -4 928.842 32.5907   3
   1  -1   4 1021.06 32.9466   6
   1   1  -4 981.287 33.0510  10
   1  -1   4 1029.76 34.4903   2
  -1  -1  -4 978.437 33.1058  14
   1  -1   4 989.179 34.0586   7
  -1  -1  -4 993.658 33.1230   8
  -1   1   4 1031.14 33.0059   5
   1  -1   4 974.304 33.3416  11
  -1   1   4 994.530 33.7575  11
   1   1  -4 1014.40 46.7795   1
   1   1  -4 991.757 32.9976   5
   1   1  -4 1030.30 33.9367   2
  -1  -1  -4 956.009 45.5869   1
   1   1  -4 967.672 32.8473  14
  -1   1   4 949.633 32.7760   8
   1   1  -4 1019.63 33.5707  11
   1   1  -4 963.983 42.6144   1
   1  -1  -4 1020.73 32.5115   3
  -1   1  -4 1044.43 32.7802   8
  -1   1  -4 981.477 32.8614  14
  -1  -1   4 963.821 33.0888  12
  -1  -1   4 995.994 50.7853   1
  -1   1  -4 985.692 32.5951   3
  -1   1  -4 1000.23 32.6455   5
   1  -1  -4 1049.42 34.6055   2
   1   1   4 1027.77 46.9525   1
  -1   1  -4 990.644 33.1860   2
   1  -1  -4 970.582 32.7596  10
   1  -1  -4 980.669 32.4631   8
   1  -1  -4 1054.56 52.7934   1
   1   1   4 974.128 34.4226   2
  -1   1  -4 1037.62 33.0637   9
  -1   1  -4 983.293 32.7002  10
   1   1   4 927.708 33.3337  11
  -1   1  -4 1018.41 32.4148   8
  -1  -1   4 999.747 44.4665   1
  -1   1  -4 1012.33 50.6582   1
   1  -1  -4 935.116 32.7458   7
   1   1   4 964.607 32.3532   5
  -1  -1   4 984.966 33.7710   2
   1   1   4 991.089 33.1432  12
   1   1   4 972.412 56.3537   1
   1   1   4 931.218 32.2413   5
  -1  -1   4 949.933 33.6012   7
   1   1   4 1018.38 33.4987   3
   1  -1  -4 995.684 43.9546   1
   1   1   4 955.900 32.8901   6
   1  -1  -4 1005.69 32.9945   2
   2  -1   4 1385.16 48.2008   2
  -2   1   4 1428.00 46.8110   5
  -2  -1  -4 1443.15 47.0398   9
   2  -1   4 1407.02 47.0657   3
  -2   1   4 1412.26 47.4465  11
   2  -1   4 1392.05 46.7208  11
  -2   1   4 1315.23 46.8739   2
   2  -1   4 1469.54 72.4084   1
  -2  -1  -4 1409.41 61.8756   1
  -2  -1  -4 1399.83 46.9101   2
   2  -1   4 1498.44 48.2055   7
   2  -1   4 1422.02 47.3068  12
   2  -1   4 1366.53 46.2611   6
   2  -1   4 1423.56 46.9643  13
   2   1  -4 1393.11 46.4564   2
  -2   1   4 1358.55 57.7255   1
   2   1  -4 1421.45 46.5246   9
  -2  -1  -4 1405.12 68.8007   1
  -2  -1  -4 1468.55 47.0893   8
  -2   1   4 1443.33 67.2301   1
  -2  -1  -4 1404.58 46.7761  14
   2   1  -4 1402.54 57.8509   1
  -2   1   4 1466.01 46.9661   6
   2   1  -4 1471.63 47.2876   2
   2  -1   4 1414.83 64.9337   1
   2   1  -4 1399.99 46.4178  14
  -2  -1   4 1423.00 62.9190   1
   2  -1  -4 1397.57 46.5594  14
  -2  -1   4 1450.73 46.9291   6
   2  -1  -4 1454.83 46.0796   3
   2  -1  -4 1434.73 46.6280  10
  -2   1  -4 1423.89 46.2098   5
   2   1   4 1434.57 47.9307   7
  -2   1  -4 1477.22 63.1723   1
   2  -1  -4 1434.29 46.7528   9
   2  -1  -4 1423.67 46.2025   8
  -2   1  -4 1390.17 46.2596  10
   2   1   4 1374.18 48.3349   2
   2   1   4 1368.23 73.1101   1
   2  -1  -4 1372.17 46.2030  13
   2   1   4 1356.63 47.1091   3
  -2   1  -4 1392.81 46.9239   2
  -2  -1   4 1321.58 46.6986  12
   2  -1  -4 1438.14 57.3498   1
  -2   1  -4 1449.63 46.9322   9
   2   1   4 1365.81 47.4171  13
   2   1   4 1402.02 62.1958   1
   2  -1  -4 1458.18 46.5706   2
   2  -1  -4 1412.84 64.9928   1
  -2   1  -4 1377.70 46.6342  14
  -2  -1   4 1520.74 57.3341   1
   3  -1   4 883.546 32.7837   2
  -3  -1  -4 975.196 31.8314   8
   3  -1   4 774.682 63.8575   1
   3   1  -4 892.539 30.7900  14
   3   1  -4 932.107 30.5871   2
   3   1  -4 950.549 31.8048  11
  -3   1   4 885.907 31.2547   6
  -3   1   4 895.164 31.8171  11
   3  -1   4 934.697 31.4661   3
   3  -1   4 924.244 32.9137   7
   3   1  -4 942.213 31.2743   2
   3   1  -4 927.245 30.5085   3
  -3  -1  -4 909.220 31.5346   9
   3   1  -4 944.854 31.0222   9
   3   1  -4 907.421 31.1087  10
   3   1  -4 876.575 37.3072   1
   3   1  -4 926.343 31.2030   5
   3  -1   4 927.215 31.8897  12
   3  -1   4 908.661 31.7041  13
  -3   1   4 990.263 50.7483   1
  -3  -1  -4 904.892 31.2454  14
   3  -1   4 949.074 30.3264   6
   3  -1   4 968.804 55.3626   1
  -3  -1  -4 954.967 51.9195   1
  -3   1   4 937.778 31.4547   5
   3  -1  -4 954.236 31.3991  14
   3   1   4 857.073 33.1475   2
  -3   1  -4 921.094 31.8335   9
   3  -1  -4 943.926 31.5016  10
   3  -1  -4 941.560 31.1932   2
  -3   1  -4 904.168 30.8420  10
  -3   1  -4 919.799 31.5244  14
  -3   1  -4 977.168 77.1395   1
   3   1   4 989.168 53.7072   1
  -3   1  -4 927.351 30.7706   5
   3  -1  -4 959.969 31.6601   9
  -3  -1   4 1015.39 32.4500   7
   3   1   4 916.838 32.1751  12
  -3   1  -4 1015.23 54.2725   1
   3   1   4 927.170 31.9191   3
  -3  -1   4 970.834 31.0621   8
  -3   1  -4 900.858 31.7373   2
   3   1   4 915.813 32.5285  13
   3  -1  -4 938.493 32.7607   2
   3  -1  -4 932.182 31.2143  13
  -3  -1   4 880.920 31.4834  12
  -3  -1   4 919.946 42.6960   1
   3  -1  -4 876.302 50.7053   1
  -3  -1   4 887.207 31.6703   6
   3   1   4 939.110 33.2890   7
   3  -1  -4 951.901 31.2229   8
   3  -1  -4 945.802 30.6454   3
  -4   1   4 228.378 9.52761   6
  -4   1   4 226.815 9.96064  11
  -4  -1  -4 228.420 9.78595   9
  -4  -1  -4 242.807 9.48631  14
  -4  -1  -4 228.492 10.2802   8
   4   1  -4 243.551 10.0004  11
   4   1  -4 216.158 7.89395   3
   4  -1   4 237.657 10.3200  13
   4   1  -4 232.554 8.29443   2
   4   1  -4 236.853 9.37938   9
   4  -1   4 230.980 9.55257   3
  -4   1   4 237.115 9.66630   5
   4  -1   4 238.171 11.3205   7
   4   1  -4 224.453 9.01330  14
   4   1  -4 237.982 9.26276  10
   4  -1   4 233.367 11.3931   2
   4  -1  -4 234.554 8.70857   2
   4   1   4 224.314 11.2286   2
   4  -1  -4 239.519 8.18024   3
  -4  -1   4 221.811 9.61331   6
  -4  -1   4 243.103 10.6940   7
   4  -1  -4 240.753 9.20260  14
   4   1   4 227.448 9.36285  11
  -4  -1   4 221.680 9.35061   5
  -4   1  -4 226.025 9.74557   9
   4   1   4 211.911 12.0427   3
   4   1   4 215.506 10.3651  13
   4  -1  -4 227.077 9.48289   9
   4  -1  -4 228.211 9.35448  13
   4   1   4 224.274 11.4093   7
   4  -1  -4 224.553 9.49274   8
   4   1   4 230.992 8.87020   6
  -5   1   4 439.600 21.1839  11
   5  -1   4 469.407 20.1961   2
   5   1  -4 441.319 17.7882  11
   5  -1   4 473.863 20.5411   7
  -5  -1  -4 473.278 17.5542  14
   5  -1   4 484.378 18.5998  12
   5  -1   4 469.949 18.6910  13
   5  -1   4 473.722 17.6732   3
   5   1  -4 478.131 17.3127  10
  -5  -1  -4 479.928 19.0970   8
  -5   1   4 450.551 17.8857   5
   5   1  -4 479.065 17.2200  14
  -5  -1  -4 452.050 18.2581   9
  -5   1   4 485.186 17.8791   6
   5   1  -4 519.353 15.6247   3
  -5   1  -4 459.018 18.4502   8
   5   1   4 423.968 23.7615   7
   5  -1  -4 451.873 16.2568   2
   5  -1  -4 439.881 17.6357   9
   5   1   4 495.046 19.2874  17
   5  -1  -4 476.131 17.0841  10
   5  -1  -4 444.446 15.6731   3
   5  -1  -4 493.890 17.1447  14
   5  -1  -4 455.588 17.5326  13
   5   1   4 450.602 19.7246   2
   5   1   4 466.263 17.5014   3
  -5   1  -4 439.204 18.6614   9
   5   1   4 456.711 18.9088  13
  -5  -1   4 466.044 17.5282   5
  -5   1  -4 473.833 17.3481  14
   5   1   4 478.399 18.4642  12
   6   1  -4 72.0610 6.60639  10
   6  -1   4 66.4332 4.95817  17
   6  -1   4 72.6823 5.22757   3
  -6  -1  -4 64.8794 6.23173  14
   6   1  -4 65.2890 3.04436   3
   6   1  -4 63.8244 5.74017  11
   6   1  -4 70.4595 3.78289  16
   6   1  -4 65.0985 4.94391  14
   6   1  -4 72.3165 3.26047  15
   6  -1   4 75.1024 3.68589   4
   6  -1  -4 76.2693 3.55456  15
  -6   1  -4 79.4009 5.33363  14
   6  -1  -4 79.4644 7.16654  14
   6  -1  -4 76.9366 7.61098  13
   6   1   4 74.2715 7.33645  13
   6   1   4 74.8943 5.35395   3
   6   1   4 73.2104 6.00969  12
   7  -1   4 199.094 8.29095  17
   7  -1   4 207.979 9.92823   3
   7  -1   4 204.378 11.7696  13
   7   1  -4 195.296 10.0103  14
   7   1  -4 203.420 7.26236   3
  -7  -1  -4 202.321 9.81573  14
   7  -1   4 212.088 10.9518  12
   7   1  -4 208.769 7.57736  15
   7   1  -4 200.101 9.34437  10
   7  -1   4 210.645 7.90690   4
   7  -1  -4 202.671 9.60424  14
   7  -1  -4 205.471 7.66790   3
   7   1   4 197.132 11.9522  13
   7   1   4 203.592 10.9466  12
  -7   1  -4 208.106 9.70158  14
   7  -1  -4 200.040 7.61812  15
   7   1   4 205.031 9.99547   3
   7   1   4 203.591 8.43470  17
   8  -1   4 63.3335 5.76164   3
   8  -1   4 63.9311 3.09190   4
   8   1  -4 61.7190 2.76231  15
  -8   1   4 59.9665 6.68666  10
   8  -1   4 59.6146 3.37736  17
   8  -1   4 66.5987 7.83585  13
   8  -1   4 64.0955 7.63161  12
   8   1   4 76.9391 9.94582  12
   8   1   4 55.0076 5.73934   3
   8  -1  -4 56.9211 2.73967  15
  -8   1  -4 64.9304 5.37588  14
   8  -1  -4 72.8238 8.32126  14
   8   1   4 48.5277 6.62121  13
   8   1   4 60.0167 3.15634   4
   8   1   4 62.0878 3.48668  17
   9  -1   4 11.4042 1.04941   4
   9   1   4 12.4142 1.31034  17
   9   1   4 12.6546 1.25621   4
   0  -2  -4 1743.48 57.4841   8
   0   2   4 1632.10 56.8244   5
   0  -2   4 1772.39 86.9375   1
   0  -2  -4 1692.22 71.2564   1
   0  -2  -4 1621.05 57.5171  14
   0   2  -4 1831.07 58.3996   2
   0  -2   4 1814.32 58.5338   2
   0   2  -4 1758.96 57.2415   5
   0   2   4 1885.96 73.1507   1
   0  -2  -4 1797.11 57.2673   3
   0   2  -4 1746.50 57.0544   9
   0   2  -4 1748.67 57.2771  10
   0   2  -4 1706.70 70.7319   1
   0  -2  -4 1708.74 56.8643  10
   0  -2   4 1892.95 75.0629   1
   0   2   4 1810.69 57.5083   7
   0   2   4 1689.15 58.7835   2
   0   2  -4 1719.79 56.9621  14
   0   2   4 1704.07 83.0424   1
   0  -2   4 1631.46 58.2542  12
   0  -2  -4 1711.23 57.3345  13
   0   2  -4 1765.55 57.5994  11
   0  -2  -4 1776.89 82.5694   1
   0   2  -4 1698.91 57.5080   2
   0  -2  -4 1764.89 57.5872   2
   0   2   4 1687.81 57.1250  12
   0   2  -4 1716.00 57.3096   3
   0   2  -4 1912.59 83.5708   1
   0  -2   4 1840.47 58.7043   7
   0  -2  -4 1753.77 57.4048   9
   1   2  -4 210.884 8.14646   5
  -1  -2  -4 223.633 10.0178  14
   1   2  -4 214.563 7.82260  14
   1  -2   4 215.857 9.42672   7
  -1   2   4 212.440 8.32664   6
  -1  -2  -4 221.675 8.40314   9
   1   2  -4 223.227 22.7358   1
   1  -2   4 194.615 27.6135   1
  -1   2   4 203.451 9.35834   2
  -1  -2  -4 223.386 8.65195   8
  -1  -2  -4 225.449 22.9763   1
   1  -2   4 218.266 7.85216   8
   1   2  -4 206.024 7.83171   9
   1   2  -4 215.013 8.25933   2
   1  -2   4 215.395 9.49287   2
  -1   2   4 208.186 8.83230  11
  -1   2   4 206.485 22.4824   1
  -1  -2  -4 213.493 8.48283  13
   1   2  -4 212.991 8.20554  10
   1   2  -4 218.990 8.63607  11
   1  -2   4 208.364 8.75396  12
   1   2  -4 214.959 19.7418   1
  -1  -2  -4 219.296 8.49947   2
  -1  -2  -4 239.911 30.6076   1
  -1   2   4 167.735 28.5752   1
  -1   2  -4 203.485 8.06525  11
   1  -2  -4 204.143 21.8987   1
   1   2   4 215.888 8.14765   6
  -1   2  -4 209.565 7.97278   9
   1  -2  -4 204.054 7.91330  14
   1   2   4 205.752 8.76313   7
   1  -2  -4 206.485 8.17269   2
   1  -2  -4 197.749 7.95005  13
  -1  -2   4 221.662 8.25222   6
   1   2   4 217.579 8.71875  11
   1   2   4 193.496 8.78894   3
  -1   2  -4 204.579 8.34622   2
  -1   2  -4 205.870 7.87746   5
  -1   2  -4 216.454 23.9002   1
  -1   2  -4 201.154 7.83243   8
  -1   2  -4 201.538 7.82975  14
   1   2   4 231.518 9.89124   2
  -1   2  -4 204.648 7.91842  10
   1   2   4 200.049 31.0543   1
   1  -2  -4 239.163 29.5735   1
   1   2   4 215.686 7.28880   5
   1  -2  -4 210.441 7.91329   3
   1  -2  -4 208.159 8.09334   9
  -1  -2   4 209.172 8.91784   2
  -1   2  -4 197.668 7.75865   3
  -1   2  -4 257.500 27.9212   1
   1  -2  -4 198.325 10.1876   2
   1   2   4 249.633 24.4509   1
   1   2   4 216.671 7.41791   5
  -1  -2   4 188.419 22.5743   1
  -1  -2   4 221.470 22.7977   1
  -1  -2   4 207.706 8.47027  12
   1  -2  -4 205.020 7.84769  10
  -1  -2   4 209.628 9.08736   7
   1  -2  -4 204.024 7.98330   8
  -2  -2  -4 560.267 19.5973   2
   2  -2   4 562.727 20.8498   7
  -2   2   4 584.904 19.5502   6
   2   2  -4 561.568 31.7587   1
   2   2  -4 593.270 19.8325   2
  -2   2   4 563.292 19.4237   5
   2  -2   4 555.633 19.9647   8
  -2  -2  -4 519.212 19.2161  14
   2  -2   4 551.011 49.4342   1
  -2  -2  -4 547.414 38.3581   1
   2   2  -4 544.123 19.2895   5
   2  -2   4 548.267 19.3723  13
   2  -2   4 542.747 18.6953   6
   2   2  -4 551.116 19.3398  10
   2  -2   4 559.169 20.8732   2
   2  -2   4 551.894 20.0864   3
  -2  -2  -4 578.791 20.0059   8
  -2  -2  -4 544.629 19.5264   9
  -2   2   4 517.053 20.0000   2
   2   2  -4 568.519 19.1497   2
  -2   2   4 563.902 20.0559  11
   2   2  -4 546.602 19.1996   9
   2   2  -4 550.088 18.7822  14
  -2  -2  -4 612.288 50.4007   1
   2   2  -4 559.303 19.8968  11
  -2   2   4 521.888 44.3296   1
   2  -2   4 557.775 19.8943  12
   2   2  -4 567.348 18.7944   3
   2  -2   4 545.815 42.1117   1
   2   2   4 536.143 19.1313   6
  -2   2  -4 554.895 19.2523   9
   2   2   4 539.361 20.4050   7
   2  -2  -4 575.804 19.2868   2
   2   2   4 555.713 65.3655   1
   2   2   4 540.503 19.7350   3
  -2   2  -4 558.485 19.6035   2
   2   2   4 546.110 21.0072   2
  -2   2  -4 524.319 18.8641  10
   2  -2  -4 504.213 18.9342   8
   2   2   4 549.809 19.7011  12
   2  -2  -4 584.171 18.5993   3
  -2  -2   4 563.906 19.4050   6
   2  -2  -4 555.169 19.0492  10
   2  -2  -4 542.002 18.9867  14
   2  -2  -4 591.209 19.0773  13
  -2   2  -4 541.489 42.1632   1
  -2  -2   4 573.534 19.6387  12
  -2  -2   4 558.208 20.4143   7
  -2   2  -4 522.987 18.8440   5
   2   2   4 561.842 38.3346   1
   2   2   4 518.912 19.6163  11
   2   2   4 560.170 20.3855  13
   2  -2  -4 545.756 19.1896   9
  -2  -2   4 500.991 38.2269   1
   2  -2  -4 551.652 21.9147   2
  -2   2  -4 543.416 19.0067  14
  -2   2  -4 535.498 39.0910   1
   3  -2   4 368.637 14.5022  12
   3  -2   4 363.549 15.5110   2
   3   2  -4 392.366 13.3637   2
   3  -2   4 367.615 14.2364  13
  -3   2   4 377.501 14.1239   5
  -3  -2  -4 400.246 18.1141   8
   3  -2   4 384.754 14.4914   8
   3   2  -4 396.202 13.9144   2
   3  -2   4 382.244 14.2357   3
  -3  -2  -4 372.239 13.8604  14
  -3   2   4 356.377 13.9166   6
   3  -2   4 327.243 39.0287   1
   3   2  -4 377.741 13.0343   3
   3   2  -4 389.211 13.9408   5
   3   2  -4 384.076 13.8734  10
   3   2  -4 392.560 14.5762  11
   3  -2   4 389.312 15.6267   7
  -3   2   4 374.452 14.5563  11
  -3  -2   4 386.968 30.9272   1
   3   2   4 382.427 15.9492   7
   3   2   4 370.644 14.4955  11
   3   2   4 377.918 13.9559   6
  -3   2  -4 362.057 13.6860  10
   3  -2  -4 392.500 14.0587  10
   3  -2  -4 377.915 14.2359   9
   3   2   4 386.569 15.6134  13
   3  -2  -4 376.616 13.9268  13
   3  -2  -4 379.320 13.2902   3
  -3   2  -4 373.181 13.6996   5
  -3  -2   4 388.753 14.4162   6
   3   2   4 383.240 16.1705   2
   3  -2  -4 373.535 13.9576   2
  -3   2  -4 428.434 15.2245   9
  -3   2  -4 399.792 43.1100   1
   3   2   4 394.902 14.9743  12
   3   2   4 335.882 40.1457   1
   3  -2  -4 390.762 14.1215   8
   3  -2  -4 381.206 13.9641  14
   3   2   4 420.994 14.8503   3
  -3   2  -4 371.790 13.9831  14
  -3  -2   4 380.220 15.5281   7
   4  -2   4 671.539 24.9257  13
   4   2  -4 681.477 23.4048   2
   4  -2   4 694.011 25.0815  12
   4   2  -4 688.733 23.1223   2
  -4   2   4 702.082 24.3599   6
   4   2  -4 704.737 24.9774  11
   4   2  -4 693.193 23.9747   9
   4  -2   4 680.806 26.4500   2
   4  -2   4 688.873 26.5763   7
  -4  -2  -4 687.984 25.5467   8
  -4   2   4 702.232 24.7378   5
  -4  -2  -4 674.391 24.6963   9
  -4   2   4 704.759 24.9209  11
   4   2  -4 705.359 24.3970   5
   4  -2   4 755.595 28.0348   3
   4   2  -4 699.531 23.7201  14
   4   2  -4 697.235 24.1922  10
   4  -2   4 648.136 25.3081   8
   4  -2  -4 724.858 24.3648  14
   4  -2  -4 687.788 24.7071   9
   4   2   4 685.817 24.1311   6
  -4   2  -4 702.841 23.9249   5
   4   2   4 683.695 24.9005   3
  -4  -2   4 668.704 26.1183   7
   4  -2  -4 708.815 23.3368   3
   4  -2  -4 699.389 24.6807   8
  -4   2  -4 715.344 24.9806   9
   4   2   4 660.719 24.5885  11
   4  -2  -4 700.566 24.4050  13
  -4  -2   4 707.290 24.9240   6
   4  -2  -4 723.108 24.4222  10
   4   2   4 667.670 26.7763   7
  -4   2  -4 651.523 23.7245  10
  -4   2  -4 708.295 24.4606  14
   4   2   4 686.614 26.1004  13
   4  -2  -4 677.889 24.0764   2
   4   2   4 727.874 25.4726  12
   4   2   4 697.575 26.7948   2
  -5  -2  -4 36.1095 3.55581  14
   5  -2   4 32.8414 4.11759  12
   5   2  -4 35.4251 2.56419  16
   5   2  -4 33.3856 1.98868  15
   5  -2   4 32.2457 2.49655  17
   5  -2   4 34.9408 3.69394   3
  -5   2   4 28.6076 4.67731  11
   5   2  -4 34.6706 3.94795  11
   5   2  -4 34.1806 3.87377  14
   5  -2   4 31.1392 4.09822  13
   5   2  -4 33.2156 3.20669  10
   5  -2  -4 28.4663 3.64788  13
   5   2   4 27.9799 3.94424  11
   5   2   4 30.6935 4.16437  12
   5   2   4 32.7651 2.50103  17
  -5   2  -4 29.5851 3.08278  14
   5  -2  -4 31.7388 2.91667  14
   5  -2  -4 17.6992 5.84753   8
   5  -2  -4 28.6323 1.85464  15
   5  -2  -4 26.4939 2.99509  10
   5  -2  -4 28.8099 2.04010   3
   5   2   4 37.9089 3.91542   3
   5   2   4 43.7765 5.36886  13
   6  -2   4 415.817 17.0740  12
   6   2  -4 415.082 16.4406  11
   6  -2   4 404.251 17.2467  13
   6  -2   4 407.915 16.1821   3
   6   2  -4 374.775 14.3657  15
   6  -2   4 411.086 14.9315  17
   6   2  -4 420.225 15.5801  10
  -6  -2  -4 419.604 15.9672  14
   6   2  -4 393.521 16.6773  16
  -6   2  -4 436.294 16.7377  14
   6   2   4 397.440 15.5696  17
   6   2   4 408.662 17.7890  12
   6  -2  -4 424.708 14.8345  15
   6  -2  -4 422.840 14.9179   3
   6   2   4 433.644 17.0935   3
   6   2   4 439.406 19.1130  13
   6  -2  -4 438.303 16.5873  14
   7  -2   4 17.9847 1.69612   4
   7   2  -4 19.8064 1.47728  15
   7   2  -4 13.8965 4.57798  10
   7  -2   4 23.8440 7.25607  13
   7  -2   4 14.9079 6.44906  12
   7  -2   4 20.3458 4.09904   3
   7   2  -4 16.8621 1.88841  16
   7  -2   4 21.4006 2.10457  17
   7   2   4 17.9831 2.06259  17
   7  -2  -4 22.9497 4.44343  14
   7   2   4 24.2162 4.05494   3
   7   2   4 19.1566 6.79835  13
   7   2   4 23.5088 7.19300  12
  -7   2  -4 14.7647 3.99208  14
   7  -2  -4 21.0073 1.54390  15
   7  -2  -4 19.0282 2.38500   3
   8  -2   4 25.0107 1.69493   4
   8  -2   4 24.2004 5.83718  13
   8  -2   4 23.3845 3.90465   3
   8  -2   4 27.2396 2.16133  17
   8  -2  -4 25.4666 1.58521  15
   8  -2  -4 28.1288 3.84239  14
  -8   2  -4 38.4961 5.90381  14
   8   2   4 24.2298 6.86249  13
   8   2   4 17.8621 4.32217   3
   8   2   4 30.7362 5.34608  12
   8  -2  -4 26.0418 2.68224   3
   8   2   4 26.2677 2.10992  17
   9  -2   4 71.6461 2.98532   4
   9  -2  -4 67.2525 2.67422  15
   9   2   4 71.6238 3.07612   4
   9   2   4 70.1981 3.24450  17
   0  -3  -4 2.34633 1.20991   2
   0   3   4 1.80371 2.08854  12
   0  -3  -4 21.1990 28.4041   1
   0  -3   4 1.01020 1.11065   6
   0  -3  -4 0.37687 0.89787   9
   0   3  -4 0.37965 0.88332   9
   0   3  -4 4.59665 14.4088   1
   0   3  -4 2.95550 1.00230   5
   0   3  -4 0.47382 1.17174   8
   0   3  -4 -0.0166 1.26433  14
   0  -3  -4 0.72241 0.86080  14
   0  -3  -4 -18.502 15.9044   1
   0   3   4 1.68309 1.25815  10
   0  -3   4 -0.6903 2.38222   2
   0   3   4 5.21584 1.52585   7
   0  -3   4 3.98892 0.95493   8
   0   3   4 0.26831 1.26540  11
   0   3   4 -5.5446 28.1417   1
   0  -3   4 23.9041 18.7030   1
   0   3  -4 3.35352 1.04347  10
   0  -3  -4 -0.1633 1.32833   8
   0   3   4 2.83998 2.14271   2
   0   3  -4 1.08373 1.32995  11
   0  -3  -4 -0.0792 1.37674  13
   0   3   4 0.42872 0.88527   5
   0   3   4 2.69970 1.25747   6
   0   3  -4 -1.3533 15.9552   1
   0  -3   4 24.9548 23.3409   1
   0  -3   4 1.82304 1.41127  12
   0   3   4 1.01943 3.72933   3
   0  -3   4 0.98422 1.49046   7
   0   3   4 -7.7468 15.7757   1
   0   3  -4 1.09132 0.91831   3
   1  -3   4 97.3583 28.6160   1
   1  -3   4 101.183 6.44906   2
  -1  -3  -4 98.9514 4.64617   9
  -1   3   4 63.4198 33.1810   1
  -1   3   4 102.500 4.64474   5
  -1  -3  -4 112.438 33.2407   1
   1   3  -4 93.0452 4.56704  10
   1  -3   4 90.1749 5.09258  12
   1   3  -4 99.8995 5.01437  11
  -1   3   4 102.848 20.5573   1
  -1   3   4 102.706 5.38752  11
   1  -3   4 96.8009 4.37954   8
  -1  -3  -4 97.3425 5.33951   8
   1   3  -4 95.3131 4.61747   5
  -1   3   4 106.213 4.93113   6
  -1   3   4 88.1698 6.42582   2
   1   3  -4 98.8680 4.79724   2
   1   3  -4 87.0150 17.1296   1
   1   3  -4 99.4832 6.09606   2
  -1  -3  -4 93.2576 4.45581  14
  -1  -3  -4 98.6717 5.14624  13
   1   3  -4 98.3576 3.95779   9
   1  -3   4 95.0276 5.86124   7
   1   3  -4 95.8312 4.40932   3
  -1  -3  -4 94.6203 5.04265   2
   1  -3  -4 93.5298 4.90958   2
  -1  -3   4 87.9605 5.10538  12
   1   3   4 97.0134 3.91357   5
   1  -3  -4 98.1817 4.49946  10
   1   3   4 95.5515 4.89061   6
   1   3   4 92.0276 32.3858   1
  -1  -3   4 135.593 26.1525   1
   1   3   4 95.1271 5.45678   7
   1   3   4 96.9839 5.14362  12
  -1   3  -4 107.858 21.0542   1
   1   3   4 72.5699 20.2778   1
  -1   3  -4 97.0297 4.39791  14
  -1  -3   4 98.1707 6.16845   7
  -1   3  -4 98.1751 4.62586   5
  -1   3  -4 97.2589 4.86343  11
   1  -3  -4 101.691 4.93404  13
   1  -3  -4 98.7809 4.54063  14
   1   3   4 93.8299 5.24976  11
  -1   3  -4 99.5296 4.48571   9
   1   3   4 102.036 5.72177   3
  -1   3  -4 57.6425 22.8393   1
  -1   3  -4 100.479 5.20862   2
   1  -3  -4 47.5513 31.9736   1
   1  -3  -4 99.7000 4.99099   8
   1  -3  -4 98.7537 4.71522   9
   1  -3  -4 99.8847 4.24168   3
   1  -3  -4 74.3453 19.2238   1
  -1   3  -4 92.8709 4.56664  10
   1   3   4 91.6203 6.42638   2
  -1   3  -4 104.028 4.85795   3
   2   3  -4 578.864 21.6733   2
   2  -3   4 616.342 20.2152   6
   2  -3   4 601.945 22.6273   7
   2  -3   4 617.777 21.6578  12
  -2  -3  -4 589.550 21.0114   9
   2   3  -4 623.924 21.0181  10
   2  -3   4 611.268 56.5929   1
  -2   3   4 388.168 71.0393   1
  -2   3   4 584.099 21.6402  11
   2  -3   4 586.822 25.6902   2
   2   3  -4 580.387 20.8074   2
   2   3  -4 619.369 38.1304   1
  -2   3   4 590.882 21.0808   6
   2  -3   4 577.063 21.4292   3
  -2  -3  -4 585.463 20.7605  14
   2   3  -4 629.722 21.6697  11
   2   3  -4 607.180 20.9933   5
  -2  -3  -4 542.975 46.7101   1
   2  -3   4 593.029 20.8990  13
  -2  -3  -4 603.592 21.5669  13
   2   3  -4 622.377 20.5531   3
   2  -3   4 598.828 21.0177   8
   2  -3   4 652.112 64.3618   1
   2   3  -4 599.940 19.9472   9
  -2  -3   4 521.879 23.3802   7
  -2  -3   4 583.031 21.5687  12
   2   3   4 608.222 21.7512   3
  -2   3  -4 618.778 51.2675   1
   2   3   4 508.270 44.7504   1
   2   3   4 604.624 21.1033   6
  -2   3  -4 594.573 20.8710  10
   2   3   4 631.251 21.8362  11
  -2   3  -4 580.192 20.8708   5
   2  -3  -4 652.703 67.4777   1
  -2   3  -4 614.588 21.8218   2
   2  -3  -4 592.611 21.0298   9
   2  -3  -4 633.359 20.3732   3
   2  -3  -4 607.408 20.7786  14
  -2  -3   4 538.363 48.6172   1
  -2   3  -4 561.259 51.1681   1
   2   3   4 596.760 23.1665   2
   2   3   4 578.157 22.3248   7
   2  -3  -4 606.630 21.2002   8
   2   3   4 598.117 21.5303  12
  -2   3  -4 583.850 20.6209  14
   2  -3  -4 608.895 20.8493  10
  -2  -3   4 617.646 21.3351   6
   2  -3  -4 604.237 21.2438   2
  -2   3  -4 614.384 20.9249   9
   2  -3  -4 592.864 20.9767  13
   3  -3   4 64.6609 4.87047   3
  -3   3   4 65.7141 4.69130  11
  -3   3   4 71.3260 4.43358   6
   3  -3   4 67.8847 4.52008  13
  -3  -3  -4 70.0291 5.12977   8
   3   3  -4 69.5570 4.00917   5
   3  -3   4 62.5887 5.47889   7
  -3  -3  -4 70.7538 4.49655   9
  -3  -3  -4 73.8004 4.02303  14
   3   3  -4 72.1385 4.28655  10
   3   3  -4 72.4697 3.66140   2
   3   3  -4 72.1804 3.54696   3
   3   3  -4 67.2805 6.44183  11
   3  -3   4 61.6201 6.15100   2
  -3   3   4 70.9153 4.35934   5
   3  -3  -4 64.5052 4.54829   8
  -3   3  -4 71.7770 4.47809   9
   3  -3  -4 63.3031 4.21959  13
  -3   3  -4 66.4794 3.94278  10
   3   3   4 69.0982 6.34428   2
  -3  -3   4 71.6732 5.87535   7
   3   3   4 72.5279 6.29536   7
  -3  -3   4 66.9255 4.66008   6
   3   3   4 70.9213 4.95581   3
   3  -3  -4 67.9271 4.23327   9
   3   3   4 71.1069 4.39920   6
   3   3   4 73.3698 5.15664  12
  -3   3  -4 64.7265 3.82224  14
   3  -3  -4 65.5505 4.21181   2
   3   3   4 69.7404 4.50657  11
  -3   3  -4 72.7394 4.25594   5
   4  -3   4 618.855 22.2236   3
  -4   3   4 614.877 22.4277  11
  -4  -3  -4 611.271 21.6722  14
   4   3  -4 618.696 20.7561   2
   4   3  -4 618.035 21.6674  10
   4   3  -4 554.277 20.6397   3
  -4  -3  -4 596.999 22.1858   9
   4  -3   4 610.102 24.4058   7
   4  -3   4 640.906 22.7457  12
  -4  -3  -4 626.039 23.7034   8
  -4   3   4 627.914 22.0730   6
   4   3  -4 646.699 22.8062  11
   4  -3   4 579.990 24.4274   2
   4  -3   4 562.580 22.9073   8
   4  -3   4 609.121 22.4743  13
  -4   3   4 611.959 22.4349   5
   4   3   4 575.884 22.4333  11
   4   3   4 588.449 24.6684   7
   4  -3  -4 600.725 22.1267   2
  -4  -3   4 615.622 22.7755   6
   4   3   4 604.703 24.5747   2
   4   3   4 628.231 23.0956  12
  -4   3  -4 598.626 21.9561   5
  -4  -3   4 603.562 24.8857   7
   4   3   4 602.212 22.0427   6
   4  -3  -4 643.452 22.2855  13
   4  -3  -4 601.464 22.4807   9
   4  -3  -4 627.033 21.9556  14
   4   3   4 640.032 24.3706  13
  -4   3  -4 629.172 21.9742  14
   4  -3  -4 634.003 22.0546  10
   4  -3  -4 625.742 21.0510   3
   4  -3  -4 601.524 22.6573   8
   4   3   4 622.957 22.8187   3
   5   3  -4 191.363 7.10298  15
  -5   3   4 194.635 8.90780  10
   5  -3   4 196.766 7.84097  17
  -5  -3  -4 189.168 8.68927  14
   5  -3   4 182.255 7.17624   4
   5  -3   4 201.798 9.80272  12
   5   3  -4 186.620 7.67142  16
   5  -3   4 189.168 9.12712   3
   5   3  -4 179.242 8.25896  10
   5   3  -4 201.019 9.44138  11
   5  -3   4 179.708 9.54636  13
   5   3  -4 171.231 7.21702   3
   5   3   4 193.997 10.0333  12
   5  -3  -4 195.283 7.56071   3
   5   3   4 189.892 7.63798  16
   5  -3  -4 195.164 7.27809  15
  -5   3  -4 164.896 8.34515  10
   5   3   4 180.486 7.99753  17
   5   3   4 190.485 9.42446   3
   5  -3  -4 195.370 8.57032  14
   5   3   4 187.095 11.0216  13
   5  -3  -4 187.100 9.24279  13
  -5   3  -4 198.453 8.87787  14
   5   3   4 189.516 9.27782  11
  -6  -3  -4 268.282 11.7331  14
   6   3  -4 293.142 10.0631   3
   6  -3   4 271.825 13.2148  13
   6  -3   4 305.167 11.4355   4
   6   3  -4 254.775 12.2865  11
   6  -3   4 249.603 12.0396   3
   6  -3   4 269.402 12.9077  12
   6   3  -4 263.627 11.4292  10
  -6   3   4 281.515 12.1024  10
   6  -3  -4 270.530 10.3745  15
   6  -3  -4 282.349 12.9643  13
  -6   3  -4 274.525 12.0249  14
   6   3   4 288.101 12.2803  17
   6   3   4 276.842 12.5857   3
   6   3   4 280.268 13.3272  12
   6   3   4 274.197 14.2170  13
   6  -3  -4 286.976 11.9566  14
   6  -3  -4 269.362 10.4876   3
   7  -3   4 22.8451 3.99012   3
   7   3  -4 20.5968 1.76461  15
   7  -3   4 28.3270 5.75831  12
   7  -3   4 21.5373 2.77130  17
   7  -3   4 19.2668 4.61774  13
   7   3  -4 23.3178 2.91808   3
  -7   3   4 29.2438 4.08150  10
   7   3  -4 20.7635 4.44562  11
   7  -3   4 19.6235 1.59874   4
   7   3   4 17.8308 2.15894   4
   7  -3  -4 21.9964 2.46064   3
   7  -3  -4 24.9261 3.40000  14
   7  -3  -4 13.8273 6.63987  13
   7   3   4 20.4563 3.54039   3
   7   3   4 22.0999 2.09410  17
  -7   3  -4 16.8632 3.06076  14
   7  -3  -4 21.6866 1.59453  15
   7   3   4 16.2816 4.11568  12
   8  -3   4 58.3592 2.74538   4
   8  -3   4 58.5689 3.09406  17
   8   3   4 62.1948 3.16356   4
   8   3   4 63.0864 3.34641  17
   8  -3  -4 58.9107 2.76585  15
   0  -4  -4 37.8859 2.81471  14
   0   4   4 42.8559 3.30809   6
   0  -4  -4 36.1244 3.95168   7
   0  -4   4 39.6883 4.02575   6
   0  -4   4 36.2150 3.07464   8
   0  -4   4 37.8582 4.45194   7
   0  -4   4 40.0922 3.57979  12
   0  -4  -4 41.7012 3.99235   8
   0  -4  -4 36.8062 3.46152  13
   0  -4  -4 42.2646 57.4472   1
   0   4  -4 35.5310 3.18874  11
   0   4   4 28.3405 4.44867   2
   0   4   4 87.6481 76.2063   1
   0   4   4 37.9874 2.77338   5
   0   4   4 38.4988 2.90215  10
   0  -4  -4 42.8926 4.07399   2
   0   4  -4 38.3832 3.01653   5
   0  -4  -4 39.1455 2.96241   9
   0   4   4 68.5368 28.7657   1
   0   4  -4 38.7103 2.92025   3
   0   4  -4 37.6326 2.86153  10
   0   4   4 37.9855 3.45546  11
   1  -4   4 218.398 10.5283   7
   1   4  -4 206.638 8.54706  10
  -1   4   4 210.811 9.03022   5
  -1   4   4 203.076 8.78025   6
   1  -4   4 215.804 8.58241   8
   1   4  -4 212.977 8.68820   5
  -1  -4  -4 203.830 9.08222  13
  -1  -4  -4 205.920 9.52971   8
   1  -4   4 218.384 9.29740  12
  -1  -4  -4 207.453 9.73599   7
   1  -4   4 197.397 8.43028  13
  -1  -4  -4 206.101 8.49055   9
  -1   4   4 210.849 9.39601  11
  -1   4   4 197.182 8.34350  10
   1   4  -4 210.619 8.36953   3
   1  -4   4 205.526 8.35365   6
   1   4  -4 202.473 8.88776   2
  -1  -4  -4 199.960 8.16772  14
   1   4  -4 209.538 9.02770  11
   1  -4  -4 203.628 8.08990   3
  -1  -4   4 219.561 10.8125   7
   1   4   4 220.522 9.59620  11
  -1   4  -4 207.620 8.69949  11
  -1   4  -4 212.946 8.77663   5
  -1   4  -4 222.320 8.54083   3
  -1  -4   4 215.513 9.42433  12
   1   4   4 205.036 7.74992   5
   1   4   4 208.773 8.94604   6
  -1   4  -4 208.967 9.50594   2
   1   4   4 206.370 9.08252  12
  -1  -4   4 210.381 8.89785   6
  -1   4  -4 214.644 8.66806  10
   1  -4  -4 202.638 8.24672  14
   1  -4  -4 208.025 9.33391   8
   1  -4  -4 201.934 9.26263   2
  -1   4  -4 218.007 8.09560   9
   1  -4  -4 202.437 8.88427  13
   1   4   4 195.796 11.1068   2
   1   4   4 183.932 9.42433   3
   1  -4  -4 202.564 8.50633   9
  -2   4   4 29.5152 3.36802   5
  -2  -4  -4 35.8313 4.19831   8
   2   4  -4 34.5967 3.39839  11
   2  -4   4 33.6344 4.07845   8
  -2  -4  -4 35.6922 3.13390  14
   2   4  -4 33.4094 2.79061  10
  -2   4   4 35.0039 3.72059   6
   2   4  -4 34.7360 3.05195   2
   2  -4   4 34.2099 3.51052  12
   2  -4   4 37.5381 4.63241   7
   2   4  -4 30.6608 2.91810   5
  -2   4   4 32.7276 3.44939  11
  -2   4   4 32.2596 5.06653  10
   2   4  -4 34.8757 2.69544   3
   2  -4   4 35.9733 3.74013  13
  -2  -4  -4 34.6680 3.42174  13
  -2  -4  -4 35.3898 3.78345   9
   2  -4  -4 32.2805 3.72234   2
   2   4   4 36.6018 3.99177   3
  -2   4  -4 32.4493 3.45897   9
  -2   4  -4 30.4944 3.00509  10
  -2   4  -4 35.1708 3.03834  14
   2  -4  -4 30.2647 3.05853  13
   2   4   4 34.9041 3.96973  12
   2   4   4 29.4812 3.20550   6
  -2  -4   4 32.1452 3.61048   6
   2   4   4 27.3928 4.33549   2
   2  -4  -4 29.6696 3.79561   8
  -2   4  -4 32.2530 4.17169   2
   2   4   4 33.1486 3.33470  11
  -2  -4   4 29.6707 4.49557   7
  -2  -4   4 42.1368 3.81626  12
   2  -4  -4 29.4648 2.87284  14
   2  -4  -4 30.8889 2.47688   3
   2  -4  -4 30.0138 3.17331   9
   2   4   4 34.4309 4.56676   7
  -2   4  -4 32.3253 3.06527   5
  -3   4   4 291.927 11.8157   5
   3   4  -4 274.659 11.4243   5
   3  -4   4 283.336 12.0113  12
  -3   4   4 280.567 11.7072   6
   3   4  -4 268.197 10.8904   2
   3  -4   4 272.658 13.9373   7
  -3  -4  -4 274.917 12.0307  13
  -3   4   4 293.474 11.4330  10
  -3  -4  -4 256.546 11.4335   9
   3   4  -4 290.286 11.2115  10
  -3  -4  -4 279.725 12.9107   8
  -3  -4  -4 257.806 10.7482  14
   3   4  -4 298.727 10.7664   3
   3  -4   4 273.475 18.3789   2
   3  -4   4 272.521 12.2175   8
   3   4  -4 280.070 11.8592  11
   3   4   4 271.290 11.3899   6
   3  -4  -4 272.998 11.9712   8
  -3   4  -4 276.918 10.9381  10
   3   4   4 271.921 11.7564  11
   3   4   4 267.182 13.9117   2
   3  -4  -4 277.228 10.7382  14
  -3  -4   4 263.642 11.5787   6
   3   4   4 260.178 11.8089   3
  -3  -4   4 270.893 11.8637  12
   3   4   4 262.516 14.5157   7
   3   4   4 269.221 11.9554  12
   3  -4  -4 277.069 10.2293   3
  -3  -4   4 260.947 13.6877   7
  -3   4  -4 272.404 11.3737   9
   3  -4  -4 267.372 11.1868  13
   3  -4  -4 263.314 11.5880   2
  -3   4  -4 276.661 11.7690   5
   3  -4  -4 251.701 13.2338   9
   4   4  -4 35.5508 2.09022  15
  -4  -4  -4 40.1581 4.29690  13
   4   4  -4 37.1212 3.25925  10
   4   4  -4 33.4169 3.69599  11
   4   4  -4 36.8497 2.93938   3
   4  -4   4 38.9027 4.48734  13
  -4   4   4 41.9390 3.59577  10
   4   4  -4 35.4755 2.47562  16
   4  -4   4 37.6119 2.14333   4
   4  -4   4 39.7290 4.68002  12
  -4  -4  -4 36.3216 4.12218  14
   4  -4   4 33.5747 4.32963   3
   4  -4  -4 38.8791 3.27570  14
   4   4   4 36.3737 4.43900  12
   4  -4  -4 36.1719 2.08991  15
   4  -4  -4 37.3744 2.77453   3
  -4   4  -4 35.2621 3.73998  14
  -4   4  -4 33.4651 3.75960  10
   4   4   4 29.2334 4.04070  11
   4   4   4 30.7255 2.99209   4
   4   4   4 39.3549 4.55762   3
   4  -4  -4 31.3255 4.03004  13
   4   4   4 25.8385 3.42384  16
  -4   4  -4 33.0050 2.03440  15
   5   4  -4 376.414 15.0194  10
   5  -4   4 392.419 13.7080   4
   5   4  -4 418.365 16.5058  11
  -5  -4  -4 406.108 16.8661  13
  -5   4   4 415.137 15.8386  10
   5   4  -4 384.668 14.2474   3
   5  -4   4 372.662 16.1571   3
   5  -4   4 403.341 16.5267  13
   5  -4   4 392.791 14.3326  17
   5   4  -4 368.776 14.3817  17
   5  -4   4 400.364 16.3625  12
   5   4  -4 381.101 14.3183  16
   5   4  -4 388.009 13.6288  15
  -5   4  -4 415.784 15.8745  10
   5   4   4 394.975 16.4591   3
  -5   4  -4 392.666 15.4249  14
   5  -4  -4 401.301 14.4298   3
   5   4   4 404.134 17.0232  12
   5  -4  -4 402.957 16.0253  13
   5  -4  -4 391.812 15.3460  14
   5   4   4 387.714 14.7032  17
   5   4   4 367.469 15.9788  11
   5   4   4 348.437 14.8561  16
   5  -4  -4 410.744 13.9324  15
   6  -4   4 203.536 11.9286  12
   6   4  -4 183.628 6.82419  15
   6   4  -4 172.657 7.46021   3
   6  -4   4 173.650 11.0173   3
   6   4  -4 190.869 7.70197  17
   6   4  -4 176.334 7.47114  16
   6  -4   4 176.061 10.6440  13
  -6   4   4 186.309 9.11179  10
   6  -4   4 190.195 7.05510   4
   6   4  -4 175.440 11.1152  10
   6   4  -4 190.608 9.76309  11
   6  -4   4 188.216 7.61699  17
  -6  -4  -4 175.800 10.1353  13
  -6   4  -4 195.531 9.17201  14
  -6  -4   4 146.080 12.4984  12
   6   4   4 176.169 7.16121  16
   6  -4  -4 181.854 7.70551   3
   6  -4  -4 185.008 7.02498  15
   6   4   4 165.842 10.3103  12
   6  -4  -4 189.486 8.96901  14
   6   4   4 168.571 9.59990   3
   6  -4  -4 173.027 10.2668  13
   6   4   4 180.485 7.79974  17
   6   4   4 188.128 7.51213   4
   6  -4  -4 184.936 6.99058   4
   7   4  -4 67.4873 3.62101  17
   7  -4   4 72.9888 3.70340  17
  -7  -4  -4 60.9546 6.76828  13
   7   4  -4 63.6388 4.03041   3
   7   4  -4 68.1677 8.27773  11
   7  -4   4 73.8608 3.26410   4
   7  -4   4 74.9444 8.42159   3
  -7   4   4 81.0938 6.49334  10
   7   4  -4 72.8313 3.56340  16
   7   4   4 75.4162 4.02487  17
   7  -4  -4 72.1510 5.65847  14
   7  -4  -4 73.4175 4.36155   3
   7  -4  -4 65.1380 10.1196  13
  -7   4  -4 62.8949 6.81558  14
   7   4   4 71.1193 7.08049  12
   7  -4  -4 75.3074 3.37403   4
   7  -4  -4 73.1220 3.33268  15
   7   4   4 71.8589 3.77117   4
   7   4   4 75.3675 6.39476   3
   8   4   4 7.11611 1.15258   4
   8  -4  -4 5.82304 0.86983   4
   8  -4  -4 6.17995 0.75035  15
   0  -5   4 170.575 8.64111  12
   0  -5  -4 159.602 7.15146  14
   0   5   4 171.542 7.48718  10
   0   5  -4 174.568 7.74187  10
   0  -5   4 166.450 8.19026   6
   0   5  -4 153.551 7.84559  11
   0   5   4 173.913 8.69737  11
   0   5  -4 164.275 8.74315   2
   0  -5   4 173.950 10.6943   7
   0   5   4 171.130 7.59412   5
   0  -5  -4 193.268 10.2297   8
   0   5  -4 174.972 7.62649   3
   0   5   4 164.106 8.29487   6
   0   5  -4 168.250 7.98577   5
   0  -5  -4 167.800 7.81487   9
   0  -5  -4 166.986 8.09339  13
   1   5  -4 84.7874 5.17725  11
   1   5  -4 76.7082 5.81841   2
   1   5  -4 72.6765 4.49186   3
  -1   5   4 82.3841 5.48179  11
  -1  -5  -4 79.0389 6.63079   8
  -1   5   4 77.4759 4.67009  10
  -1   5   4 80.7353 5.17639   5
   1  -5   4 80.0844 5.65101  12
  -1  -5  -4 82.7750 5.49810  13
   1  -5   4 75.3369 5.75418   6
  -1  -5  -4 73.0493 4.37908  14
   1   5  -4 80.0476 4.60538  10
   1  -5   4 74.7794 7.53529   7
   1   5  -4 71.5562 4.95157   5
  -1  -5  -4 75.9902 5.14889   9
  -1   5   4 87.3446 6.94137   6
   1   5   4 76.7583 5.30026   6
   1  -5  -4 76.3301 6.34488   8
   1  -5  -4 79.5376 5.38017   9
  -1  -5   4 87.4893 5.72581  12
  -1  -5   4 79.9025 7.54196   7
  -1   5  -4 78.2604 4.65490  10
   1   5   4 67.8581 9.13778   2
   1   5   4 70.6997 6.56572   3
  -1   5  -4 77.3112 5.01110   3
   1  -5  -4 75.0895 4.40889  14
   1  -5  -4 87.6679 5.22403  13
  -1   5  -4 76.6050 5.15333  11
  -1   5  -4 75.0323 6.75022   2
   1   5   4 83.0128 5.43148  11
   1   5   4 83.5798 6.18786  12
  -1   5  -4 75.5453 5.06463   5
  -1  -5   4 88.1809 8.13350   6
   2  -5   4 151.467 7.48946  13
   2   5  -4 147.312 6.91966  10
  -2   5   4 140.955 7.51418   5
  -2  -5  -4 135.617 11.3280   7
   2   5  -4 143.181 7.46264  11
   2   5  -4 154.493 6.87669   3
  -2  -5  -4 147.868 7.85454  13
  -2   5   4 143.628 6.98578  10
  -2   5   4 139.327 7.88164  11
   2   5  -4 148.109 6.53632  17
   2   5  -4 141.574 5.72086  15
  -2   5   4 148.534 7.95249   6
   2  -5   4 152.327 7.88329  12
   2   5  -4 142.939 6.20708  16
  -2  -5   4 152.094 8.05463  12
   2  -5  -4 143.380 6.60482  14
   2  -5  -4 160.637 11.8934   8
   2  -5  -4 150.720 7.53071  13
   2   5   4 140.717 8.27096   3
   2   5   4 139.658 6.12383   4
  -2   5  -4 140.243 5.52391   4
   2   5   4 140.776 6.18381  16
   2   5   4 147.311 7.76309  11
   2  -5  -4 146.400 5.50502   4
  -2   5  -4 136.927 5.65206  15
   2   5   4 134.434 7.94934  12
   2  -5  -4 144.748 8.86600   2
   2  -5  -4 124.347 7.36817   9
  -2   5  -4 133.133 6.08425  17
  -2   5  -4 144.102 7.02473  10
   2  -5  -4 139.980 6.59363   3
   3   5  -4 166.317 6.54649  15
   3  -5   4 165.979 8.65121  12
   3   5  -4 172.073 8.72910  11
   3   5  -4 166.884 7.62263   3
  -3   5   4 174.221 8.17344  10
   3   5  -4 177.363 7.47524  17
   3  -5   4 171.078 6.31717   4
   3   5  -4 165.435 7.09799  16
  -3  -5  -4 175.662 9.01109  13
   3  -5   4 158.753 8.47463  13
   3   5  -4 161.064 7.86006  10
  -3   5   4 186.635 9.30905  11
   3  -5   4 177.048 7.19325  17
   3   5   4 163.244 9.22076  12
   3   5   4 167.605 8.75039  11
   3  -5  -4 175.056 7.80662  14
   3   5   4 166.163 7.11473  16
   3   5   4 161.707 9.20829   3
  -3   5  -4 180.558 8.23148  10
   3  -5  -4 167.326 6.58127  15
  -3   5  -4 171.748 6.63138  15
   3  -5  -4 170.896 6.48987   4
   3  -5  -4 165.590 7.42222   3
   3  -5  -4 167.015 8.42305  13
   3   5   4 168.147 7.48271   4
  -3  -5   4 167.276 9.34313  12
   4  -5   4 426.726 15.3301   4
   4  -5   4 440.796 17.8713  13
   4   5  -4 441.284 16.1804  16
   4   5  -4 450.270 16.5739   3
   4   5  -4 450.853 15.5128  15
   4  -5   4 440.007 17.9983  12
   4   5  -4 461.225 18.2463  11
   4  -5   4 454.187 16.3515  17
  -4  -5  -4 468.026 18.5793  13
  -4   5   4 481.307 17.7594  10
   4   5  -4 427.548 16.7973  10
   4   5  -4 438.471 16.3880  17
  -4  -5   4 423.146 18.1663  12
   4   5   4 453.663 17.7375  11
   4  -5  -4 418.793 15.9216   3
   4   5   4 441.406 15.6785  16
   4  -5  -4 411.316 16.4155  14
   4  -5  -4 438.614 17.1783  13
   4  -5  -4 436.688 15.1797  15
   4  -5  -4 458.763 15.0548   4
   4   5   4 427.911 15.9531  17
  -4   5  -4 431.463 16.7100  10
   4   5   4 420.598 17.7733   3
   4   5   4 427.259 18.1597  12
  -4   5  -4 428.251 15.0891  15
   4   5   4 425.066 15.8957   4
   5   5  -4 81.3929 3.55355  15
   5   5  -4 88.1707 4.87461   3
   5  -5   4 82.4644 3.61681   4
   5   5  -4 74.8224 5.71217  10
   5   5  -4 73.1876 6.02844  11
   5   5  -4 76.9029 4.30516  17
  -5   5   4 87.9529 5.99305  10
   5   5  -4 83.2275 4.21982  16
   5  -5   4 70.8433 7.24504  13
   5  -5   4 81.1285 4.22272  17
   5  -5   4 76.8047 7.66544  12
  -5  -5  -4 82.7057 6.86804  13
   5  -5  -4 86.8821 5.65736  14
  -5   5  -4 81.5603 6.14588  10
   5  -5  -4 82.2648 4.95177   3
   5   5   4 81.3622 4.48638  17
   5  -5  -4 89.1334 3.90324  15
   5   5   4 76.5063 7.05196  12
   5  -5  -4 83.3638 6.76794  13
   5   5   4 76.1286 4.04854  16
   5   5   4 83.4844 6.55827  11
  -5  -5   4 86.2279 7.46546  12
  -5   5  -4 74.3487 6.40432  14
   5   5   4 83.9705 4.35943   4
   5   5   4 81.3745 6.90019   3
   5  -5  -4 82.7774 3.70240   4
  -5   5  -4 81.8375 3.71965  15
   6   5  -4 1.92307 1.16818  16
   6   5  -4 0.51778 1.66003   3
   6  -5   4 1.73853 0.55810   4
  -6   5   4 1.27845 2.66458  10
   6  -5   4 4.00860 4.56987  13
  -6  -5  -4 1.46274 3.46804  13
   6  -5   4 1.17325 1.11409  17
   6   5  -4 2.42521 3.11868  11
   6   5  -4 1.78294 0.67601  15
   6   5   4 1.67468 0.99968   4
   6   5   4 1.40383 3.78673  12
   6   5   4 1.53208 1.31503  17
  -6   5  -4 11.8753 3.85043  14
   6  -5  -4 1.98738 0.59921  15
   6   5   4 3.65403 4.27068  11
   6  -5  -4 4.39266 2.74851  14
   6   5   4 2.44936 0.88301  16
   6   5   4 0.96480 3.09707   3
  -6   5  -4 0.64688 0.58634  15
  -6  -5   4 4.91249 4.96175  12
   6  -5  -4 5.05024 2.02030   3
   6  -5  -4 -3.3649 4.09277  13
   7  -5   4 1.38198 0.47559   4
   7   5  -4 1.73294 0.65536  16
   7  -5  -4 1.29085 0.40441  15
   7  -5  -4 2.13792 0.57977   4
   7   5   4 2.80410 0.85326  17
   8  -5   4 160.311 5.62946   4
   8   5   4 150.796 6.04468  17
   8  -5  -4 159.545 5.62911  15
   8  -5  -4 155.549 5.54678   4
   8   5   4 154.489 5.92774   4
   0  -6  -4 664.769 24.2263  13
   0  -6   4 681.889 24.8873  12
   0   6  -4 639.467 22.0204  15
   0   6  -4 671.662 22.7573  17
   0   6   4 626.939 22.6134  16
   0   6   4 655.070 24.5758  11
   0   6   4 643.710 21.9363   4
   0   6  -4 638.292 22.3531   4
   0   6  -4 647.148 23.3206   3
   0   6   4 611.708 22.9719  10
   0   6  -4 624.642 23.8368  11
   0   6  -4 670.758 23.7040  10
   1   6  -4 26.7205 4.36578  10
  -1  -6  -4 23.6958 4.22880  13
   1   6  -4 25.2906 2.43839  17
  -1   6   4 33.3884 3.76959  10
   1  -6   4 28.3255 4.03993  12
   1   6  -4 26.6740 2.53863   4
  -1   6   4 26.6779 2.32931  16
   1   6  -4 27.9710 2.23865  16
  -1   6   4 30.6286 4.26251  11
   1   6  -4 31.7785 4.20034  11
   1   6  -4 27.6767 3.50811   3
   1   6  -4 25.7902 1.82585  15
  -1   6  -4 32.8220 2.39459  17
   1   6   4 26.8038 2.36584  16
   1  -6  -4 25.5618 1.52882   4
  -1   6  -4 28.1105 1.90144  15
  -1  -6   4 26.5507 6.90340  12
   1  -6  -4 27.6612 2.04956  15
   1   6   4 27.1412 2.19871   4
  -1   6  -4 29.6156 2.11187   4
   1  -6  -4 27.0273 3.69918  13
   1   6   4 31.5836 6.06418  11
   2  -6   4 62.7210 5.93612  12
   2   6  -4 61.7278 3.86045  17
   2   6  -4 59.4867 4.03175   4
   2  -6   4 45.9523 7.65635  13
  -2  -6  -4 61.5256 5.37443  13
   2   6  -4 59.4667 3.26259  15
   2   6  -4 66.1757 4.88592  10
  -2   6   4 71.5424 6.95445  10
   2   6  -4 61.8219 5.23679  11
   2   6  -4 59.2583 4.44040   3
   2   6  -4 60.3749 4.77465  16
  -2   6   4 63.7580 3.70561  16
   2   6   4 62.8710 3.62025   4
  -2   6  -4 66.2064 4.70660  10
   2  -6  -4 66.1368 2.90322   4
  -2  -6   4 61.8261 6.13927  12
   2  -6  -4 66.0402 5.46340  13
   2  -6  -4 72.9101 5.20995  14
   2   6   4 59.7525 3.55809  16
  -2   6  -4 58.9064 3.43773   4
   2   6   4 65.0168 5.41577  11
  -2   6  -4 62.1603 3.15857  15
   2   6   4 49.2880 5.99897  12
   2   6   4 64.5089 7.77914   3
   3  -6   4 33.3144 4.96433  13
  -3   6   4 38.3510 4.23402  10
   3   6  -4 31.7610 3.50571   3
   3  -6   4 31.6469 2.66103  17
   3  -6   4 33.4230 4.90096  12
   3   6  -4 34.1760 4.48041  11
  -3  -6  -4 33.7543 4.53069  13
   3   6  -4 36.3927 2.53634  15
   3   6   4 30.0534 2.90409  17
   3  -6  -4 37.9875 4.49699  13
   3   6   4 17.4204 4.57361  12
  -3   6  -4 35.7917 3.84140  10
   3   6   4 21.3966 4.41267   3
  -3  -6   4 31.0262 4.60283  12
   3   6   4 28.8102 3.62125   4
  -3   6  -4 28.0324 2.41689  15
   3  -6  -4 26.0023 3.43900  14
   3   6   4 34.5140 4.41504  11
   4  -6   4 148.401 6.36554  17
  -4   6   4 140.794 7.80438  10
   4   6  -4 154.957 8.63093  11
   4  -6   4 143.165 5.39187   4
   4   6  -4 150.927 6.45395  16
   4   6  -4 149.696 7.20053   3
   4  -6   4 137.966 9.62618  13
  -4  -6  -4 156.890 9.08082  13
   4   6  -4 136.362 7.67018  10
   4   6  -4 145.658 5.71536  15
   4   6  -4 150.411 6.71418  17
   4  -6   4 136.773 9.48908  12
  -4   6  -4 149.005 5.99359  15
   4  -6  -4 143.508 7.99537  14
   4   6   4 146.555 6.46576  16
   4   6   4 141.845 6.53564  17
  -4  -6   4 158.388 9.59348  12
   4   6   4 159.942 9.46228   3
   4  -6  -4 159.085 8.33389   3
   4   6   4 149.447 9.66429  12
   4   6   4 152.152 8.70828  11
   4  -6  -4 150.796 5.82480   4
   4   6   4 141.810 6.45177   4
   4  -6  -4 149.804 6.04816  15
  -4   6  -4 145.218 7.85270  10
   4  -6  -4 156.804 8.53566  13
   5  -6   4 42.0288 2.78731  17
   5   6  -4 38.7421 2.61896  16
   5  -6   4 42.3778 9.03435  12
   5  -6   4 45.8117 6.13876  13
   5   6  -4 36.9718 3.58877   3
   5   6  -4 41.0961 2.94839  17
  -5  -6  -4 34.2561 4.85466  13
  -5   6   4 45.8401 4.80279  10
   5  -6   4 43.7050 2.13745   4
   5   6  -4 41.2629 2.14777  15
   5  -6  -4 36.9370 4.23020   3
   5   6   4 26.9018 4.33680   3
   5  -6  -4 42.7658 5.30559  14
  -5   6  -4 30.4796 4.07536  10
  -5  -6   4 33.9171 5.22324  12
   5   6   4 24.8176 3.95295  11
   5  -6  -4 40.2994 2.23192  15
  -5   6  -4 32.5469 2.43681  15
   5  -6  -4 40.5013 2.67535   4
   5   6   4 30.9783 3.02575  16
   5  -6  -4 47.4014 5.26516  13
   5   6   4 24.2349 4.77076  12
   6   6  -4 169.947 6.61048  17
   6  -6   4 157.511 5.75748   4
   6   6  -4 161.055 6.50047  16
  -6  -6  -4 149.956 9.69040  13
  -6   6   4 149.135 8.73695  10
   6  -6  -4 156.572 5.79419   4
   6  -6  -4 160.703 6.04190  15
   6   6   4 151.060 6.50236  17
   6   6   4 147.240 6.30773   4
  -6   6  -4 155.679 6.20383  15
   6   6   4 151.406 6.10132  16
   7   6  -4 97.5653 3.99159  16
   7  -6   4 93.1463 3.40709   4
   7   6  -4 94.7653 3.95645  17
   7   6   4 98.8554 4.25150  17
   7  -6  -4 93.6147 3.65146   4
   7  -6  -4 94.6998 3.81061  15
   7   6   4 95.0308 4.07144   4
   0  -7  -4 148.319 8.61889  13
   0   7   4 142.633 6.50621  16
   0   7  -4 152.935 6.07141  15
   0   7   4 151.033 8.86812  11
   0   7  -4 136.739 8.58220   3
   0  -7   4 160.658 9.10434  12
   0   7  -4 153.333 6.65125  17
   0   7  -4 152.257 9.18576  11
   0   7  -4 144.196 6.25964  16
   0   7  -4 151.096 7.69975  10
   0   7   4 159.395 5.66609   4
   0   7  -4 152.854 6.27859   4
  -1   7   4 288.202 10.7369  15
  -1  -7  -4 319.973 13.8329  13
   1   7  -4 289.500 12.6184   3
   1   7  -4 307.035 12.6686  10
   1   7  -4 326.410 11.5326   4
  -1   7   4 295.011 11.4439  16
   1   7  -4 310.062 10.9954  15
  -1   7   4 299.542 13.8347  11
   1  -7   4 305.686 14.0414  12
   1   7  -4 306.357 11.7179  17
  -1   7   4 286.774 12.7719  10
   1   7  -4 302.293 11.3536  16
   1   7  -4 307.616 13.5140  11
   1   7   4 315.362 13.9536  11
   1   7   4 308.151 11.1631   4
  -1  -7   4 322.744 14.2734  12
  -1   7  -4 294.573 10.9356   4
   1  -7  -4 308.150 13.5553  13
  -1   7  -4 306.694 11.1061  15
  -1   7  -4 304.127 11.6278  17
  -1   7  -4 298.148 12.7555  10
   1   7   4 295.976 11.6278  16
  -2  -7  -4 299.412 13.1981  13
   2  -7   4 275.395 10.8036  17
  -2   7   4 266.987 14.4348  11
   2  -7   4 291.948 13.4481  12
  -2   7   4 272.515 10.5739  16
   2   7  -4 303.936 11.2052  17
   2   7  -4 285.841 10.8571   4
   2   7  -4 292.975 10.2977  15
   2   7  -4 282.753 11.9772  10
   2   7  -4 280.010 10.7897  16
  -2   7   4 285.350 12.4084  10
   2   7  -4 275.229 11.9396   3
   2   7  -4 268.029 12.8681  11
  -2   7  -4 278.598 12.4164  10
   2   7   4 296.268 10.9276   4
  -2   7  -4 273.307 9.76018   4
   2  -7  -4 306.049 13.1589  13
  -2   7  -4 290.771 10.6246  15
   2   7   4 303.749 13.5792  11
   2  -7  -4 280.589 9.84220   4
   2   7   4 292.714 11.1821  16
  -2  -7   4 298.046 13.7923  12
   3   7  -4 88.8537 4.45129  17
   3   7  -4 84.4827 4.29974   4
   3   7  -4 86.5127 5.95197  10
   3   7  -4 70.3630 6.20000  11
  -3   7   4 84.8027 6.38456  10
   3   7  -4 74.8037 4.01779  16
   3  -7   4 81.2585 8.28714  12
  -3  -7  -4 77.1071 6.86026  13
   3   7  -4 79.1140 5.40404   3
   3   7  -4 74.7609 3.49363  15
   3  -7   4 80.6789 4.15235  17
   3  -7  -4 77.4742 6.50307  13
  -3  -7   4 80.3762 7.29087  12
   3   7   4 84.1341 4.18009   4
   3  -7  -4 84.8110 3.35372   4
  -3   7  -4 81.0811 5.73937  10
   3   7   4 81.7958 4.23549  16
   3  -7  -4 76.4492 3.70879  15
  -3   7  -4 82.7919 3.80257  15
   3   7   4 85.1951 6.60670  11
   4   7  -4 24.3119 4.14342  11
   4   7  -4 27.0544 2.83991  17
  -4  -7  -4 18.9708 4.03725  13
  -4   7   4 22.2991 3.62957  10
   4   7  -4 25.6593 2.17242  16
   4   7  -4 23.8874 1.52054  15
   4  -7   4 24.9989 2.13586  17
   4   7  -4 18.6336 2.71055   3
   4   7  -4 23.9017 2.40631   4
   4   7   4 25.3708 2.02247  16
   4   7   4 6.29595 6.71805  12
   4   7   4 22.2158 1.94509   4
  -4   7  -4 22.8598 1.61981  15
   4  -7  -4 24.2422 1.46669   4
   4   7   4 18.9973 2.05730  17
  -4   7  -4 19.9696 3.25628  10
   4   7   4 24.6364 4.04862  11
   4  -7  -4 21.1223 1.60307  15
  -4  -7   4 18.6566 4.86339  12
   4  -7  -4 13.9849 3.79321  13
   5   7  -4 10.3256 1.56778   4
   5   7  -4 9.42012 1.42351  17
   5   7  -4 8.18716 1.16028  16
   5  -7  -4 7.94610 0.79828   4
   5   7   4 8.22074 1.26420  17
  -5   7  -4 7.82918 0.89847  15
   5   7   4 7.53924 1.05365  16
   5   7   4 8.80496 1.26230   4
   5  -7  -4 6.79049 0.95167  15
   6   7  -4 12.8762 1.16593  16
   6   7  -4 12.2897 1.28285  17
  -6   7  -4 11.7863 1.11810  15
   6   7   4 11.7926 1.22787   4
   6   7   4 11.0487 1.32077  17
   6  -7  -4 11.4880 0.83692   4
   6   7   4 12.6552 1.09880  16
   0  -8  -4 136.258 8.29634  13
   0  -8   4 130.421 9.15673  12
   0   8   4 113.947 8.67445  11
   0   8  -4 134.422 7.24580  10
   0   8   4 135.207 5.94064  16
   1   8  -4 372.418 12.5278  15
   1   8  -4 334.507 14.0589  17
   1  -8   4 366.985 15.9105  12
   1   8  -4 332.119 12.5860  16
  -1  -8  -4 353.203 15.0621  13
  -1   8   4 351.208 12.7097  16
  -1  -8   4 370.443 15.9128  12
  -1   8  -4 352.346 14.5198  10
  -1   8  -4 392.873 14.3068  15
   1   8   4 343.721 15.4850  11
  -1   8  -4 342.625 12.1088   4
   1  -8  -4 371.984 15.1662  13
   1   8   4 364.537 13.6358  16
   1   8   4 331.738 12.1003   4
   2   8  -4 79.8432 6.42170   3
   2   8  -4 77.4731 7.97113  10
  -2  -8  -4 84.1888 7.00308  13
  -2   8   4 86.9668 3.72474  15
   2   8  -4 94.0262 4.24329   4
   2  -8   4 87.4287 9.32121  12
   2   8  -4 88.6402 4.40117  17
   2   8  -4 95.4676 4.25457  16
   2   8  -4 89.9094 3.77607  15
   2  -8   4 89.4295 4.24022  17
  -2   8  -4 89.4407 3.95009  15
   2   8   4 88.5047 7.07419  11
   2   8   4 89.7872 4.33596  16
   2  -8  -4 92.0071 6.95241  13
  -2  -8   4 81.6893 7.73944  12
   2   8   4 94.4458 3.95989   4
  -2   8  -4 81.0143 6.00374  10
   3   8  -4 217.009 8.94755   4
   3   8  -4 243.684 8.49528  15
   3   8  -4 254.464 9.36064  17
   3   8  -4 253.519 9.18604  16
  -3  -8  -4 238.868 11.6055  13
  -3   8   4 236.225 8.62910  15
   3   8   4 245.660 11.7394  11
   3   8   4 263.134 9.50642  16
  -3   8  -4 241.552 11.5854  10
   3   8   4 234.974 9.03988   4
  -3  -8   4 251.455 12.4633  12
  -3   8  -4 242.615 8.95098  15
   4   8  -4 17.8315 1.60287  17
   4   8  -4 18.0145 1.39392  15
   4   8  -4 14.4212 1.45707   4
   4   8  -4 17.6732 1.49438  16
  -4   8  -4 16.1280 1.23256  15
   4   8   4 17.1436 2.00288  17
   4   8   4 21.8910 1.59238  16
   4   8   4 18.9101 1.47377   4
  -5   8   4 19.9974 1.23491  15
   5   8  -4 18.9494 1.47894  17
   5   8  -4 21.6251 1.45924  16
   5   8   4 21.6921 1.38630   4
  -5   8  -4 18.3338 1.13544  15
   5   8   4 17.1680 1.45737  17
   5   8   4 19.9056 1.34521  16
   0   9  -4 137.308 5.08505  15
   0   9   4 123.628 5.16629  16
   0   9  -4 129.392 4.57902   4
   1   9  -4 49.2073 2.28400  15
   1  -9   4 47.1001 2.54002  17
   1   9  -4 45.6594 2.33475   4
  -1   9  -4 49.4689 2.31979  15
   1   9   4 45.0715 2.69137  16
   2   9  -4 229.917 8.10811  15
   2  -9   4 252.238 9.38905  17
   2   9  -4 237.572 8.48852   4
   2   9  -4 227.823 8.66156  17
   2   9  -4 227.709 8.39457  16
  -2   9  -4 220.572 8.17850  15
   2   9   4 237.599 8.50229  16
  -3   9   4 62.9247 2.45593  15
   3   9  -4 59.8470 2.75246  16
   3   9  -4 60.3538 2.70628   4
   3   9  -4 62.6564 2.92909  17
   3   9   4 64.6705 3.02437  16
  -3   9  -4 70.2438 2.85739  15
   0   0  -5 1.66048 0.84056  10
   0   0   5 0.26192 1.17025  11
   0   0  -5 4.47517 18.5896   1
   0   0  -5 3.63015 0.86259   3
   0   0  -5 9.01989 12.5053   1
   0   0   5 9.28036 22.4184   1
   0   0   5 1.31972 0.94608   6
   0   0  -5 0.60853 0.66542   5
   0   0   5 36.8537 14.4178   1
   0   0  -5 1.49088 0.83741  14
   0   0   5 2.09525 2.14752   2
   0   0  -5 0.53707 0.83862   2
   0   0  -5 1.98562 0.97127   9
  -1   0   5 24.6687 2.32034   6
   1   0  -5 20.5401 1.63108   3
  -1   0  -5 21.0812 1.89178  10
   1   0  -5 21.6137 1.84010  14
  -1   0   5 19.2395 2.43575   7
   1   0  -5 44.9597 19.0487   1
  -1   0  -5 19.0200 1.82074   5
   1   0  -5 19.7832 3.32507   2
  -1   0  -5 -13.877 13.7176   1
   1   0   5 20.9936 2.49408  11
   1   0   5 34.0459 17.8695   1
  -1   0   5 24.5115 2.47952  11
  -1   0  -5 19.2403 2.18372   2
   1   0   5 23.1377 2.88139   7
   1   0  -5 19.2729 1.86474   5
   1   0  -5 19.8490 1.86975   9
   1   0   5 21.5139 2.08885   6
   1   0  -5 19.5503 1.90161  10
   1   0  -5 35.8161 13.3029   1
   1   0   5 23.2856 3.54830   2
   1   0  -5 22.1975 1.99144   2
  -1   0   5 -10.432 23.7044   1
  -1   0   5 18.6187 2.34407  12
  -1   0  -5 19.5935 2.19567   9
   1   0   5 19.3818 2.47739  12
  -1   0  -5 -21.502 21.5176   1
  -1   0   5 23.2288 3.30401   2
  -1   0  -5 21.3554 2.07432  14
  -1   0  -5 24.0130 1.98144   8
   1   0   5 13.7763 28.1249   1
  -1   0   5 14.0201 12.8848   1
  -2   0  -5 1712.69 54.8165   8
  -2   0   5 1732.87 55.6832   6
   2   0   5 1659.71 55.2048  11
  -2   0   5 1511.86 54.3951  12
   2   0   5 1508.97 92.0868   1
   2   0  -5 1706.86 54.6880  14
  -2   0  -5 1640.46 55.2944   2
  -2   0  -5 1635.36 54.8976  14
   2   0   5 1790.81 55.6726   3
   2   0   5 1635.86 56.3817   7
  -2   0  -5 1579.32 55.6541   9
   2   0   5 1634.78 55.4319  12
   2   0  -5 1707.82 54.1972   3
   2   0  -5 1732.13 54.9547   9
  -2   0  -5 1642.19 53.9112   5
   2   0  -5 1563.86 54.6963   2
  -2   0  -5 1661.87 77.1289   1
   2   0   5 1561.17 55.2227  13
  -2   0  -5 1742.74 86.7089   1
   2   0   5 1656.53 54.6457   6
   2   0   5 1667.26 57.1398   2
   2   0  -5 1673.08 76.9322   1
   2   0  -5 1678.71 54.8119  10
   2   0   5 1748.63 80.2598   1
  -2   0   5 1686.20 82.7573   1
  -2   0   5 1698.48 54.9026   7
  -3   0  -5 10.2171 2.24512   8
   3   0   5 11.2656 1.92576   6
  -3   0   5 13.1471 1.94224   5
  -3   0  -5 18.4360 2.22726  14
   3   0  -5 10.5763 1.69518  10
   3   0   5 13.3515 2.60221  11
  -3   0   5 11.3901 2.05232   6
   3   0   5 5.26397 2.82398   2
   3   0  -5 11.6961 1.58581   2
   3   0   5 14.5941 2.85382   7
   3   0  -5 25.6174 21.8678   1
   3   0  -5 12.8621 1.33582   3
   3   0   5 8.02532 2.16400   3
   3   0   5 13.4030 2.29951  12
   3   0   5 9.87917 2.80701  13
  -3   0  -5 16.8117 2.48228   9
  -4   0  -5 641.689 22.9650  14
   4   0  -5 658.995 22.7767  10
   4   0  -5 632.436 21.5311   3
   4   0   5 657.383 23.8421  12
   4   0   5 607.314 25.5755   2
   4   0   5 642.352 23.4764   3
   4   0  -5 642.981 22.5148  14
  -4   0   5 635.056 23.3209   6
   4   0  -5 646.395 23.0249   9
  -4   0  -5 628.428 23.5997   8
   4   0   5 665.622 24.7448  13
   5   0   5 432.527 17.1816  12
   5   0   5 418.760 15.3160  17
  -5   0   5 417.832 17.0151  11
   5   0   5 422.150 16.7179   3
   5   0   5 406.640 17.6178  13
   5   0  -5 392.344 14.3645   3
   5   0  -5 436.767 14.6569  15
   5   0   5 406.440 14.6888   4
   5   0  -5 401.751 14.9451  16
   5   0  -5 427.185 15.7609  14
  -5   0  -5 411.551 16.1127  14
   5   0  -5 445.699 15.9669  10
   6   0  -5 296.700 10.5154  15
  -6   0  -5 299.131 12.5374  14
   6   0   5 271.310 14.2276  13
   6   0   5 289.713 10.7094   4
   6   0  -5 299.390 12.2312  14
   6   0  -5 281.163 10.8486  16
   6   0   5 284.367 12.9921   3
   6   0   5 281.737 11.2732  17
   6   0  -5 306.601 12.0335  10
   6   0   5 297.137 13.7324  12
   6   0  -5 284.516 10.3768   3
  -6   0   5 303.693 13.8781  11
  -7   0  -5 232.538 10.7858  14
   7   0   5 232.054 11.9775  12
   7   0  -5 231.309 10.3809  10
   7   0  -5 229.704 8.54889  15
   7   0  -5 241.088 10.7948  14
   7   0  -5 236.064 8.55330   3
   7   0   5 220.816 12.8688  13
   7   0   5 255.117 8.90326   4
   7   0   5 225.839 9.31218  17
   7   0   5 231.631 11.4160   3
   8   0   5 29.1513 1.93927   4
   8   0   5 34.9860 2.34795  17
   8   0  -5 33.7678 1.78521  15
   9   0   5 7.10046 0.84170   4
   9   0   5 6.93802 1.18992  17
   0  -1  -5 91.8366 18.0905   1
   0   1  -5 79.1983 3.74260   5
   0  -1  -5 88.8493 24.9608   1
   0  -1  -5 77.2236 3.62150   8
   0  -1   5 136.803 29.5841   1
   0  -1   5 79.1475 4.08695   6
   0  -1   5 80.6911 4.84051   7
   0   1  -5 77.6566 16.4941   1
   0  -1  -5 79.8818 4.05226   9
   0   1   5 77.5387 4.02916   6
   0   1   5 78.9019 5.03272   7
   0   1   5 70.4539 4.10694  12
   0   1   5 80.8952 4.48967  11
   0   1   5 101.055 29.9952   1
   0   1   5 121.377 20.4602   1
   0   1  -5 76.5477 3.81288  10
   0  -1  -5 73.1322 4.00623   2
   0   1  -5 79.1164 3.61530   3
   0   1  -5 80.9044 4.03597   9
   0  -1  -5 69.8135 4.13075  13
   0   1  -5 71.0698 4.03155   2
   0   1  -5 75.3696 3.83889  14
   0  -1   5 70.4193 5.59603   2
   0  -1   5 85.1737 4.43035  12
   0  -1   5 78.3992 17.5558   1
   0  -1  -5 76.1285 3.64526  10
   0   1   5 84.9539 3.66269   5
   0  -1  -5 80.1850 3.90313  14
   0   1  -5 79.4983 20.0543   1
  -1  -1  -5 551.746 38.7028   1
   1   1  -5 591.171 20.5724   2
   1   1  -5 601.633 20.4230   5
  -1   1   5 590.328 42.4431   1
   1   1  -5 589.482 20.3986  10
  -1  -1  -5 590.980 20.4345  13
  -1  -1  -5 593.194 20.8669   2
  -1   1   5 588.691 20.3554   7
   1   1  -5 600.275 21.0512  11
  -1  -1  -5 571.716 20.0462  10
   1  -1   5 568.844 20.8752  12
  -1  -1  -5 595.598 20.4578   8
   1  -1   5 601.122 20.9140   6
  -1  -1  -5 604.523 51.6116   1
   1  -1   5 632.494 56.8621   1
   1   1  -5 602.505 20.4688   9
  -1   1   5 590.402 20.7454   6
   1  -1   5 576.794 22.3300   2
   1   1  -5 608.283 21.9950   2
  -1   1   5 542.539 54.1299   1
   1  -1   5 654.433 43.8714   1
  -1  -1  -5 605.078 20.8541   9
  -1   1   5 580.077 21.3119  11
  -1   1   5 578.030 20.3308   5
   1  -1   5 599.379 21.8981   7
   1   1  -5 587.840 20.2835  14
  -1  -1  -5 591.468 20.5565  14
   1   1  -5 604.919 20.0794   3
  -1  -1  -5 572.197 19.9517   3
   1   1   5 589.208 20.9062  12
  -1  -1   5 599.759 49.7191   1
  -1   1  -5 597.334 19.6043   8
   1   1   5 587.554 20.2442   6
   1   1   5 594.717 21.6000   3
   1  -1  -5 576.242 35.3977   1
  -1   1  -5 641.416 61.1247   1
  -1   1  -5 543.068 19.7197   5
   1  -1  -5 577.252 19.3496   8
   1  -1  -5 594.610 20.1321  14
  -1   1  -5 583.382 20.5398   2
   1   1   5 599.284 19.4714   5
  -1   1  -5 577.275 39.4699   1
  -1  -1   5 609.072 20.4659   6
  -1   1  -5 576.395 20.0875  14
   1   1   5 597.310 20.8606  11
  -1  -1   5 579.046 21.0509   7
  -1   1  -5 593.947 20.3718   9
  -1   1  -5 555.745 19.8044  10
   1  -1  -5 592.773 20.3982   9
   1  -1  -5 585.401 19.6560   3
   1  -1  -5 567.965 48.6010   1
  -1   1  -5 551.703 19.7060   3
  -1   1  -5 554.218 19.3159   8
  -1  -1   5 581.031 20.3882  12
   1  -1  -5 561.838 20.2603   2
   1   1   5 567.589 21.1063   7
   1   1   5 564.223 56.7107   1
   1   1   5 575.143 22.2776   2
   1  -1  -5 578.069 19.9521  10
   2   1  -5 1232.03 40.1634  11
   2  -1   5 1171.69 41.6829   2
   2   1  -5 1178.47 38.8384   3
  -2  -1  -5 1244.83 40.0781   9
   2   1  -5 1157.72 39.4044  10
   2  -1   5 1203.24 39.6703  13
   2   1  -5 1178.96 58.8505   1
  -2  -1  -5 1140.54 68.5960   1
  -2  -1  -5 1202.50 74.5729   1
  -2  -1  -5 1190.21 39.8765   2
   2  -1   5 1146.74 40.0441  12
   2  -1   5 1003.20 76.4570   1
   2   1  -5 1152.86 40.6293   2
  -2  -1  -5 1191.16 39.5546  14
   2   1  -5 1222.02 39.3623   9
   2  -1   5 1190.86 72.8945   1
   2  -1   5 1110.86 39.9948   3
  -2   1   5 1135.09 71.2958   1
   2   1  -5 1163.13 39.0991  14
  -2   1   5 1183.07 39.5573   5
  -2   1   5 1158.82 40.3829  11
   2   1  -5 1230.67 39.5995   5
   2   1  -5 1161.57 40.4626   2
   2   1   5 1180.76 39.0151  12
   2   1   5 1152.95 36.8720   5
  -2   1  -5 1218.35 39.1742   2
   2   1   5 1195.84 41.0039   2
   2  -1  -5 1199.86 37.5340   8
   2  -1  -5 1120.32 38.3262   2
  -2   1  -5 1073.25 39.1369   9
  -2  -1   5 1232.09 38.8798   6
   2  -1  -5 1146.76 37.7316   3
  -2   1  -5 1123.08 37.8382  10
  -2   1  -5 1115.90 37.7563   5
   2   1   5 1088.47 39.7379   7
   2  -1  -5 1089.94 65.9708   1
  -2   1  -5 1181.17 38.4487  14
   2   1   5 1127.56 38.9387  11
  -2  -1   5 1108.88 39.1525   7
  -2   1  -5 1196.96 70.1768   1
   2  -1  -5 1151.75 38.2981  10
  -2   1  -5 1076.19 61.5032   1
  -2  -1   5 1069.87 38.3869  12
   2   1   5 1174.50 39.1814   3
  -2  -1   5 1079.87 66.3447   1
   2   1   5 1210.41 81.9430   1
   2  -1  -5 1061.23 38.8034   9
   2  -1  -5 1159.44 38.2882  14
   2   1   5 1195.07 38.4187   6
   3   1  -5 973.594 32.2336   2
   3   1  -5 983.861 31.7665   3
   3   1  -5 970.109 33.3242  11
   3  -1   5 968.402 31.9122   6
   3  -1   5 973.949 33.5140  12
   3   1  -5 970.655 32.7687   5
  -3   1   5 942.990 32.9822   6
   3   1  -5 959.104 32.6219  10
   3   1  -5 909.611 32.1875  14
  -3   1   5 962.168 33.6522  11
   3  -1   5 937.108 34.6838   7
  -3  -1  -5 963.738 33.2175   9
   3  -1   5 906.710 35.0580   2
   3   1  -5 955.858 33.0729   9
   3  -1   5 978.114 33.3551   3
   3  -1   5 955.863 33.2853  13
  -3   1   5 985.271 32.9740   5
  -3  -1  -5 952.018 32.7538  14
   3   1   5 935.122 34.1016  13
   3   1   5 965.043 33.7793  12
  -3   1  -5 963.021 33.0800  14
  -3  -1   5 928.438 32.9467  12
   3  -1  -5 958.865 32.0913   3
   3  -1  -5 969.593 32.8126  14
   3   1   5 934.108 33.2910  11
   3  -1  -5 987.877 32.3178   8
   3  -1  -5 953.887 33.1514   9
   3  -1  -5 973.001 32.7921   2
  -3  -1   5 954.873 33.3405   6
  -3   1  -5 951.162 33.0732   8
  -3  -1   5 1023.58 34.0776   7
   3  -1  -5 992.115 32.9969  10
   3   1   5 934.546 33.6666   3
   3   1   5 960.874 35.0929   7
  -3   1  -5 1040.06 32.3905   5
  -3   1  -5 986.348 33.5664   9
   3   1   5 977.701 32.7860   6
   4   1  -5 252.820 10.5123   9
   4   1  -5 262.959 11.0274  11
   4  -1   5 247.783 11.0311   3
   4  -1   5 251.192 13.4679   2
  -4  -1  -5 254.011 10.4840  14
  -4  -1  -5 268.108 13.7187   9
   4  -1   5 257.903 11.3095  12
   4   1  -5 263.476 9.23413   3
  -4   1   5 259.609 11.2909  11
  -4   1   5 269.753 11.0772   5
  -4   1   5 264.914 11.0940   6
   4   1  -5 230.298 10.3167  14
   4  -1   5 231.317 11.9040  13
   4   1  -5 252.282 9.51825   2
   4  -1   5 255.546 13.1027   7
  -4  -1  -5 276.232 11.8773   8
   4   1  -5 255.883 10.2813  10
   4   1   5 266.575 11.5672  12
   4   1   5 250.422 13.1321   7
   4   1   5 247.070 10.7817  11
   4   1   5 240.450 13.4795   2
   4   1   5 262.533 10.8425   6
   4   1   5 277.958 12.3008  13
  -4   1  -5 271.766 10.7167  14
   4   1   5 239.112 11.1953   3
   4  -1  -5 261.640 9.46734   3
   4  -1  -5 262.853 10.1603   2
  -4   1  -5 268.302 11.4893   8
  -4  -1   5 254.311 10.8828   5
   4  -1  -5 270.226 10.5817  10
   4  -1  -5 265.942 10.4406  14
  -4   1  -5 265.016 11.3786   9
   5  -1   5 273.235 12.2249   3
   5   1  -5 285.888 10.1333  15
   5   1  -5 269.126 9.95308   3
   5   1  -5 258.249 11.9595  11
   5  -1   5 282.531 12.7256  12
   5   1  -5 298.805 11.5454  10
  -5   1   5 288.195 12.7256  11
  -5  -1  -5 291.679 11.7995  14
   5  -1   5 280.945 10.8698  17
   5  -1   5 272.619 12.9286  13
   5   1  -5 279.877 11.2051  14
   5   1   5 279.796 10.4322   4
   5  -1  -5 269.574 10.6058  16
  -5   1  -5 289.856 11.8220  14
   5   1   5 289.186 13.5280  13
   5   1   5 284.347 12.4709   3
   5  -1  -5 290.143 10.2882   3
   5   1   5 286.917 12.8339  12
   5  -1  -5 275.669 11.4431  10
   5   1   5 269.259 10.8985  17
   5  -1  -5 287.306 11.4640  14
   5  -1  -5 292.524 10.2542  15
   6  -1   5 85.7723 7.60060  13
   6   1  -5 87.7750 4.38143  16
   6   1  -5 87.8479 5.46867  10
   6  -1   5 86.7532 4.18156   4
   6   1  -5 93.9040 3.97964   3
   6  -1   5 98.8485 7.12873  12
   6   1  -5 88.3541 6.10181  14
  -6  -1  -5 88.8479 5.82347  14
   6   1  -5 96.1311 4.06740  15
   6  -1   5 88.6139 6.57204   3
   6  -1  -5 92.0378 5.50637  10
   6   1   5 85.9806 8.11931  13
   6  -1  -5 95.0695 4.19497   3
   6   1   5 90.3881 7.09170  12
   6   1   5 88.6031 4.28296   4
   6  -1  -5 86.8141 5.72053  14
   6   1   5 89.9708 6.64984   3
  -6   1  -5 99.9503 6.00176  14
   7   1  -5 44.7666 2.65784   3
  -7  -1  -5 46.1653 5.07086  14
   7  -1   5 42.0309 5.00778   3
   7   1  -5 44.0434 4.82436  10
   7   1  -5 43.7978 2.31570  15
   7   1  -5 45.8446 6.35122  14
   7  -1   5 44.5779 2.56481   4
   7  -1   5 47.4705 5.78347  12
   7  -1   5 44.1681 2.94183  17
   7  -1   5 36.7696 5.96715  13
   7   1   5 44.5399 2.98451  17
   7   1   5 50.9895 6.07955  12
   7  -1  -5 42.9692 2.78088   3
   7   1   5 36.7939 4.67545   3
   7   1   5 40.8674 2.60355   4
   7  -1  -5 42.3451 4.81137  14
   7   1   5 44.1973 6.50411  13
   7  -1  -5 43.8515 2.33716  15
  -7   1  -5 40.2192 4.62109  14
   8   1  -5 4.52837 0.94772  15
   8  -1   5 4.70395 1.01164  17
   8  -1   5 6.07598 0.93333   4
   8  -1  -5 5.04798 0.71646  15
   8   1   5 3.59597 0.89409  17
   0   2  -5 972.320 32.3208   3
   0  -2  -5 978.967 32.6708   3
   0  -2  -5 979.072 32.6635  14
   0  -2   5 989.039 34.2046   7
   0   2   5 962.502 32.8903   7
   0   2   5 933.853 34.6617   2
   0   2   5 966.153 33.5508  11
   0   2  -5 953.983 32.5455   9
   0  -2  -5 929.061 32.5098  13
   0  -2  -5 940.862 32.6249   8
   0  -2   5 956.752 69.6576   1
   0   2   5 950.214 76.9981   1
   0   2  -5 968.997 33.0197   2
   0  -2  -5 943.315 83.5899   1
   0  -2  -5 943.299 32.1306  10
   0  -2  -5 961.559 32.8759   9
   0   2  -5 989.167 33.0458  11
   0  -2   5 976.984 34.4778   2
   0   2  -5 967.932 32.5660   5
   0  -2   5 931.363 33.1204  12
   0   2   5 938.192 32.4806  12
   0   2  -5 979.576 58.1075   1
   0   2   5 1175.87 69.5831   1
   0   2  -5 1055.00 32.8403  14
   0  -2  -5 865.928 63.5341   1
   0   2   5 964.325 33.3011   6
   0   2   5 944.154 32.1596   5
   0  -2   5 993.086 32.7273   6
   0   2  -5 981.700 32.5984  10
   0  -2  -5 967.326 33.0800   2
  -1   2   5 93.1564 38.4268   1
   1  -2   5 193.195 30.4731   1
  -1   2   5 155.612 7.83517   6
  -1   2   5 147.726 7.12816  11
   1  -2   5 153.531 8.64753   2
   1   2  -5 133.029 6.33529   2
   1   2  -5 143.449 6.29199  10
   1   2  -5 118.003 23.4046   1
  -1  -2  -5 149.225 6.34036  14
   1  -2   5 147.006 7.01038  12
   1  -2   5 146.572 6.31737   6
   1   2  -5 149.743 6.00062   3
   1   2  -5 144.835 6.85051  11
  -1  -2  -5 146.015 6.78659   2
  -1  -2  -5 154.455 7.10786   9
  -1  -2  -5 173.812 26.5230   1
   1  -2   5 87.3204 40.5856   1
  -1   2   5 153.510 6.26740   5
  -1  -2  -5 143.610 35.2524   1
   1  -2  -5 149.604 5.81520   3
   1   2   5 134.667 8.85018   2
  -1   2  -5 149.061 6.19490  10
  -1  -2   5 177.150 33.7847   1
  -1   2  -5 153.807 6.42437   9
   1  -2  -5 136.988 6.70367   9
  -1   2  -5 243.994 47.9255   1
   1   2   5 140.061 5.49145   5
   1  -2  -5 147.179 6.21546  14
  -1   2  -5 148.345 6.04052   3
  -1   2  -5 144.504 6.15155   5
  -1   2  -5 147.880 6.12125  14
   1   2   5 153.317 26.5318   1
   1  -2  -5 149.936 6.07537  10
   1   2   5 140.641 7.01860  11
   1  -2  -5 138.444 6.45508   2
   1  -2  -5 145.816 6.16544   8
  -1   2  -5 144.758 6.76578   2
  -1  -2   5 138.285 6.81858  12
   1   2   5 161.113 8.93826   3
  -1  -2   5 142.654 7.61524   7
  -1   2  -5 134.487 23.8196   1
   1  -2  -5 141.182 34.2167   1
   1   2   5 145.746 7.26714   7
   1   2   5 166.038 39.3421   1
  -1  -2   5 145.858 6.90505   6
   2  -2   5 468.222 53.9504   1
   2  -2   5 398.116 16.4193   7
  -2   2   5 377.167 14.7012   6
   2   2  -5 404.617 13.8970   3
   2   2  -5 396.757 15.1109  11
   2   2  -5 397.784 14.4434  10
   2  -2   5 393.506 17.1999   2
  -2  -2  -5 385.127 14.7721   9
   2   2  -5 389.426 14.4677   5
  -2   2   5 388.090 15.3363  11
   2   2  -5 353.285 40.7860   1
   2  -2   5 409.553 15.2220  12
   2   2  -5 383.220 13.8576  14
  -2   2   5 391.948 14.5690   5
   2   2  -5 396.355 14.3198   2
  -2  -2  -5 384.932 14.8039  13
  -2  -2  -5 395.976 14.4813  14
   2   2  -5 396.021 14.0291   9
  -2  -2  -5 405.738 15.1890   8
   2  -2   5 384.601 54.1785   1
   2  -2  -5 364.756 13.9395  10
   2  -2  -5 393.741 14.0638  14
  -2   2  -5 386.973 13.8745   5
  -2  -2   5 379.417 14.6213  12
   2  -2  -5 389.485 14.3191   9
  -2   2  -5 402.414 15.0887   2
   2   2   5 387.520 15.7636   7
  -2  -2   5 393.332 14.5661   6
  -2   2  -5 372.816 13.8249  10
  -2   2  -5 369.033 13.9747  14
  -2   2  -5 476.390 75.9379   1
  -2   2  -5 404.103 45.9876   1
   2  -2  -5 407.117 13.5551   3
   2   2   5 385.178 14.7845  12
   2   2   5 393.239 15.1069   3
  -2  -2   5 387.955 15.6731   7
   2  -2  -5 357.889 14.1958   2
   2  -2  -5 369.235 13.7823  13
   2   2   5 400.650 14.3764   6
   2   2   5 384.573 14.8991  11
  -2   2  -5 382.051 14.8024   9
   2  -2  -5 374.322 13.7861   8
   2   2   5 373.229 16.5445   2
  -3  -2  -5 189.096 10.0214  14
   3   2  -5 194.885 8.10434   5
   3   2  -5 191.190 7.44943   2
   3  -2   5 176.313 8.61888  12
  -3  -2  -5 188.318 8.52478   9
  -3   2   5 183.289 8.32860   6
   3   2  -5 196.925 8.64608  11
   3  -2   5 171.264 8.76503   3
  -3   2   5 186.163 8.79091  11
   3  -2   5 173.497 9.91308   7
   3   2  -5 189.712 7.43192  14
   3  -2   5 165.458 8.44109  13
  -3   2   5 179.642 8.10742   5
   3   2  -5 178.358 7.59301   9
  -3  -2  -5 177.472 8.87709   8
   3   2  -5 186.119 7.82460  10
   3  -2   5 173.730 11.1011   2
  -3   2  -5 172.278 7.51856   5
   3  -2  -5 189.044 7.90505   2
   3   2   5 175.272 9.95153   7
  -3  -2   5 175.882 9.56838   7
  -3  -2   5 193.929 8.44384   6
   3   2   5 183.967 8.36486  11
   3   2   5 182.443 7.98906   6
  -3  -2   5 171.395 8.28534  12
   3  -2  -5 176.232 7.62831  10
   3  -2  -5 169.663 7.80567  13
   3   2   5 193.272 10.8353   2
   3   2   5 189.891 9.51204  13
   3  -2  -5 179.307 8.07106   9
  -3   2  -5 170.197 7.39431  10
   3  -2  -5 179.310 7.64129  14
   3   2   5 180.615 8.75346   3
   3  -2  -5 172.617 7.87898   8
  -3   2  -5 174.116 8.30432   9
   3  -2  -5 182.897 6.99252   3
   4   2  -5 605.889 20.5037   2
  -4  -2  -5 598.548 23.0554   8
   4   2  -5 580.777 21.2726   9
   4  -2   5 622.068 22.6510  12
   4   2  -5 620.746 22.3926  11
  -4  -2  -5 588.612 22.2938   9
  -4   2   5 642.519 25.0496   5
   4  -2   5 593.792 22.1742   3
   4  -2   5 601.996 25.4521   7
   4   2  -5 590.293 20.8271  14
   4  -2   5 595.526 22.3086  13
  -4  -2  -5 598.326 21.5667  14
  -4   2   5 557.496 21.8502   6
   4   2  -5 563.475 20.2278   3
   4  -2   5 591.224 25.2082   2
   4   2  -5 592.333 21.6754   5
   4   2  -5 611.109 21.4743  10
  -4   2   5 592.201 22.3858  11
   4  -2  -5 611.762 21.4371  10
   4  -2  -5 615.258 20.3498   3
  -4   2  -5 605.307 22.2934   8
  -4   2  -5 623.247 21.5611  14
   4  -2  -5 588.221 21.3281  13
   4   2   5 595.886 21.3849   6
   4  -2  -5 605.853 21.7544   2
  -4  -2   5 569.819 23.6808   7
   4   2   5 529.879 24.2987   2
   4  -2  -5 600.081 21.2804  14
   4   2   5 568.666 24.2232   7
  -4   2  -5 566.567 22.1426   9
   4   2   5 606.095 21.8313  11
   4  -2  -5 657.481 24.5837   9
   4   2   5 584.109 22.3778  12
  -4  -2   5 585.771 22.0887   6
   4   2   5 595.942 22.3334   3
   4  -2  -5 561.525 20.4494  15
   4   2   5 589.749 23.4130  13
  -5   2   5 438.442 17.4234  11
   5   2  -5 420.525 15.9542  10
   5   2  -5 418.006 15.7042  14
   5  -2   5 434.198 15.4181  17
   5   2  -5 419.883 14.5697  15
   5  -2   5 412.075 16.8474   3
   5  -2   5 418.493 17.4308  13
   5   2  -5 418.725 15.1681  16
   5  -2   5 407.943 14.6332   4
  -5  -2  -5 408.130 16.1134  14
   5   2  -5 392.655 14.4888   3
   5   2  -5 423.654 16.7898  11
   5  -2   5 436.131 17.4467  12
   5   2   5 411.983 17.0669   3
   5   2   5 409.805 15.4254  17
   5   2   5 406.766 18.4473  13
   5  -2  -5 422.103 14.6692  15
   5  -2  -5 422.857 16.5164  14
   5   2   5 409.112 15.0818   4
  -5   2  -5 444.645 16.5152  14
   5  -2  -5 421.283 15.0611   3
   5   2   5 432.926 18.2160  12
   6  -2   5 39.6854 2.36869   4
   6   2  -5 33.9537 2.64372   3
  -6  -2  -5 40.2004 4.43706  14
   6  -2   5 43.4132 5.35091  12
   6   2  -5 47.2429 4.19722  10
   6   2  -5 34.9297 2.53050  16
   6  -2   5 47.2705 5.64165   3
   6   2  -5 36.1335 4.92959  11
   6  -2   5 39.0785 2.77258  17
   6   2  -5 38.5085 2.18830  15
   6  -2   5 37.4189 5.53043  13
   6   2   5 36.1551 6.36759  13
   6  -2  -5 43.5892 2.79721   3
   6   2   5 39.4162 5.25655  12
   6  -2  -5 41.9260 2.32075  15
  -6   2  -5 34.3692 4.27634  14
   6   2   5 40.5164 2.96097  17
   6   2   5 31.0598 4.19507   3
   6  -2  -5 39.6265 3.86670  14
   7  -2   5 239.192 13.4106  13
   7  -2   5 250.687 12.8111  12
   7  -2   5 260.048 9.52518   4
   7   2  -5 251.277 11.0266  10
  -7  -2  -5 248.275 11.4704  14
   7   2  -5 248.696 9.05625   3
  -7   2   5 247.808 11.3252  10
   7  -2   5 277.353 11.3173  17
   7   2  -5 261.323 9.75408  16
   7  -2   5 242.612 12.2256   3
   7   2   5 250.849 12.1282   3
   7  -2  -5 261.292 9.60691   3
   7  -2  -5 262.472 11.3655  14
   7   2   5 246.881 14.0543  13
   7   2   5 263.923 9.70030   4
  -7  -2   5 223.393 15.4564  11
   7   2   5 234.200 12.3878  12
  -7   2  -5 266.007 11.5290  14
   7   2   5 252.973 10.0210  17
   7  -2  -5 254.610 9.23867  15
   8   2  -5 1.86719 0.55715  15
   8  -2   5 2.48877 1.07355  17
   8  -2   5 3.14562 0.66985   4
   8   2   5 0.97817 0.61754  17
   0  -3  -5 777.769 27.5078  14
   0  -3  -5 819.831 60.7447   1
   0   3   5 782.380 28.0096   6
   0  -3   5 798.703 29.6935   7
   0   3   5 911.639 82.5239   1
   0  -3  -5 766.774 28.2521   2
   0  -3  -5 801.159 28.1539   8
   0   3   5 822.688 27.6759   5
   0   3   5 794.129 30.5431   2
   0  -3  -5 781.577 27.8754   9
   0   3  -5 814.635 27.4306   3
   0  -3  -5 779.030 82.6926   1
   0   3  -5 807.105 28.0981  11
   0  -3   5 817.607 28.4529  12
   0   3   5 819.810 27.8580   7
   0   3   5 800.015 92.0663   1
   0   3  -5 805.462 27.6916  10
   0   3   5 853.973 28.9444  11
   0   3  -5 822.804 28.7481   2
   0   3  -5 805.594 27.7545   5
   0  -3  -5 807.365 27.8804  13
   1   3  -5 235.203 9.71821  11
   1   3  -5 232.059 9.13736  10
   1  -3   5 213.434 8.96121   6
  -1   3   5 213.475 9.90702  11
   1   3  -5 221.973 8.48061   9
  -1   3   5 209.656 8.96106   5
   1  -3   5 212.082 10.7939   7
  -1   3   5 218.161 9.41666   6
   1   3  -5 233.955 9.23200   5
   1  -3   5 228.201 9.84092  12
   1   3  -5 227.163 8.50949  14
  -1  -3  -5 227.966 9.37944   9
   1   3  -5 226.061 9.39533   2
   1   3  -5 231.954 8.79513   3
  -1  -3  -5 227.059 9.05828  14
  -1  -3  -5 219.363 9.48056  13
  -1  -3  -5 248.785 10.2460   2
   1  -3  -5 212.429 8.49532  10
  -1   3  -5 207.275 8.91322  11
   1   3   5 223.386 9.36535  12
  -1   3  -5 212.839 8.76033   9
  -1  -3   5 223.399 9.53463  12
   1  -3  -5 216.928 8.69981  14
   1  -3  -5 209.105 8.86223  13
   1   3   5 176.306 36.1357   1
  -1   3  -5 213.867 8.54210   3
  -1  -3   5 210.908 10.5881   7
   1   3   5 216.433 7.86347   5
   1  -3  -5 212.145 9.01400   9
   1   3   5 223.714 10.3793   3
  -1  -3   5 230.091 9.31509   6
  -1   3  -5 222.471 8.84891  10
  -1   3  -5 212.056 8.52564  14
   1   3   5 237.535 12.0915   2
   1  -3  -5 213.495 9.34500   2
   1  -3  -5 215.307 9.10428   8
  -1   3  -5 212.023 8.81869   5
   1   3   5 225.566 10.0748   7
   1   3   5 219.153 9.26854   6
   1  -3  -5 200.312 8.18964   3
  -1   3  -5 207.181 9.51396   2
   1   3   5 297.849 61.5480   1
   1   3   5 231.674 9.93200  11
   2  -3   5 579.169 20.3221   8
  -2  -3  -5 544.446 20.6722  13
  -2  -3  -5 585.018 21.3387   8
  -2  -3  -5 569.205 20.0526  14
   2   3  -5 557.092 20.1513   2
   2   3  -5 583.161 20.2645  10
   2   3  -5 580.393 20.9546  11
   2  -3   5 555.738 22.2809   7
   2  -3   5 564.813 20.9533  12
   2   3  -5 593.410 19.7503   3
   2   3  -5 564.371 20.2686   5
  -2   3   5 565.157 20.3251   5
  -2   3   5 565.759 20.6074   6
   2   3  -5 522.977 19.6597   9
  -2  -3  -5 544.586 20.4225   9
   2  -3  -5 543.112 20.2226   8
  -2   3  -5 584.801 21.2912   2
   2   3   5 554.342 21.0500   3
  -2  -3   5 562.913 22.3064   7
   2   3   5 570.404 21.0044  11
  -2   3  -5 563.285 20.0476   5
   2   3   5 549.702 21.8843   7
  -2  -3   5 588.307 20.7426   6
   2  -3  -5 576.017 19.9401  14
  -2   3  -5 577.913 20.1812   9
   2  -3  -5 535.783 20.4253   2
   2   3   5 552.154 20.3088   6
  -2  -3   5 557.250 20.8265  12
   2   3   5 556.348 20.6009  12
  -2   3  -5 548.841 19.8536  10
   2  -3  -5 556.525 19.8792  10
  -2   3  -5 561.290 19.7757  14
   2  -3  -5 578.366 20.3713   9
   2  -3  -5 541.806 19.8672  13
  -3  -3  -5 179.967 10.4544   8
   3  -3   5 186.996 8.87798  12
  -3   3   5 188.824 8.91085   6
  -3  -3  -5 177.779 8.79375   9
   3   3  -5 178.577 7.70768   2
  -3   3   5 187.881 9.05260  11
   3   3  -5 180.633 7.97937  10
  -3  -3  -5 184.042 8.12278  14
  -3  -3  -5 186.402 8.97147  13
   3   3  -5 179.239 7.37860   3
   3  -3   5 194.812 10.5609   7
   3  -3   5 181.683 12.2510   2
  -3   3   5 196.598 8.72859   5
   3  -3   5 189.587 8.78338  13
   3   3  -5 176.110 8.19998   5
   3   3  -5 181.328 8.72196  11
   3  -3   5 185.584 9.69629   8
   3   3   5 194.199 9.39129   3
   3   3   5 187.526 8.99974  11
   3   3   5 182.810 11.7189   2
  -3  -3   5 178.568 8.94633  12
  -3   3  -5 169.538 8.11776   5
   3  -3  -5 183.008 8.18369  13
  -3   3  -5 187.666 8.77891   9
   3  -3  -5 189.299 8.05251  14
   3   3   5 184.819 11.0704   7
   3  -3  -5 189.747 8.73184   9
   3  -3  -5 189.559 8.88601   8
   3   3   5 175.325 9.08645  12
   3  -3  -5 189.814 7.40928   3
   3   3   5 210.451 9.25532   6
  -3   3  -5 171.737 7.96871  14
   3  -3  -5 195.120 8.12253  10
  -3  -3   5 180.740 10.8479   7
  -3  -3   5 179.387 9.05602   6
   4  -3   5 215.843 10.6166   3
   4  -3   5 236.388 8.64827   4
  -4   3   5 207.022 10.2349  11
   4  -3   5 204.449 10.1155  13
   4   3  -5 212.657 9.92229  11
   4   3  -5 181.445 8.53132  17
   4  -3   5 226.162 10.4931  12
   4   3  -5 211.249 9.03598  10
  -4   3   5 211.755 10.8108   6
  -4  -3  -5 218.508 9.33899  14
   4   3  -5 195.257 8.13676   3
   4   3   5 207.033 8.29303   4
   4  -3  -5 218.617 9.58542  13
   4  -3  -5 217.291 8.31169   3
   4   3   5 216.496 10.3172  12
   4  -3  -5 220.383 9.24956  14
  -4   3  -5 210.864 9.26274  14
  -4  -3   5 185.830 10.0062  12
   4   3   5 203.594 10.3513   3
   4  -3  -5 221.594 9.32651  10
  -4   3  -5 199.881 8.87431  10
   4  -3  -5 224.251 8.78207  15
   4   3   5 191.509 8.20744  16
   4   3   5 207.280 9.97483  11
   5  -3   5 104.151 8.15518  13
   5   3  -5 119.337 7.15920  11
   5  -3   5 107.730 4.71962   4
   5  -3   5 110.414 7.50719  12
   5   3  -5 117.816 5.31326  16
   5   3  -5 117.881 6.26179  10
   5   3  -5 115.583 4.72828  15
   5   3  -5 113.380 5.11587   3
  -5  -3  -5 112.545 6.71816  14
   5  -3   5 110.122 5.28788  17
   5  -3   5 108.650 8.11713   3
  -5  -3   5 115.294 13.0487  12
   5   3   5 130.412 6.71565  16
  -5   3  -5 117.538 6.63231  14
   5  -3  -5 111.419 5.25267   3
   5   3   5 105.809 7.50721   3
   5  -3  -5 110.235 4.81640  15
   5   3   5 115.633 7.52556  12
   5  -3  -5 106.786 6.24926  14
   5   3   5 114.406 5.54011  17
   6  -3   5 75.6283 7.23247  12
   6   3  -5 73.2017 5.53647  10
   6   3  -5 76.1782 6.20989  11
  -6  -3  -5 77.6751 6.47798  14
   6  -3   5 80.7793 8.22947  13
   6  -3   5 77.1268 3.56706   4
   6   3  -5 71.3831 3.88282  16
  -6   3   5 83.0809 5.92238  10
   6  -3   5 87.8948 7.91732   3
   6   3  -5 74.5973 3.42425  15
   6   3  -5 80.6464 4.01785   3
   6  -3   5 78.9278 4.16317  17
   6  -3  -5 81.7404 3.65833  15
   6   3   5 74.6819 4.26228  17
   6   3   5 76.8833 6.94320  12
   6  -3  -5 73.3085 5.48605  14
   6   3   5 76.3731 6.79870   3
   6  -3  -5 83.5020 4.27309   3
   6   3   5 77.0646 4.03090   4
  -6   3  -5 77.2705 5.84337  14
   7  -3   5 225.348 9.00247  17
   7  -3   5 230.377 13.6942   3
   7   3  -5 236.732 8.88108  16
  -7   3   5 236.549 10.8943  10
   7  -3   5 234.246 8.58664   4
  -7  -3  -5 240.708 12.0360  13
   7   3  -5 230.062 8.30848  15
   7   3  -5 252.233 13.1641  10
   7   3  -5 229.244 8.58474   3
   7   3   5 245.506 9.31404  17
   7   3   5 233.056 8.78981   4
  -7   3  -5 237.157 10.7563  14
   7   3   5 211.865 11.3758   3
   7   3   5 233.612 11.8946  12
   7  -3  -5 224.948 8.98375   3
   7  -3  -5 205.567 10.2947  14
   7  -3  -5 239.994 8.51114  15
   8  -3   5 21.9975 1.73740  17
   8  -3   5 24.7497 1.64104   4
   8  -3  -5 23.3752 1.57284  15
   8   3   5 21.6067 1.63848   4
   8  -3  -5 22.0652 1.52383   4
   0   4  -5 29.6714 3.14229   5
   0  -4  -5 37.8360 4.46800   8
   0   4  -5 26.9166 2.79421   3
   0   4  -5 33.9676 3.91815   2
   0  -4   5 32.3477 3.53056   6
   0   4   5 33.3479 3.68393   6
   0  -4   5 28.5080 3.53917  12
   0  -4  -5 29.0946 3.28587   9
   0   4  -5 27.0649 4.42462  11
   0   4   5 27.4321 3.23702   5
   0  -4   5 27.5924 5.05065   7
   0   4  -5 29.6755 2.70064  10
   0   4   5 31.7649 3.32775  10
   0  -4  -5 30.4360 2.62205  14
   0   4   5 31.7395 3.76718  11
   1   4  -5 191.730 8.78170  11
  -1  -4  -5 188.855 8.90579  13
   1  -4   5 177.703 8.25420   6
  -1  -4  -5 182.157 8.53501   9
  -1   4   5 176.651 8.23857   5
  -1   4   5 183.712 8.10114  10
  -1  -4  -5 189.666 9.65540   8
  -1   4   5 191.672 9.38746   6
   1   4  -5 179.283 8.12182  10
   1   4  -5 199.917 8.88274   2
   1   4  -5 199.250 8.02662   3
  -1   4   5 193.644 9.26840  11
  -1  -4  -5 187.770 7.99107  14
   1  -4   5 195.982 9.12528  12
   1  -4   5 214.508 12.2014   7
   1   4   5 181.403 10.7504   6
   1   4   5 176.604 8.85389  12
   1  -4  -5 177.865 7.58013   3
   1   4   5 196.829 12.6170   2
  -1   4  -5 188.531 8.27766  11
   1  -4  -5 178.064 7.80511  14
   1  -4  -5 193.966 9.11962   8
  -1  -4   5 186.085 8.79406   6
  -1  -4   5 193.832 9.05322  12
   1   4   5 175.348 8.85739  11
  -1   4  -5 183.941 7.89678   3
  -1   4  -5 190.870 8.18916  10
   1  -4  -5 173.312 8.27331   9
  -1   4  -5 190.412 9.57725   2
  -1   4  -5 190.520 9.02323   5
   1  -4  -5 187.340 9.40403   2
  -2  -4  -5 68.2694 4.36469  14
  -2  -4  -5 70.0105 6.62527   8
  -2  -4  -5 67.9110 5.21822  13
   2   4  -5 77.7713 5.13306  11
   2  -4   5 72.8154 7.48355   7
  -2   4   5 68.6682 5.21380  11
   2   4  -5 69.0772 4.41075  10
  -2   4   5 65.4858 4.46041  10
   2  -4   5 68.9127 5.23927  12
   2   4  -5 71.9208 4.06798   3
   2   4  -5 74.0077 4.75347   2
  -2   4   5 63.6530 5.74106   6
  -2  -4  -5 65.5482 5.05921   9
   2   4  -5 67.0201 4.96744   5
   2   4   5 60.2163 6.12027   3
  -2   4  -5 63.7775 4.50874  14
   2  -4  -5 63.2547 3.75860   3
   2   4   5 66.6151 4.92282  11
   2   4   5 70.0850 5.44952  12
   2   4   5 71.0212 7.69158   7
   2  -4  -5 65.4343 4.97997   9
   2  -4  -5 62.0158 4.67369  13
  -2   4  -5 68.3324 4.35471  10
   2  -4  -5 55.7985 5.27545   2
  -2  -4   5 54.0160 7.66681   7
   2  -4  -5 53.4493 5.76311   8
   2  -4  -5 67.3961 4.13218  14
  -2  -4   5 67.9953 5.39333  12
  -2   4  -5 62.3098 5.24604   9
  -2   4  -5 67.9386 4.96804   5
  -2  -4   5 66.9665 5.63775   6
   2   4   5 62.0040 5.19932   6
   2   4   5 80.8181 9.42187   2
  -3   4   5 295.825 13.1382  11
   3   4  -5 302.995 11.9825  10
  -3  -4  -5 295.814 12.8860   9
  -3  -4  -5 293.279 12.9436  13
   3   4  -5 289.285 11.3950   3
   3  -4   5 288.954 12.5552  13
  -3   4   5 307.998 12.3758  10
   3   4  -5 318.110 13.0178  11
  -3   4   5 270.681 11.6496  16
  -3  -4  -5 288.120 11.7801  14
   3   4  -5 319.197 11.4899  17
   3  -4   5 306.384 13.2102  12
  -3  -4   5 314.420 13.1109  12
   3   4   5 288.518 12.8327  12
  -3   4  -5 290.592 11.4572  14
   3   4   5 273.237 12.9460   3
   3  -4  -5 287.329 10.9423   3
  -3   4  -5 276.439 10.2674  15
   3  -4  -5 305.949 12.0392  13
   3   4   5 273.009 11.4094   4
   3  -4  -5 278.602 13.0338   8
   3   4   5 295.236 12.7347  11
   3  -4  -5 302.377 11.5485  14
  -3   4  -5 296.273 11.7029  10
   3  -4  -5 275.888 10.5257  15
  -3   4  -5 280.201 12.6227   9
   3   4   5 279.441 11.0425  17
   3  -4  -5 273.653 10.2923   4
   4   4  -5 35.9138 4.25155  11
  -4   4   5 29.5174 3.49325  10
   4   4  -5 29.7612 2.59877  15
   4  -4   5 30.2076 4.37731  12
   4   4  -5 30.4441 3.23437  10
   4   4  -5 33.8846 2.88627   3
   4  -4   5 44.3835 5.37293  13
  -4  -4  -5 34.0908 3.90235  14
   4   4  -5 36.8932 2.88128  17
  -4  -4  -5 35.6012 4.80476  13
  -4   4   5 29.0529 4.87444  11
   4   4   5 41.2280 5.93043   3
   4   4   5 35.8074 7.04293  12
   4  -4  -5 29.7865 2.79896   3
   4  -4  -5 29.5504 2.17911   4
  -4   4  -5 28.4659 1.93059  15
  -4   4  -5 33.3356 4.20673  10
   4  -4  -5 34.1219 4.26442  13
   4   4   5 32.3908 2.57015   4
  -4   4  -5 26.0976 3.61760  14
   4   4   5 28.6420 2.50904  16
   4  -4  -5 28.6117 3.38320  14
   5   4  -5 275.324 10.7281   3
   5  -4   5 286.671 13.1447  12
   5   4  -5 276.908 10.0610  15
   5   4  -5 277.625 10.7343  17
  -5   4   5 290.629 12.2790  10
   5  -4   5 271.520 10.0663   4
   5  -4   5 274.884 13.8584  13
   5  -4   5 287.571 10.8201  17
  -5  -4  -5 270.023 12.9412  13
   5   4  -5 272.094 10.7276  16
   5   4  -5 285.552 11.6761  10
  -5  -4  -5 286.083 12.3135  14
   5   4  -5 283.822 12.8399  11
   5  -4  -5 267.827 12.7658  13
   5  -4  -5 277.893 10.1409  15
   5   4   5 272.218 10.5438   4
   5   4   5 283.683 12.7452  11
   5  -4  -5 261.754 10.0272   4
   5  -4  -5 278.528 11.7992  14
   5   4   5 284.599 10.4692  16
  -5  -4   5 280.721 13.3999  12
  -5   4  -5 275.890 11.9106  14
   5   4   5 270.093 10.8626  17
   5   4   5 273.974 13.0211  12
   5  -4  -5 273.688 10.7450   3
   5   4   5 291.625 13.3069   3
   6  -4   5 24.2607 1.66502   4
   6   4  -5 24.9495 1.79165  15
   6   4  -5 24.0491 2.82683   3
   6  -4   5 31.0504 5.40084  12
  -6  -4  -5 21.2866 4.37189  13
  -6   4   5 20.0588 3.33958  10
   6  -4   5 24.4649 2.16122  17
   6   4  -5 23.9313 3.71911  10
   6  -4   5 28.5739 6.04507  13
   6   4  -5 23.2528 4.15727  11
   6   4  -5 24.3995 2.00516  16
  -6  -4   5 -1.1058 10.7011  12
   6   4   5 25.7540 4.40478   3
   6  -4  -5 17.7026 2.99797  14
   6  -4  -5 21.6199 2.73730   3
   6   4   5 24.9384 2.11918   4
   6   4   5 23.1881 2.21920  17
   6  -4  -5 26.4349 1.71579  15
   6   4   5 24.6330 4.74642  12
  -6   4  -5 16.7522 3.53733  14
  -7  -4  -5 18.1586 6.04308  13
   7  -4   5 29.3973 2.21462  17
  -7   4   5 32.9303 6.62941  10
   7   4  -5 27.2956 1.91885  16
   7  -4   5 31.2513 1.75623   4
   7   4  -5 29.3431 1.71550  15
   7  -4  -5 29.0683 3.72118   3
   7  -4  -5 30.2899 1.91178   4
   7   4   5 33.3791 2.37730  17
   7   4   5 28.3814 2.06500   4
   7   4   5 19.6464 6.15707  12
   7  -4  -5 32.0077 1.83489  15
   8  -4   5 80.1287 3.14993   4
   8   4   5 77.3427 3.52162  17
   8  -4  -5 79.3716 3.29644   4
   8   4   5 74.5548 3.33791   4
   8  -4  -5 76.7499 3.11516  15
   0  -5  -5 74.7564 5.41430  13
   0   5   5 66.3372 3.27953   4
   0   5  -5 80.2227 4.72696   3
   0  -5   5 74.1111 5.47211  12
   0  -5   5 72.9408 7.03595   6
   0   5  -5 71.4250 3.78388   4
   0   5  -5 63.9409 9.28968   2
   0  -5  -5 73.1171 2.94741   4
   0   5   5 71.2674 5.49170  11
   0   5  -5 72.1883 5.40280  11
   0  -5  -5 68.5405 4.40547  14
   0   5  -5 78.1002 4.72143  10
   0  -5  -5 75.2586 6.11270   9
  -1   5   5 262.999 12.0530  11
  -1  -5  -5 266.321 11.4940  13
  -1  -5  -5 252.266 10.3535  14
   1   5  -5 275.901 10.6901   3
  -1   5   5 227.874 11.4925   5
   1  -5   5 255.280 11.7736  12
   1   5  -5 268.339 10.9558  10
   1   5  -5 228.578 9.87177   4
   1   5  -5 259.043 11.4786  11
   1   5  -5 261.173 10.0914  16
   1   5  -5 269.360 10.4646  17
  -1   5   5 263.461 10.7245  10
   1   5  -5 270.120 9.57052  15
  -1   5  -5 258.427 11.2392  11
  -1   5  -5 283.308 10.8517  17
  -1   5  -5 255.944 10.8030   3
   1  -5  -5 244.569 11.1719  13
   1  -5  -5 254.987 10.5137  14
  -1   5  -5 261.301 9.89937  15
  -1  -5   5 280.142 12.2518  12
  -1   5  -5 257.290 11.0283  10
   1   5   5 261.778 10.4242  16
   1   5   5 274.278 12.3373  11
   1  -5  -5 247.850 9.23873   4
   1   5   5 265.497 9.90779   4
  -1   5  -5 260.239 9.78663   4
   2   5  -5 13.0699 1.92973  17
  -2  -5  -5 17.9442 3.61547  13
   2   5  -5 13.5450 2.97944  11
   2   5  -5 16.4737 2.42491   3
   2   5  -5 17.8498 2.77509  10
   2   5  -5 13.7640 1.69192  16
  -2   5   5 16.6385 1.94810  16
  -2   5   5 13.4198 2.57441  10
  -2  -5  -5 15.6859 2.93012  14
   2  -5   5 13.4842 2.99523  12
   2   5  -5 13.1106 1.32793  15
   2  -5   5 11.5343 1.71616  17
  -2   5   5 18.5830 3.72380  11
   2   5   5 16.8572 1.86729  16
  -2   5  -5 13.7273 2.35108  10
  -2   5  -5 12.9109 1.26387  15
  -2  -5   5 14.3372 3.60487  12
   2   5   5 4.45776 4.27925  12
   2   5   5 7.93777 4.39867   3
   2  -5  -5 12.1235 1.30882  15
   2  -5  -5 13.5926 2.65776   3
   2   5   5 14.4392 1.72036   4
  -2   5  -5 13.8187 1.33534   4
   2   5   5 16.0496 3.37787  11
   2  -5  -5 10.6105 2.32717  14
   2  -5  -5 13.3640 1.23727   4
   2  -5  -5 12.7235 2.88305  13
   3   5  -5 396.666 14.9293  17
   3   5  -5 415.254 14.8955  16
   3   5  -5 385.448 15.2050   3
  -3   5   5 403.600 15.9700  10
   3   5  -5 396.350 16.6495  11
   3   5  -5 417.574 15.7968  10
  -3  -5  -5 428.079 17.0036  13
   3  -5   5 403.397 16.8976  12
   3  -5   5 401.443 14.8687  17
   3   5  -5 401.005 14.1871  15
  -3   5   5 408.721 16.3407  16
   3   5   5 384.937 14.5912  16
   3  -5  -5 392.752 13.9527  15
   3   5   5 425.573 21.5187  12
   3  -5  -5 374.728 15.1812  14
   3  -5  -5 413.071 13.8520   4
  -3   5  -5 380.747 14.0063  15
  -3  -5   5 415.327 16.9200  12
   3   5   5 390.986 14.4378   4
   3   5   5 405.738 16.7567  11
  -3   5  -5 374.099 15.4342  10
   3   5   5 384.298 18.4739   3
   3  -5  -5 411.254 15.9699   3
   3  -5  -5 422.599 16.7133  13
   4  -5   5 116.001 7.83175  12
   4   5  -5 110.008 4.64416  15
   4   5  -5 106.214 5.33364  17
   4  -5   5 110.314 4.43333   4
  -4   5   5 115.472 6.90697  10
  -4  -5  -5 118.624 7.82468  13
   4   5  -5 117.969 5.86035   3
   4   5  -5 111.897 6.46296  10
   4  -5   5 104.504 5.23598  17
   4   5  -5 114.979 7.41609  11
   4   5  -5 116.529 5.37211  16
   4   5   5 109.845 5.07809  16
   4  -5  -5 101.308 7.40188  13
   4   5   5 95.7371 8.03733   3
   4   5   5 102.967 5.03172   4
   4   5   5 116.796 7.40646  11
   4   5   5 99.5972 7.98837  12
   4  -5  -5 103.928 6.24241  14
  -4   5  -5 112.092 6.66882  10
   4  -5  -5 107.877 4.63576  15
   4  -5  -5 102.672 4.47647   4
  -4  -5   5 109.634 8.15778  12
   4  -5  -5 112.110 5.82549   3
   4   5   5 104.308 5.27789  17
  -4   5  -5 110.522 4.56990  15
   5   5  -5 27.8321 1.71732  15
   5   5  -5 23.5788 2.95527   3
   5   5  -5 24.1961 2.19965  17
  -5   5   5 21.1714 3.30691  10
   5   5  -5 26.2663 2.14556  16
   5  -5   5 29.8751 5.22157  12
   5   5  -5 28.9619 3.74120  10
   5  -5   5 26.6492 2.21863  17
  -5  -5  -5 19.9195 4.10876  13
   5   5  -5 24.8829 4.02233  11
   5  -5   5 23.8949 1.57515   4
  -5   5  -5 20.3445 1.55807  15
   5   5   5 21.5978 2.02701   4
  -5   5  -5 16.7912 4.17056  10
   5   5   5 25.4097 2.27323  17
   5   5   5 22.6796 4.47992   3
   5  -5  -5 19.2690 3.27998  14
   5  -5  -5 26.2904 3.41235   3
  -5   5  -5 25.0247 4.71089  14
   5   5   5 23.4794 3.98483  11
   5   5   5 19.3442 4.56477  12
  -5  -5   5 21.2854 5.48635  12
   5  -5  -5 23.4417 1.64749  15
   5  -5  -5 20.8707 1.58827   4
   5   5   5 24.6649 2.01130  16
   5  -5  -5 18.7675 4.94045  13
   6   5  -5 118.878 5.51048  17
   6  -5   5 133.084 5.08431   4
   6   5  -5 136.779 5.74404  16
   6  -5   5 129.167 5.64739  17
   6   5  -5 134.664 5.04346  15
  -6  -5  -5 150.059 10.9659  13
  -6   5   5 149.381 8.65769  10
   6   5   5 120.187 5.48134   4
   6   5   5 139.959 5.35500  16
   6  -5  -5 131.502 8.66364   3
   6  -5  -5 131.951 5.23636  15
   6  -5  -5 123.203 5.01627   4
   6   5   5 133.787 5.81522  17
   6   5   5 118.005 11.7585   3
  -6  -5   5 109.437 13.6596  12
   7  -5   5 61.8829 3.67361  17
   7   5  -5 56.8969 3.38595  17
   7   5  -5 61.5192 2.91785  16
   7   5   5 64.1929 3.06602   4
   7  -5  -5 56.8277 2.96090  15
   7  -5  -5 64.9061 2.67923   4
   0   6   5 210.343 8.74063  16
   0   6  -5 206.926 9.75056  10
   0  -6  -5 213.263 10.2264  13
   0   6   5 210.121 10.8102  11
   0  -6   5 222.851 11.1405  12
   0   6  -5 200.613 9.60938   3
   0   6  -5 214.099 8.15554  15
   0   6  -5 214.814 8.78649  17
   0   6  -5 223.617 8.43814   4
   0   6  -5 233.456 10.8073  11
   1   6  -5 47.7019 3.15454  17
  -1   6   5 41.2004 2.99266  16
   1   6  -5 47.5613 2.60050  15
   1   6  -5 49.2957 3.06463   4
   1   6  -5 54.0204 4.31333  10
  -1  -6  -5 51.7140 4.85055  13
  -1   6   5 47.3613 4.78024  10
   1   6  -5 51.4869 5.16072  11
   1  -6   5 55.1870 5.24145  12
  -1   6   5 43.7135 5.42006  11
   1   6  -5 44.4014 4.15051   3
   1   6  -5 48.6927 3.00914  16
  -1   6  -5 43.2592 2.59168   4
   1  -6  -5 44.5060 2.09044   4
  -1   6  -5 46.5669 2.59294  15
   1   6   5 46.0190 2.69598   4
   1   6   5 52.3523 5.18882  11
   1  -6  -5 46.5157 4.98106  13
   1   6   5 49.2806 3.11628  16
  -1   6  -5 47.1598 4.29444  10
  -1   6  -5 46.1387 3.01342  17
  -1  -6   5 53.5873 5.82539  12
   1  -6  -5 44.7209 4.94839  14
  -2   6   5 67.7875 5.53044  10
   2   6  -5 68.3029 4.74340   3
   2  -6   5 65.4312 6.17835  12
  -2   6   5 64.8283 6.64465  11
   2   6  -5 66.5938 3.42830  15
   2   6  -5 74.9319 5.12373  10
  -2  -6  -5 64.7633 6.12196  13
   2   6  -5 58.6636 5.53056  11
   2   6  -5 78.7964 4.92421  17
   2  -6  -5 64.0190 5.51731  14
   2  -6  -5 63.0958 5.81007  13
   2  -6  -5 71.4790 3.28165   4
  -2   6  -5 70.8534 5.12931  10
   2   6   5 79.1521 5.24200  16
   2   6   5 66.7695 6.03446  11
  -2  -6   5 64.6328 6.48821  12
   2   6   5 70.6128 3.84734   4
  -3  -6  -5 69.3601 6.25245  13
   3   6  -5 65.8388 5.00142  10
   3   6  -5 62.9101 3.60913  16
   3  -6   5 72.3717 6.73629  12
   3   6  -5 67.6097 3.15866  15
   3  -6   5 63.1520 3.67904  17
   3   6  -5 66.7352 4.63090   3
   3   6  -5 73.7413 5.96828  11
   3   6  -5 63.3450 3.96247   4
   3   6  -5 63.7969 3.77760  17
  -3   6   5 55.8702 3.48011  16
  -3  -6   5 71.9855 6.93415  12
  -3   6  -5 58.4764 3.04263  15
   3  -6  -5 61.1385 2.86634   4
   3   6   5 60.9557 3.52133  16
   3   6   5 62.4428 3.74439  17
  -3   6  -5 65.8132 5.12236  10
   3   6   5 64.9727 5.69390  11
   3  -6  -5 61.3573 5.39291  14
   3   6   5 53.6146 6.96666   3
   3   6   5 49.0881 6.65454  12
   3  -6  -5 65.0741 5.90915  13
   3   6   5 62.0489 3.48110   4
   3  -6  -5 63.9818 3.10209  15
   4   6  -5 4.44191 2.89415  11
   4   6  -5 6.73998 1.22085  16
  -4  -6  -5 4.43409 3.60731  13
   4  -6   5 4.05707 1.09787  17
   4   6  -5 5.18902 0.79621  15
   4  -6   5 4.38799 4.39292  12
   4   6  -5 4.19613 1.88566   3
   4   6  -5 8.21728 1.37564  17
   4   6  -5 5.75408 2.73822  10
   4  -6  -5 6.78323 0.87202   4
   4  -6  -5 6.17540 0.96415  15
   4   6   5 6.30420 3.19765  11
   4   6   5 6.43466 1.31329   4
   4  -6  -5 11.2122 3.19535  14
   4   6   5 0.05610 5.00929   3
   4   6   5 -0.5626 4.75719  12
   4   6   5 3.84790 1.19267  17
   4   6   5 6.54676 1.12789  16
  -4  -6   5 7.55137 4.30179  12
   4  -6  -5 4.56275 3.81795  13
  -4   6  -5 5.13993 3.11569  10
  -4   6  -5 6.30728 0.91449  15
   5  -6   5 34.6588 2.42388  17
   5   6  -5 30.8797 2.33323  17
   5   6  -5 34.9464 1.84447  15
   5   6  -5 33.4708 2.31806  16
   5   6  -5 32.5090 3.28739   3
   5   6  -5 25.2450 4.10785  11
   5  -6   5 35.3499 9.52110  12
  -5  -6  -5 40.6321 5.44277  13
  -5   6   5 26.6038 4.90179  10
   5  -6  -5 33.0459 4.19722  14
   5   6   5 32.7472 5.85726   3
   5   6   5 32.3377 2.18032  16
   5  -6  -5 32.3677 1.81405   4
   5   6   5 32.3618 2.40165  17
  -5   6  -5 31.7978 1.84411  15
   5  -6  -5 33.0536 1.98165  15
   5   6   5 34.0613 2.32883   4
   5   6   5 21.3728 5.12434  11
   6  -6   5 33.1947 2.11013  17
   6   6  -5 34.4141 2.11829  16
   6   6  -5 31.2815 2.17735  17
   6   6   5 31.5066 2.05002   4
   6   6   5 32.9828 1.91355  16
   6  -6  -5 31.4807 1.80245  15
   6   6   5 29.5563 3.05788  17
   6  -6  -5 30.9190 1.65005   4
   0   7   5 231.927 9.60624  16
   0   7  -5 244.061 9.10981  15
   0   7  -5 245.438 12.5327  10
   0  -7   5 258.426 14.6700  12
   0   7  -5 249.986 9.77909  17
   0   7  -5 247.867 9.22485   4
   1   7  -5 6.15226 2.78563   3
   1   7  -5 4.37962 1.00360   4
   1   7  -5 4.21633 3.75918  11
  -1   7   5 5.10789 1.18621  16
  -1   7   5 3.20623 3.53428  11
   1   7  -5 4.79926 1.08265  16
   1   7  -5 3.63108 0.97051  17
   1   7  -5 5.19043 0.88674  15
   1   7   5 4.00937 0.78709   4
  -1   7  -5 4.32187 0.80104  15
  -1   7  -5 5.82903 0.90401   4
   1   7   5 5.47389 1.24718  16
   2   7  -5 147.756 7.74136   3
  -2   7   5 152.274 8.98585  10
  -2   7   5 149.150 10.0188  11
   2   7  -5 153.460 6.02585  15
   2   7  -5 147.573 6.41346   4
   2   7  -5 152.579 7.90742  10
  -2  -7  -5 156.087 8.94770  13
   2   7  -5 164.842 6.82741  17
   2  -7   5 161.689 6.70606  17
   2   7  -5 147.924 6.45007  16
   2  -7   5 163.876 9.48981  12
   2   7  -5 148.289 8.91211  11
  -2  -7   5 170.168 9.85575  12
   2  -7  -5 145.570 8.68587  13
  -2   7  -5 150.870 5.98788  15
   2   7   5 162.094 6.63851  16
   2  -7  -5 135.885 5.64819   4
   2   7   5 154.099 8.86413  11
   2   7   5 142.987 6.00230   4
  -2   7  -5 144.162 7.80522  10
   3   7  -5 9.36645 2.90341  10
   3  -7   5 7.37455 1.25883  17
   3   7  -5 8.96984 1.44713   4
  -3  -7  -5 9.43997 3.86095  13
   3   7  -5 7.56616 1.29736  16
   3   7  -5 4.42103 3.29378  11
   3   7  -5 6.36138 0.90544  15
   3  -7   5 12.1229 4.71199  12
   3   7  -5 6.52690 2.20213   3
  -3   7   5 11.5136 3.79726  10
  -3   7  -5 2.81190 2.60379  10
  -3  -7   5 7.29339 3.90974  12
   3  -7  -5 8.37361 0.79929   4
   3   7   5 6.71055 3.10245  11
  -3   7  -5 9.59330 1.15784  15
   3  -7  -5 1.87146 3.64599  13
   3  -7  -5 7.12404 1.01357  15
   4   7  -5 34.7837 2.34927  17
   4   7  -5 32.9320 1.77180  15
   4   7  -5 34.3619 3.77006   3
   4   7  -5 27.1832 4.21505  11
   4  -7   5 30.5698 2.21608  17
   4   7  -5 33.1609 2.21912  16
   4   7  -5 31.0710 2.32724   4
  -4  -7  -5 22.1994 4.26942  13
   4  -7  -5 35.8307 1.67736   4
   4   7   5 35.4824 2.26016  16
  -4  -7   5 28.5339 5.19810  12
  -4   7  -5 31.4268 1.86212  15
   4   7   5 32.8109 2.17204   4
   4   7   5 34.7896 4.70772  11
   4  -7  -5 29.6778 1.88374  15
   5   7  -5 28.7293 1.92165  16
   5   7  -5 31.7017 2.11046   4
   5   7  -5 29.4238 2.67633  17
   5   7  -5 28.6189 1.56270  15
   5  -7   5 26.5843 2.37107  17
   5   7   5 31.9286 2.00504   4
   5  -7  -5 36.7747 2.17076  15
  -5   7  -5 32.3291 1.68386  15
   5   7   5 29.2737 2.10830  17
   5  -7  -5 31.3903 1.55126   4
   0   8  -5 130.704 5.55151  17
   0   8  -5 122.706 5.00291  15
   0  -8   5 127.171 11.2737  12
   0   8   5 119.620 8.60922  11
   0   8  -5 124.000 4.92369   4
   0   8   5 124.532 5.40287  16
   1   8  -5 104.305 4.82890  17
   1  -8   5 107.411 8.96997  12
   1   8  -5 105.940 4.31963  15
   1  -8   5 104.923 4.80283  17
  -1  -8  -5 103.500 7.59268  13
   1   8  -5 100.754 4.58614  16
  -1   8   5 106.537 4.63385  16
   1   8  -5 109.671 6.59992  10
   1   8  -5 102.830 4.43424   4
   1  -8  -5 109.652 7.46288  13
  -1   8  -5 105.966 4.33362  15
  -1   8  -5 104.102 3.70355   4
  -1  -8   5 113.417 9.32058  12
   1   8   5 98.3731 4.66503  16
   1   8   5 90.7261 7.74938  11
   2   8  -5 173.557 6.69774   4
   2  -8   5 171.446 6.86548  17
  -2   8   5 175.388 6.24006  15
   2   8  -5 173.152 7.00863  17
   2   8  -5 172.012 6.40818  15
   2   8  -5 169.111 6.73868  16
  -2   8   5 171.971 7.56802  16
   2   8   5 176.774 7.12798  16
  -2   8  -5 180.313 6.74610  15
   3   8  -5 69.9808 4.30344  16
   3   8  -5 77.2410 3.53277  15
   3  -8   5 85.0793 3.67543  17
  -3   8   5 82.7630 3.26274  15
   3   8  -5 81.7061 3.65662   4
   3   8  -5 77.8378 3.78425  17
   3   8   5 87.1102 3.94152  16
  -3   8  -5 81.8950 3.52153  15
   3   8   5 82.7111 3.80351   4
  -4   8   5 74.2439 3.02105  15
   4  -8   5 71.4977 3.20200  17
   4   8  -5 72.2965 3.35142  16
   4   8  -5 75.0373 3.44755  17
   4   8  -5 77.0072 3.29802   4
   4   8  -5 78.5494 2.96636  15
  -4   8  -5 74.2553 3.10656  15
   4   8   5 77.8899 3.44608  16
   0   9   5 25.1306 1.58605  16
   0  -9   5 26.6106 1.76356  17
   0   9  -5 26.4620 1.43755  15
   1   9  -5 33.2833 1.55828   4
   1  -9   5 33.4907 1.94883  17
   1   9  -5 35.5428 1.69520  15
  -1   9  -5 33.1859 1.72606  15
   1   9   5 35.3173 1.94943  16
   2   9  -5 37.3870 1.79163   4
   2   9  -5 38.9059 1.83614  15
   2  -9   5 38.5900 1.96942  17
   2   9  -5 37.6059 2.07015  17
   2   9   5 42.2817 2.17130  16
  -2   9  -5 42.3633 1.96465  15
   0   0   6 3947.45 135.762   7
   0   0   6 4192.25 135.836  11
   0   0  -6 4293.71 135.437   2
   0   0  -6 4238.73 134.870  14
   0   0  -6 4101.21 134.287   3
   0   0  -6 4250.33 135.184   9
   0   0  -6 4015.63 134.408  10
   0   0   6 4136.40 135.030  12
   0   0   6 4179.71 135.109   6
  -1   0  -6 34.4152 2.48242   5
  -1   0  -6 33.5597 3.19681   9
  -1   0  -6 39.9825 2.88153   3
  -1   0  -6 29.3027 3.17016   2
  -1   0   6 33.9823 3.29806  11
   1   0  -6 32.0619 2.74730   5
   1   0   6 33.7952 3.07894   6
   1   0  -6 36.7610 3.15562   9
   1   0  -6 31.3615 2.57811  10
   1   0   6 66.6108 50.0957   1
   1   0   6 26.4728 5.01892   2
  -1   0  -6 33.7410 2.80358  14
  -1   0  -6 88.6966 39.0778   1
   1   0  -6 31.9136 2.87311   2
   1   0   6 38.5283 3.61022  12
  -1   0   6 40.5204 5.27378  12
  -1   0  -6 -4.8799 28.5512   1
   1   0  -6 38.1215 2.39583   3
  -1   0  -6 32.1271 2.47469  10
   1   0  -6 37.5076 2.76294  14
  -1   0   6 31.6858 3.24679   6
   1   0   6 33.0095 3.17627  11
  -1   0   6 34.6771 3.91280   7
  -2   0   6 839.630 29.7639   6
   2   0   6 855.435 31.3065   7
   2   0  -6 838.555 29.4115   9
   2   0  -6 856.241 28.6027   3
   2   0   6 896.288 33.2301   2
   2   0  -6 890.438 29.1335  14
   2   0   6 853.657 29.8042  11
  -2   0  -6 831.593 29.9068  14
  -2   0  -6 823.399 29.7823   9
  -2   0   6 872.673 30.5219  11
  -2   0   6 828.633 29.4020   5
   2   0  -6 848.957 29.3542   2
  -2   0   6 811.619 30.1078   7
   2   0   6 855.574 29.2695   6
   2   0   6 854.416 30.0123  12
   3   0   6 37.7133 4.09731   6
   3   0  -6 43.0550 3.19625  10
  -3   0  -6 34.7010 3.05454  14
   3   0   6 42.9998 5.37085   3
  -3   0   6 39.7835 3.84196  11
   3   0   6 33.3524 4.63383  13
   3   0  -6 33.8257 3.62854   9
   3   0   6 36.2351 4.13400  12
   3   0  -6 38.2444 3.45771   2
  -3   0  -6 37.4131 4.15483   9
  -3   0   6 38.6708 5.90023   6
   3   0   6 32.9159 4.35270  11
  -3   0   6 40.9318 3.58520   5
   3   0  -6 38.3484 2.44497   3
  -3   0  -6 32.5773 4.00481   8
   3   0   6 29.8333 5.62405   2
   3   0  -6 35.4026 2.99123  14
   4   0  -6 24.9289 2.02431   3
   4   0   6 16.7377 3.49451   3
  -4   0  -6 21.4896 2.83810  14
   4   0   6 22.8044 7.02081   2
  -4   0   6 29.5500 4.20996  11
   4   0   6 25.0849 3.73327  12
   4   0  -6 21.8774 2.04732  16
  -4   0  -6 22.9137 4.96178   8
   4   0   6 15.9989 4.20777  13
   4   0  -6 25.1645 2.90971  14
   4   0   6 24.3457 2.02114   4
   4   0  -6 27.1509 2.77652  10
   5   0  -6 44.5749 2.98081   3
   5   0  -6 51.0782 4.01780  10
  -5   0   6 40.9422 5.59318  11
   5   0   6 51.2824 6.12872   3
   5   0   6 49.6714 3.13912  17
   5   0  -6 46.5982 2.54993  15
   5   0   6 52.9882 3.23006   4
   5   0   6 45.2222 8.71601  13
   5   0  -6 43.9893 4.07685  14
   5   0   6 46.7422 5.44943  12
  -5   0  -6 49.5197 4.43064  14
   6   0  -6 66.7846 5.39690  14
  -6   0   6 57.5090 7.87164  11
   6   0  -6 68.5098 3.14086  15
   6   0   6 58.5570 6.96270   3
   6   0  -6 65.4605 4.85785  10
   6   0   6 69.4879 6.66951  12
  -6   0  -6 62.1198 5.15647  14
   6   0   6 61.4910 3.68972  17
   6   0  -6 64.2802 3.47423  16
   6   0   6 64.6949 7.52104  13
   6   0   6 60.0760 3.20067   4
   6   0  -6 61.8370 3.36182   3
   7   0  -6 189.858 7.04515  15
   7   0  -6 198.002 13.3778  14
   7   0  -6 185.584 8.79926  10
  -7   0  -6 196.355 9.38144  14
   7   0   6 183.895 7.97042  17
   7   0   6 174.396 10.6672  12
   7   0   6 189.865 7.25469   4
   7   0  -6 190.290 7.21984   3
   7   0   6 199.472 14.6258  13
   7   0   6 185.542 10.7570   3
   8   0   6 156.135 7.15880  17
   8   0  -6 153.795 5.64691  15
   0  -1   6 144.035 6.93583  12
   0   1   6 157.666 7.41197  11
   0  -1   6 148.308 7.29116  11
   0  -1  -6 148.455 6.96251   2
   0   1  -6 138.225 6.04495   3
   0   1  -6 149.835 6.47415  14
   0  -1  -6 148.435 6.15728  10
   0  -1  -6 147.310 6.07313   3
   0  -1  -6 150.277 6.58491  14
   0  -1  -6 157.960 7.00011   9
   0   1  -6 148.872 6.71473   9
   0  -1   6 154.352 6.93699   6
   0   1  -6 147.914 6.33656  10
   0   1   6 154.965 6.91416   6
   0   1   6 150.083 6.28125   5
   0   1   6 136.375 7.39406   7
   0   1  -6 142.252 6.88998   2
   0  -1  -6 129.468 6.02424   8
   1  -1   6 209.075 8.40685   6
  -1   1   6 195.775 8.61717   6
  -1  -1  -6 189.730 8.77620   2
   1  -1   6 200.939 8.83379  12
   1   1  -6 196.374 8.03610  10
  -1  -1  -6 243.215 36.6212   1
   1   1  -6 190.338 8.08323   5
  -1  -1  -6 195.750 8.61861   9
   1   1  -6 182.378 7.85143  14
  -1  -1  -6 214.355 8.59397   8
   1  -1   6 192.487 9.72069   7
   1   1  -6 190.373 8.36731   2
   1   1  -6 195.821 8.25799   9
  -1   1   6 209.641 8.17641   5
  -1  -1  -6 213.835 50.3550   1
  -1   1   6 201.877 9.11529  11
  -1  -1  -6 179.011 7.53154  10
  -1   1   6 210.735 8.68381   7
   1  -1   6 184.116 8.67682  11
  -1  -1  -6 177.005 7.65942   3
  -1  -1  -6 201.475 8.26195  14
   1   1  -6 200.024 7.64743   3
  -1   1  -6 201.305 7.80489   3
   1   1   6 190.995 8.62768  12
  -1   1  -6 195.214 7.87248   5
   1   1   6 189.726 8.37200   6
   1  -1  -6 200.094 7.66635   3
  -1   1  -6 206.779 8.21749  14
   1   1   6 197.014 11.6418   2
  -1   1  -6 195.765 8.87557   2
   1  -1  -6 181.411 8.28955   2
  -1  -1   6 193.846 8.51311  12
   1   1   6 188.969 9.43237   7
   1  -1  -6 196.882 8.10875  14
   1   1   6 203.340 8.96725  11
   1  -1  -6 216.734 8.63613   9
   1   1   6 191.745 7.51422   5
   1  -1  -6 196.835 7.95654  10
   1   1   6 161.059 76.2376   1
  -1   1  -6 200.750 8.59910   9
  -1  -1   6 197.574 8.70465   6
  -1  -1   6 203.119 9.44317   7
  -1   1  -6 196.389 7.88228  10
   1   1   6 195.836 41.1161   1
  -2  -1  -6 192.731 8.76387   9
   2  -1   6 189.711 9.92446   7
   2  -1   6 184.118 12.2084   2
   2   1  -6 182.679 8.17371   5
  -2   1   6 192.487 8.56810   6
   2   1  -6 182.765 8.03953   9
  -2  -1  -6 181.451 8.66078   8
   2  -1   6 193.568 8.37890   6
   2   1  -6 185.050 8.06197   2
  -2  -1  -6 189.546 8.15217  14
  -2   1   6 197.370 8.38104   5
   2  -1   6 183.637 8.62162  11
  -2   1   6 190.580 9.06030  11
   2   1  -6 198.939 7.46967   3
   2  -1   6 197.626 8.79966  12
  -2  -1  -6 193.794 8.49199  13
   2   1  -6 194.678 8.80215  11
   2   1  -6 178.788 7.67552  14
   2   1  -6 187.492 7.96395  10
   2   1   6 187.828 11.9348   2
  -2   1  -6 187.993 8.51552   9
   2  -1  -6 202.209 7.47901   3
  -2  -1   6 191.636 8.76802   6
   2   1   6 187.071 9.81787   3
  -2   1  -6 185.360 7.57345  10
   2  -1  -6 177.613 8.08677   2
  -2   1  -6 192.077 7.64987   5
   2  -1  -6 185.126 8.26930   9
   2   1   6 184.823 8.75209  12
  -2  -1   6 188.542 9.49213   7
   2   1   6 190.650 9.99974   7
   2  -1  -6 197.947 7.98292  14
   2   1   6 178.278 8.74011  11
  -2   1  -6 203.797 10.4394   2
  -2  -1   6 187.909 8.46313  12
   2   1   6 192.460 8.34863   6
  -3  -1  -6 208.937 9.84778   8
   3  -1   6 192.463 9.36511  12
  -3   1   6 206.763 9.26381   5
   3   1  -6 204.415 9.41275  11
   3  -1   6 190.453 13.2414   2
  -3  -1  -6 211.912 8.87183  14
  -3  -1  -6 208.160 9.65023   9
   3  -1   6 189.807 10.9335   7
   3  -1   6 203.630 10.3453   3
   3   1  -6 203.672 8.59843  10
   3   1  -6 202.452 8.30230  14
  -3   1   6 193.068 9.57029  11
   3  -1   6 181.157 9.96523  13
   3   1  -6 191.379 8.73593   9
   3   1  -6 202.163 8.47677   2
  -3   1   6 197.556 9.84660   6
   3   1  -6 213.130 7.85123   3
   3   1   6 175.123 10.6654   3
   3   1   6 200.209 13.4009   2
  -3  -1   6 210.008 9.60087   6
   3  -1  -6 209.130 7.75011   3
   3  -1  -6 190.806 8.81143   9
   3   1   6 185.145 9.85023  13
   3   1   6 192.303 8.87900   6
   3  -1  -6 193.687 8.49309   2
   3   1   6 198.841 9.55278  12
   3  -1  -6 200.299 8.31715  14
   3  -1  -6 194.527 8.45987  10
  -3   1  -6 202.665 9.43778   9
  -3   1  -6 203.633 8.61814  14
   4  -1   6 16.6790 7.79482   2
   4   1  -6 15.0788 2.37244  14
   4   1  -6 15.4247 1.77044   3
   4   1  -6 15.7121 2.33906  10
   4   1  -6 17.0777 2.84242  11
  -4  -1  -6 16.3196 2.35182  14
   4  -1   6 13.3426 3.24002  12
   4  -1   6 15.1226 3.78640   3
  -4   1   6 16.0177 3.49903  11
   4  -1   6 17.3489 3.21112  17
   4   1  -6 17.4098 1.39424  15
   4  -1   6 18.8658 4.41708  13
   4  -1  -6 15.1091 1.85431  16
   4   1   6 17.1577 3.24725  12
   4  -1  -6 20.6987 2.64319  14
   4  -1  -6 16.5209 1.82563   3
   4  -1  -6 17.3996 1.59077  15
   4   1   6 16.7748 3.69311  11
   4  -1  -6 14.4397 2.38722  10
  -4   1  -6 18.7451 2.69143  14
   4   1   6 12.8865 4.25711  13
   4   1   6 22.5138 4.01904   3
   5  -1   6 208.696 11.3371   3
   5   1  -6 218.324 8.19566  15
   5   1  -6 221.860 9.64464  10
   5  -1   6 217.135 8.27420   4
  -5   1   6 212.356 11.1495  11
  -5  -1  -6 233.239 10.1654  14
   5   1  -6 224.358 8.34823   3
   5  -1   6 188.105 12.3075  13
   5  -1   6 230.332 11.0407  12
   5   1  -6 210.790 8.69013  16
   5  -1   6 213.691 8.91471  17
   5   1  -6 242.739 10.1620  14
   5   1   6 221.413 11.2093  12
   5  -1  -6 215.044 8.04693  15
   5  -1  -6 219.509 9.50455  10
   5   1   6 207.964 10.9180   3
   5   1   6 213.324 8.83506  17
   5   1   6 212.774 8.22538   4
  -5   1  -6 219.068 9.77865  14
   5  -1  -6 208.643 8.27007   3
   5   1   6 201.921 11.9639  13
   5  -1  -6 214.764 9.49511  14
   6   1  -6 7.57562 1.32171  16
  -6  -1  -6 4.95949 2.47265  14
   6   1  -6 4.30007 2.18873  10
   6   1  -6 -0.7093 3.34180  14
   6  -1   6 4.41008 3.51472  12
   6  -1   6 5.50030 1.18918  17
   6  -1   6 4.86987 0.95053   4
   6  -1   6 -0.0585 3.88979   3
   6  -1   6 6.32668 5.18536  13
   6   1  -6 4.56564 0.78006  15
   6   1  -6 7.95113 1.28596   3
   6  -1  -6 4.80358 0.81568  15
   6  -1  -6 4.49873 1.23562   3
   6   1   6 5.67028 4.99772  13
   6  -1  -6 5.76875 1.31991  16
  -6   1  -6 7.38808 2.59575  14
   6   1   6 7.53572 3.55922  12
   6   1   6 6.91388 3.46959   3
   6  -1  -6 4.27222 2.50523  14
  -6  -1   6 4.53750 3.98003  11
   6   1   6 5.62319 1.16899  17
   6  -1  -6 6.67633 2.32001  10
  -7  -1  -6 215.251 10.2419  14
   7  -1   6 217.355 8.06890   4
   7   1  -6 217.155 8.12045  16
   7  -1   6 196.021 11.3858  12
   7  -1   6 220.176 8.59518  17
   7   1  -6 214.867 7.84903  15
  -7   1  -6 237.432 10.5118  14
   7   1   6 225.847 8.44698   4
   7  -1  -6 240.179 11.0648  14
   7   1   6 208.422 12.4603   3
   7   1   6 195.321 15.6936  13
   7  -1  -6 218.175 8.42358   3
   7  -1  -6 229.088 8.20434  15
   7   1   6 211.839 11.7017  12
   7   1   6 217.106 8.87037  17
   8  -1   6 4.05974 1.11674  17
   8   1  -6 4.02353 0.58752  15
   8  -1  -6 5.05631 0.69592  15
   8   1   6 5.08714 0.84769   4
   0   2  -6 43.0180 3.18291  14
   0  -2  -6 44.2857 4.15487  14
   0  -2   6 42.8131 3.73651   6
   0   2  -6 42.2377 2.89609   3
   0   2   6 45.9303 4.15969  11
   0   2  -6 39.1728 3.25244   5
   0  -2  -6 46.8673 2.98132  10
   0  -2  -6 45.9513 2.96028   3
   0   2  -6 40.1637 3.05860  10
   0  -2  -6 48.6314 4.03913   2
   0   2   6 42.4641 3.20080   5
   0   2  -6 36.7090 3.69130   2
   0   2  -6 44.2454 3.55937   9
   0  -2  -6 47.0190 3.74515   9
   0  -2   6 40.0705 3.56391  12
   0   2   6 49.4418 5.03496   7
   0   2   6 45.2258 3.69362   6
   0  -2   6 37.5346 4.87769   7
  -1   2   6 51.8047 4.11603  11
   1   2  -6 45.6814 3.21265  14
   1  -2   6 40.3837 3.74309   6
   1   2  -6 42.9700 3.29052   5
   1   2  -6 43.8797 3.99864  11
  -1  -2  -6 39.2282 4.28574   8
   1   2  -6 48.5673 3.59438   9
  -1   2   6 49.4061 3.65185   5
  -1  -2  -6 43.6012 3.18110  14
   1  -2   6 51.3570 4.31357  12
   1   2  -6 49.8627 2.99205   3
   1   2  -6 43.5057 3.66358   2
   1   2  -6 42.3239 3.31150  10
  -1   2   6 39.8260 3.69244   6
   1  -2   6 46.4511 4.97789   7
   1  -2   6 41.6590 3.89226  11
  -1  -2  -6 50.3142 4.16420  13
  -1  -2  -6 43.3769 3.61886   9
   1   2   6 40.1103 4.22123  12
   1  -2  -6 48.0425 2.91524   3
  -1   2  -6 37.6634 3.61136   9
   1  -2  -6 48.7848 3.17227  10
   1  -2  -6 47.7286 3.62075   9
  -1   2  -6 38.1714 3.23707   5
  -1   2  -6 53.3618 3.33354   3
  -1  -2   6 38.7687 3.90922  12
   1  -2  -6 45.8854 3.76477   2
  -1  -2   6 43.5471 4.07564   6
   1   2   6 48.8598 5.25157   7
   1  -2  -6 47.1906 3.14841  14
   1   2   6 43.1500 3.89270   6
  -1   2  -6 43.8964 3.19654  10
  -1  -2   6 48.2515 5.16175   7
   1  -2  -6 41.0978 4.52871   8
  -1   2  -6 53.0960 4.40038   2
   1   2   6 40.9510 3.80096  11
   1   2   6 40.8274 7.70942   2
  -1   2  -6 47.4606 3.35568  14
  -2  -2  -6 153.406 7.72656   9
  -2  -2  -6 157.499 7.71993  13
  -2  -2  -6 156.683 7.10640  14
   2  -2   6 156.755 7.23819   6
   2   2  -6 155.428 7.18451   2
  -2   2   6 157.748 8.08788  11
   2   2  -6 153.814 6.97250  10
   2   2  -6 154.147 6.50527   3
   2  -2   6 158.531 7.75294  11
  -2   2   6 149.898 7.25870   5
   2   2  -6 158.286 7.26103   5
  -2   2   6 146.277 7.52830   6
   2   2  -6 155.624 7.75266  11
   2   2  -6 156.548 6.72334  14
   2  -2   6 160.488 7.89379  12
  -2  -2  -6 147.632 8.12385   8
   2   2  -6 154.024 7.04047   9
   2  -2   6 173.277 9.73829   7
   2  -2  -6 167.610 6.55412   3
   2   2   6 153.193 9.52981   7
   2  -2  -6 158.127 7.57255   2
   2   2   6 167.510 8.55849  12
   2   2   6 165.719 12.5333   2
  -2  -2   6 146.781 9.24506   7
   2   2   6 157.950 7.71032   6
  -2   2  -6 154.553 6.98560   5
  -2   2  -6 160.778 7.76684   9
  -2   2  -6 152.369 7.07046  14
   2  -2  -6 163.665 7.07819  14
  -2  -2   6 146.319 8.14976   6
   2   2   6 164.756 8.17156  11
   2  -2  -6 160.052 7.04018  10
   2  -2  -6 188.078 9.43521   9
   2   2   6 157.054 9.08594   3
  -2   2  -6 157.146 6.87246  10
  -2  -2   6 137.173 7.56602  12
   3   2  -6 404.536 14.8999  16
   3   2  -6 402.472 14.2940  15
   3   2  -6 422.662 15.5930  10
  -3   2   6 399.496 16.2988   6
  -3   2   6 457.000 16.9764   5
   3  -2   6 431.008 16.6139  12
  -3   2   6 410.878 16.6965  11
   3  -2   6 410.776 14.2231   4
   3   2  -6 412.749 16.3297  11
  -3  -2  -6 398.444 17.1059   9
   3   2  -6 404.667 15.4729   9
  -3  -2  -6 412.855 17.1358   8
  -3  -2  -6 419.459 15.7709  14
   3   2  -6 418.097 14.7629   3
  -3  -2  -6 415.797 16.1875  13
   3  -2   6 373.514 14.8122  17
  -3   2  -6 364.405 14.6947  10
   3   2   6 396.596 16.0523  11
  -3   2  -6 413.268 16.2652   9
  -3  -2   6 401.875 15.7972  12
   3   2   6 415.795 20.1338   2
   3  -2  -6 421.810 15.2955  14
  -3  -2   6 391.208 17.7099   7
   3  -2  -6 408.357 15.2620  10
   3  -2  -6 388.312 15.6536   2
   3   2   6 423.168 15.3855   4
   3   2   6 397.011 16.6887   3
   3   2   6 441.923 17.6836   6
  -3   2  -6 416.396 15.4443  14
   3   2   6 381.891 18.2444   7
   3   2   6 403.720 16.4930  12
   3  -2  -6 423.805 14.5560   3
  -4  -2  -6 17.3089 2.56818  14
   4   2  -6 11.3848 2.78202  14
   4  -2   6 18.9892 1.92359  17
   4  -2   6 16.1113 3.29163  12
   4   2  -6 14.4113 2.85093  11
   4   2  -6 13.0262 1.71557   3
   4   2  -6 15.3828 1.79577  16
   4  -2   6 17.9404 1.52239   4
   4   2  -6 17.0513 2.43525  10
   4  -2   6 15.8797 4.83299   3
   4  -2   6 17.8737 4.61521  13
   4   2  -6 15.4715 1.33090  15
  -4   2   6 23.4987 4.03598  11
   4  -2  -6 19.3659 2.01116   3
   4   2   6 17.0748 1.87475   4
   4  -2  -6 17.2405 2.46700  10
   4   2   6 21.0343 2.24831  16
   4  -2  -6 21.5505 1.55602  15
   4   2   6 18.1304 3.61956  11
   4  -2  -6 20.3359 2.92624  16
   4   2   6 15.9464 3.44479  12
  -4   2  -6 16.6949 2.67715  14
   4   2   6 16.4989 1.93061  17
   4   2   6 11.4805 3.62668   3
   4  -2  -6 21.0985 2.72418  14
   5   2  -6 610.908 22.9498  11
   5   2  -6 596.353 20.2956  15
   5   2  -6 614.252 21.2189  16
   5  -2   6 569.241 22.9639  17
   5  -2   6 571.427 20.8440   4
   5  -2   6 606.614 23.3360  12
  -5  -2  -6 591.166 22.1054  14
   5   2  -6 599.428 20.4892   3
   5  -2   6 589.626 23.8835   3
   5  -2   6 602.448 23.8614  13
  -5   2   6 597.047 23.3351  11
   5   2  -6 590.066 21.7954  10
   5   2   6 571.621 20.2956   4
  -5   2  -6 607.384 21.8831  14
   5  -2  -6 604.202 20.3742   3
   5   2   6 549.112 22.8508   3
   5   2   6 577.205 22.9073  12
   5  -2  -6 596.526 21.5992  14
   5  -2  -6 595.449 20.0258  15
   5   2   6 596.480 21.1227  17
   5  -2  -6 561.003 20.2921  16
   6  -2   6 65.5257 3.73751  17
   6  -2   6 74.8286 3.31047   4
   6  -2   6 52.6264 6.78235   3
   6  -2   6 70.8360 8.12554  13
   6   2  -6 62.8784 3.05910  15
  -6  -2  -6 55.9477 6.76553  14
   6   2  -6 63.2686 3.50426  16
   6   2  -6 63.7867 3.81116   3
   6   2   6 69.1251 3.86714  17
   6  -2  -6 68.0224 3.22003  15
   6   2   6 51.6432 8.84523  12
   6   2   6 68.3078 3.50536   4
   6  -2  -6 50.5148 5.72193  14
  -7  -2  -6 11.7588 3.73942  14
   7   2  -6 10.3513 1.01837  15
   7  -2   6 5.30552 6.59746  12
   7   2  -6 12.3943 1.83403   3
   7   2  -6 11.4965 1.40296  16
   7   2  -6 8.97434 3.42563  10
   7  -2   6 12.0522 1.18437   4
   7  -2   6 12.8611 1.61921  17
  -7  -2  -6 18.0120 4.61191  13
   7  -2  -6 11.6634 1.09269  15
   7   2   6 10.3668 1.30765   4
   7   2   6 10.4961 1.54431  17
  -7   2  -6 5.16551 3.18561  14
   7   2   6 12.2963 4.41685   3
   7  -2  -6 13.1971 3.85317  14
   7   2   6 15.3995 5.28424  12
   8   2  -6 78.7167 3.33148  15
   8  -2   6 88.3465 3.76016  17
   8  -2  -6 83.2150 3.45684  15
   8   2   6 92.6319 4.15240  17
   8   2   6 88.2534 3.73442   4
   0  -3  -6 210.948 11.9921   2
   0  -3  -6 227.842 10.3219   8
   0  -3   6 247.987 10.7011  12
   0  -3   6 233.433 10.1501   6
   0   3  -6 228.420 9.55354   9
   0   3  -6 235.117 9.32634   3
   0  -3  -6 240.226 9.60426  14
   0   3   6 228.361 9.37825   5
   0  -3  -6 244.533 9.97324  13
   0   3  -6 248.455 10.2779  11
   0  -3  -6 220.645 9.17769   3
   0  -3   6 233.302 12.2067   7
   0   3  -6 230.973 10.4786   2
   0   3  -6 231.274 9.30472  14
   0   3  -6 229.939 9.91223   5
   0   3  -6 241.296 9.70711  10
   0  -3  -6 225.308 10.0445   9
   0   3   6 262.742 12.2997   6
   0   3   6 243.765 10.8929  11
  -1  -3  -6 101.064 5.43939  14
   1   3  -6 117.179 5.26489   3
  -1  -3  -6 97.3012 6.93443   8
   1   3  -6 97.6010 5.32383  14
  -1   3   6 109.116 6.70522  11
  -1   3   6 101.321 6.50081   6
   1  -3   6 111.526 6.37217  11
   1  -3   6 105.442 8.12922   7
   1  -3   6 101.521 6.16625   6
   1   3  -6 100.932 6.01637   2
   1   3  -6 99.1664 5.81594   5
   1   3  -6 105.243 5.52963  10
  -1  -3  -6 101.532 6.21805  13
  -1   3   6 106.824 5.78887   5
   1   3  -6 107.942 6.03400  11
   1  -3   6 109.835 6.45381  12
  -1   3  -6 104.747 5.29614   3
   1   3   6 94.9310 6.22304   6
   1   3   6 98.6122 6.45978  12
   1  -3  -6 106.043 6.41471   8
  -1  -3   6 113.526 7.81958   7
  -1  -3   6 100.930 6.01758  12
  -1   3  -6 101.354 5.40552  14
   1  -3  -6 110.437 5.96771  13
   1  -3  -6 89.4920 4.92688   3
  -1   3  -6 106.087 5.40158  10
   1   3   6 103.867 6.45568  11
   1  -3  -6 102.731 6.60107   2
   1  -3  -6 107.289 5.37474  14
   1  -3  -6 101.364 6.36340   9
  -1   3  -6 106.001 6.03763   9
  -1   3  -6 107.828 7.13040   2
  -1   3  -6 98.6053 5.62350   5
   2  -3   6 173.119 8.63795  12
   2   3  -6 187.832 7.54531  16
   2   3  -6 183.291 7.39675   3
  -2  -3  -6 188.500 9.84492   8
   2   3  -6 168.262 6.61615  15
  -2   3   6 173.287 9.05572  11
   2   3  -6 170.045 8.49271  11
   2   3  -6 174.655 8.61093   2
  -2   3   6 165.322 8.89752   6
  -2  -3  -6 176.700 7.82025  14
   2  -3   6 162.973 7.16747  17
  -2  -3  -6 173.543 8.57034  13
  -2  -3  -6 161.155 8.37343   9
   2   3  -6 180.573 7.93606  10
  -2   3   6 161.125 8.39163   5
   2   3   6 170.021 11.1762   7
   2   3   6 164.112 8.65954   6
   2   3   6 164.204 8.86595  12
  -2  -3   6 164.352 8.67533  12
   2  -3  -6 171.727 8.14499  13
   2   3   6 164.442 6.88263   4
   2  -3  -6 181.316 7.81020  14
  -2   3  -6 180.028 8.69530   9
  -2   3  -6 181.649 6.90957   4
   2   3   6 197.510 10.2992   3
  -2  -3   6 159.031 10.6091   7
  -2  -3   6 178.630 10.8089   6
   2  -3  -6 163.589 8.64033   2
   2   3   6 172.952 8.82720  11
   2  -3  -6 178.619 7.22714   3
   2  -3  -6 176.351 7.75177  10
  -2   3  -6 174.181 7.77251  14
  -2   3  -6 180.050 7.73012  10
  -3  -3  -6 81.8263 6.20698  13
   3   3  -6 87.5309 5.23053  10
   3   3  -6 88.1177 4.46910  16
  -3  -3  -6 88.5196 5.43083  14
   3   3  -6 86.2824 3.92685  15
   3   3  -6 89.4251 4.61454  17
   3  -3   6 91.0640 6.06501  12
   3   3  -6 91.0506 5.98361  11
   3  -3   6 89.6047 3.88301   4
   3   3  -6 92.5292 4.60585   3
  -3   3   6 93.6147 6.28269  11
   3  -3   6 89.6981 4.49567  17
   3   3   6 90.9318 12.0983   2
  -3   3  -6 82.5524 5.26484  14
   3  -3  -6 97.0158 4.81366  16
  -3   3  -6 77.0214 5.19875  10
   3  -3  -6 87.9090 4.18717   4
   3   3   6 81.0616 7.36594   3
   3   3   6 88.9594 5.96954  11
   3  -3  -6 98.4343 5.33987  14
  -3  -3   6 91.2050 6.52115  12
   3   3   6 83.3083 4.27330   4
   3  -3  -6 90.4047 4.54391   3
   3   3   6 91.1268 4.62365  17
   3  -3  -6 100.133 5.38014  10
   3   3   6 92.7496 6.59488  12
   4   3  -6 145.997 8.09939  11
   4   3  -6 147.895 5.80326  15
   4  -3   6 144.357 6.37501  17
   4   3  -6 147.248 7.28934  10
   4   3  -6 128.979 6.27135  17
  -4  -3  -6 129.646 8.17620  13
   4   3  -6 153.033 6.40052   3
   4  -3   6 146.600 8.30646  12
   4  -3   6 151.172 5.71621   4
   4   3  -6 143.101 6.34375  16
  -4  -3  -6 144.332 7.43084  14
   4   3   6 145.724 8.79535  12
   4   3   6 159.969 11.1023   3
   4  -3  -6 144.329 6.34812   3
   4  -3  -6 141.447 7.13482  10
   4  -3  -6 151.580 6.39606  16
  -4  -3   6 157.966 9.39128  12
   4   3   6 131.523 6.27572  16
   4  -3  -6 145.347 7.25078  14
   4  -3  -6 141.440 5.98087   4
   4   3   6 122.544 7.03836   4
   4  -3  -6 144.860 5.75622  15
  -4   3  -6 148.261 7.48407  14
   5   3  -6 192.583 7.78882   3
   5  -3   6 185.352 7.23604   4
   5   3  -6 184.279 8.81243  10
   5   3  -6 192.646 7.27556  15
   5   3  -6 195.908 7.93459  16
   5  -3   6 193.445 10.2820  12
   5   3  -6 184.962 9.71558  11
   5  -3   6 192.679 8.00943  17
  -5  -3  -6 190.567 9.37091  14
  -5  -3  -6 205.054 10.6543  13
   5   3   6 186.061 10.5139  11
   5   3   6 186.971 7.73552  16
   5   3   6 205.908 7.97054   4
   5  -3  -6 202.968 8.17761   3
   5   3   6 199.955 10.8946  12
   5  -3  -6 204.536 8.01481   4
   5   3   6 200.943 8.37644  17
  -5   3  -6 208.138 9.54096  14
   5  -3  -6 199.717 9.25150  14
   5   3   6 178.653 10.9558   3
   5  -3  -6 199.457 7.59910  15
   6   3  -6 63.9638 3.48759  16
   6  -3   6 66.5594 3.71844  17
   6  -3   6 65.8473 3.09090   4
   6   3  -6 62.5715 3.01065  15
   6  -3   6 78.9341 7.35990  12
   6   3  -6 65.2997 3.62793   3
  -6   3   6 62.9704 5.48637  10
  -6  -3  -6 55.6154 6.88823  13
  -6  -3  -6 56.5453 6.09807  14
   6   3  -6 75.3777 6.11311  11
   6   3  -6 63.4114 5.36188  10
   6  -3  -6 61.3826 5.10144  14
   6   3   6 62.2025 3.30919   4
   6   3   6 53.7805 6.68335  12
   6  -3  -6 61.2202 3.17629   4
   6  -3  -6 63.4205 3.83900   3
  -6   3  -6 67.6475 5.43809  14
   6   3   6 47.4645 5.88039   3
   6   3   6 61.5333 3.64873  17
   6  -3  -6 64.2992 3.04750  15
   7   3  -6 82.0348 3.31081  15
   7   3  -6 82.6321 3.69870  16
   7  -3   6 78.0965 3.41288   4
   7  -3   6 75.5418 3.81708  17
   7   3   6 82.1815 3.76724   4
   7  -3  -6 76.6063 3.41594   4
   7   3   6 86.4360 4.10580  17
   7  -3  -6 76.3410 3.43800  15
   8  -3   6 255.365 10.1115  17
   8  -3  -6 196.402 7.01985   4
   8  -3  -6 195.551 7.09120  15
   8   3   6 202.087 7.33416   4
   8   3   6 214.034 7.64889  17
   0   4  -6 72.4071 4.45940   3
   0   4  -6 77.5900 4.72743  10
   0  -4   6 78.0140 6.55885   6
   0   4  -6 81.8736 5.34259  11
   0   4   6 75.7640 4.23092  16
   0  -4  -6 71.8953 4.50978  14
   0   4  -6 69.9446 3.87077  17
   0   4  -6 80.9994 6.65600   2
   0  -4  -6 66.2376 5.33253  13
   0   4   6 70.8071 5.40785  11
   0  -4  -6 76.8192 3.14957   4
   0   4  -6 70.6945 3.70561   4
   0   4  -6 69.0273 3.36333  15
   0  -4   6 71.0454 5.42778  12
   0  -4  -6 73.4864 7.06274   8
   1   4  -6 5.38479 2.07408  17
   1   4  -6 4.78137 1.54186   3
  -1   4   6 9.48459 2.43949  10
  -1   4   6 8.01457 2.70690  11
  -1  -4  -6 4.75808 1.87323  14
  -1   4   6 6.94123 3.23695   5
   1   4  -6 4.71504 1.22280  16
  -1  -4  -6 8.23090 2.82142  13
   1   4  -6 5.24668 1.87437  10
  -1   4   6 5.09718 2.14640  16
  -1  -4  -6 5.35124 4.71510   8
   1   4  -6 5.53087 2.33425  11
   1  -4   6 3.66800 2.29624  12
   1   4   6 2.13694 2.19015  11
   1  -4  -6 5.64643 1.74528  14
  -1  -4   6 0.54134 2.47483  12
  -1   4  -6 3.82491 0.71284  15
   1   4   6 2.45448 1.44237   4
   1  -4  -6 1.44225 2.01350   3
  -1   4  -6 0.63740 2.05473   3
   1  -4  -6 5.71531 2.63347  13
   1  -4  -6 -2.5252 4.16127   8
  -1   4  -6 3.56796 1.84726  10
   2   4  -6 279.383 10.5553  16
  -2   4   6 261.171 10.6359  16
  -2   4   6 263.281 11.4396  10
  -2   4   6 265.934 12.6330  11
   2   4  -6 266.038 9.96114  15
   2  -4   6 301.948 12.6467  12
  -2  -4  -6 265.327 12.1329  13
   2  -4   6 273.691 10.6328  17
   2   4  -6 282.713 10.5671  17
   2   4  -6 266.306 12.0788  11
  -2  -4  -6 268.804 11.2497  14
   2   4  -6 287.204 11.5531  10
   2   4  -6 285.935 10.9388   3
  -2   4  -6 256.919 11.1103  10
   2  -4  -6 268.301 11.5604  13
  -2   4  -6 291.179 10.2456  15
   2   4   6 269.701 10.5397  16
   2   4   6 300.522 10.2948   4
   2  -4  -6 255.701 9.71582   4
  -2  -4   6 266.260 12.3129  12
  -2   4  -6 264.563 11.1057  14
   2  -4  -6 272.791 11.0774  14
   2   4   6 274.999 12.5095  11
  -2   4  -6 264.464 9.62686   4
   2  -4  -6 271.402 10.6465   3
   2   4   6 253.495 12.1789  12
   3  -4   6 34.4122 2.74058  17
   3   4  -6 38.6853 3.71271  10
   3   4  -6 37.4892 3.06600   3
  -3   4   6 30.4307 3.94357  10
   3  -4   6 39.6208 4.93314  12
  -3  -4  -6 26.7637 4.65509  13
   3   4  -6 38.7946 2.32208  15
  -3   4   6 32.4141 3.66286  16
   3   4  -6 33.6691 3.97621  11
   3   4   6 32.8147 4.63409  11
   3   4   6 37.3130 2.73096   4
   3  -4  -6 29.4886 4.40781  13
   3   4   6 37.6176 3.00231  17
  -3  -4   6 41.1116 5.34318  12
   3  -4  -6 36.9487 3.35237   3
  -3   4  -6 38.2138 4.52177  14
  -3   4  -6 31.3491 2.02514  15
   3  -4  -6 33.7882 3.53730  14
   3   4   6 24.6781 5.33503   3
   4   4  -6 295.641 12.1238  10
  -4  -4  -6 286.315 12.2636  14
   4   4  -6 296.322 10.6057  15
  -4   4   6 289.606 13.8048  11
  -4   4   6 280.375 12.4874  10
   4   4  -6 290.952 11.2868   3
   4   4  -6 307.047 11.4942  16
   4  -4   6 279.322 13.3652  12
   4  -4   6 277.615 11.1236  17
   4   4  -6 300.358 13.2942  11
  -4  -4  -6 308.111 13.4915  13
   4  -4   6 280.002 10.2723   4
  -4   4  -6 280.745 12.1417  10
   4   4   6 251.605 11.3919  17
   4   4   6 276.497 13.2990  12
  -4   4  -6 291.155 12.0903  14
   4  -4  -6 281.327 11.0190   4
   4  -4  -6 280.919 11.8139  14
   4   4   6 299.929 12.5273  16
   4  -4  -6 280.603 10.2317  15
   4  -4  -6 271.584 10.9647   3
   4   4   6 294.596 10.7181   4
  -4  -4   6 270.480 13.2127  12
   4   4   6 277.963 14.0435   3
   4   4   6 286.753 12.9366  11
  -5  -4  -6 123.658 10.4844  13
   5   4  -6 105.972 4.52728  15
   5  -4   6 101.393 4.37311   4
   5   4  -6 116.566 6.62938   3
   5   4  -6 111.643 5.17952  16
   5   4  -6 107.043 5.02710  17
  -5  -4  -6 110.895 7.67939  14
   5   4  -6 118.101 9.70146  11
   5   4  -6 111.053 7.58889  10
   5  -4   6 107.013 5.19525  17
   5  -4   6 100.474 10.3193  12
   5   4   6 102.375 4.80500   4
   5   4   6 111.284 4.79333  16
   5   4   6 99.0767 5.06310  17
   5  -4  -6 104.456 4.49170  15
   5  -4  -6 99.0714 4.41430   4
   5   4   6 110.226 8.15877  11
   5   4   6 110.126 9.22746  12
  -5  -4   6 118.003 10.0709  12
   5  -4  -6 102.533 5.82347   3
   5   4   6 81.3852 8.68101   3
  -5   4  -6 106.827 7.00949  14
   6   4  -6 202.906 13.1469  11
   6   4  -6 188.309 7.21120  15
   6  -4   6 189.225 7.87342  17
   6   4  -6 230.457 11.4906  10
   6   4  -6 194.734 7.83309  16
  -6   4   6 198.672 9.65894  10
   6  -4   6 199.010 7.23512   4
   6  -4  -6 190.890 7.14251  15
   6   4   6 168.500 12.0200   3
   6   4   6 191.337 7.47895   4
  -6   4  -6 194.744 10.1708  14
   6   4   6 196.842 7.82258  17
   6  -4  -6 185.395 7.93733   3
   6  -4  -6 186.445 7.00466   4
   6  -4  -6 186.030 9.10054  14
   7  -4   6 1.84559 0.72260  17
   7  -4   6 1.75520 0.64302   4
   7   4  -6 2.20843 0.47969  15
   7   4   6 1.22279 0.93465  17
   7  -4  -6 1.47023 0.51516   4
   7  -4  -6 1.59440 0.43152  15
   0  -5  -6 812.828 25.6121   4
   0   5  -6 721.415 28.2759  11
   0  -5   6 803.252 29.1092  12
   0   5  -6 748.209 26.5847  16
   0  -5  -6 761.651 31.5230  13
   0   5  -6 784.377 27.8899  10
   0   5   6 756.206 29.1674  11
   0  -5  -6 824.306 29.8914  14
   0   5  -6 809.749 29.6548   3
   1   5  -6 1089.17 35.0258  17
   1  -5   6 1073.02 37.1365  12
   1   5  -6 1059.12 35.9499  10
   1   5  -6 998.934 36.4766  11
  -1  -5  -6 973.104 36.2029  13
   1   5  -6 992.786 35.3305   3
  -1   5   6 1015.50 35.2245  16
  -1   5   6 1052.48 37.3539  11
  -1   5   6 997.244 35.2470  10
   1   5  -6 1029.02 34.2545  15
   1   5   6 1039.24 36.8714  11
   1  -5  -6 1000.83 33.1994   4
  -1   5  -6 1021.19 33.6564   4
  -1   5  -6 1000.44 35.1930  10
  -1   5  -6 1014.32 33.6606  15
  -1  -5   6 1071.89 36.6494  12
   1   5   6 982.100 34.4025  16
   1  -5  -6 1079.13 35.4146  14
   1   5   6 896.052 33.5111   4
   2   5  -6 88.6709 4.40031  16
   2  -5   6 86.5564 4.42777  17
  -2   5   6 74.8851 5.88553  10
  -2  -5  -6 85.5046 6.55813  13
   2   5  -6 83.8632 4.40978  17
   2   5  -6 83.2445 6.22177  11
  -2  -5  -6 84.2047 5.96407  14
   2  -5   6 94.3674 6.44476  12
  -2   5   6 76.4976 4.35267  16
   2   5  -6 90.1050 4.59046   4
  -2   5   6 78.7333 6.64730  11
   2   5  -6 89.1600 5.66179  10
   2   5  -6 88.5754 5.10611   3
   2   5  -6 89.7699 3.94744  15
   2  -5  -6 84.1722 3.57564   4
   2   5   6 92.5852 6.67257  11
  -2   5  -6 74.4083 5.40534  10
   2   5   6 84.9043 4.37482  16
   2  -5  -6 73.8651 3.60070  15
   2   5   6 83.5917 4.02200   4
  -2   5  -6 79.9791 3.48280   4
   2  -5  -6 80.1503 5.20459  14
  -2  -5   6 100.574 7.06880  12
  -2   5  -6 79.8258 3.72839  15
   2  -5  -6 76.3380 6.43206  13
   3  -5   6 235.363 11.5366  12
   3   5  -6 222.635 9.57148   3
   3   5  -6 218.064 11.0658  11
   3   5  -6 226.759 10.1708  10
  -3  -5  -6 235.943 11.5127  13
   3   5  -6 230.743 9.15852  16
   3   5  -6 215.356 9.05249  17
   3   5  -6 231.690 8.52004  15
  -3   5   6 223.874 9.05721  16
   3  -5   6 236.705 9.25023  17
  -3   5   6 234.840 10.5268  10
  -3   5   6 229.436 11.7401  11
   3   5   6 227.705 12.5512  12
   3   5   6 222.134 9.04086  17
   3   5   6 222.469 9.10474  16
   3  -5  -6 214.061 9.98283  14
   3  -5  -6 225.620 11.0047  13
   3  -5  -6 219.307 8.40848  15
  -3  -5   6 231.158 11.6347  12
   3  -5  -6 223.103 9.91868   3
   3   5   6 229.197 8.90001   4
  -3   5  -6 224.752 8.40971  15
   3  -5  -6 244.910 8.38984   4
   3   5   6 227.189 11.3710  11
  -3   5  -6 229.991 10.2082  10
   4   5  -6 130.960 5.92000  16
   4  -5   6 134.177 5.97304  17
   4   5  -6 134.916 5.33985  15
   4   5  -6 127.295 5.82473  17
   4  -5  -6 152.757 9.58160  14
   4  -5  -6 132.733 5.26931   4
  -4   5  -6 134.427 7.99278  10
   4   5   6 125.113 5.90236  17
   4   5   6 123.852 5.74402  16
  -4   5  -6 134.582 5.25703  15
   4  -5  -6 139.057 6.93591   3
   4  -5  -6 131.708 5.37477  15
   4   5   6 126.904 9.72822  12
  -4  -5   6 114.018 9.97328  12
   4   5   6 136.918 5.82855   4
   4   5   6 129.664 11.1721   3
   5  -5   6 322.698 12.1385  17
   5   5  -6 320.067 13.2126  10
   5   5  -6 316.822 14.1699  11
   5   5  -6 326.748 12.6567  16
  -5   5   6 344.473 13.9584  10
  -5  -5  -6 347.922 15.1130  13
   5   5  -6 329.758 12.3805   3
   5   5  -6 308.493 11.4283  15
   5   5  -6 336.539 11.9855  17
   5  -5  -6 314.444 13.2179  14
   5   5   6 266.590 19.3168   3
   5   5   6 322.831 11.7386  16
   5   5   6 338.967 16.0475  12
   5  -5  -6 324.753 11.3087   4
   5   5   6 316.808 11.8367   4
   5  -5  -6 305.127 12.5314   3
   5  -5  -6 349.939 11.5804  15
   5   5   6 332.390 12.1101  17
   6   5  -6 59.1425 3.08433  16
   6  -5   6 56.0205 3.37431  17
   6   5  -6 68.8685 3.08437  15
   6   5  -6 56.4922 2.94448  17
   6   5   6 60.1057 3.21767  17
   6   5   6 63.4926 3.07916   4
   6  -5  -6 57.0700 2.75779  15
   6  -5  -6 61.3721 2.67274   4
   6   5   6 54.0295 2.74546  16
   7  -5   6 210.333 7.48387  17
   7   5  -6 212.814 7.63023  16
   7   5   6 213.054 7.68127   4
   7   5   6 205.318 7.75910  17
   7  -5  -6 214.397 7.34520   4
   7  -5  -6 211.815 7.48334  15
   0   6  -6 0.95117 0.51129  15
   0   6  -6 0.87453 0.99173  16
   0  -6   6 1.18974 3.07249  12
   0   6  -6 1.64864 3.99862  11
   0  -6  -6 2.17049 3.38131  13
   0   6  -6 1.85690 2.05746  10
   0   6  -6 1.31051 0.73903   4
   0   6   6 2.05994 2.96461  11
   0   6  -6 1.46130 2.92749   3
   0   6   6 1.65874 0.91792  16
  -1   6   6 131.668 6.18699  16
   1   6  -6 135.442 6.01308  16
  -1   6   6 132.472 8.63204  11
   1   6  -6 135.557 8.55972  11
   1   6  -6 141.041 6.31746  17
  -1  -6  -6 151.312 8.51820  13
   1   6  -6 140.356 5.68080  15
   1   6  -6 144.053 7.45805  10
   1   6  -6 129.549 7.14512   3
   1  -6   6 143.714 8.81491  12
   1   6  -6 148.015 6.03765   4
  -1   6  -6 138.366 5.56671   4
  -1  -6   6 140.831 8.91715  12
   1  -6  -6 137.671 8.44333  13
   1   6   6 143.015 6.36397  16
  -1   6  -6 143.206 7.51437  10
   1   6   6 132.350 5.23823   4
   1  -6  -6 144.004 7.88843  14
  -1   6  -6 135.821 5.65291  15
   1   6   6 143.598 8.63872  11
   2   6  -6 356.393 12.7140  15
  -2  -6  -6 405.247 18.1910  13
   2   6  -6 362.639 18.1204  11
   2   6  -6 356.956 14.5203  10
   2   6  -6 369.804 13.4640  17
   2  -6   6 382.449 15.8761  12
   2  -6   6 367.571 13.4514  17
  -2   6   6 337.434 13.1762  16
   2   6  -6 344.631 14.1201   3
   2   6  -6 352.002 13.1921  16
   2   6  -6 334.888 13.0258   4
  -2   6  -6 351.833 12.5856  15
   2  -6  -6 341.200 12.4078  15
   2   6   6 376.167 12.7338   4
  -2   6  -6 374.259 15.4257  10
   2  -6  -6 330.578 12.0884   4
   2   6   6 350.516 13.3038  16
  -2   6  -6 355.422 11.9564   4
   2   6   6 357.177 15.7115  11
  -2  -6   6 357.661 15.9277  12
   3  -6   6 467.825 16.0352  17
   3   6  -6 423.846 15.8552  17
   3   6  -6 434.051 15.2480  15
   3   6  -6 458.530 15.9662  16
   3   6  -6 441.294 17.0060  10
  -3  -6  -6 478.542 18.5561  13
  -3   6   6 379.151 20.5063  11
  -3   6   6 440.099 17.3269  10
   3   6  -6 414.534 17.8951  11
   3   6  -6 437.114 16.5233   3
   3  -6   6 468.351 18.6063  12
   3   6   6 460.940 18.5706  11
  -3   6  -6 435.019 15.5886  15
   3  -6  -6 475.342 15.6604  15
  -3  -6   6 420.791 18.6496  12
   3   6   6 470.031 16.0045   4
  -3   6  -6 426.583 17.3425  10
   3   6   6 484.381 16.3926  16
   3  -6  -6 459.690 15.3772   4
   3  -6  -6 416.308 17.1522  14
   4  -6   6 113.761 5.09698  17
  -4  -6  -6 114.913 8.30724  13
   4   6  -6 120.416 5.16588   4
   4  -6   6 106.673 9.51333  12
   4   6  -6 121.320 8.22525  10
  -4   6   6 94.7370 8.74039  10
   4   6  -6 116.792 5.15444  16
   4   6  -6 114.419 5.85552   3
   4   6  -6 102.158 7.25222  11
   4   6  -6 108.022 4.49665  15
   4   6  -6 107.451 5.03043  17
   4  -6  -6 123.022 4.66258   4
  -4  -6   6 107.075 9.31971  12
   4  -6  -6 121.178 8.46134  14
   4  -6  -6 122.650 4.86860  15
   4   6   6 118.514 5.25221  16
   4   6   6 115.054 5.12159   4
   4   6   6 112.023 5.28242  17
  -4   6  -6 147.719 9.97766  10
  -4   6  -6 115.392 4.71633  15
   4   6   6 114.082 8.04883  11
   5   6  -6 82.8545 3.43929  15
   5   6  -6 80.0214 3.81927  17
   5  -6   6 84.1944 3.88666  17
   5   6  -6 81.9780 3.91115  16
   5   6   6 83.9747 3.82159   4
   5  -6  -6 84.0893 3.37535   4
   5  -6  -6 79.5228 3.51624  15
   5   6   6 94.6618 5.15422  17
   5   6   6 74.6984 3.67911  16
  -5   6  -6 84.5999 3.34393  15
   6   6  -6 7.18722 1.03069  17
   6   6  -6 7.64899 0.71908  15
   6   6  -6 9.14110 1.02253  16
   6  -6   6 8.06956 1.53821  17
   6   6   6 9.18402 0.95823   4
   6  -6  -6 6.96616 0.78004  15
   6  -6  -6 8.57244 0.70937   4
   6   6   6 6.69216 0.96064  16
   6   6   6 6.05178 0.95461  17
   0   7  -6 4.44354 2.52098  10
   0   7  -6 5.63365 1.06547   4
   0   7   6 5.19276 3.38254  11
   0  -7   6 6.29963 3.95398  12
   0   7  -6 3.44486 0.77097  15
   0  -7  -6 5.76645 3.73820  13
   1  -7   6 295.951 13.5809  12
   1   7  -6 254.162 13.2439   3
  -1   7   6 268.691 13.4315  11
   1   7  -6 282.905 10.5111  16
  -1   7   6 292.968 10.8871  16
  -1  -7  -6 300.073 13.2507  13
   1   7  -6 289.605 12.1235  10
  -1   7  -6 292.791 11.0078   4
  -1  -7   6 301.993 14.2431  12
  -1   7  -6 286.171 12.5503  10
   1  -7  -6 316.336 13.4318  13
   1   7   6 313.202 14.0984  11
  -2   7   6 121.479 11.1503  11
   2   7  -6 147.832 5.62353  15
   2   7  -6 146.026 6.19248  17
   2   7  -6 144.393 7.57276  10
  -2   7   6 135.874 5.88135  16
  -2  -7  -6 147.549 10.4812  13
   2   7  -6 143.191 5.87757   4
   2  -7   6 144.307 9.28960  12
   2   7  -6 140.535 5.95004  16
   2  -7   6 142.505 6.13241  17
   2   7   6 139.092 5.21053   4
  -2  -7   6 141.508 9.56259  12
  -2   7  -6 138.775 7.61814  10
  -2   7  -6 142.207 5.64168  15
   2  -7  -6 152.096 10.6462  13
   2   7   6 144.131 6.18230  16
   2   7   6 149.772 8.75055  11
   3   7  -6 19.1047 1.79327  17
   3  -7   6 22.7783 1.84628  17
   3   7  -6 21.3784 1.41761  15
   3   7  -6 21.6545 1.75060  16
   3   7  -6 18.3471 1.66890   4
  -3   7  -6 21.7939 1.49896  15
   3  -7  -6 22.0710 1.12422   4
   3   7   6 22.8536 1.80334  16
   3   7   6 22.8308 4.27359  11
  -3  -7   6 19.4239 4.74001  12
   4  -7   6 30.0782 2.27317  17
   4   7  -6 31.7141 2.05953  16
   4   7  -6 29.5322 2.01602   4
   4   7  -6 36.1903 2.09622  15
   4   7  -6 32.2532 2.13707  17
   4  -7  -6 30.6509 1.80405  15
   4   7   6 32.3283 1.97814  16
   4   7   6 30.7720 1.79039   4
  -4   7  -6 27.3889 1.60913  15
   5   7  -6 8.23894 1.03474  17
   5  -7   6 8.85962 1.03776  17
   5   7  -6 10.4873 1.04645  16
   5   7  -6 9.32477 1.14104   4
   5   7  -6 9.70681 0.72662  15
   5  -7  -6 10.2010 0.66205   4
   5   7   6 10.2474 0.94866   4
   5   7   6 10.6431 1.00601  16
  -5   7  -6 10.9483 0.84133  15
   0   8  -6 0.39159 0.34607  15
   0   8   6 -0.1271 0.54080  16
   0   8  -6 0.44511 0.39737   4
   0  -8   6 0.68278 0.64744  17
   1   8  -6 46.3527 2.26397  15
   1   8  -6 50.5835 2.34201   4
  -1   8   6 42.6438 2.44310  16
   1  -8   6 45.4209 2.60828  17
   1   8   6 44.0629 2.50556  16
  -1   8  -6 42.8153 2.19298  15
   2   8  -6 71.9399 3.88113   4
   2  -8   6 73.5534 3.54868  17
   2   8  -6 70.7322 3.65087  17
   2   8  -6 68.8426 3.19136  16
   2   8   6 65.2882 4.15717  16
  -2   8  -6 79.9707 3.67522  15
   3   8  -6 31.1020 1.86215  16
   3  -8   6 34.2861 1.93116  17
   3   8  -6 34.1318 1.83462   4
   3   8  -6 37.2939 2.08696  17
   3   8  -6 32.9065 1.62362  15
  -3   8  -6 33.0872 1.68094  15
   3   8   6 34.3490 1.98525  16
   0   0   7 0.62964 2.57862  12
   0   0  -7 0.26514 1.32715  14
   0   0  -7 1.19905 1.50049  10
   0   0  -7 -1.7680 1.28685   3
   0   0  -7 0.03668 1.63278   2
   0   0   7 -1.0971 1.90277  11
   0   0   7 0.98959 3.67536   7
   1   0  -7 192.316 8.20730  14
  -1   0   7 171.698 10.0840  12
   1   0   7 184.206 10.4716   7
   1   0   7 185.921 8.80208   6
  -1   0  -7 197.421 9.70691   2
  -1   0  -7 198.792 9.14360   9
  -1   0  -7 182.192 8.10857   3
  -1   0  -7 198.042 8.42709  14
  -1   0  -7 184.025 7.75249  10
   1   0  -7 170.248 8.62486   2
   1   0   7 203.083 9.10792  12
   1   0  -7 185.182 9.22671   9
  -1   0   7 179.109 8.34329   5
   1   0  -7 196.085 7.72349   3
  -1   0   7 210.879 9.36716   6
   1   0  -7 185.902 7.93779  10
   1   0   7 182.931 9.14359  11
  -1   0   7 205.865 9.50543  11
   2   0  -7 1.31685 2.17188   9
   2   0  -7 0.14811 1.87858   2
  -2   0  -7 1.58278 1.46241  14
   2   0  -7 1.43017 0.87422  16
  -2   0   7 3.77325 2.44223   5
   2   0   7 1.68997 2.51165  11
   2   0   7 2.65404 3.70829   7
   2   0  -7 0.45111 1.33474  14
   2   0  -7 0.07165 1.42989  10
   2   0  -7 0.16407 0.96182   3
  -2   0   7 -1.1353 1.79629  11
   2   0   7 1.96748 2.24564  12
  -3   0   7 100.965 6.98601  11
   3   0  -7 108.688 4.98838   3
   3   0   7 103.660 6.69421  12
  -3   0  -7 110.063 6.11736  14
   3   0   7 114.093 6.91552  17
   3   0  -7 101.950 5.02630  16
   3   0   7 105.139 4.53823   4
   3   0  -7 107.349 4.45478  15
   3   0   7 96.1980 6.97273  11
   3   0  -7 108.523 5.62483  14
   3   0  -7 99.3980 5.66262  10
  -4   0  -7 394.791 15.3776  14
   4   0  -7 389.320 15.1053  10
   4   0  -7 381.559 14.7975  14
   4   0   7 387.262 13.7232   4
   4   0   7 380.098 16.4525  12
  -4   0   7 385.517 16.7090  11
   4   0  -7 384.282 14.4135  16
   4   0  -7 381.006 13.5783  15
   4   0  -7 403.187 14.0622   3
   4   0   7 373.169 14.3314  17
   5   0   7 1.68424 0.71853   4
   5   0   7 1.60922 1.01397  17
   5   0  -7 2.37204 0.61581  15
   5   0  -7 1.29323 1.09526   3
   5   0   7 -9.9159 8.74796  13
  -5   0   7 0.55682 3.33503  11
   5   0  -7 3.00313 1.91231  10
   5   0  -7 1.72556 0.83709  16
   5   0   7 -2.7926 3.38467  12
   5   0   7 -8.2205 5.62277   3
  -5   0  -7 1.18009 2.21417  14
   5   0  -7 3.76333 2.36055  14
  -6   0  -7 165.134 8.63274  14
  -6   0   7 174.479 10.8242  11
   6   0   7 169.176 10.0178  12
   6   0  -7 168.840 6.50105  15
   6   0  -7 160.445 8.80640  14
   6   0   7 166.408 7.17242  17
   6   0   7 161.805 14.1951   3
   6   0  -7 170.611 8.24542  10
   6   0   7 175.685 6.71475   4
   6   0  -7 163.372 6.78958   3
   7   0   7 1.05598 0.56132   4
   7   0  -7 1.19587 0.41282  15
   7   0   7 1.32638 0.68500  17
   8   0   7 15.3151 1.07080   4
   8   0  -7 14.4637 0.94222  15
   8   0   7 15.2871 1.31974  17
   0  -1   7 71.0659 5.25843  11
   0  -1  -7 69.9695 4.00527  10
   0   1  -7 70.2546 4.15919  10
   0   1   7 68.2108 5.10467  11
   0  -1  -7 68.0296 5.77578   3
   0   1   7 67.0172 5.51025  12
   0   1  -7 69.3744 3.90882   3
   0   1  -7 69.3245 5.07388   9
   0   1   7 73.6099 5.29136   6
   0  -1  -7 66.1487 4.16474  14
   0   1  -7 64.2334 5.24917   2
   0  -1  -7 68.5036 5.50033   2
   0  -1  -7 70.2777 4.78400   9
   0   1  -7 67.7934 4.15468  14
   0   1  -7 65.8344 4.53864   5
   0   1   7 64.0273 4.71873   5
   0  -1   7 60.9201 6.46557   7
   0  -1   7 65.1384 5.01958  12
  -1   1   7 50.3889 4.41755   5
   1   1  -7 43.1267 3.46347  14
   1  -1   7 49.6104 4.57096  12
  -1   1   7 52.3204 4.68456  11
  -1  -1  -7 46.1781 3.66140  14
   1   1  -7 49.4447 6.39396   9
   1   1  -7 50.6605 4.41291   5
   1  -1   7 51.1899 4.89127   6
   1   1  -7 45.9666 3.31477  10
  -1  -1  -7 39.7972 4.50110   9
   1  -1   7 49.3709 4.58917  11
   1   1  -7 48.7258 3.13415   3
  -1   1   7 39.5143 4.88549   6
  -1   1  -7 37.8079 5.18507   2
   1  -1  -7 47.8969 4.19195   9
  -1  -1   7 41.7270 4.91290   6
  -1   1  -7 42.5526 3.64274   3
   1  -1  -7 51.8149 3.51945  10
   1   1   7 50.4847 4.38299  11
  -1   1  -7 44.1148 4.58923   9
   1   1   7 50.1973 4.83734   6
  -1  -1   7 50.1640 4.34239  11
   1  -1  -7 45.6838 4.37702   2
   1  -1  -7 50.3165 3.19941   3
   1  -1  -7 49.4412 3.45837  14
  -1   1  -7 46.4627 3.47675  14
   1   1   7 52.6498 6.92698   7
  -1   1  -7 48.7860 4.19623   5
  -1  -1   7 36.9589 5.26932   7
   2   1  -7 27.6016 3.04615  14
   2   1  -7 30.5454 2.46462   3
   2   1  -7 25.2320 3.46295   9
   2  -1   7 27.9008 3.66570  12
   2   1  -7 28.8000 1.78167  15
   2  -1   7 29.6369 4.14262   6
   2  -1   7 30.7676 4.01445  11
  -2   1   7 20.1898 3.19616   5
   2  -1   7 24.9704 2.44777  17
  -2  -1  -7 28.6327 2.98964  14
  -2   1   7 22.8646 3.54905  11
   2   1  -7 31.1017 2.27520  16
   2   1  -7 31.4589 3.01693  10
   2   1   7 30.1479 1.97127   4
   2  -1  -7 27.4866 2.43770   3
   2  -1  -7 26.7310 2.72373  10
   2  -1  -7 25.1543 2.11032  16
  -2   1  -7 25.3865 1.64289   4
   2   1   7 29.4079 3.72379  12
  -2   1  -7 23.6526 2.91965  14
  -2  -1   7 31.0365 4.22532  12
  -2  -1   7 30.0750 3.69454  11
   2  -1  -7 29.1351 2.72892  14
   2  -1  -7 22.7393 3.34169   2
   2   1   7 28.0093 3.90653  11
   2   1   7 27.7304 3.93274   6
   2   1   7 24.2815 5.28040   7
   3   1  -7 134.375 6.70944  14
   3  -1   7 154.551 8.04086  12
   3  -1   7 132.798 5.54843   4
  -3  -1  -7 150.719 7.24723  14
   3  -1   7 135.871 6.17759  17
   3   1  -7 139.724 5.64590  15
   3   1  -7 143.454 6.14700   3
   3   1  -7 143.931 6.22021  16
  -3   1   7 140.929 8.12208  11
   3   1  -7 139.335 6.88241  10
   3   1   7 145.144 6.34527  16
  -3   1  -7 143.684 7.30641  14
   3   1   7 138.319 8.29748  12
   3   1   7 130.397 6.69352  17
   3  -1  -7 152.166 6.96076  14
  -3  -1   7 136.059 8.08635  11
   3   1   7 158.966 5.99637   4
   3   1   7 146.971 8.20799  11
   3  -1  -7 146.055 5.74633  15
   3  -1  -7 146.333 7.05262  10
   3  -1  -7 148.215 6.34659   3
   3  -1  -7 137.585 6.27693  16
   4   1  -7 132.011 5.92630  16
   4   1  -7 132.169 6.89477  14
   4   1  -7 134.130 5.86403   3
   4   1  -7 133.180 5.39780  15
  -4   1   7 121.751 8.14509  11
  -4  -1  -7 133.361 7.23016  14
   4  -1   7 133.468 6.14743  17
   4   1  -7 133.545 6.89552  10
   4  -1   7 133.325 8.35189  12
   4  -1  -7 130.455 6.70256  10
   4  -1  -7 135.724 5.97418  16
  -4  -1   7 131.848 8.23781  11
   4  -1  -7 136.704 6.70039  14
   4   1   7 124.848 6.01000  17
   4  -1  -7 129.472 5.35406  15
   4   1   7 134.072 8.47550  12
  -4   1  -7 129.710 7.07643  14
   4  -1  -7 134.927 5.92895   3
   4   1   7 132.006 5.57851   4
   5   1  -7 15.2578 3.15378  14
   5   1  -7 12.6037 1.61364  16
   5  -1   7 12.2268 1.82443  17
   5   1  -7 12.3487 1.23088  15
  -5   1   7 11.6370 3.94992  11
  -5  -1  -7 10.0288 2.87083  14
   5   1  -7 11.3426 1.66082   3
   5  -1   7 11.0307 3.85876  12
   5   1  -7 10.3772 2.39673  10
   5  -1  -7 11.1898 1.13780  15
   5  -1  -7 11.0808 1.71614   3
   5  -1  -7 14.8628 2.56501  10
   5   1   7 14.0301 1.50943   4
   5   1   7 9.33079 4.08436  12
   5  -1  -7 11.3088 1.63560  16
   5   1   7 16.5755 5.88742   3
  -5   1  -7 11.8536 2.59484  14
  -5  -1   7 12.0866 3.88328  11
   5   1   7 12.4165 1.78631  17
   5  -1  -7 7.36794 2.35166  14
   6   1  -7 34.2227 4.03761  10
   6  -1   7 30.4096 4.87979  12
   6  -1   7 37.5809 2.64353  17
   6   1  -7 35.1148 2.05004  15
   6   1  -7 31.7297 2.62068   3
  -6  -1  -7 43.9620 4.74830  14
   6   1   7 51.3326 7.22831   3
   6   1   7 31.8200 2.50372  17
   6   1   7 34.5985 2.24490   4
   6  -1  -7 35.0255 4.14890  10
  -6  -1   7 31.6542 5.36353  11
   6  -1  -7 36.0411 4.16229  14
   6  -1  -7 35.0817 2.36260  16
   6  -1  -7 32.0173 2.63953   3
  -6   1  -7 41.0511 4.44903  14
   6   1   7 33.8469 5.17586  12
   6  -1  -7 34.7744 2.03638  15
   7  -1   7 80.3271 3.96181  17
   7   1  -7 77.7931 3.38857  15
   7   1  -7 81.0337 3.62872  16
   7  -1   7 87.1936 3.60975   4
   7  -1  -7 80.6596 3.42580  15
   7   1   7 78.3863 3.98493  17
   7   1   7 81.0518 3.60186   4
   8   1  -7 5.78895 0.74738  15
   8  -1   7 5.77189 0.66034   4
   8  -1  -7 5.52311 0.61009  15
[truncated: 69,504 more chars]
