# Supplementary material for: Origin of biological homochirality by crystallization of an RNA precursor on a magnetic surface
Source: Sci Adv. 2023 Jun 7;9(23):eadg8274. doi: 10.1126/sciadv.adg8274 (PMC10246896; doi:10.1126/sciadv.adg8274)
Supplement: Supplementary file 3 — Data S1 to S3 [file sciadv.adg8274_data_s1_to_s3.zip › adg8274_Data_S3.cif]

 
data_D-RAO+XAO
 
_audit_creation_method            'SHELXL-2014/7'
_shelx_SHELXL_version_number      '2014/7'
_chemical_name_systematic         ?
_chemical_name_common             ?
_chemical_melting_point           ?
_chemical_formula_moiety          ?
_chemical_formula_sum
 'C6 H10 N2 O4' 
_chemical_formula_weight          174.16

loop_
 _atom_type_symbol
 _atom_type_description
 _atom_type_scat_dispersion_real
 _atom_type_scat_dispersion_imag
 _atom_type_scat_source
 'C'  'C'   0.0181   0.0091
 'International Tables Vol C Tables 4.2.6.8 and 6.1.1.4'
 'H'  'H'   0.0000   0.0000
 'International Tables Vol C Tables 4.2.6.8 and 6.1.1.4'
 'N'  'N'   0.0311   0.0180
 'International Tables Vol C Tables 4.2.6.8 and 6.1.1.4'
 'O'  'O'   0.0492   0.0322
 'International Tables Vol C Tables 4.2.6.8 and 6.1.1.4'
 
_space_group_crystal_system       orthorhombic
_space_group_IT_number            19
_space_group_name_H-M_alt         'P 21 21 21'
_space_group_name_Hall            'P 2ac 2ab'
 
_shelx_space_group_comment
;
The symmetry employed for this shelxl refinement is uniquely defined
by the following loop, which should always be used as a source of
symmetry information in preference to the above space-group names.
They are only intended as comments.
;
 
loop_
 _space_group_symop_operation_xyz
 'x, y, z'
 '-x+1/2, -y, z+1/2'
 '-x, y+1/2, -z+1/2'
 'x+1/2, -y+1/2, -z'
 
_cell_length_a                    8.3776(16)
_cell_length_b                    8.5683(15)
_cell_length_c                    10.0666(17)
_cell_angle_alpha                 90
_cell_angle_beta                  90
_cell_angle_gamma                 90
_cell_volume                      722.6(2)
_cell_formula_units_Z             4
_cell_measurement_temperature     100(2)
_cell_measurement_reflns_used     7288
_cell_measurement_theta_min       6.68
_cell_measurement_theta_max       65.5
 
_exptl_crystal_description        block
_exptl_crystal_colour             colorless
_exptl_crystal_density_meas       ?
_exptl_crystal_density_method     ?
_exptl_crystal_density_diffrn     1.601          
_exptl_crystal_F_000              368
_exptl_transmission_factor_min    ?
_exptl_transmission_factor_max    ?
_exptl_crystal_size_max           0.180
_exptl_crystal_size_mid           0.100
_exptl_crystal_size_min           0.080
_exptl_absorpt_coefficient_mu     1.167
_shelx_estimated_absorpt_T_min    0.817
_shelx_estimated_absorpt_T_max    0.912
_exptl_absorpt_correction_type    multi-scan
_exptl_absorpt_correction_T_min   0.7542                                               
_exptl_absorpt_correction_T_max   0.8058    
_exptl_absorpt_process_details    SADABS
_exptl_absorpt_special_details    ?
_diffrn_ambient_temperature       100(2)  
_diffrn_radiation_wavelength      1.54178 
_diffrn_radiation_type            CuK\a 
_diffrn_radiation_source          'I\mS microfocus tube' 
_diffrn_measurement_device_type   
;
Bruker D8 goniometer with Photon area detector  
; 
_diffrn_measurement_method        'omega and phi scans'
_diffrn_detector_area_resol_mean  ?
_diffrn_reflns_number             9593
_diffrn_reflns_av_unetI/netI      0.0239
_diffrn_reflns_av_R_equivalents   0.0475
_diffrn_reflns_limit_h_min        -9
_diffrn_reflns_limit_h_max        8
_diffrn_reflns_limit_k_min        -10
_diffrn_reflns_limit_k_max        10
_diffrn_reflns_limit_l_min        -11
_diffrn_reflns_limit_l_max        11
_diffrn_reflns_theta_min          6.785
_diffrn_reflns_theta_max          66.530
_diffrn_reflns_theta_full         66.530
_diffrn_measured_fraction_theta_max   0.999
_diffrn_measured_fraction_theta_full  0.999
_diffrn_reflns_Laue_measured_fraction_max    0.999
_diffrn_reflns_Laue_measured_fraction_full   0.999
_diffrn_reflns_point_group_measured_fraction_max   0.996
_diffrn_reflns_point_group_measured_fraction_full  0.996
_reflns_number_total              1270
_reflns_number_gt                 1208
_reflns_threshold_expression      'I > 2\s(I)'
_reflns_Friedel_coverage          0.667
_reflns_Friedel_fraction_max      0.992
_reflns_Friedel_fraction_full     0.992
 
_reflns_special_details
;
 Reflections were merged by SHELXL according to the crystal
 class for the calculation of statistics and refinement.
 
 _reflns_Friedel_fraction is defined as the number of unique
 Friedel pairs measured divided by the number that would be
 possible theoretically, ignoring centric projections and
 systematic absences.
;
 
_computing_cell_refinement        'SAINT 8.37A (Bruker-AXS, 2015)' 
_computing_data_reduction         'SAINT 8.37A (Bruker-AXS, 2015)' 
_computing_structure_solution     'SHELXT-2014 (Sheldrick, 2015)'
_computing_structure_refinement   'SHELXL-2014 (Sheldrick, 2015)'
_computing_molecular_graphics     'Bruker SHELXTL (Sheldrick, 2015)' 
_computing_publication_material   'Bruker SHELXTL (Sheldrick, 2015)' 
 
_refine_special_details
;
 Refinement of F^2^ against ALL reflections.  The weighted R-factor wR and 
 goodness of fit S are based on F^2^, conventional R-factors R are based 
 on F, with F set to zero for negative F^2^. The threshold expression of 
 F^2^ > 2sigma(F^2^) is used only for calculating R-factors(gt) etc. and is 
 not relevant to the choice of reflections for refinement.  R-factors based 
 on F^2^ are statistically about twice as large as those based on F, and R- 
 factors based on all data will be even larger. All non-H atoms, including 
 the disorder fragments, were located in difference-Fourier maps, and then 
 refined anisotropically. The restraints on bond lengths and constraints of 
 the atomic displacement parameters on each pair of disorder fragments 
 (SADI and EADP instructions of SHELXL-2014) have been applied for 
 the disorder refinement. 

 Analysis of the absolute structure using likelihood methods (Hooft, Straver 
 & Spek, 2008) was performed using PLATON (Spek, 2010). The results also 
 indicated that the absolute structure had been correctly assigned. The 
 method calculated that the probability that the structure is inverted is 
 0.6E-18. 
;

# start Validation Reply Form
_vrf_STRVA01_D-RAOXAO
;
PROBLEM: Flack parameter is too small
RESPONSE: Analysis of the absolute structure using likelihood methods 
 (Hooft, Straver & Spek, 2008) was performed using PLATON (Spek, 2010). 
 The results also indicated that the absolute structure had been correctly 
 assigned. The method calculated that the probability that the structure is 
 inverted is 0.6E-18. 
;
# end Validation Reply Form

_refine_ls_structure_factor_coef  Fsqd
_refine_ls_matrix_type            full
_refine_ls_weighting_scheme       calc
_refine_ls_weighting_details
'w=1/[\s^2^(Fo^2^)+(0.0269P)^2^+0.3253P] where P=(Fo^2^+2Fc^2^)/3'
_atom_sites_solution_primary      dual
_atom_sites_solution_secondary    ?
_atom_sites_solution_hydrogens    mixed
_refine_ls_hydrogen_treatment     mixed
_refine_ls_extinction_method      none
_refine_ls_extinction_coef        .
_refine_ls_abs_structure_details
;
 Flack x determined using 459 quotients [(I+)-(I-)]/[(I+)+(I-)]
 (Parsons, Flack and Wagner, Acta Cryst. B69 (2013) 249-259).
;
_refine_ls_abs_structure_Flack    -0.21(16)
_chemical_absolute_configuration  ad
_refine_ls_number_reflns          1270
_refine_ls_number_parameters      129
_refine_ls_number_restraints      1
_refine_ls_R_factor_all           0.0332
_refine_ls_R_factor_gt            0.0305
_refine_ls_wR_factor_ref          0.0671
_refine_ls_wR_factor_gt           0.0658
_refine_ls_goodness_of_fit_ref    1.101
_refine_ls_restrained_S_all       1.101
_refine_ls_shift/su_max           0.000
_refine_ls_shift/su_mean          0.000
 
loop_
 _atom_site_label
 _atom_site_type_symbol
 _atom_site_fract_x
 _atom_site_fract_y
 _atom_site_fract_z
 _atom_site_U_iso_or_equiv
 _atom_site_adp_type
 _atom_site_occupancy
 _atom_site_site_symmetry_order  
 _atom_site_calc_flag
 _atom_site_refinement_flags_posn
 _atom_site_refinement_flags_adp
 _atom_site_refinement_flags_occupancy
 _atom_site_disorder_assembly
 _atom_site_disorder_group
O1 O 0.1892(3) 0.3115(2) 0.91664(19) 0.0164(5) Uani 0.952(4) 1 d D . P A 1
H1 H 0.173(5) 0.375(4) 0.985(4) 0.035(10) Uiso 0.952(4) 1 d . . P A 1
O1A O 0.379(5) 0.497(3) 0.890(3) 0.0164(5) Uani 0.048(4) 1 d D . P A 2
H1A H 0.4942 0.4732 0.8917 0.020 Uiso 0.048(4) 1 d R U P A 2
O2 O 0.3315(2) 0.12048(18) 0.73930(17) 0.0139(4) Uani 1 1 d . . . . .
O3 O 0.3235(2) 0.4694(2) 0.60638(17) 0.0144(4) Uani 1 1 d . . . . .
O4 O 0.2059(2) 0.7237(2) 0.76772(19) 0.0170(4) Uani 1 1 d . . . . .
H4 H 0.179(4) 0.750(4) 0.848(3) 0.030(9) Uiso 1 1 d . . . . .
N1 N 0.2549(3) -0.0362(3) 0.5703(2) 0.0169(5) Uani 1 1 d . . . . .
H1B H 0.238(4) -0.108(4) 0.634(4) 0.031(10) Uiso 1 1 d . . . . .
H1C H 0.263(4) -0.062(4) 0.490(4) 0.024(9) Uiso 1 1 d . . . . .
N2 N 0.3751(3) 0.2089(3) 0.5291(2) 0.0152(5) Uani 1 1 d . . . . .
C1 C 0.2881(3) 0.3856(3) 0.8222(2) 0.0126(5) Uani 1 1 d D . . . .
H1AA H 0.3478 0.4727 0.8657 0.015 Uiso 0.952(4) 1 calc R U P A 1
H1BB H 0.2148 0.3296 0.8845 0.015 Uiso 0.048(4) 1 calc R U P A 2
C2 C 0.4059(3) 0.2728(3) 0.7585(2) 0.0129(5) Uani 1 1 d . . . . .
H2 H 0.5091 0.2662 0.8081 0.015 Uiso 1 1 calc R U . . .
C3 C 0.3220(3) 0.0994(3) 0.6058(2) 0.0137(5) Uani 1 1 d . . . . .
C4 C 0.4272(3) 0.3349(3) 0.6160(3) 0.0146(6) Uani 1 1 d . . . . .
H4A H 0.5408 0.3638 0.5983 0.017 Uiso 1 1 calc R U . . .
C5 C 0.1970(3) 0.4481(3) 0.7022(2) 0.0121(5) Uani 1 1 d . . . . .
H5 H 0.1219 0.3661 0.6693 0.015 Uiso 1 1 calc R U . . .
C6 C 0.1067(3) 0.5991(3) 0.7216(3) 0.0152(5) Uani 1 1 d . . . . .
H6A H 0.0572 0.6300 0.6363 0.018 Uiso 1 1 calc R U . . .
H6B H 0.0197 0.5818 0.7866 0.018 Uiso 1 1 calc R U . . .
 
loop_
 _atom_site_aniso_label
 _atom_site_aniso_U_11
 _atom_site_aniso_U_22
 _atom_site_aniso_U_33
 _atom_site_aniso_U_23
 _atom_site_aniso_U_13
 _atom_site_aniso_U_12
O1 0.0248(11) 0.0111(9) 0.0132(10) 0.0004(8) 0.0049(8) -0.0029(8)
O1A 0.0248(11) 0.0111(9) 0.0132(10) 0.0004(8) 0.0049(8) -0.0029(8)
O2 0.0189(9) 0.0089(8) 0.0139(9) -0.0008(7) -0.0004(8) 0.0005(8)
O3 0.0185(10) 0.0106(8) 0.0140(9) 0.0023(7) 0.0029(8) 0.0005(7)
O4 0.0225(10) 0.0112(8) 0.0174(9) -0.0011(8) 0.0041(8) -0.0038(8)
N1 0.0252(13) 0.0117(10) 0.0137(12) -0.0015(10) -0.0003(10) -0.0003(10)
N2 0.0174(12) 0.0131(10) 0.0152(11) 0.0001(9) 0.0031(8) -0.0002(10)
C1 0.0170(13) 0.0086(11) 0.0121(11) 0.0013(10) -0.0016(10) -0.0009(10)
C2 0.0146(12) 0.0098(11) 0.0143(12) -0.0003(10) -0.0021(10) -0.0035(10)
C3 0.0129(13) 0.0141(12) 0.0142(12) -0.0020(10) 0.0006(10) 0.0037(10)
C4 0.0143(14) 0.0109(12) 0.0185(13) -0.0003(10) 0.0012(10) -0.0007(10)
C5 0.0140(13) 0.0119(11) 0.0105(12) 0.0004(10) 0.0006(10) -0.0020(10)
C6 0.0175(13) 0.0117(11) 0.0162(12) 0.0008(11) -0.0016(11) -0.0011(11)
 
_geom_special_details
;
 All esds (except the esd in the dihedral angle between two l.s. planes)
 are estimated using the full covariance matrix.  The cell esds are taken
 into account individually in the estimation of esds in distances, angles
 and torsion angles; correlations between esds in cell parameters are only
 used when they are defined by crystal symmetry.  An approximate (isotropic)
 treatment of cell esds is used for estimating esds involving l.s. planes.
;
 
loop_
 _geom_bond_atom_site_label_1
 _geom_bond_atom_site_label_2
 _geom_bond_distance
 _geom_bond_site_symmetry_2
 _geom_bond_publ_flag
O1 C1 1.412(3) . ?
O1 H1 0.89(4) . ?
O1A C1 1.40(2) . ?
O1A H1A 0.9825 . ?
O2 C3 1.359(3) . ?
O2 C2 1.459(3) . ?
O3 C5 1.444(3) . ?
O3 C4 1.447(3) . ?
O4 C6 1.431(3) . ?
O4 H4 0.87(3) . ?
N1 C3 1.339(4) . ?
N1 H1B 0.90(4) . ?
N1 H1C 0.84(4) . ?
N2 C3 1.294(3) . ?
N2 C4 1.457(4) . ?
C1 C2 1.523(4) . ?
C1 C5 1.526(3) . ?
C1 H1AA 1.0000 . ?
C1 H1BB 1.0000 . ?
C2 C4 1.540(4) . ?
C2 H2 1.0000 . ?
C4 H4A 1.0000 . ?
C5 C6 1.512(3) . ?
C5 H5 1.0000 . ?
C6 H6A 0.9900 . ?
C6 H6B 0.9900 . ?
 
loop_
 _geom_angle_atom_site_label_1
 _geom_angle_atom_site_label_2
 _geom_angle_atom_site_label_3
 _geom_angle
 _geom_angle_site_symmetry_1
 _geom_angle_site_symmetry_3
 _geom_angle_publ_flag
C1 O1 H1 110(3) . . ?
C1 O1A H1A 113.9 . . ?
C3 O2 C2 105.95(18) . . ?
C5 O3 C4 107.18(18) . . ?
C6 O4 H4 110(2) . . ?
C3 N1 H1B 118(2) . . ?
C3 N1 H1C 117(2) . . ?
H1B N1 H1C 121(3) . . ?
C3 N2 C4 106.4(2) . . ?
O1A C1 C2 106.4(17) . . ?
O1 C1 C2 112.3(2) . . ?
O1A C1 C5 114.8(15) . . ?
O1 C1 C5 113.4(2) . . ?
C2 C1 C5 102.3(2) . . ?
O1 C1 H1AA 109.5 . . ?
C2 C1 H1AA 109.5 . . ?
C5 C1 H1AA 109.5 . . ?
O1A C1 H1BB 110.9 . . ?
C2 C1 H1BB 110.9 . . ?
C5 C1 H1BB 110.9 . . ?
O2 C2 C1 110.25(19) . . ?
O2 C2 C4 103.61(19) . . ?
C1 C2 C4 104.36(19) . . ?
O2 C2 H2 112.7 . . ?
C1 C2 H2 112.7 . . ?
C4 C2 H2 112.7 . . ?
N2 C3 N1 127.9(2) . . ?
N2 C3 O2 118.3(2) . . ?
N1 C3 O2 113.8(2) . . ?
O3 C4 N2 111.7(2) . . ?
O3 C4 C2 105.6(2) . . ?
N2 C4 C2 105.6(2) . . ?
O3 C4 H4A 111.2 . . ?
N2 C4 H4A 111.2 . . ?
C2 C4 H4A 111.2 . . ?
O3 C5 C6 110.2(2) . . ?
O3 C5 C1 101.90(19) . . ?
C6 C5 C1 116.6(2) . . ?
O3 C5 H5 109.2 . . ?
C6 C5 H5 109.2 . . ?
C1 C5 H5 109.2 . . ?
O4 C6 C5 112.9(2) . . ?
O4 C6 H6A 109.0 . . ?
C5 C6 H6A 109.0 . . ?
O4 C6 H6B 109.0 . . ?
C5 C6 H6B 109.0 . . ?
H6A C6 H6B 107.8 . . ?
 
loop_
 _geom_torsion_atom_site_label_1
 _geom_torsion_atom_site_label_2
 _geom_torsion_atom_site_label_3
 _geom_torsion_atom_site_label_4
 _geom_torsion
 _geom_torsion_site_symmetry_1
 _geom_torsion_site_symmetry_2
 _geom_torsion_site_symmetry_3
 _geom_torsion_site_symmetry_4
 _geom_torsion_publ_flag
C3 O2 C2 C1 114.1(2) . . . . ?
C3 O2 C2 C4 2.9(2) . . . . ?
O1A C1 C2 O2 154.1(15) . . . . ?
O1 C1 C2 O2 36.8(3) . . . . ?
C5 C1 C2 O2 -85.1(2) . . . . ?
O1A C1 C2 C4 -95.3(15) . . . . ?
O1 C1 C2 C4 147.5(2) . . . . ?
C5 C1 C2 C4 25.6(2) . . . . ?
C4 N2 C3 N1 176.7(3) . . . . ?
C4 N2 C3 O2 -2.5(3) . . . . ?
C2 O2 C3 N2 -0.4(3) . . . . ?
C2 O2 C3 N1 -179.7(2) . . . . ?
C5 O3 C4 N2 88.6(2) . . . . ?
C5 O3 C4 C2 -25.7(2) . . . . ?
C3 N2 C4 O3 -110.1(2) . . . . ?
C3 N2 C4 C2 4.1(3) . . . . ?
O2 C2 C4 O3 114.2(2) . . . . ?
C1 C2 C4 O3 -1.2(2) . . . . ?
O2 C2 C4 N2 -4.3(3) . . . . ?
C1 C2 C4 N2 -119.7(2) . . . . ?
C4 O3 C5 C6 166.5(2) . . . . ?
C4 O3 C5 C1 42.1(2) . . . . ?
O1A C1 C5 O3 73.8(18) . . . . ?
O1 C1 C5 O3 -162.21(19) . . . . ?
C2 C1 C5 O3 -41.1(2) . . . . ?
O1A C1 C5 C6 -46.3(18) . . . . ?
O1 C1 C5 C6 77.7(3) . . . . ?
C2 C1 C5 C6 -161.2(2) . . . . ?
O3 C5 C6 O4 -59.5(3) . . . . ?
C1 C5 C6 O4 56.0(3) . . . . ?
 
loop_
 _geom_hbond_atom_site_label_D 
 _geom_hbond_atom_site_label_H 
 _geom_hbond_atom_site_label_A 
 _geom_hbond_distance_DH 
 _geom_hbond_distance_HA 
 _geom_hbond_distance_DA 
 _geom_hbond_angle_DHA 
 _geom_hbond_site_symmetry_A 
O1 H1 O3  0.89(4) 1.81(4) 2.680(3) 166(4) 2_565
O1A H1A N2  0.98 2.43 2.86(3) 106.1 3_656
O4 H4 N2  0.87(3) 1.91(3) 2.778(3) 175(3) 2_565
N1 H1C O1  0.84(4) 2.29(3) 2.859(3) 125(3) 2_554
N1 H1B O4  0.90(4) 1.99(4) 2.889(3) 176(3) 1_545
 
_refine_diff_density_max    0.159
_refine_diff_density_min   -0.176
_refine_diff_density_rms    0.040

_shelx_res_file
;

    zsl.res created by SHELXL-2014/7

TITL zsl in P2(1)2(1)2(1)
CELL 1.54178 8.3776 8.5683 10.0666 90 90 90
ZERR 4 0.0016 0.0015 0.0017 0 0 0
LATT -1
SYMM 0.5-X,-Y,0.5+Z
SYMM -X,0.5+Y,0.5-Z
SYMM 0.5+X,0.5-Y,-Z
SFAC C H N O
UNIT 24 40 8 16
EQIV $1 0.5-X,1-Y,0.5+Z
EQIV $2 1-X,0.5+Y,1.5-Z
EQIV $3 0.5-X,-Y,-0.5+Z
EQIV $4 +X,-1+Y,+Z
SADI O1 C1 O1A C1
EADP O1 O1A

L.S. 40
PLAN  1
SIZE 0.08 0.1 0.18
TEMP -173.15
HTAB O1 O3_$1
HTAB O1A N2_$2
HTAB O4 N2_$1
HTAB N1 O1_$3
HTAB N1 O4_$4
CONF
BOND $H
list 4
MORE -1
fmap 2 53
acta
REM <olex2.extras>
REM <HklSrc "%.\\zsl.hkl">
REM </olex2.extras>

WGHT    0.026900    0.325300
FVAR       0.28354   0.95213
PART 1
O1    4    0.189171    0.311497    0.916644    21.00000    0.02478    0.01109 =
         0.01323    0.00039    0.00491   -0.00290
H1    2    0.172598    0.374650    0.984863    21.00000    0.03549
PART 0
PART 2
O1A   4    0.379448    0.496677    0.889890   -21.00000    0.02478    0.01109 =
         0.01323    0.00039    0.00491   -0.00290
AFIX   3
H1A   2    0.494228    0.473237    0.891750   -21.00000   -1.20000
AFIX   0
PART 0
O2    4    0.331491    0.120475    0.739302    11.00000    0.01893    0.00889 =
         0.01387   -0.00081   -0.00036    0.00049
O3    4    0.323478    0.469375    0.606382    11.00000    0.01845    0.01062 =
         0.01403    0.00234    0.00292    0.00051
O4    4    0.205946    0.723705    0.767722    11.00000    0.02246    0.01123 =
         0.01742   -0.00114    0.00407   -0.00376
H4    2    0.179236    0.750048    0.848345    11.00000    0.02960
N1    3    0.254855   -0.036245    0.570290    11.00000    0.02520    0.01171 =
         0.01367   -0.00153   -0.00029   -0.00027
H1B   2    0.237900   -0.107513    0.634170    11.00000    0.03111
H1C   2    0.262603   -0.062442    0.489905    11.00000    0.02436
N2    3    0.375072    0.208897    0.529065    11.00000    0.01742    0.01315 =
         0.01517    0.00011    0.00308   -0.00019
C1    1    0.288125    0.385568    0.822213    11.00000    0.01700    0.00858 =
         0.01209    0.00128   -0.00156   -0.00092
PART 1
AFIX  13
H1AA  2    0.347822    0.472749    0.865728    21.00000   -1.20000
AFIX  13
PART 0
PART 2
H1BB  2    0.214813    0.329563    0.884450   -21.00000   -1.20000
AFIX   0
PART 0
C2    1    0.405946    0.272760    0.758457    11.00000    0.01457    0.00984 =
         0.01426   -0.00032   -0.00206   -0.00351
AFIX  13
H2    2    0.509107    0.266182    0.808118    11.00000   -1.20000
AFIX   0
C3    1    0.321957    0.099374    0.605759    11.00000    0.01286    0.01409 =
         0.01420   -0.00195    0.00056    0.00372
C4    1    0.427191    0.334855    0.616021    11.00000    0.01434    0.01088 =
         0.01850   -0.00032    0.00119   -0.00073
AFIX  13
H4A   2    0.540840    0.363827    0.598288    11.00000   -1.20000
AFIX   0
C5    1    0.197038    0.448128    0.702177    11.00000    0.01399    0.01191 =
         0.01053    0.00036    0.00063   -0.00198
AFIX  13
H5    2    0.121914    0.366054    0.669326    11.00000   -1.20000
AFIX   0
C6    1    0.106663    0.599116    0.721640    11.00000    0.01754    0.01172 =
         0.01622    0.00076   -0.00163   -0.00113
AFIX  23
H6A   2    0.057204    0.629964    0.636270    11.00000   -1.20000
H6B   2    0.019723    0.581771    0.786593    11.00000   -1.20000
AFIX   0
HKLF 4

REM  zsl in P2(1)2(1)2(1)
REM R1 =  0.0305 for    1208 Fo > 4sig(Fo)  and  0.0332 for all    1270 data
REM    129 parameters refined using      1 restraints

END

WGHT      0.0269      0.3254

REM Highest difference peak  0.159,  deepest hole -0.176,  1-sigma level  0.040
Q1    1   0.2342  0.4173  0.7658  11.00000  0.05    0.16
;
_shelx_res_checksum   77410

_shelx_hkl_file
;
  -1   0   0    0.11    0.20
   1   0   0    0.12    0.14
   1   0   0    0.15    0.17
   1   0   0   -0.22    0.34
   1   0   0    0.33    0.22
  -1   0   0    0.46    0.27
  -1   0   0    0.01    0.13
  -1   0   0    0.13    0.15
  -2   0   0  967.80   29.22
  -2   0   0  969.31   29.01
  -2   0   0  976.14   29.62
  -2   0   0  965.75   29.33
   2   0   0  971.45   29.19
   2   0   0  985.30   29.13
   2   0   0  966.18   29.60
   2   0   0 1000.00   29.54
  -2   0   0  994.48   29.23
  -2   0   0  926.48   28.96
  -3   0   0    0.02    0.46
  -3   0   0   -0.08    0.51
  -3   0   0    0.04    0.69
  -3   0   0   -0.26    0.97
  -3   0   0    0.78    1.05
  -3   0   0    0.41    0.39
   3   0   0    0.69    0.57
  -3   0   0    0.44    0.65
  -4   0   0   24.57    2.70
  -4   0   0   23.09    1.66
  -4   0   0   26.09    1.40
  -4   0   0   23.84    1.21
  -4   0   0   25.42    1.42
   4   0   0   27.07    2.20
   4   0   0   23.34    1.23
  -4   0   0   28.38    2.74
  -4   0   0   27.78    2.86
  -5   0   0   -3.12    2.16
  -5   0   0    0.94    0.62
  -5   0   0   -3.76    2.32
  -5   0   0    0.13    0.56
   5   0   0    0.11    0.36
  -6   0   0   14.42    1.55
   6   0   0   15.04    1.24
  -7   0   0    0.45    0.43
  -7   0   0   -0.31    0.85
  -7   0   0    0.02    0.18
  -8   0   0   35.28    1.51
  -8   0   0   31.17    3.02
  -9   0   0    0.72    0.34
   0  -1   0    0.11    0.10
   0  -1   0    0.08    0.28
   0   1   0    0.02    0.24
   0  -1   0    0.65    0.22
   0   1   0    0.26    0.17
   0   1   0    0.20    0.20
   0  -1   0    0.35    0.30
   0  -1   0    0.35    0.22
   0   1   0    0.34    0.30
  -1  -1   0   72.77    2.57
  -1  -1   0   74.30    2.49
  -1   1   0   77.09    2.76
   1  -1   0   72.78    2.76
   1   1   0   76.33    2.56
   1   1   0   76.99    2.61
  -1   1   0   74.49    2.61
   1  -1   0   71.71    2.79
  -1  -1   0   74.06    2.81
   1  -1   0   75.56    2.43
   1  -1   0   75.89    2.52
  -1   1   0   75.36    2.48
  -1   1   0   71.65    2.73
  -1   1   0   76.00    2.46
  -1  -1   0   76.95    2.75
   1   1   0   77.35    2.83
   1   1   0   73.19    2.86
   1   1   0   76.78    2.48
   1  -1   0   76.09    2.61
  -1  -1   0   77.84    2.68
  -2  -1   0  583.29   18.02
   2  -1   0  577.05   17.54
  -2  -1   0  560.07   17.89
   2   1   0  584.31   17.63
  -2   1   0  601.39   17.96
  -2  -1   0  578.19   17.68
  -2   1   0  584.84   17.83
  -2   1   0  608.23   18.08
  -2  -1   0  589.12   18.04
   2   1   0  566.29   18.16
  -2   1   0  590.22   17.52
   2  -1   0  544.82   19.49
   2  -1   0  572.54   18.05
   2   1   0  579.47   17.67
   2   1   0  601.58   17.75
   2   1   0  587.28   18.22
   2  -1   0  567.01   17.76
  -2   1   0  593.96   17.67
  -2  -1   0  589.60   17.71
   2  -1   0  575.04   17.57
  -3   1   0   23.10    1.17
  -3   1   0   23.21    1.30
  -3   1   0   26.04    1.28
  -3   1   0   25.90    2.11
  -3   1   0   23.95    1.97
  -3   1   0   24.81    1.26
   3  -1   0   24.94    1.03
  -3   1   0   19.56    1.85
   3   1   0   26.57    1.77
   3  -1   0   25.22    1.51
  -3  -1   0   25.54    2.06
  -3  -1   0   27.12    1.78
   3   1   0   22.67    1.75
  -3  -1   0   24.73    1.26
  -3  -1   0   24.76    2.04
   3   1   0   25.26    1.10
  -3   1   0   25.43    1.87
  -3   1   0   25.23    1.01
   3   1   0   23.64    1.47
  -4  -1   0    1.04    0.65
  -4  -1   0    1.87    0.88
  -4   1   0    1.24    0.71
  -4   1   0    1.63    0.49
  -4  -1   0    1.21    1.51
   4  -1   0    1.00    1.10
  -4   1   0    1.50    0.71
  -4   1   0    3.82    1.48
  -4  -1   0   -0.31    1.47
  -4  -1   0    1.46    0.52
  -4  -1   0    0.47    1.27
  -4   1   0    0.10    1.69
   4   1   0    1.27    0.45
   4   1   0    0.52    0.41
   4  -1   0    1.46    0.31
  -4   1   0    2.50    1.32
   4   1   0   -0.75    1.13
  -5   1   0    2.39    0.66
  -5   1   0    1.64    0.57
   5  -1   0    1.72    0.39
  -5  -1   0    2.13    0.64
  -5  -1   0   -1.18    2.62
  -5   1   0    1.13    3.03
  -5  -1   0    2.49    2.38
  -5   1   0    0.99    2.39
  -5   1   0    2.19    0.66
  -5   1   0   -1.36    2.45
  -6   1   0    1.72    0.73
  -6  -1   0    1.11    0.70
   6  -1   0    0.40    0.47
   7   1   0    4.78    0.47
  -7  -1   0    5.37    0.87
  -7   1   0    4.11    0.85
  -7   1   0    3.94    0.35
  -7   1   0    3.23    1.04
  -7  -1   0    3.08    0.99
  -8  -1   0    9.37    0.84
  -8   1   0    9.15    0.86
  -8   1   0   18.02    4.17
  -9  -1   0   25.46    1.37
   0   2   0   16.07    1.41
   0  -2   0   14.88    0.74
   0  -2   0   15.85    1.19
   0   2   0   14.80    1.66
   0  -2   0   15.36    1.43
   0   2   0   16.04    1.24
   0  -2   0   14.99    1.19
   1  -2   0    7.89    1.07
  -1  -2   0    5.02    1.05
   1  -2   0    7.90    1.17
   1   2   0    7.58    0.80
  -1  -2   0    6.24    1.34
   1   2   0    7.60    1.60
   1  -2   0    9.36    1.33
   1  -2   0    8.31    1.01
   1  -2   0    7.75    0.59
  -1   2   0    7.51    0.94
   1   2   0    5.86    0.92
  -1  -2   0    6.46    0.65
  -1   2   0    7.20    1.16
   1   2   0    6.71    0.63
  -1  -2   0    6.28    1.27
  -1  -2   0    8.39    1.23
  -1  -2   0    6.50    1.08
  -1   2   0    7.70    0.63
  -1   2   0    8.56    0.77
   2   2   0   58.31    1.99
   2  -2   0   59.63    2.59
  -2   2   0   57.23    2.90
   2   2   0   57.98    2.05
   2  -2   0   59.94    2.03
  -2   2   0   61.40    2.32
  -2   2   0   59.90    2.21
  -2  -2   0   59.72    2.86
   2  -2   0   63.44    2.96
  -2   2   0   59.59    2.67
  -2  -2   0   60.05    2.44
   2  -2   0   59.09    2.25
  -2   2   0   57.43    1.95
   2   2   0   58.33    2.21
  -2   2   0   60.00    2.41
  -2  -2   0   59.39    3.05
   2   2   0   57.16    2.33
  -2   2   0   60.08    2.16
   2   2   0   61.72    2.51
   2   2   0   60.17    2.60
  -3   2   0  119.90    4.81
   3   2   0  106.67    4.36
   3   2   0  118.14    3.81
   3   2   0  123.14    4.41
   3   2   0  124.29    4.61
  -3  -2   0  118.73    3.97
  -3  -2   0  122.16    4.58
   3   2   0  115.45    3.72
  -3   2   0  105.55    4.39
  -3  -2   0  115.46    3.95
  -3  -2   0  114.60    5.13
  -3   2   0  116.80    3.90
   3  -2   0  118.08    4.24
  -3   2   0  110.32    4.48
   3  -2   0  111.52    4.41
  -3   2   0  120.06    3.73
  -3  -2   0  122.51    5.11
   4   2   0   24.81    1.16
  -4  -2   0   24.28    1.52
  -4   2   0   20.84    3.21
   4   2   0   24.48    2.32
  -4   2   0   23.16    1.38
  -4   2   0   25.14    1.46
   4   2   0   25.05    2.91
  -4  -2   0   23.32    3.60
   4  -2   0   24.27    1.16
  -4   2   0   24.72    3.39
  -4  -2   0   18.24    3.49
  -4  -2   0   23.92    1.44
   4   2   0   26.62    1.28
  -5   2   0   31.90    1.63
   5  -2   0   34.09    1.55
  -5  -2   0   33.47    5.18
  -5   2   0   34.14    1.97
  -5   2   0   34.74    5.76
  -5  -2   0   28.97    6.01
  -5  -2   0   33.26    1.89
   5   2   0   33.75    1.74
  -5   2   0   33.06    1.89
  -5  -2   0   35.15    1.94
  -5   2   0   35.46    5.34
   6  -2   0    6.98    0.94
  -6   2   0    6.79    0.49
  -6   2   0    4.60    1.18
   6   2   0    6.47    0.57
  -6   2   0    5.27    1.04
   7  -2   0   20.94    1.53
  -7   2   0   20.00    0.81
  -7   2   0   20.58    1.01
  -7   2   0   25.54    2.26
  -7  -2   0   20.60    2.27
  -7   2   0   22.09    1.24
   7   2   0   20.32    0.87
  -8   2   0    1.02    1.18
  -8  -2   0   -0.03    0.37
  -8   2   0    0.26    0.28
  -8   2   0    0.30    0.37
  -8  -2   0    0.20    1.35
  -8   2   0    0.25    0.16
  -9   2   0   16.03    0.87
  -9  -2   0   16.84    0.90
   0   3   0    0.84    0.60
   0   3   0    0.94    0.42
   0   3   0    0.55    0.83
   0   3   0    0.59    0.73
   0   3   0    0.85    0.29
   0   3   0    0.54    0.22
   0  -3   0    0.76    0.81
   0   3   0    0.74    0.31
   0  -3   0    0.40    0.38
  -1   3   0   12.93    1.04
  -1   3   0   13.54    1.82
  -1  -3   0   13.26    1.75
  -1  -3   0   13.83    2.10
   1   3   0   13.21    0.70
  -1  -3   0   12.24    1.08
  -1   3   0   12.26    0.83
   1   3   0   12.58    1.02
   1   3   0   14.98    1.29
   1  -3   0   14.38    0.95
  -1   3   0   14.22    1.57
  -1  -3   0   11.18    0.87
   1  -3   0   12.96    0.72
   1   3   0   12.25    1.47
  -1   3   0   12.50    0.68
  -1   3   0   13.34    0.95
  -1   3   0   14.20    1.23
   1   3   0   14.74    0.96
  -1   3   0   12.50    0.64
   1  -3   0    9.78    1.76
   1   3   0   12.25    0.72
  -2  -3   0   15.90    2.12
  -2   3   0    9.72    1.96
  -2   3   0   12.30    0.99
   2   3   0   11.55    1.34
   2  -3   0   12.83    0.75
  -2  -3   0   13.85    2.38
   2  -3   0   10.98    1.75
  -2  -3   0   13.23    1.04
   2   3   0   13.81    1.45
   2  -3   0    9.51    2.11
   2   3   0   13.10    1.01
  -2   3   0   13.03    0.72
   2   3   0   10.38    1.60
  -2   3   0   11.06    1.25
   2   3   0   13.81    0.74
  -2   3   0   11.52    2.11
  -2   3   0   13.51    0.92
  -2  -3   0   12.94    1.54
  -2   3   0   11.00    1.76
   3   3   0    6.40    1.43
   3   3   0    6.76    0.63
   3  -3   0    6.51    1.66
  -3   3   0    7.51    0.60
  -3  -3   0    5.59    1.70
  -3  -3   0    5.75    0.97
  -3   3   0    6.69    0.95
   3   3   0    5.66    1.10
   3   3   0    7.23    1.13
  -3   3   0    8.03    1.42
  -3  -3   0    7.63    1.99
   3  -3   0    7.32    0.66
  -3   3   0    7.13    0.85
   3   3   0    9.05    1.81
  -3   3   0    5.15    1.63
  -3   3   0    6.56    1.68
   4   3   0   26.84    2.98
   4   3   0   27.42    1.42
  -4   3   0   29.18    1.68
  -4   3   0   26.97    1.30
  -4  -3   0   25.05    4.30
   4   3   0   26.48    1.28
   4   3   0   23.32    3.93
  -4  -3   0   32.94    5.17
  -4   3   0   26.20    1.53
  -4  -3   0   26.85    1.71
  -4   3   0   27.41    4.36
   4  -3   0   25.83    1.31
  -4   3   0   33.42    4.41
  -4  -3   0   26.49    1.63
   5   3   0   90.52    3.22
  -5   3   0   90.26    3.67
   5  -3   0   92.70    3.31
   5  -3   0   87.09    7.99
  -5  -3   0   92.11    8.30
  -5  -3   0   89.49    3.60
  -5   3   0   92.31    3.32
   5   3   0   88.82    3.38
  -5  -3   0   90.98    3.65
  -5   3   0   80.06    8.43
  -5   3   0   90.73    3.54
  -6   3   0    0.55    0.25
  -6  -3   0    0.12    0.84
   6   3   0    0.47    0.28
  -6   3   0   -0.04    0.83
   6  -3   0    0.59    0.52
   6   3   0    0.21    0.51
  -6   3   0    0.88    0.21
  -7   3   0   16.43    1.32
  -7  -3   0   11.34    1.61
   7  -3   0   11.95    1.46
  -7   3   0   14.29    0.67
  -7   3   0   18.17    2.23
   7   3   0   12.34    0.90
  -8   3   0   11.16    0.52
  -8   3   0   11.90    0.84
  -8  -3   0   12.52    0.88
  -8   3   0   11.70    0.65
  -8  -3   0   13.66    2.77
  -8   3   0   10.73    2.54
   8  -3   0   15.33    1.78
  -9  -3   0    2.25    0.57
  -9   3   0    2.81    0.50
   0   4   0    1.00    1.06
   0   4   0    0.88    0.50
   0  -4   0    0.05    0.41
   0   4   0    0.66    0.27
   0   4   0    1.45    1.48
   0   4   0    0.47    0.79
  -1  -4   0    2.09    0.53
  -1  -4   0    2.64    1.81
  -1   4   0    0.71    1.26
   1  -4   0    2.08    0.51
  -1   4   0    1.85    0.48
  -1  -4   0    1.23    1.60
   1   4   0    2.06    1.15
  -1   4   0    3.07    1.67
   1   4   0    2.54    1.46
  -1   4   0    1.91    0.41
  -1   4   0    2.52    0.57
   1  -4   0    0.51    1.45
  -2   4   0    7.56    1.81
  -2   4   0    9.18    2.00
   2   4   0    6.84    1.01
  -2   4   0    8.74    0.66
   2   4   0    8.85    0.70
  -2  -4   0   14.44    2.88
  -2  -4   0    5.05    1.88
   2   4   0    8.91    1.67
  -2   4   0    8.60    0.94
  -2   4   0    8.30    0.97
   2   4   0    7.46    0.75
  -2  -4   0    7.30    1.06
  -3   4   0   18.59    1.38
   3   4   0   22.04    2.85
   3   4   0   18.28    1.41
  -3   4   0   19.06    1.33
  -3   4   0   20.06    1.03
   3  -4   0   14.43    2.77
   3   4   0   18.47    3.11
   3  -4   0   19.73    1.08
  -3   4   0   23.58    3.77
   3   4   0   18.79    1.15
  -3  -4   0   18.40    3.07
  -3  -4   0   17.97    1.46
  -3   4   0   23.08    3.94
  -3  -4   0   12.71    2.76
   3   4   0   19.40    1.05
  -4   4   0    2.14    3.32
  -4  -4   0    3.90    0.84
  -4   4   0    7.95    3.67
  -4   4   0    2.50    0.73
   4   4   0    4.65    2.84
  -4  -4   0    3.48    0.85
   4  -4   0    4.00    0.74
   4  -4   0    5.99    3.16
   4   4   0    2.77    0.54
  -4  -4   0   -0.94    3.96
  -4   4   0    3.48    0.72
  -4  -4   0    3.06    3.80
   4   4   0    6.60    2.38
   4   4   0    4.14    0.98
  -5   4   0    0.32    0.76
  -5  -4   0   -0.19    0.98
  -5   4   0    0.27    0.50
  -5   4   0    1.95    0.82
   5   4   0    0.41    0.59
  -5   4   0    0.49    0.26
   5   4   0    0.07    0.45
  -5   4   0    0.77    0.61
   5  -4   0    0.72    0.48
  -6   4   0    3.53    1.17
   6  -4   0    3.39    0.72
  -6   4   0    4.05    0.40
   6   4   0    3.06    0.49
  -6  -4   0    5.06    1.15
  -6   4   0    3.10    0.48
  -6   4   0    3.39    0.59
   6   4   0    3.81    0.83
   7   4   0   12.62    0.96
  -7   4   0   12.21    0.93
   7   4   0   13.53    0.66
  -7   4   0   14.65    2.20
  -7   4   0   13.37    0.60
   7  -4   0   12.84    1.63
  -7  -4   0   19.53    4.63
  -7   4   0   12.57    0.72
  -8   4   0    3.43    0.28
  -8   4   0    2.55    0.59
  -8  -4   0    3.02    0.50
  -9   4   0    0.61    0.25
  -9  -4   0    0.23    0.33
   0   5   0   -0.23    0.31
   0   5   0    0.54    0.54
   0   5   0    0.25    0.33
   0   5   0   -0.14    1.30
   0  -5   0    4.81    2.50
  -1   5   0   68.61    2.87
   1   5   0   75.49    4.17
  -1  -5   0   69.74    2.96
  -1   5   0   74.29    2.56
  -1   5   0   71.19    2.90
  -1   5   0   75.75    4.78
   1   5   0   71.47    2.90
  -1   5   0   73.31    4.03
   1  -5   0   69.39    5.92
  -1  -5   0   71.59    5.29
   1   5   0   75.00    2.61
  -1   5   0   69.10    2.57
  -1   5   0   74.80    5.43
  -1  -5   0   59.46    6.46
   1   5   0   72.15    2.65
   1   5   0   64.62    4.41
   1  -5   0   76.36    2.96
   2   5   0    6.35    1.13
   2   5   0    6.63    0.86
  -2  -5   0    6.40    1.25
   2  -5   0   11.10    3.39
  -2   5   0    8.64    2.76
   2   5   0    4.97    1.97
  -2   5   0    5.73    1.04
   2   5   0    3.99    2.08
   2  -5   0    5.65    0.76
  -2   5   0    6.72    1.86
  -2   5   0    6.30    0.77
   2   5   0    6.78    0.73
  -2   5   0    1.54    2.60
  -2  -5   0    6.35    3.14
  -2   5   0    6.61    0.75
  -2   5   0    6.41    1.10
   3   5   0    8.74    0.86
  -3  -5   0    9.85    1.45
   3   5   0    7.70    1.37
  -3  -5   0    2.83    4.27
  -3   5   0    7.54    0.88
  -3  -5   0    6.13    3.90
  -3   5   0    8.53    1.24
   3  -5   0   10.01    3.95
  -3   5   0    7.17    3.67
  -3   5   0   15.75    6.54
   3  -5   0    7.66    0.88
  -3   5   0    8.30    1.28
   3   5   0    9.21    1.03
   3   5   0    8.59    2.47
  -4   5   0    4.25    1.08
  -4  -5   0    2.15    0.94
  -4   5   0    3.29    1.07
  -4   5   0    2.83    0.85
   4   5   0    2.21    0.62
  -5  -5   0   12.25    2.60
  -5   5   0    9.85    0.65
   5   5   0    8.80    1.05
   5   5   0   10.20    0.79
   5   5   0   11.12    0.69
  -5  -5   0   10.67    1.92
  -5   5   0   10.51    1.80
  -5   5   0   10.30    0.65
  -5   5   0   11.23    0.95
   5   5   0    8.75    1.31
  -5   5   0   11.09    1.13
  -5   5   0   11.21    1.50
   5   5   0   12.44    1.73
  -5   5   0    7.33    1.29
   5  -5   0   10.50    1.13
  -6   5   0    2.47    0.49
  -6   5   0    1.99    0.35
   6   5   0    2.73    0.46
   6   5   0    1.98    0.47
  -6   5   0    1.56    0.29
  -6  -5   0    3.81    1.27
  -6   5   0    2.29    2.05
   6  -5   0    1.43    0.67
  -6   5   0    2.99    1.16
   7   5   0   61.04    2.01
  -7   5   0   53.79    3.41
  -7   5   0   60.41    2.22
  -7   5   0   62.36    2.06
  -7   5   0   62.14    1.99
   7   5   0   59.63    2.22
  -7  -5   0   62.54    3.59
   7  -5   0   62.89    2.84
  -8  -5   0   -0.04    0.35
  -8   5   0    0.03    0.13
  -8   5   0    0.00    0.27
   0   6   0   12.59    1.42
   0   6   0   12.56    0.99
   0   6   0   12.05    1.07
   0  -6   0   10.38    1.41
   1   6   0    2.30    0.54
  -1  -6   0    1.55    0.73
   1   6   0    1.30    0.52
   1   6   0    1.30    0.79
  -1   6   0    1.70    0.50
  -1   6   0    0.83    0.67
  -1   6   0    1.77    0.52
   2   6   0    2.36    0.80
   2   6   0    4.19    0.78
  -2  -6   0    2.24    0.77
  -2   6   0    2.21    0.80
   2   6   0    2.07    0.60
   2  -6   0    2.79    0.60
  -2   6   0    3.13    0.65
  -2   6   0    3.17    0.61
  -2   6   0    3.17    0.84
  -3   6   0    9.79    1.13
  -3   6   0    8.91    0.81
   3   6   0   11.83    1.22
  -3  -6   0    9.77    1.84
  -3   6   0   10.68    1.57
   3  -6   0    9.66    1.12
  -3   6   0    8.60    0.94
   3   6   0   11.37    0.71
  -3   6   0   11.60    1.00
   3   6   0   11.69    1.33
   3   6   0   11.43    1.01
   3   6   0    9.18    1.12
  -3   6   0    8.51    1.58
   4   6   0    0.01    0.29
  -4   6   0    0.02    0.40
  -4   6   0   -0.27    0.26
   4   6   0   -0.06    0.31
   4  -6   0    1.08    0.60
  -4   6   0    0.64    0.96
   4   6   0    0.38    0.47
  -4   6   0    0.04    0.46
  -4  -6   0   -0.80    1.14
  -4   6   0    0.22    0.29
  -4   6   0    0.05    0.85
  -4  -6   0    0.73    0.59
  -4   6   0   -0.36    0.70
   4   6   0    1.53    0.86
  -4  -6   0    2.55    1.11
  -5  -6   0    7.28    2.99
   5   6   0    5.20    0.53
  -5   6   0    5.79    0.76
  -5   6   0    5.78    0.48
   5   6   0    3.81    0.88
   5   6   0    6.55    1.47
  -5   6   0    5.98    0.91
  -5   6   0    4.84    0.55
  -5   6   0    4.89    1.40
   5  -6   0    4.67    0.84
  -5  -6   0    5.89    1.37
   5   6   0    8.90    2.14
  -6  -6   0   -0.53    1.48
   6   6   0    0.24    0.22
  -6   6   0    0.14    0.35
  -6   6   0   -0.31    1.19
  -6   6   0    0.25    0.17
   6   6   0    0.38    0.33
  -6   6   0    0.00    0.20
   6   6   0    0.50    0.39
   7   6   0    1.00    0.34
   7   6   0    0.60    0.22
  -8   6   0    0.45    0.24
  -8  -6   0    0.04    0.37
   0   7   0   -0.12    0.87
   0   7   0    0.34    0.51
   0   7   0    0.19    0.23
   0  -7   0    0.80    0.95
   0   7   0   -0.66    0.61
   0   7   0    0.33    0.53
   0   7   0    0.22    0.38
  -1   7   0   10.82    1.18
  -1   7   0   10.44    0.89
   1   7   0   10.66    0.66
  -1   7   0    9.90    1.27
  -1   7   0   10.61    0.68
  -1   7   0   10.08    1.67
   1   7   0   10.11    1.11
  -1  -7   0    7.55    1.82
   1  -7   0   12.20    1.74
   1   7   0   11.29    0.87
   1   7   0   10.57    1.06
  -1   7   0   11.05    1.00
   1   7   0   14.00    1.93
   1   7   0   11.08    1.35
  -2   7   0   33.94    1.33
  -2   7   0   34.18    1.55
  -2   7   0   34.72    1.96
  -2   7   0   35.96    2.43
   2   7   0   35.62    1.62
   2   7   0   34.86    1.54
   2   7   0   36.70    2.08
  -2   7   0   33.60    1.55
   2   7   0   33.92    1.81
   2  -7   0   34.22    2.39
  -2   7   0   33.45    1.83
   2   7   0   34.63    1.31
  -2  -7   0   34.65    2.62
   2   7   0   34.94    2.60
   3   7   0    4.69    1.37
  -3   7   0    5.36    0.63
  -3  -7   0    3.47    1.30
   3   7   0    5.24    0.62
   3   7   0    7.44    1.20
   3   7   0    6.58    1.62
   3   7   0    4.92    0.55
   3  -7   0    3.46    0.89
   3   7   0    5.69    0.86
   3   7   0    4.08    0.88
  -3   7   0    3.76    0.82
  -3   7   0    5.50    0.97
  -3   7   0    4.73    1.15
  -3   7   0    5.54    0.81
  -4   7   0   39.38    1.69
   4   7   0   35.27    2.64
  -4   7   0   40.73    1.69
  -4   7   0   40.97    2.48
  -4  -7   0   38.09    3.71
   4   7   0   40.66    2.26
   4   7   0   39.09    1.49
  -4   7   0   37.52    2.75
  -4  -7   0   37.59    1.71
   4  -7   0   40.41    2.25
   4   7   0   40.40    1.46
  -4   7   0   39.96    1.44
   4   7   0   39.35    1.68
   5   7   0    0.29    0.42
  -5   7   0   -1.52    1.54
  -5   7   0   -1.86    1.22
   5  -7   0   -0.63    0.82
   5   7   0    0.51    0.23
   5   7   0    0.44    1.10
  -5   7   0    0.90    0.38
  -5  -7   0    1.05    0.49
  -5   7   0    0.20    0.19
  -5   7   0   -0.14    0.37
  -5  -7   0    1.09    1.55
   6   7   0    8.69    0.71
   6   7   0    8.99    0.73
   6   7   0    9.05    0.59
   7   7   0    1.56    0.29
  -7   7   0    1.52    0.30
  -7   7   0    1.66    0.21
   0   8   0    1.09    0.36
   0   8   0    2.02    1.25
   0   8   0    0.77    0.23
   0  -8   0    0.14    1.17
   0   8   0    1.19    0.72
   0   8   0    1.59    0.39
   0   8   0    2.26    0.89
   0   8   0    0.11    0.40
   1   8   0    1.08    0.43
   1  -8   0    1.56    1.11
  -1   8   0    1.42    0.46
  -1  -8   0   -0.36    1.10
  -1   8   0    1.67    1.16
   1   8   0    1.23    0.34
  -1   8   0    1.04    0.90
   1   8   0    0.25    0.71
  -1   8   0    1.05    0.34
   1   8   0    1.19    0.90
  -1   8   0    0.08    0.79
   1   8   0    2.70    1.36
   1   8   0    0.65    0.34
   2  -8   0    1.00    1.94
   2   8   0    1.24    1.01
  -2   8   0   -0.09    0.27
   2   8   0    0.17    0.20
   2   8   0   -0.05    0.27
  -2   8   0    0.24    0.34
   2   8   0    1.78    2.61
   2   8   0   -0.10    0.31
  -2   8   0    2.21    2.06
  -2   8   0   -0.46    0.36
   2   8   0   -0.25    0.38
  -2   8   0   -0.03    0.29
   3  -8   0    3.07    1.32
   3   8   0    2.92    0.75
   3   8   0    2.67    0.46
   3   8   0    3.56    0.97
   3   8   0    3.27    1.30
  -3   8   0    2.25    1.18
  -3   8   0    2.70    0.60
   3   8   0    2.90    0.42
  -3   8   0    3.08    0.47
  -3  -8   0    4.87    1.61
  -3   8   0    2.15    0.41
  -3   8   0    2.05    1.32
  -4   8   0    1.83    0.39
  -4   8   0    1.28    0.37
   4   8   0    1.76    1.07
  -4   8   0    1.79    0.35
   4   8   0    1.52    0.38
   4   8   0    2.09    0.35
  -4  -8   0    1.19    0.39
  -4  -8   0    0.17    1.75
   4  -8   0   -0.06    1.52
  -4  -8   0   -3.17    2.67
   5   8   0    0.05    0.18
  -5   8   0    0.33    0.17
  -5   8   0    0.04    0.33
   5   8   0    0.43    0.18
  -5   8   0    0.70    0.29
   5   8   0   -0.17    0.33
   6   8   0    0.67    0.15
  -6   8   0    0.82    0.24
   6   8   0    0.77    0.24
  -6   8   0    0.47    0.13
   6   8   0    1.08    0.36
   0   9   0   -0.19    0.33
   0   9   0    0.16    0.19
   0   9   0   -0.63    1.76
   0   9   0    0.23    0.27
   0   9   0   -0.11    1.29
   0   9   0    1.30    0.94
   0   9   0    0.32    0.23
  -1   9   0    0.21    0.22
  -1   9   0    0.70    1.44
   1   9   0    0.55    0.29
  -1   9   0    0.79    0.29
   1   9   0    0.33    0.22
  -1  -9   0    0.04    1.38
   1   9   0    0.76    0.94
   1   9   0    2.12    1.37
   1   9   0    0.42    0.18
   1   9   0    2.42    1.95
  -1   9   0   -1.90    1.76
  -1   9   0    0.37    0.29
  -2   9   0    2.58    0.47
   2   9   0    1.85    1.01
  -2   9   0    1.87    0.38
   2   9   0    1.85    0.38
   2  -9   0    0.94    1.52
   2   9   0    1.97    0.32
   3   9   0    2.15    0.29
  -3   9   0    2.18    0.31
   3   9   0    2.31    0.34
   3   9   0    2.22    0.54
  -3   9   0    2.41    0.50
  -3   9   0    2.13    0.46
   4   9   0    9.10    0.70
  -4   9   0   10.61    0.64
   4   9   0   10.01    0.49
   4   9   0   10.69    0.49
  -4   9   0   10.82    0.49
  -4  -9   0    9.15    0.69
  -4   9   0   11.40    0.64
   0  10   0    7.13    0.40
   0  10   0    5.52    0.53
   0  10   0    7.90    0.51
   0  10   0    6.32    0.38
   1  10   0    0.75    0.17
  -1  10   0    0.54    0.30
  -1  10   0    0.71    0.27
  -1  10   0    0.63    0.16
   1  10   0    0.72    0.33
   1  10   0    0.84    0.16
  -1  10   0    0.59    0.22
   0   0   1   -0.01    0.14
   0   0  -1    0.02    0.13
   0   0   1    0.30    0.17
   0   0  -1    0.05    0.15
   0   0  -1   -0.01    0.13
   0   0   1    0.11    0.15
   0   0  -1    0.03    0.07
  -1   0   1   61.90    2.04
  -1   0   1   62.97    1.93
   1   0   1   62.68    2.04
  -1   0  -1   60.77    2.18
  -1   0  -1   60.05    2.18
   1   0   1   62.02    2.18
   1   0  -1   61.50    2.19
   1   0   1   63.82    2.23
  -1   0  -1   63.29    2.08
   1   0  -1   59.87    2.02
   1   0  -1   62.91    2.09
   1   0  -1   59.60    1.91
  -1   0   1   58.36    2.14
  -1   0   1   61.06    2.37
   1   0   1   62.33    2.33
   1   0  -1   61.05    2.47
  -1   0  -1   60.02    2.27
  -2   0  -1  358.54   10.77
   2   0  -1  290.14   11.22
  -2   0   1  363.26   10.72
   2   0  -1  343.09   10.65
  -2   0  -1  346.08   10.76
   2   0  -1  361.50   10.70
  -2   0  -1  340.77   10.72
  -2   0  -1  357.35   11.09
  -2   0  -1  348.56   10.60
  -2   0   1  344.50   10.80
   2   0   1  353.01   10.81
   2   0  -1  346.92   11.07
   2   0   1  346.27   10.63
   2   0   1  334.56   11.21
  -2   0   1  350.56   10.95
  -2   0  -1  359.34   10.88
  -2   0   1  342.93   10.33
  -2   0   1  340.39   11.09
   2   0   1  335.68   10.66
   3   0   1   14.11    1.56
  -3   0  -1   14.67    1.38
   3   0  -1    9.15    1.23
  -3   0   1   11.92    0.87
  -3   0   1   12.85    1.38
  -3   0   1   10.46    0.90
   3   0   1   13.43    1.83
   3   0   1   12.70    1.19
   3   0   1   11.89    0.71
  -3   0   1   11.83    0.59
  -3   0  -1   12.04    0.94
  -3   0   1   11.60    1.83
  -3   0   1   12.24    0.71
  -3   0  -1   12.65    1.62
  -3   0   1   13.64    1.64
  -3   0  -1   12.95    1.18
  -3   0   1   11.70    0.72
  -3   0  -1   13.08    1.89
  -3   0   1   12.15    0.69
  -3   0   1   12.36    1.73
  -4   0   1   76.21    2.80
  -4   0   1   75.30    2.82
  -4   0   1   74.67    2.51
  -4   0  -1   64.19    6.01
  -4   0   1   78.83    4.18
   4   0   1   78.13    2.59
  -4   0  -1   76.76    4.52
  -4   0   1   71.61    2.60
  -4   0   1   81.89    4.33
   4   0   1   70.30    3.42
   4   0   1   76.74    2.57
  -4   0  -1   72.72    3.31
  -4   0  -1   72.83    3.67
  -4   0   1   79.83    3.88
   4   0   1   71.29    2.55
   4   0  -1   71.92    3.62
  -5   0   1   -0.30    2.64
  -5   0   1    6.95    2.82
  -5   0   1    3.82    0.78
   5   0   1    5.30    0.76
  -5   0   1    4.42    0.77
  -5   0   1    3.31    0.57
   5   0  -1    4.60    0.68
  -5   0  -1    0.27    2.45
  -5   0   1    5.49    2.69
  -6   0  -1    2.83    0.89
   6   0  -1    2.67    0.59
  -7   0  -1    3.55    1.06
   7   0   1    3.62    0.44
  -7   0   1    3.77    0.58
  -7   0   1    3.51    0.33
  -7   0   1    2.84    1.04
  -8   0  -1    1.89    1.51
  -8   0  -1    1.51    0.40
  -8   0   1    1.97    0.34
  -8   0   1    1.66    0.46
  -9   0  -1   12.23    0.88
  -9   0   1   11.61    0.86
   0   1  -1   28.42    1.16
   0   1   1   29.65    1.31
   0  -1  -1   29.61    1.38
   0  -1   1   27.79    1.35
   0  -1   1   27.82    1.17
   0  -1  -1   30.52    1.35
   0   1   1   29.65    0.89
   0   1   1   29.19    1.14
   0  -1   1   29.20    1.27
   0   1  -1   28.37    1.48
   0   1  -1   26.80    1.28
   0  -1  -1   28.79    1.17
   0   1  -1   27.67    1.20
   0   1  -1   30.01    1.10
   0  -1   1   29.72    1.08
   0  -1   1   26.68    1.43
   0   1   1   31.39    0.92
   1   1  -1  100.37    3.44
   1  -1   1   98.42    3.43
  -1  -1  -1  103.42    3.28
   1  -1   1  101.18    3.22
   1  -1   1   99.62    3.46
  -1   1   1   92.31    3.57
  -1   1   1  106.43    3.20
  -1  -1  -1   99.92    3.41
   1  -1   1  104.26    3.54
   1   1  -1   98.86    3.24
  -1   1   1   99.06    3.50
  -1  -1  -1  103.30    3.58
   1   1  -1  100.49    3.40
  -1  -1  -1   85.81    3.45
  -1  -1  -1   98.03    3.39
  -1   1   1   99.15    3.13
   1   1  -1   99.68    3.29
  -1   1   1   99.10    3.10
   1  -1   1   95.23    3.50
  -1   1  -1   98.77    3.52
  -1  -1   1   96.38    3.34
  -1  -1   1   99.94    3.54
  -1  -1   1   99.65    3.36
   1  -1  -1  102.36    3.12
   1  -1  -1   93.42    3.67
  -1   1  -1  101.24    3.40
   1   1   1   98.99    3.43
   1  -1  -1   98.46    3.08
  -1  -1   1   98.02    3.25
  -1   1  -1  102.75    3.28
   1  -1  -1   98.21    3.14
  -1   1  -1  100.36    3.48
   1   1   1   99.60    3.21
   1  -1  -1   99.98    3.59
   1   1   1  102.78    3.24
   1   1   1  104.66    3.38
  -1  -1   1   97.66    3.72
   1   1   1   99.79    3.67
   2  -1   1   90.81    3.48
   2  -1   1   85.84    3.43
  -2  -1  -1   98.53    3.43
  -2  -1  -1   95.53    3.43
  -2  -1  -1   88.91    3.46
   2   1  -1   94.65    3.46
   2   1  -1   89.89    3.85
   2  -1   1   97.14    3.25
  -2   1   1   96.05    3.78
   2  -1   1   92.81    3.62
   2   1  -1   97.85    3.21
  -2   1   1   97.57    3.31
  -2  -1  -1   93.47    3.73
   2  -1   1   93.86    3.44
   2   1  -1   91.13    3.30
  -2   1   1   93.56    3.33
  -2   1   1   97.46    3.67
  -2   1  -1   86.76    3.52
  -2  -1   1   91.34    3.24
   2   1   1   91.85    3.51
   2   1   1  101.56    3.39
  -2  -1   1   94.53    3.68
  -2   1  -1   87.45    3.67
   2  -1  -1   97.57    3.15
   2   1   1   98.74    3.32
  -2  -1   1   91.23    3.88
   2  -1  -1   87.58    4.27
  -2   1  -1   87.66    3.54
   2   1   1   98.34    3.30
  -2   1  -1   90.62    3.32
  -2  -1   1   95.89    3.31
  -3  -1  -1   25.46    2.13
  -3   1   1   27.30    1.15
  -3   1   1   29.84    2.03
  -3   1   1   27.54    1.30
  -3   1   1   29.48    1.34
  -3   1   1   28.36    2.20
   3   1  -1   26.52    1.42
   3  -1   1   27.79    1.64
   3  -1   1   25.94    1.12
   3   1  -1   26.61    1.91
  -3  -1  -1   26.81    1.69
  -3   1   1   29.01    1.03
  -3   1   1   28.14    1.83
  -3  -1  -1   28.49    2.01
  -3   1   1   25.78    2.23
  -3   1  -1   26.48    2.18
  -3  -1   1   32.49    3.15
   3   1   1   26.68    1.10
   3   1   1   27.90    1.85
   3   1   1   27.11    2.42
  -3  -1   1   27.18    1.62
  -3   1  -1   25.37    1.87
  -3   1  -1   25.51    2.27
  -3   1  -1   25.06    1.57
  -3  -1   1   24.57    1.04
   3   1   1   28.09    1.71
  -3  -1   1   27.45    1.36
   3  -1  -1   28.46    1.65
   3   1   1   27.02    1.11
  -3  -1   1   26.16    1.85
  -3  -1   1   25.91    2.10
  -3   1  -1   24.88    1.33
  -3  -1   1   27.52    1.32
  -3  -1   1   29.83    2.42
  -4   1   1   57.05    2.08
  -4  -1  -1   55.46    2.92
  -4   1   1   58.42    2.03
  -4  -1  -1   55.34    2.31
   4   1  -1   52.85    3.44
   4  -1   1   51.40    2.00
  -4   1   1   57.15    3.50
   4  -1   1   51.45    3.04
  -4   1   1   57.14    3.91
  -4   1   1   52.27    3.71
  -4  -1  -1   56.17    3.84
  -4   1   1   55.66    2.20
  -4  -1  -1   56.05    3.40
  -4   1  -1   52.88    3.88
  -4   1  -1   51.80    2.23
  -4   1  -1   47.33    1.92
  -4  -1   1   48.80    3.68
  -4   1  -1   50.98    2.09
  -4  -1   1   54.59    2.19
   4   1   1   55.32    1.97
  -4  -1   1   56.22    3.81
  -4  -1   1   52.76    1.93
  -4  -1   1   54.25    2.15
  -4   1  -1   53.41    3.82
  -4  -1   1   51.95    3.40
  -4   1  -1   54.05    2.67
  -4  -1   1   52.11    1.98
  -4   1  -1   52.27    3.30
  -4  -1   1   48.81    2.36
   4   1   1   56.35    3.07
   4   1   1   53.91    1.93
  -5   1   1   11.47    0.92
   5  -1   1   10.69    0.92
  -5   1   1   11.25    3.04
  -5   1   1   21.43    4.64
  -5   1   1   11.38    1.18
  -5   1   1   13.07    1.25
  -5   1   1   17.07    3.20
  -5  -1  -1   13.82    2.23
  -5  -1  -1   13.49    1.31
   5   1   1    6.72    2.25
  -5  -1   1   13.82    2.90
  -5   1  -1   13.79    2.98
  -5  -1   1   10.05    1.25
   5   1   1   12.52    1.08
  -5  -1   1   11.57    1.29
   5  -1  -1   12.41    0.88
  -5   1  -1   13.00    1.23
  -5  -1   1    9.60    2.76
  -6   1   1    0.77    0.73
  -6   1   1    0.67    0.77
   6  -1   1    1.64    0.51
  -6  -1  -1   -0.26    0.80
   6  -1  -1    0.20    0.48
  -6  -1   1   -0.46    0.78
  -6   1  -1    1.14    0.71
  -6  -1   1    0.01    0.71
  -7  -1  -1    3.87    0.60
  -7  -1  -1    4.47    1.19
  -7   1   1    5.37    1.22
  -7   1   1    4.27    0.36
  -7   1   1    3.75    0.91
  -7  -1   1    4.25    0.35
   7   1   1    4.04    0.45
  -7   1  -1    5.55    1.14
  -7  -1   1    3.99    0.93
  -7  -1   1    2.81    1.06
   7  -1  -1    5.92    1.17
  -7   1  -1    5.18    0.79
  -7   1  -1    3.96    0.38
  -8  -1  -1    0.95    0.39
  -8   1   1    0.56    0.16
  -8   1   1    1.06    0.41
  -8   1   1    1.45    1.70
  -8   1  -1    0.52    0.40
  -8  -1   1    2.22    1.51
  -8   1  -1    1.33    1.70
  -8  -1   1    0.80    0.44
  -9   1   1    6.91    0.64
  -9   1  -1    8.27    1.01
  -9  -1   1    7.25    0.70
   0  -2  -1    1.04    0.60
   0   2  -1    0.56    0.39
   0   2   1    0.41    0.34
   0  -2  -1    0.78    0.24
   0   2  -1    0.59    0.88
   0   2  -1    0.56    0.53
   0  -2   1   -0.24    0.73
   0   2   1    0.34    0.18
   0  -2  -1    2.04    0.84
   0  -2   1    0.53    0.26
   0  -2   1    1.10    0.71
   0   2  -1    0.27    0.51
   0  -2  -1    0.51    0.55
   0  -2  -1    0.31    0.16
   0  -2  -1   -0.09    0.75
   0   2   1    0.60    0.45
   0  -2   1    0.10    0.64
   0  -2   1    0.57    0.55
   0   2   1    0.67    0.62
  -1   2   1   35.62    1.62
  -1  -2  -1   39.40    1.51
   1  -2   1   41.12    2.14
   1   2  -1   38.97    1.79
   1   2  -1   40.24    1.63
  -1   2   1   37.83    1.58
   1  -2   1   38.06    1.56
  -1   2   1   34.86    2.03
  -1  -2  -1   38.63    2.13
   1  -2   1   36.66    2.12
   1   2  -1   40.04    1.96
  -1   2   1   37.44    1.42
   1  -2   1   39.03    2.19
   1  -2   1   37.91    2.21
  -1  -2   1   38.33    1.93
   1  -2  -1   36.42    2.12
  -1  -2   1   38.39    2.34
  -1  -2   1   35.18    2.00
   1   2   1   37.69    1.62
  -1   2  -1   37.92    1.97
  -1   2  -1   37.01    1.60
   1  -2  -1   34.11    1.71
  -1  -2   1   37.01    2.18
  -1   2  -1   39.68    2.04
  -1   2  -1   35.15    2.39
  -1  -2   1   37.33    1.57
   1   2   1   38.80    1.44
   1   2   1   36.46    1.71
  -1   2  -1   40.97    1.76
   1  -2  -1   36.74    1.30
   1   2   1   37.64    2.35
  -2   2   1   35.83    1.63
   2   2  -1   32.63    1.41
  -2   2   1   34.24    2.21
  -2   2   1   37.24    1.49
  -2   2   1   36.05    1.55
   2   2  -1   36.23    1.79
  -2   2   1   35.87    1.36
  -2  -2  -1   38.60    2.32
   2  -2   1   38.08    1.66
  -2   2   1   36.55    1.87
   2  -2   1   33.84    2.17
   2   2  -1   34.34    1.76
  -2   2   1   38.54    2.44
  -2   2   1   36.28    1.19
  -2   2   1   37.30    1.48
  -2  -2  -1   35.60    2.30
   2   2  -1   37.66    2.12
   2  -2   1   36.40    1.37
  -2  -2   1   37.35    2.16
   2   2   1   34.52    2.65
  -2   2  -1   38.21    1.87
  -2  -2   1   37.41    2.62
  -2   2  -1   37.47    1.41
   2   2   1   37.44    1.93
   2   2   1   35.95    1.36
  -2  -2   1   35.21    1.76
  -2   2  -1   41.27    2.31
  -2   2  -1   36.39    2.25
  -2  -2   1   36.30    1.58
   2  -2  -1   37.38    1.76
   2  -2  -1   38.26    1.56
   2   2   1   37.20    1.86
   2   2   1   37.43    1.38
  -2   2  -1   37.83    1.59
  -2   2  -1   38.92    1.87
   2   2   1   42.81    2.38
   2   2   1   36.00    1.58
   3   2  -1   68.68    2.90
  -3   2   1   65.57    2.45
  -3   2   1   64.55    2.25
  -3   2   1   58.45    3.53
  -3  -2  -1   66.56    3.48
   3   2  -1   65.47    2.38
  -3   2   1   65.96    3.20
   3   2  -1   66.04    2.25
   3  -2   1   67.49    2.88
  -3  -2  -1   68.37    3.34
  -3   2   1   68.98    3.73
  -3  -2  -1   64.25    2.49
   3  -2   1   66.66    3.44
   3   2  -1   70.30    3.36
  -3  -2   1   67.86    2.51
  -3   2  -1   66.08    3.67
  -3  -2   1   67.80    2.55
   3   2   1   69.73    3.03
  -3   2  -1   63.41    3.36
  -3   2  -1   68.56    3.75
   3  -2  -1   63.14    2.47
   3   2   1   69.80    2.32
   3   2   1   62.43    2.96
  -3  -2   1   66.98    3.14
   3   2   1   67.10    3.06
  -3   2  -1   67.39    2.54
   3  -2  -1   64.21    3.08
  -3   2  -1   69.15    2.36
  -3   2  -1   66.87    2.30
  -3  -2   1   73.67    3.55
  -3   2  -1   67.72    2.47
  -3  -2   1   63.38    3.96
  -3   2  -1   69.15    2.89
   4   2  -1   28.28    1.62
  -4   2   1   30.77    1.26
  -4   2   1   29.30    3.44
   4  -2   1   31.68    3.26
   4   2  -1   33.46    3.42
   4  -2   1   32.49    1.38
  -4  -2  -1   33.87    3.61
   4   2  -1   32.11    2.47
  -4   2   1   29.36    1.56
  -4   2   1   32.11    1.65
  -4  -2  -1   31.40    3.52
  -4  -2  -1   32.29    1.70
  -4   2   1   32.58    3.79
   4   2  -1   30.49    1.41
  -4  -2  -1   27.82    2.65
  -4   2  -1   34.46    1.68
   4   2   1   32.03    1.36
   4   2   1   33.59    2.92
   4   2   1   30.02    1.41
  -4  -2   1   31.17    1.71
  -4   2  -1   36.13    3.94
  -4   2  -1   31.90    1.68
  -4  -2   1   31.73    1.66
  -4  -2   1   27.64    3.98
  -4  -2   1   32.83    3.48
  -4   2  -1   29.77    2.26
  -4   2  -1   32.55    1.50
  -4   2  -1   26.97    3.76
  -5   2   1   97.04    6.73
  -5   2   1   92.02    3.48
  -5  -2  -1   84.37    6.74
  -5   2   1   89.21    7.27
  -5   2   1   95.18    3.21
  -5   2   1   95.52    3.65
  -5   2   1   92.04    6.87
  -5  -2  -1   90.34    3.61
  -5  -2  -1   86.26    5.20
   5  -2   1   90.72    3.26
   5  -2  -1   95.32    3.33
  -5  -2   1   89.98    3.53
  -5   2  -1   98.64    3.72
  -5  -2   1   96.50    6.80
   5   2   1   91.53    5.95
  -5  -2   1   91.87    3.61
  -5   2  -1   97.95    7.31
  -5  -2   1   84.41    7.14
   5   2   1   92.22    3.31
   5   2   1   94.02    3.27
  -6   2   1   13.13    1.85
  -6   2   1   13.44    1.13
  -6   2   1   13.52    1.69
   6  -2   1   16.56    1.57
  -6  -2  -1   14.53    1.68
  -6   2   1   13.27    1.37
   6   2  -1   12.53    0.72
  -6   2   1   13.68    0.68
  -6   2  -1   13.25    1.62
  -6  -2   1   10.52    1.85
  -6  -2   1   12.22    2.12
  -6   2  -1   12.98    0.61
   6   2   1   12.55    0.74
  -6   2  -1   13.56    1.10
   6   2   1   14.22    1.04
  -7  -2  -1    1.91    1.03
  -7   2   1    3.26    0.54
  -7   2   1    5.75    1.22
  -7   2   1    4.02    0.36
   7  -2   1    6.10    1.26
  -7   2   1    5.08    0.81
  -7   2  -1    4.36    0.65
  -7   2  -1    4.15    0.36
   7   2   1    3.27    0.45
  -7   2  -1    2.86    0.53
   7   2   1    4.23    0.73
  -7  -2   1    3.79    1.22
  -7  -2   1    3.22    0.56
  -7   2  -1    2.10    1.09
  -8   2   1    3.54    0.30
  -8   2   1    2.51    0.53
  -8   2   1    6.11    1.43
  -8  -2  -1    2.90    0.68
  -8   2   1    4.16    0.71
  -8  -2  -1    2.94    1.33
  -8   2  -1    3.63    0.66
  -8   2  -1    1.48    1.19
   8   2   1    3.87    0.38
   8  -2  -1    2.97    1.04
  -8  -2   1    0.74    1.56
  -8  -2   1    5.21    0.78
  -9  -2  -1    1.20    0.33
  -9   2   1    1.58    0.35
  -9  -2   1    2.87    0.65
  -9   2  -1    2.76    0.48
   0   3   1    1.51    0.90
   0  -3  -1    1.19    1.03
   0   3   1    2.27    0.65
   0   3   1    1.51    0.65
   0   3  -1    1.98    0.92
   0   3  -1    1.43    0.64
   0   3   1    1.45    0.42
   0   3  -1    1.94    0.46
   0   3  -1    2.69    0.89
   0  -3   1    2.65    0.53
   0   3   1    1.50    0.38
   0   3   1    1.99    0.39
   0   3  -1    2.66    0.50
   0  -3  -1    1.59    0.40
   0   3  -1    2.09    0.61
   0   3  -1    2.42    0.45
  -1  -3  -1  165.43    6.35
  -1   3   1  156.01    4.92
   1  -3   1  157.87    5.29
   1   3  -1  150.88    4.96
  -1   3   1  169.84    5.18
  -1   3   1  166.05    5.46
   1   3  -1  155.97    5.40
   1   3  -1  161.58    5.92
  -1   3   1  167.00    5.59
  -1  -3  -1  163.90    5.19
   1  -3   1  163.82    6.31
   1   3  -1  156.43    5.63
   1  -3   1  150.32    4.96
  -1   3   1  159.07    4.80
   1   3  -1  154.71    5.03
   1   3  -1  149.23    5.10
  -1   3  -1  160.18    6.00
   1   3   1  167.86    5.55
   1   3   1  163.85    5.15
  -1   3  -1  157.00    5.41
   1  -3  -1  175.26    6.45
  -1  -3   1  154.97    5.21
  -1   3  -1  157.58    4.99
  -1  -3   1  153.77    5.34
  -1   3  -1  153.72    5.13
  -1   3  -1  151.81    5.96
   1   3   1  160.16    4.87
  -1  -3   1  156.36    5.85
   1   3   1  165.89    5.19
  -1   3  -1  158.98    5.62
   1   3   1  165.51    5.18
  -1  -3   1  164.32    6.55
   1  -3  -1  154.31    4.97
  -1   3  -1  145.20    4.94
  -1   3  -1  156.73    5.14
   2  -3   1   42.58    2.09
  -2   3   1   45.91    2.08
   2  -3   1   41.34    1.64
   2   3  -1   45.36    2.43
   2   3  -1   41.98    1.73
   2  -3   1   44.33    3.03
  -2   3   1   42.95    2.47
  -2   3   1   46.30    1.82
   2   3  -1   44.63    2.80
   2   3  -1   44.80    1.62
   2   3  -1   40.65    2.29
   2   3  -1   42.10    1.84
  -2  -3  -1   46.14    3.24
  -2  -3  -1   47.32    2.49
  -2  -3  -1   44.32    1.93
  -2   3   1   44.41    2.03
  -2  -3   1   42.92    2.26
  -2   3  -1   41.86    2.99
   2   3   1   42.65    1.58
   2  -3  -1   42.41    1.90
  -2   3  -1   45.52    2.35
  -2  -3   1   43.81    2.80
  -2   3  -1   42.69    3.03
   2   3   1   43.73    1.86
  -2   3  -1   39.40    2.42
  -2   3  -1   41.66    1.82
   2   3   1   41.65    2.32
  -2  -3   1   44.13    3.43
  -2   3  -1   41.75    1.62
  -2   3  -1   41.28    1.57
  -2  -3   1   44.07    1.88
  -2   3  -1   41.96    1.79
   2   3   1   42.97    2.38
   3   3  -1  133.20    4.43
   3   3  -1  136.09    5.30
   3   3  -1  134.22    4.30
  -3  -3  -1  125.57    6.08
  -3   3   1  137.05    4.57
  -3   3   1  133.40    4.23
  -3   3   1  126.92    4.59
  -3  -3  -1  132.07    4.57
  -3   3   1  140.44    4.63
   3  -3   1  133.07    4.37
  -3   3   1  139.97    5.60
   3   3  -1  136.49    5.76
  -3   3  -1  124.23    4.28
   3   3   1  138.74    5.32
  -3   3  -1  130.26    6.16
  -3   3  -1  126.86    4.46
   3   3   1  138.68    5.41
  -3   3  -1  132.99    4.63
  -3  -3   1  140.71    5.95
   3   3   1  135.50    4.64
   3  -3  -1  144.16    6.41
  -3   3  -1  134.17    5.16
   3  -3  -1  139.18    4.40
  -3   3  -1  134.93    4.54
   3   3   1  135.53    4.39
  -3   3  -1  126.20    6.08
  -3  -3   1  141.00    6.63
  -4   3   1   61.03    2.60
  -4  -3  -1   62.11    2.66
  -4   3   1   59.04    2.16
   4  -3   1   66.14    4.80
  -4   3   1   56.69    2.48
   4   3  -1   49.77    4.85
   4   3  -1   60.06    2.43
  -4  -3  -1   58.37    5.74
  -4   3   1   58.56    4.55
  -4  -3  -1   58.11    5.29
  -4   3   1   63.60    4.99
   4   3  -1   58.44    2.20
  -4  -3  -1   57.86    2.54
   4  -3   1   60.64    2.29
   4   3   1   63.02    2.35
   4  -3  -1   58.33    2.29
  -4   3  -1   58.49    2.35
  -4  -3   1   59.41    4.95
   4   3   1   58.87    2.25
  -4   3  -1   60.80    5.27
  -4   3  -1   60.71    2.66
   4  -3  -1   66.38    5.09
  -4  -3   1   61.41    2.59
  -4  -3   1   64.05    5.98
  -4   3  -1   63.85    2.58
   4   3   1   56.83    3.95
  -4  -3   1   57.11    2.57
   4   3   1   63.53    4.15
  -5  -3  -1   15.26    1.58
  -5   3   1   15.81    1.09
  -5   3   1   18.08    4.55
  -5  -3  -1   19.29    3.27
   5  -3   1   14.06    1.08
  -5   3   1   14.13    1.44
  -5   3   1   16.02    1.54
   5   3   1   15.06    1.22
  -5  -3   1   14.00    1.56
  -5   3  -1   12.23    1.53
  -5  -3   1   10.25    4.56
   5  -3  -1   12.65    3.96
   5   3   1   20.75    3.78
   5  -3  -1   15.30    1.12
  -5   3  -1   15.90    1.47
   5   3   1   12.11    1.08
  -5  -3   1   11.53    1.56
  -6   3   1   21.92    0.89
   6   3  -1   21.13    1.38
  -6  -3  -1   23.22    2.05
   6  -3   1   23.65    1.49
  -6   3   1   20.98    2.07
  -6   3   1   23.49    1.29
  -6   3   1   20.53    2.03
  -6   3   1   23.22    1.69
  -6   3   1   21.56    0.99
   6   3  -1   21.22    0.94
   6   3   1   19.57    0.96
  -6   3  -1   21.69    1.26
   6   3   1   20.73    1.17
  -6   3  -1   20.56    0.83
  -6  -3   1   21.76    2.09
   6   3   1   20.60    1.96
   6  -3  -1   21.65    1.46
  -6   3  -1   21.65    1.90
  -6  -3   1   17.10    2.25
  -6   3  -1   21.57    1.02
  -7   3   1   77.50    2.71
  -7   3   1   70.69    3.66
   7  -3   1   74.48    3.08
  -7   3   1   70.51    2.35
  -7   3   1   75.67    2.54
   7   3  -1   68.28    2.33
  -7  -3  -1   75.07    3.67
   7   3   1   72.85    2.38
  -7   3  -1   70.92    2.28
   7  -3  -1   73.48    3.04
  -7  -3   1   67.98    3.74
   7   3   1   72.59    2.63
  -7   3  -1   71.95    3.54
  -7   3  -1   70.43    2.45
  -7   3  -1   69.80    2.65
  -8  -3  -1   25.65    1.24
  -8  -3  -1   32.11    2.99
   8  -3   1   20.96    2.06
  -8   3   1   26.39    0.95
  -8   3   1   26.87    1.07
  -8   3   1   27.15    1.25
  -8   3   1   30.09    2.84
   8   3   1   26.00    0.94
   8  -3  -1   28.87    2.03
  -8   3  -1   26.68    2.57
  -8  -3   1   26.51    1.26
  -8   3  -1   24.85    1.20
  -8  -3   1   21.19    3.49
  -9  -3  -1    6.04    0.60
  -9   3   1    5.10    0.57
  -9   3  -1    5.76    0.52
  -9  -3   1    7.07    0.72
   0   4   1    1.40    1.51
   0   4  -1    1.19    0.35
   0  -4   1    1.14    0.40
   0   4  -1    3.03    1.43
   0   4  -1    1.42    0.90
   0   4   1    1.22    0.60
   0   4   1    2.16    1.08
   0   4  -1    2.01    0.47
   0  -4   1   -0.81    1.31
   0   4  -1    2.26    1.60
   0   4  -1    2.10    0.55
   0   4   1    1.45    0.97
   0  -4   1    1.18    0.36
   0   4   1    1.94    0.56
   0   4   1    2.17    0.48
   0  -4  -1    2.85    1.61
  -1  -4  -1  111.99    5.34
  -1   4   1  111.26    5.27
  -1   4   1  110.58    3.87
   1   4  -1  106.93    3.76
  -1   4   1  106.25    3.41
   1  -4   1  113.36    5.74
   1   4  -1   97.00    3.72
   1   4  -1  109.01    4.59
  -1   4   1  112.83    4.63
   1  -4   1  100.45    3.53
  -1   4   1  109.67    3.84
  -1  -4  -1  112.22    5.73
   1   4  -1  104.75    4.98
   1   4   1  109.49    4.56
  -1   4  -1  104.12    5.11
  -1  -4   1  103.39    5.73
  -1   4  -1  111.77    5.23
  -1   4  -1  105.16    3.79
   1  -4  -1  104.79    3.54
   1   4   1  107.81    3.49
   1  -4  -1  111.37    5.66
  -1  -4   1  112.41    4.74
   1   4   1  106.22    4.43
  -1   4  -1  112.00    4.58
   1   4   1  109.71    4.49
   1   4   1  112.17    3.77
  -1   4  -1  108.41    3.55
  -1   4  -1  104.52    3.87
  -2   4   1   75.39    2.83
   2   4  -1   70.34    2.66
  -2   4   1   69.51    3.97
  -2  -4  -1   74.01    5.23
   2   4  -1   75.59    3.81
  -2   4   1   73.07    2.43
  -2   4   1   71.23    2.49
   2  -4   1   69.63    2.56
   2   4  -1   69.71    2.96
   2  -4   1   74.03    4.79
   2   4  -1   75.31    2.57
  -2   4   1   73.46    4.62
  -2   4   1   71.61    3.39
  -2   4   1   72.58    2.82
   2   4  -1   76.13    4.30
  -2  -4  -1   73.77    4.55
  -2   4  -1   75.35    3.58
  -2   4  -1   72.97    4.65
  -2  -4   1   71.75    4.31
   2   4   1   71.19    3.61
   2   4   1   71.34    2.54
  -2   4  -1   74.52    2.81
   2   4   1   71.95    2.83
  -2  -4   1   70.88    2.88
  -2   4  -1   73.04    2.60
  -2   4  -1   63.68    6.71
  -2  -4   1   78.46    5.33
   2  -4  -1   77.65    4.94
   2   4   1   72.33    3.73
   2   4   1   73.18    2.55
  -2   4  -1   72.34    2.83
   2  -4  -1   66.63    2.56
   3  -4   1   65.98    5.12
  -3   4   1   62.91    2.59
  -3  -4  -1   60.91    2.70
  -3   4   1   62.66    2.65
  -3  -4  -1   54.25    5.57
   3   4  -1   63.40    2.30
   3  -4   1   64.50    2.37
   3   4  -1   63.19    2.49
  -3  -4  -1   55.42    5.30
   3   4  -1   60.20    4.05
  -3   4   1   62.36    2.23
   3   4  -1   64.83    4.88
  -3   4   1   60.96    5.00
   3   4  -1   64.92    2.68
  -3   4   1   64.24    4.55
  -3   4  -1   60.82    2.58
   3   4   1   55.77    3.80
  -3   4  -1   59.64    5.44
   3   4   1   57.56    2.23
   3   4   1   61.57    3.85
  -3   4  -1   59.33    5.26
   3  -4  -1   58.28    5.53
  -3   4  -1   62.27    2.33
  -3  -4   1   56.14    4.77
  -3  -4   1   62.98    2.65
  -3  -4   1   58.53    5.64
  -3   4  -1   60.04    2.20
   3   4   1   60.44    2.30
  -3   4  -1   63.01    2.56
   3  -4  -1   61.42    2.30
   3   4   1   59.94    2.62
   4   4  -1   34.44    4.74
   4   4  -1   26.95    1.64
  -4   4   1   24.67    1.63
  -4  -4  -1   24.29    1.98
  -4   4   1   27.72    5.72
  -4   4   1   23.08    1.22
  -4   4   1   25.33    5.27
   4  -4   1   23.23    1.32
   4   4  -1   24.43    1.33
  -4   4   1   24.00    1.74
   4   4   1   27.14    4.52
  -4   4  -1   25.57    1.76
  -4   4  -1   24.05    1.46
   4   4   1   25.26    1.41
  -4   4  -1   16.70    4.73
  -4   4  -1   24.92    4.80
  -4  -4   1   17.38    4.76
  -4  -4   1   25.41    1.75
   4   4   1   24.34    4.43
   4   4   1   24.61    1.32
   4  -4  -1   24.93    1.34
  -4   4  -1   23.28    1.77
  -4  -4   1   19.95    4.03
   4  -4  -1   22.43    3.95
  -4  -4   1   26.76    1.78
   5  -4   1   83.16    3.12
  -5  -4  -1   80.79    3.56
   5   4  -1   77.04    2.65
  -5   4   1   79.63    2.90
  -5   4   1   84.72    4.04
  -5   4   1   82.91    3.09
   5   4  -1   77.81    3.05
  -5   4   1   76.41    2.64
  -5   4   1   80.39    3.53
  -5  -4   1   80.89    3.55
   5   4   1   73.20    2.96
  -5   4  -1   78.26    2.85
  -5   4  -1   79.66    2.65
  -5   4  -1   78.87    3.30
  -5   4  -1   77.82    2.55
   5   4   1   78.09    2.87
  -5  -4   1   78.07    3.52
  -5   4  -1   79.99    3.52
   5  -4  -1   84.67    3.10
  -6   4   1    2.93    0.48
  -6   4   1    3.45    0.43
  -6   4   1    2.63    0.54
  -6  -4  -1    1.65    1.02
  -6   4   1    2.02    0.61
  -6   4   1    3.18    1.13
  -6   4   1    1.64    0.88
  -6   4   1    1.18    1.14
   6   4  -1    2.82    0.44
   6  -4   1    2.85    0.69
   6   4  -1    2.63    0.57
   6   4   1    2.32    1.43
   6   4   1    1.56    0.39
  -6   4  -1    1.76    0.97
  -6   4  -1    2.25    0.34
   6   4   1    2.12    1.07
  -6   4  -1    2.36    0.47
  -6  -4   1    2.33    1.27
  -6   4  -1    2.02    0.35
  -7   4   1    4.32    0.37
   7   4  -1    5.06    0.89
   7   4  -1    4.81    0.43
  -7   4   1    3.94    0.49
  -7   4   1    4.27    0.75
  -7  -4  -1    1.87    1.55
  -7   4  -1    4.70    0.73
   7   4   1    4.43    0.70
  -7   4  -1    5.20    0.38
  -7   4  -1    7.53    1.68
  -7  -4   1    4.38    2.05
   7   4   1    4.23    0.46
  -8   4   1    0.36    0.33
   8  -4   1   -1.32    1.03
  -8  -4  -1   -1.66    1.78
  -8   4   1   -0.33    1.50
  -8   4  -1    0.64    0.32
   8   4   1    0.43    0.21
  -8  -4   1    0.22    0.43
   8  -4  -1   -0.18    0.93
  -8   4  -1    2.22    1.36
  -9   4   1    3.52    0.47
  -9  -4  -1    2.21    0.46
  -9   4  -1    3.41    0.42
   0  -5   1    2.62    2.55
   0   5  -1    2.19    0.68
   0   5  -1    3.09    0.63
   0   5  -1    2.02    1.56
   0   5  -1    3.27    2.07
   0   5   1    2.96    0.53
   0   5   1    0.64    1.39
   0   5  -1    2.81    0.53
   0  -5  -1    3.32    3.06
   0   5   1    1.65    0.60
   0   5   1    2.99    0.62
   0   5   1    1.51    1.48
   0   5   1    1.97    0.61
   1   5  -1   14.07    1.09
  -1   5   1   15.20    2.79
   1   5  -1   14.57    0.91
  -1   5   1   19.42    4.22
   1   5  -1   10.07    2.49
   1  -5   1   15.45    0.99
  -1   5   1   15.44    0.88
  -1  -5  -1   13.79    2.81
  -1  -5  -1   14.36    1.32
  -1   5   1   15.02    1.32
  -1   5   1   17.68    0.97
  -1   5   1   14.88    2.30
   1   5  -1   14.53    2.69
   1  -5   1   22.74    4.96
  -1   5   1   15.15    1.19
  -1  -5  -1   14.43    3.16
   1   5  -1   14.72    1.29
   1   5   1   14.23    2.74
  -1   5  -1   14.31    1.28
  -1   5  -1   21.22    4.24
  -1  -5   1   13.44    1.33
   1   5   1   14.55    2.14
   1   5   1   14.89    0.93
  -1   5  -1   14.76    0.95
  -1  -5   1   13.24    2.89
   1   5   1   15.50    1.27
  -1  -5   1   11.77    3.12
  -1   5  -1   15.68    2.70
   1  -5  -1   15.10    3.38
   1   5   1   15.41    0.93
  -1   5  -1   23.27    4.45
  -1   5  -1   16.57    1.06
   2  -5   1   41.53    5.95
  -2  -5  -1   40.40    2.22
  -2   5   1   44.80    1.69
   2   5  -1   41.44    1.91
  -2   5   1   42.07    2.12
   2  -5   1   41.78    1.78
  -2  -5  -1   42.33    6.76
  -2   5   1   42.26    1.72
  -2   5   1   43.33    2.10
   2   5  -1   39.63    5.08
  -2   5   1   43.79    5.36
   2   5  -1   40.67    2.17
  -2   5   1   40.06    3.70
   2   5  -1   42.99    1.77
  -2   5   1   41.94    4.52
   2   5  -1   35.97    3.78
  -2   5  -1   42.12    2.10
  -2   5  -1   41.89    2.11
  -2   5  -1   30.57    5.63
  -2   5  -1   44.16    1.87
  -2  -5   1   38.63    5.08
  -2   5  -1   43.41    1.75
  -2   5  -1   33.93    5.58
   2   5   1   42.33    1.76
   2   5   1   43.99    2.16
  -2   5  -1   40.76    3.71
   2   5   1   41.16    1.80
   2   5   1   46.10    3.91
   2  -5  -1   40.99    6.21
  -2  -5   1   43.49    2.25
   2  -5  -1   41.63    1.78
   2   5   1   41.59    3.78
  -2  -5   1   54.89    6.72
   3   5  -1   26.64    1.64
   3   5  -1   27.34    1.36
   3  -5   1   23.73    4.50
  -3   5   1   26.87    1.33
   3   5  -1   24.65    5.20
   3   5  -1   25.48    4.33
  -3   5   1   28.16    1.77
  -3   5   1   27.22    1.80
   3  -5   1   27.49    1.44
   3   5  -1   26.77    1.89
  -3  -5  -1   27.84    2.04
  -3   5  -1   27.74    1.41
  -3  -5   1   26.81    1.91
   3   5   1   28.98    1.42
  -3   5  -1   27.37    1.83
  -3   5  -1   30.04    1.88
  -3   5  -1   29.12    1.56
  -3  -5   1   16.36    5.30
   3   5   1   26.32    1.87
   3  -5  -1   27.41    1.45
  -3  -5   1   34.24    6.25
  -3   5  -1   31.62    5.37
  -3   5  -1   29.58    7.31
   3   5   1   28.49    1.52
   4  -5   1   12.74    1.14
  -4  -5  -1   12.16    2.03
   4   5  -1   11.36    0.77
  -4   5   1   12.52    1.47
  -4   5   1   10.98    1.09
   4   5  -1   11.81    1.13
  -4   5   1   11.73    1.01
   4   5  -1   14.62    1.61
  -4   5   1   13.51    0.76
  -4   5  -1   15.06    1.75
  -4   5  -1   10.74    0.78
  -4  -5   1   12.22    1.78
   4   5   1   14.36    1.10
  -4  -5   1   15.84    2.68
   4   5   1   11.91    1.32
  -4   5  -1   11.23    1.62
  -4   5  -1   13.00    1.09
  -4   5  -1   13.19    1.35
   4  -5  -1   13.96    1.49
   5   5  -1   27.31    1.59
  -5  -5  -1   30.89    2.38
   5   5  -1   27.31    1.85
  -5   5   1   30.17    1.75
  -5   5   1   29.97    2.39
  -5   5   1   28.85    1.41
  -5   5   1   29.68    1.24
   5  -5   1   31.17    1.71
  -5   5   1   29.35    1.19
   5   5  -1   28.37    1.18
  -5   5   1   29.09    2.23
  -5   5   1   30.77    1.50
  -5   5  -1   28.97    1.12
  -5   5  -1   30.70    1.47
  -5  -5   1   29.70    1.58
   5   5   1   29.88    1.46
  -5  -5   1   28.30    2.63
   5   5   1   28.99    1.75
   5   5   1   31.53    1.97
  -5  -5   1   32.05    2.49
  -5   5  -1   28.93    2.33
   5  -5  -1   31.23    1.75
   5   5   1   28.68    1.26
  -5   5  -1   28.49    1.22
  -5   5  -1   28.58    2.28
   5   5   1   28.38    1.23
  -6   5   1   33.72    1.27
   6   5  -1   31.74    1.23
  -6   5   1   34.64    3.24
   6  -5   1   33.14    2.00
  -6   5   1   31.43    2.42
  -6  -5  -1   32.01    2.64
  -6   5   1   32.73    1.20
   6   5  -1   31.22    1.53
  -6   5   1   32.49    1.53
  -6   5   1   30.66    2.56
  -6   5   1   33.41    1.48
  -6   5  -1   33.65    1.20
   6  -5  -1   34.83    1.94
   6   5   1   33.57    1.46
  -6  -5   1   28.12    1.73
  -6   5  -1   30.62    2.54
  -6   5  -1   33.56    1.50
  -6   5  -1   33.28    1.29
   6   5   1   33.85    3.52
   6   5   1   32.42    1.29
   6   5   1   32.51    1.33
   6   5   1   32.95    2.38
  -6  -5   1   33.76    2.82
   7   5  -1    8.36    0.89
  -7   5   1    9.02    1.57
   7   5  -1    7.61    0.47
  -7   5   1    7.78    0.72
   7  -5   1    8.80    1.49
  -7   5   1    7.70    0.52
  -7   5   1    8.31    0.46
  -7  -5  -1   13.16    2.65
   7   5   1    8.22    0.52
  -7   5  -1    8.30    0.71
   7   5   1    8.20    0.74
  -7   5  -1    7.81    0.45
  -7   5  -1    5.99    1.50
  -8   5   1    6.32    0.56
  -8   5   1    5.80    0.34
  -8   5  -1    6.00    0.56
   8   5   1    5.92    0.35
   0   6   1   68.25    2.58
   0   6   1   67.24    2.55
   0   6  -1   66.49    2.74
   0   6  -1   68.45    3.01
   0  -6   1   92.24   10.64
   0  -6   1   63.11    3.05
   0   6  -1   67.17    2.57
   0   6   1   68.27    3.02
  -1  -6  -1   17.42    1.74
   1  -6   1   18.21    1.62
  -1   6   1   17.83    1.13
   1   6  -1   16.97    1.12
   1   6  -1   17.77    1.36
   1   6  -1   15.61    1.71
  -1   6   1   18.14    1.11
  -1   6   1   18.28    1.56
  -1   6   1   16.97    1.54
  -1   6  -1   18.18    1.14
  -1   6  -1   18.00    1.33
  -1   6  -1   18.19    1.68
   1   6   1   17.07    1.59
   1   6   1   16.69    1.11
   1   6   1   16.90    1.18
  -1  -6   1   19.21    1.72
   2   6  -1    9.15    1.69
  -2   6   1    9.34    1.04
  -2  -6  -1    9.87    1.67
   2  -6   1    9.65    1.02
   2   6  -1    8.45    1.25
   2   6   1    9.01    1.65
  -2   6  -1   10.14    0.99
  -2   6  -1   10.46    1.17
   2  -6  -1    7.31    1.06
  -2  -6   1    7.24    1.48
  -2   6  -1    9.20    1.52
  -3   6   1   19.34    1.32
   3   6  -1   18.17    1.17
   3  -6   1   20.15    1.38
  -3   6   1   19.43    1.15
   3   6  -1   18.69    0.95
   3   6  -1   21.08    1.79
   3   6  -1   17.63    1.41
  -3   6   1   19.61    1.82
   3   6  -1   20.57    1.34
  -3   6   1   19.11    1.17
  -3   6   1   19.11    1.01
   3   6  -1   20.65    2.15
  -3   6   1   21.07    1.82
   3   6  -1   18.05    0.89
  -3  -6  -1   19.06    2.21
   3  -6  -1   20.10    1.41
  -3   6  -1   20.71    0.96
   3   6   1   20.38    1.48
  -3   6  -1   19.25    1.22
  -3   6  -1   19.15    1.30
   3   6   1   22.30    1.28
  -3   6  -1   19.21    1.56
   3   6   1   20.30    1.20
  -3  -6   1   19.92    2.07
   3   6   1   20.40    1.93
   3   6   1   18.23    1.33
   3   6   1   18.77    0.95
  -3   6  -1   19.95    1.89
  -4   6   1   15.28    1.37
  -4  -6  -1   20.69    2.87
   4   6  -1   11.08    2.05
  -4   6   1   15.00    1.88
  -4   6   1   16.27    0.83
   4   6  -1   14.20    1.38
  -4   6   1   14.51    1.00
   4   6  -1   16.31    0.86
   4   6  -1   14.45    1.20
   4   6  -1   13.42    0.77
  -4   6   1   13.70    1.91
  -4   6   1   15.52    1.06
   4  -6   1   13.37    1.33
   4   6   1   15.70    1.41
   4   6   1   15.55    1.05
   4  -6  -1   15.17    1.38
  -4  -6   1   12.10    2.35
   4   6   1   13.56    1.50
  -4   6  -1   15.61    0.75
  -4   6  -1   13.44    1.77
  -4   6  -1   13.24    1.18
   4   6   1   16.72    0.81
  -4   6  -1   14.53    1.06
  -4   6  -1   14.37    1.92
  -4  -6   1   16.73    2.26
  -4  -6   1   16.08    1.15
  -5  -6  -1    2.73    1.18
   5  -6   1    5.20    1.18
   5   6  -1    4.32    1.03
  -5   6   1    6.40    1.48
  -5   6   1    5.95    1.26
  -5   6   1    3.48    1.43
   5   6  -1    3.46    1.04
  -5   6   1    4.72    0.78
  -5   6   1    4.25    0.51
  -5   6   1    3.90    0.70
   5   6  -1    4.66    0.63
   5   6  -1    3.75    0.49
  -5   6   1    4.45    0.49
   5   6   1    3.71    0.53
  -5   6  -1    4.55    0.43
   5   6   1    4.02    1.05
  -5  -6   1    4.94    0.89
   5   6   1    4.26    0.97
  -5   6  -1    5.21    0.75
   5  -6  -1    4.69    0.81
   5   6   1    4.57    0.55
   5   6   1    4.28    0.78
  -5   6  -1    3.84    1.17
  -5  -6   1    3.48    1.46
  -6   6   1    7.03    0.47
  -6   6   1    7.06    0.70
  -6  -6  -1   11.43    2.65
  -6   6   1    4.41    2.12
  -6   6   1    6.81    0.53
   6   6  -1    8.19    0.92
   6  -6   1    7.61    1.55
  -6   6   1    6.88    0.82
  -6   6   1    5.51    1.39
   6   6  -1    7.12    0.50
  -6   6   1    6.02    1.33
  -6  -6   1    6.63    0.86
   6   6   1    6.79    0.74
   6   6   1    7.56    0.53
   6   6   1    7.00    0.59
   6   6   1    8.82    1.65
   6  -6  -1    7.52    1.39
  -6   6  -1    6.62    0.72
  -6   6  -1    6.38    1.34
  -6   6  -1    7.41    0.46
  -7   6   1    2.32    0.36
  -7   6   1    2.52    0.29
   7   6  -1    2.88    0.37
  -7   6   1    2.55    0.59
   7   6   1    2.37    0.52
  -7   6  -1    2.32    0.27
   7   6   1    1.80    0.39
  -8  -6  -1    4.11    0.68
  -8   6   1    4.56    0.48
  -8   6   1    3.69    0.25
  -8   6  -1    4.63    0.45
   0  -7   1    0.57    0.89
   0   7  -1    0.03    0.38
   0   7   1    0.08    0.41
   0   7   1   -0.16    0.26
   0   7  -1    0.95    0.37
   0   7  -1    0.14    0.62
   0   7   1    0.27    0.58
   0   7  -1    0.17    0.73
   0   7   1    0.34    0.44
   0   7   1   -0.15    0.55
   0   7  -1   -0.62    0.98
   0   7  -1    0.26    0.26
   0  -7  -1    0.36    0.88
   0   7  -1   -0.49    0.52
   0   7   1    1.00    0.84
   1   7  -1    6.55    0.74
   1   7  -1    3.68    0.93
   1   7  -1    4.53    0.65
   1   7  -1    8.49    1.43
  -1  -7  -1    8.95    1.85
   1   7  -1    4.94    0.97
  -1   7   1    5.94    0.74
   1  -7   1    8.01    1.78
  -1   7   1    5.98    0.86
   1   7  -1    6.56    0.51
  -1   7   1    7.99    1.60
  -1   7   1    5.28    0.62
  -1   7   1    5.31    1.05
   1   7  -1    5.43    1.13
  -1   7   1    5.10    0.83
  -1   7  -1    6.63    1.37
  -1  -7   1    3.69    0.93
   1   7   1    6.02    0.53
   1   7   1    4.02    1.02
   1   7   1    5.67    0.89
  -1   7  -1    4.91    0.92
   1   7   1    4.61    1.04
   1   7   1    6.90    1.05
  -1   7  -1    3.82    0.70
  -1   7  -1    6.22    1.22
  -1   7  -1    4.00    0.54
   1   7   1    5.92    0.79
  -1   7  -1    5.10    0.67
   2   7  -1   11.40    0.73
  -2   7   1   10.40    1.22
   2  -7   1    8.92    1.84
  -2   7   1   10.69    0.89
   2   7  -1   11.76    1.76
  -2   7   1    8.02    1.77
   2   7  -1   11.59    0.64
   2   7  -1   10.46    1.16
   2   7  -1   12.06    0.87
  -2  -7  -1    9.77    1.53
   2   7  -1    9.49    1.17
  -2   7   1   11.19    0.89
   2   7   1   10.57    1.30
   2   7   1   10.08    0.65
   2   7   1    9.98    1.21
  -2  -7   1   13.74    2.05
   2   7   1    9.52    0.94
  -2   7  -1   10.16    0.70
   2   7   1   11.42    0.94
  -2   7  -1   12.30    0.73
  -2   7  -1   10.57    1.44
  -2   7  -1    9.08    1.57
  -2   7  -1   11.39    1.24
  -2   7  -1    9.80    0.96
  -2   7  -1   11.89    0.92
   2   7   1   11.70    1.95
   3   7  -1    4.52    1.56
  -3   7   1    4.13    0.80
  -3   7   1    3.67    1.06
   3  -7   1    4.29    1.19
  -3   7   1    3.39    1.11
   3  -7   1    6.49    1.42
   3   7  -1    3.92    0.73
  -3   7   1    5.20    1.09
   3   7  -1    3.72    0.84
   3   7  -1    5.73    1.13
  -3  -7  -1    5.58    1.46
   3   7  -1    7.98    1.93
   3   7   1    6.44    1.15
   3   7   1    5.00    1.13
  -3   7  -1    4.84    1.09
  -3   7  -1    4.35    0.87
  -3   7  -1    5.36    0.89
   3   7   1    3.66    0.87
  -3  -7   1    3.46    1.19
   3   7   1    3.57    1.19
   3   7   1    5.18    0.77
  -3   7  -1    2.40    1.07
   3  -7  -1    3.17    1.07
  -4   7   1   14.30    0.79
  -4  -7  -1   15.84    1.18
  -4  -7  -1   15.89    2.33
  -4   7   1   13.20    2.13
  -4   7   1   13.26    0.81
   4   7  -1   18.30    1.72
   4  -7   1   18.40    2.64
   4   7  -1   15.18    0.76
   4   7  -1   16.07    1.16
   4  -7   1   16.02    1.71
  -4   7   1   15.73    0.99
  -4   7   1   12.36    1.56
  -4   7   1   14.22    0.95
   4   7  -1   14.97    0.78
  -4   7   1   16.35    2.54
   4  -7  -1   14.47    2.09
   4   7   1   14.65    0.99
  -4  -7   1   14.75    3.00
  -4   7  -1   15.40    0.74
   4   7   1   15.28    0.75
  -4   7  -1   11.99    2.17
  -4   7  -1   17.11    1.06
  -4  -7   1   16.39    1.04
   4   7   1   14.97    1.62
  -4   7  -1   18.06    3.61
   4   7   1   14.94    1.82
   4   7   1   14.25    0.84
  -4  -7   1   15.22    2.65
  -4   7  -1   15.58    0.99
  -5   7   1    2.93    0.63
   5   7  -1    4.21    1.36
  -5   7   1    2.87    1.16
   5  -7   1    3.65    0.89
   5   7  -1    4.62    0.86
  -5   7   1    2.19    0.40
  -5   7   1    3.49    0.45
  -5   7   1    4.75    1.32
   5   7  -1    3.19    0.41
  -5  -7  -1    4.64    1.47
  -5   7   1    2.67    0.63
  -5   7   1    4.05    1.68
   5   7   1    2.54    1.08
  -5   7  -1    2.73    0.37
   5   7   1    2.40    0.47
   5  -7  -1    3.45    0.95
  -5   7  -1    2.68    0.62
   5   7   1    3.53    0.43
   5   7   1    2.94    0.45
   5   7   1    2.87    1.32
  -5   7  -1    2.36    0.54
  -5   7  -1    3.72    1.35
  -5  -7   1    5.44    2.21
  -6   7   1   10.02    0.52
  -6   7   1   12.68    0.79
   6   7  -1   10.93    0.55
  -6   7  -1   11.57    0.87
   6   7   1   10.95    0.72
   6   7   1   11.63    0.60
   6   7   1   12.08    0.77
  -6  -7   1    9.21    0.89
  -7   7   1    0.55    0.24
  -7   7   1    0.59    0.14
  -7   7  -1   -0.14    0.24
   7   7   1    0.12    0.27
   0   8   1   56.45    2.20
   0   8  -1   61.16    3.67
   0   8  -1   56.89    1.96
   0   8  -1   55.85    2.22
   0   8  -1   58.69    3.17
   0   8   1   60.99    3.33
   0   8   1   59.71    2.22
   0   8   1   61.17    2.64
   0   8  -1   54.57    2.18
   0   8   1   55.40    1.96
   0   8   1   61.12    2.70
   0  -8   1   52.39    3.33
   0   8  -1   55.45    2.46
   0   8  -1   54.65    1.99
   0  -8  -1   58.40    3.38
   1   8  -1   44.13    1.63
  -1   8   1   48.83    1.90
   1   8  -1   45.19    1.92
  -1  -8  -1   46.20    3.38
   1   8  -1   44.81    1.68
   1   8  -1   48.12    1.88
  -1   8   1   47.70    1.89
   1   8  -1   44.74    3.77
   1  -8   1   49.21    3.09
  -1   8   1   47.36    2.44
  -1   8   1   49.17    2.43
  -1   8   1   47.16    1.66
   1   8  -1   49.42    2.90
  -1   8   1   45.07    2.98
   1   8  -1   44.91    2.23
   1   8   1   44.67    3.13
  -1   8  -1   49.20    2.28
  -1   8  -1   45.99    1.92
   1  -8  -1   50.62    3.13
  -1   8  -1   47.63    1.66
  -1   8  -1   52.66    2.90
   1   8   1   49.96    2.32
   1   8   1   47.07    1.67
   1   8   1   46.24    2.46
  -1   8  -1   43.86    3.14
   1   8   1   46.08    1.88
  -1   8  -1   46.23    1.71
  -1   8  -1   46.13    1.88
   1   8   1   48.50    1.91
  -1  -8   1   49.05    3.07
   2   8  -1   21.29    1.23
   2   8  -1   18.23    1.05
   2   8  -1   18.88    0.86
  -2  -8  -1   19.79    3.18
  -2   8   1   20.05    2.70
   2   8  -1   18.60    0.88
   2   8  -1   25.14    3.25
   2   8  -1   21.57    2.56
  -2   8   1   18.60    1.07
  -2   8   1   20.03    1.09
  -2   8  -1   19.17    0.87
  -2   8  -1   19.76    0.85
   2   8   1   21.81    3.55
   2   8   1   19.26    0.85
  -2   8  -1   18.81    2.98
   2   8   1   16.95    2.12
   2   8   1   18.79    1.03
  -2   8  -1   18.34    1.61
   2   8   1   19.29    1.09
   2  -8  -1   19.26    3.28
  -2   8  -1   19.34    1.07
  -2   8  -1   23.98    2.51
  -2   8  -1   18.65    1.11
   2   8   1   18.83    2.72
  -3   8   1   19.39    1.04
   3   8  -1   19.94    1.18
   3   8  -1   20.09    0.88
  -3   8   1   19.76    1.89
  -3  -8  -1   15.85    3.38
  -3   8   1   18.06    2.32
   3  -8   1   20.30    3.03
   3   8  -1   23.56    1.81
  -3   8   1   20.14    0.93
  -3   8   1   19.61    1.07
   3   8  -1   20.33    0.87
   3   8   1   19.76    0.85
  -3   8  -1   21.65    1.08
   3   8   1   20.19    2.05
   3   8   1   18.82    2.67
  -3   8  -1   19.18    0.84
  -3   8  -1   25.05    3.13
  -3  -8   1   17.25    2.86
  -3   8  -1   20.79    1.06
   3   8   1   19.31    1.73
   3   8   1   19.62    1.07
   3   8   1   18.26    0.94
  -3   8  -1   14.05    2.55
   3  -8  -1   15.00    2.30
   4   8  -1   -0.25    1.14
  -4   8   1    0.43    0.31
  -4   8   1    0.51    0.32
  -4  -8  -1    1.89    1.55
   4   8  -1    0.47    0.22
  -4   8   1    1.63    1.32
  -4   8   1    0.58    0.24
   4   8  -1    0.47    0.21
  -4   8   1    0.33    1.17
  -4   8  -1    0.53    0.19
   4   8   1    1.37    0.98
  -4  -8   1   -0.01    0.35
  -4  -8   1    0.62    2.07
   4  -8  -1    2.09    1.32
   4   8   1   -0.88    1.26
   4   8   1    0.33    0.19
  -4   8  -1   -0.01    0.31
  -4   8  -1    0.69    0.38
  -5   8   1   14.17    0.80
   5   8  -1   15.00    0.63
   5   8  -1   15.56    0.67
  -5   8   1   14.28    0.78
  -5   8   1   14.72    0.64
   5   8   1   14.91    0.65
  -5   8  -1   13.95    0.60
   5   8   1   14.07    0.79
  -5   8  -1   14.09    0.99
   5   8   1   14.27    0.66
  -5  -8   1   14.38    0.82
  -5   8  -1   15.09    0.80
  -6   8   1    2.92    0.26
  -6   8   1    3.12    0.40
   6   8   1    2.50    0.55
   6   8   1    3.02    0.27
   6   8   1    2.88    0.46
  -6   8  -1    2.52    0.23
   0   9   1   -0.37    1.03
   0   9   1    0.21    0.33
   0   9  -1   -1.13    0.95
   0   9  -1    0.25    0.19
   0   9  -1   -0.38    0.58
   0   9   1   -0.12    1.10
   0  -9  -1   -0.90    1.35
   0   9   1    0.31    0.29
  -1   9   1   12.13    1.98
   1   9  -1    9.47    0.53
  -1   9   1    6.78    1.88
  -1   9   1    9.00    0.73
   1   9  -1    8.31    1.64
  -1   9   1    9.74    0.63
   1   9  -1    9.03    0.68
  -1   9   1   10.15    0.65
   1   9  -1    9.47    0.51
  -1   9   1    9.43    0.68
   1   9   1    8.81    0.52
   1   9   1    8.98    0.68
  -1   9  -1    8.90    0.67
  -1  -9   1   13.36    2.74
  -1   9  -1    9.13    0.52
  -1   9  -1    6.46    1.33
   1   9   1    8.33    0.61
   1   9   1    9.56    1.81
   1   9   1    8.90    0.70
   1   9   1    8.36    1.31
  -1   9  -1    8.81    0.55
   2   9  -1    4.76    0.60
  -2   9   1    5.10    0.46
  -2   9   1    4.53    0.60
   2   9  -1    7.43    1.48
   2   9  -1    3.91    0.77
   2   9   1    6.39    0.58
   2   9   1    5.59    0.44
  -2   9  -1    5.35    0.68
   2   9   1    6.17    0.49
  -2   9  -1    4.99    0.45
   2  -9  -1    9.71    2.46
  -2   9  -1    5.86    0.63
   3   9  -1    7.31    0.44
  -3  -9  -1    6.63    0.64
  -3   9   1    7.05    0.46
  -3   9   1    6.86    0.58
  -3   9   1    6.95    0.59
   3   9  -1    6.65    0.42
   3   9   1    8.06    0.49
   3   9   1    6.84    0.59
  -3   9  -1    6.96    0.43
  -3   9  -1    6.47    0.58
  -3   9  -1    6.79    0.63
   3   9   1    7.83    0.45
  -3  -9   1    8.47    0.60
  -4   9   1    0.90    0.27
  -4   9   1    0.61    0.26
  -4   9   1    0.68    0.17
   4   9  -1    0.75    0.17
   4   9  -1    0.69    0.17
  -4  -9   1    0.39    0.28
  -4   9  -1    0.76    0.31
   4   9   1    0.55    0.14
   4   9   1    1.00    0.29
   4   9   1    0.35    0.17
  -4   9  -1    0.52    0.14
   0  10  -1    1.45    0.26
   0  10   1    1.02    0.19
   0  10  -1    1.29    0.26
   0  10   1    0.92    0.19
   0  10  -1    1.08    0.24
   0  10   1    0.85    0.27
  -1  10   1    2.95    0.31
   1  10  -1    3.53    0.29
   1  10  -1    3.40    0.29
  -1  10   1    4.03    0.41
  -1  10   1    3.27    0.39
  -1  10  -1    3.16    0.27
   1  10   1    3.22    0.46
   1  10   1    3.70    0.44
   1  10   1    3.75    0.34
  -1 -10   1    3.95    0.41
   1  10   1    3.78    0.32
  -1  10  -1    3.11    0.38
   0   0  -2  273.15    8.24
   0   0   2  256.19    8.40
   0   0  -2  240.52    8.17
   0   0  -2  283.99    8.56
   0   0   2  262.21    8.33
   0   0   2  268.45    8.12
   0   0  -2  280.07    8.15
   0   0  -2  282.96    8.41
   0   0  -2  270.52    8.11
   0   0   2  273.08    8.44
   1   0  -2  161.70    5.00
  -1   0   2  161.46    5.03
   1   0  -2  153.35    5.74
  -1   0  -2  158.59    5.01
  -1   0  -2  164.09    5.27
  -1   0  -2  160.27    5.24
  -1   0  -2  139.48    5.93
  -1   0  -2  154.60    4.75
  -1   0   2  162.74    5.17
  -1   0   2  162.73    5.01
   1   0   2  154.85    5.06
  -1   0   2  169.17    5.56
   1   0   2  160.86    5.32
   1   0  -2  158.56    4.93
   1   0  -2  166.58    5.04
   1   0   2  150.50    5.36
  -2   0   2    7.87    0.38
  -2   0   2    7.05    1.07
  -2   0   2    8.23    0.50
  -2   0   2    8.40    1.35
  -2   0  -2   11.21    1.31
   2   0  -2    8.87    1.02
   2   0  -2    7.70    1.58
  -2   0  -2   10.55    1.40
  -2   0   2    8.41    0.69
   2   0   2    9.37    0.77
  -2   0   2    9.90    1.14
   2   0   2   10.01    0.52
  -2   0   2    8.90    0.80
   2   0  -2    7.91    0.47
  -2   0  -2    9.91    1.06
   3   0   2   18.82    0.88
  -3   0   2   19.73    2.09
  -3   0   2   16.21    1.02
  -3   0   2   16.81    0.85
  -3   0   2   17.53    1.11
  -3   0   2   16.64    1.81
  -3   0  -2   15.37    2.25
  -3   0   2   15.92    0.70
  -3   0  -2   16.48    2.18
  -3   0   2   16.24    1.43
   3   0   2   17.82    0.85
  -3   0  -2   19.43    1.14
   3   0   2   17.93    0.96
   3   0  -2   19.68    1.78
  -3   0  -2   17.80    1.64
  -3   0   2   17.25    2.22
   3   0   2   16.78    1.89
   3   0   2   17.64    0.84
   3   0   2   16.44    1.36
   4   0   2    2.85    0.64
  -4   0  -2    2.31    0.63
  -4   0   2    3.33    0.69
  -4   0   2    2.68    0.42
  -4   0   2    5.23    1.85
  -4   0   2    1.44    1.29
   4   0   2    1.88    0.39
   4   0   2    2.01    1.11
  -4   0   2    3.36    1.55
  -4   0   2    1.87    0.51
   4   0   2    1.37    0.36
   5   0   2    1.39    0.44
   5   0   2    0.69    0.49
  -5   0  -2   -0.24    2.00
  -5   0  -2    0.99    0.63
   5   0   2    1.30    0.53
  -5   0   2    3.50    2.73
  -5   0   2   -0.04    0.62
  -5   0   2    0.86    0.36
  -5   0   2    0.02    0.53
  -5   0   2    0.51    0.44
  -5   0  -2    3.01    2.93
  -5   0   2    0.68    2.57
  -5   0   2   -2.53    2.82
  -6   0  -2    1.53    1.26
  -6   0   2    2.26    0.85
  -6   0   2    0.56    0.77
  -6   0   2    0.96    0.70
   6   0  -2    0.63    0.52
  -7   0  -2    0.51    0.45
  -7   0   2    1.03    1.11
  -7   0  -2    0.27    0.97
   7   0   2    0.28    0.21
  -7   0   2   -0.13    0.56
  -8   0   2   10.50    0.47
  -8   0   2   11.67    0.96
  -8   0  -2   10.95    0.86
  -8   0  -2    9.58    2.20
  -9   0   2    0.28    0.38
   0  -1  -2    7.14    0.99
   0  -1   2    5.77    0.95
   0   1  -2    5.30    0.91
   0  -1   2    5.68    0.54
   0  -1  -2    6.27    0.77
   0  -1   2    7.18    1.02
   0   1  -2    5.85    0.52
   0   1   2    6.70    0.85
   0  -1  -2    6.93    0.97
   0   1   2    7.10    0.25
   0  -1   2    6.31    1.12
   0   1  -2    6.59    0.71
   0  -1   2    6.30    0.51
   0   1  -2    6.51    1.28
   0   1  -2    5.71    0.61
   1  -1   2  145.39    4.96
  -1  -1  -2  140.32    4.53
  -1   1   2  151.02    5.20
  -1   1   2  151.67    4.50
  -1   1   2  151.28    4.95
   1  -1   2  147.19    4.87
  -1  -1  -2  139.18    4.96
   1  -1   2  137.72    5.06
  -1  -1  -2  146.63    4.51
   1   1  -2  148.99    4.96
   1   1  -2  129.69    5.46
  -1  -1  -2  147.42    4.76
   1  -1   2  151.65    4.67
   1   1  -2  151.87    4.79
   1  -1   2  130.48    5.05
  -1  -1  -2  140.27    5.37
  -1  -1  -2  145.37    4.72
  -1   1   2  152.30    4.54
   1   1  -2  146.98    4.70
  -1  -1  -2  142.20    4.94
   1   1   2  141.33    5.24
  -1   1  -2  148.03    4.79
  -1  -1   2  142.73    5.33
   1  -1  -2  152.75    4.65
  -1   1  -2  148.13    5.03
   1  -1  -2  156.02    4.69
  -1  -1   2  146.59    4.72
   1   1   2  149.88    4.69
  -1  -1   2  144.76    5.14
  -1  -1   2  141.14    4.63
   1  -1  -2  139.61    5.37
  -1   1  -2  148.99    4.92
   1   1   2  152.06    4.60
  -1  -1   2  144.11    4.62
  -1   1  -2  146.80    5.15
  -1  -1   2  146.34    4.95
   1  -1  -2  144.09    5.07
  -1   1  -2  151.09    4.95
  -2  -1  -2  168.39    5.97
   2   1  -2  161.43    5.29
  -2   1   2  179.73    5.39
  -2   1   2  165.86    5.76
   2   1  -2  156.96    5.69
  -2  -1  -2  169.29    5.22
   2  -1   2  156.56    5.00
   2  -1   2  156.53    5.08
   2   1  -2  164.09    5.64
  -2  -1  -2  166.27    5.57
  -2   1   2  159.57    6.06
  -2  -1  -2  185.71    5.80
   2  -1   2  159.62    5.85
  -2   1   2  167.25    5.42
  -2   1   2  165.08    5.08
   2  -1   2  154.56    5.34
   2  -1   2  157.92    5.32
   2  -1   2  158.06    5.36
  -2   1   2  153.79    5.18
   2   1   2  162.94    5.00
  -2  -1   2  157.90    5.88
  -2   1  -2  172.44    5.72
   2   1   2  175.09    5.35
   2   1   2  164.92    5.05
   2  -1  -2  169.43    5.18
  -2  -1   2  172.45    5.55
  -2   1  -2  159.90    5.86
  -2  -1   2  154.06    5.37
  -2  -1   2  151.47    4.94
  -2  -1   2  157.87    5.22
  -2  -1   2  159.72    6.16
  -2   1  -2  165.87    5.85
  -2  -1   2  159.04    5.40
   3  -1   2   29.07    1.13
   3  -1   2   30.64    1.77
   3   1  -2   30.82    2.29
  -3   1   2   27.20    2.60
   3  -1   2   29.69    1.81
  -3   1   2   27.52    1.81
  -3  -1  -2   26.84    1.57
  -3   1   2   27.33    1.18
  -3  -1  -2   27.24    1.43
  -3  -1  -2   29.96    2.59
  -3   1   2   28.03    1.39
  -3  -1  -2   25.53    2.53
  -3   1   2   24.89    2.27
   3  -1   2   28.52    1.20
  -3   1   2   27.74    2.10
  -3  -1  -2   27.51    1.99
  -3   1   2   28.23    1.35
   3   1  -2   29.81    1.43
   3  -1   2   27.98    1.92
   3  -1   2   31.06    2.93
   3   1   2   27.22    1.71
  -3  -1   2   30.17    1.93
  -3   1  -2   27.54    1.95
  -3  -1   2   29.12    3.12
  -3  -1   2   27.25    2.22
   3   1   2   29.62    1.73
   3  -1  -2   32.36    1.90
  -3  -1   2   32.83    2.77
  -3   1  -2   28.29    2.67
  -3  -1   2   28.38    1.39
  -3  -1   2   28.61    1.08
  -3   1  -2   30.67    2.64
  -3   1  -2   28.35    1.46
   3   1   2   27.69    1.19
  -3  -1   2   29.76    1.39
  -3  -1   2   29.98    1.70
   3   1   2   24.57    1.88
  -3  -1   2   29.30    1.18
  -4   1   2   63.49    2.32
  -4   1   2   62.25    4.12
  -4   1   2   64.27    2.14
  -4   1   2   60.29    2.46
  -4  -1  -2   65.87    3.52
  -4  -1  -2   63.76    2.59
  -4  -1  -2   66.17    4.61
   4  -1   2   60.94    2.72
  -4   1   2   62.63    3.66
   4  -1   2   60.16    3.35
   4  -1   2   62.62    2.21
   4   1   2   61.73    3.26
  -4  -1   2   59.73    2.23
   4   1   2   65.48    2.24
  -4  -1   2   61.38    3.76
  -4  -1   2   60.58    2.45
  -4   1  -2   60.33    4.39
   4   1   2   64.22    2.23
  -4  -1   2   60.14    2.14
  -4   1  -2   61.63    2.55
   5  -1   2   19.42    1.14
  -5  -1  -2   19.56    3.96
  -5  -1  -2   20.02    1.53
  -5   1   2   17.72    3.41
  -5   1   2   18.57    1.40
  -5   1   2   15.21    3.18
  -5  -1  -2   20.62    3.69
  -5   1   2   19.79    1.04
  -5   1   2   14.42    3.23
  -5   1   2   21.15    1.53
  -5   1   2   19.32    1.20
  -5  -1   2   25.75    4.93
   5   1   2   20.36    1.18
   5   1   2   20.60    1.20
  -5  -1   2   20.26    1.21
  -5  -1   2   18.47    3.67
  -5  -1   2   20.28    1.47
  -5  -1   2   19.21    1.33
  -5  -1   2   18.80    1.51
  -5   1  -2   22.97    1.58
  -5   1  -2   15.71    3.57
   5   1   2   14.11    2.49
  -6   1   2   21.36    1.96
   6  -1   2   24.71    1.23
  -6   1   2   24.32    1.79
   6  -1   2   26.93    1.46
  -6  -1  -2   26.88    2.15
  -6   1   2   24.40    1.50
  -6  -1   2   23.81    0.90
  -6  -1   2   25.54    1.91
  -6   1  -2   20.78    1.62
   6   1   2   24.01    1.40
   6  -1  -2   24.09    1.38
  -6  -1   2   25.85    1.97
   6   1   2   23.41    1.15
  -7  -1  -2   14.81    1.04
  -7   1   2   15.36    2.44
  -7   1   2   15.78    1.17
   7  -1   2   15.28    0.67
  -7   1   2   16.33    2.26
  -7  -1  -2   13.79    1.94
  -7   1   2   15.33    0.64
  -7   1   2   15.41    1.25
  -7   1   2   12.77    0.85
  -7  -1   2   18.02    2.43
  -7   1  -2   16.39    1.04
  -7  -1   2   15.04    1.24
  -7   1  -2   14.61    1.90
  -7  -1   2   15.66    0.62
   7  -1  -2   14.53    1.39
   7   1   2   15.09    0.75
  -8   1   2   12.86    0.55
  -8   1   2   12.59    0.97
  -8  -1  -2   13.20    0.91
  -8   1  -2   11.22    0.87
   8   1   2   11.86    0.55
  -8   1  -2   10.11    1.59
  -8  -1   2   13.43    2.57
  -8  -1   2   12.92    1.02
  -9  -1  -2    5.70    0.57
  -9   1   2    6.11    0.69
  -9   1  -2    4.36    0.56
   0   2   2   19.48    1.19
   0   2   2   19.95    1.60
   0   2   2   18.18    0.86
   0   2   2   20.25    0.70
   0   2  -2   20.66    1.31
   0  -2   2   20.55    1.42
   0  -2   2   20.10    1.80
   0   2  -2   18.66    1.31
   0  -2  -2   18.15    1.64
   0   2  -2   19.21    0.86
   0  -2   2   20.80    1.97
   0  -2   2   19.20    1.06
   0   2  -2   19.82    1.67
   1  -2   2  256.87    8.50
   1   2  -2  262.91    8.55
  -1   2   2  255.47    7.99
  -1   2   2  254.15    8.52
   1  -2   2  243.26    8.68
   1  -2   2  231.75    7.74
  -1   2   2  249.81    7.86
  -1   2   2  257.51    7.73
   1  -2   2  260.37    8.63
  -1  -2  -2  247.41    8.53
   1   2  -2  259.52    8.27
   1  -2   2  262.87    8.05
  -1   2   2  242.62    7.75
  -1   2   2  258.80    7.85
   1   2  -2  254.86    7.78
   1   2  -2  261.34    8.13
  -1   2   2  262.84    8.00
  -1  -2  -2  254.86    8.62
  -1   2   2  256.26    8.71
  -1  -2   2  260.46    8.10
   1   2   2  242.61    7.86
   1  -2  -2  244.16    8.06
   1   2   2  243.10    8.20
   1   2   2  252.97    7.86
  -1   2  -2  259.98    8.13
  -1   2  -2  261.43    8.32
  -1  -2   2  251.76    8.02
   1   2   2  248.91    7.71
  -1  -2   2  256.91    8.18
  -1  -2   2  237.67    8.70
  -1   2  -2  256.01    8.81
  -1   2  -2  257.62    7.75
  -1  -2   2  257.64    8.91
   1   2   2  250.07    7.77
  -1   2  -2  266.66    8.68
  -1   2  -2  262.78    8.35
  -1  -2   2  252.69    7.90
  -2   2   2   15.79    0.85
  -2   2   2   16.18    0.61
   2   2  -2   14.50    1.75
  -2  -2  -2   13.00    1.58
   2   2  -2   14.88    0.77
  -2   2   2   12.67    1.13
  -2   2   2   16.60    1.85
   2  -2   2   14.51    1.96
  -2   2   2   13.68    1.11
  -2   2   2   13.60    0.74
   2   2  -2   16.77    1.37
  -2  -2  -2   16.39    1.78
  -2  -2  -2   12.52    1.96
   2  -2   2   14.86    1.67
   2  -2   2   14.46    1.35
  -2   2   2   14.19    1.00
  -2  -2   2   16.21    2.06
   2   2   2   14.73    1.04
   2   2   2   16.41    1.43
  -2  -2   2   13.36    2.04
  -2  -2   2   16.05    1.03
   2   2   2   14.01    1.10
  -2  -2   2   16.37    0.68
  -2  -2   2   18.49    3.25
  -2   2  -2   14.29    0.78
  -2  -2   2   16.01    1.33
  -2  -2   2   14.94    1.48
   2   2   2   13.14    1.96
   2  -2  -2   15.59    1.13
  -2   2  -2   13.75    1.02
   2   2   2   13.77    0.68
   2   2   2   13.74    0.76
   2   2   2   15.80    1.15
  -2   2  -2   12.31    1.81
  -2   2  -2   13.64    1.38
   3   2  -2   78.84    2.73
  -3   2   2   82.31    2.96
  -3   2   2   82.95    2.61
   3  -2   2   82.35    3.46
   3   2  -2   80.58    4.11
   3  -2   2   88.09    3.84
   3   2  -2   80.27    3.40
  -3  -2  -2   89.49    4.52
   3  -2   2   85.98    2.83
   3  -2   2   79.23    2.71
  -3   2   2   81.68    3.61
  -3   2   2   82.32    4.47
  -3  -2  -2   78.35    3.84
  -3   2  -2   84.45    3.71
  -3  -2   2   88.60    2.94
   3   2   2   87.57    3.50
  -3   2  -2   85.31    2.87
  -3  -2   2   80.74    3.03
  -3   2  -2   83.90    4.65
  -3   2  -2   86.76    4.43
  -3  -2   2   88.32    4.98
  -3  -2   2   82.38    3.76
  -3  -2   2   84.41    3.11
  -3  -2   2   87.07    3.99
   3   2   2   84.39    2.86
  -3   2  -2   81.45    3.01
  -3   2  -2   85.49    3.11
  -3  -2   2   82.41    2.77
  -4   2   2   43.93    1.97
  -4   2   2   37.00    4.38
  -4  -2  -2   47.57    4.40
  -4   2   2   44.81    2.05
  -4   2   2   45.87    1.61
  -4   2   2   45.91    4.11
  -4   2   2   43.78    1.81
   4  -2   2   43.65    1.77
  -4  -2  -2   43.70    3.37
  -4   2   2   42.30    3.44
  -4  -2  -2   42.68    2.09
  -4  -2   2   48.50    4.09
  -4  -2   2   40.45    3.94
  -4   2  -2   43.70    1.74
   4   2   2   43.94    1.74
   4   2   2   44.86    3.02
  -4   2  -2   42.51    4.47
  -4  -2   2   41.67    2.01
  -4  -2   2   41.41    2.21
   4   2   2   43.62    1.72
  -4  -2   2   42.74    4.59
  -4   2  -2   43.67    2.92
  -4   2  -2   42.70    2.04
  -5  -2  -2   15.47    4.24
  -5   2   2   11.59    0.81
  -5   2   2    9.53    3.71
  -5   2   2    9.10    1.25
  -5  -2  -2   11.26    2.92
  -5  -2  -2   11.70    1.39
  -5   2   2   11.66    3.53
   5  -2   2    8.64    0.89
  -5   2   2   12.39    3.42
  -5   2   2   10.14    1.38
  -5  -2   2    2.88    3.72
  -5  -2   2   12.51    1.29
  -5   2  -2    8.27    1.36
  -5  -2   2   11.30    3.71
  -5   2  -2    6.56    4.31
   5   2   2   11.76    1.00
   5   2   2   10.06    0.96
  -5  -2   2    7.65    1.41
   5   2   2   13.28    2.62
  -6   2   2    8.02    1.14
  -6   2   2    5.21    1.10
   6  -2   2    8.24    1.09
  -6   2   2    7.25    0.57
  -6  -2  -2    5.31    1.07
  -6   2   2    7.19    0.68
   6  -2   2    8.29    0.79
  -6   2   2    8.21    1.07
  -6   2   2    9.03    1.13
  -6   2   2   10.13    1.65
   6   2   2    8.69    0.88
   6   2   2    8.68    0.67
  -6   2  -2    8.35    1.55
  -6   2  -2    7.44    0.49
   6  -2  -2    8.26    1.01
  -6  -2   2    7.44    1.72
  -6  -2   2    6.06    0.41
   6   2   2    6.67    1.29
  -6   2  -2    6.02    0.93
  -6  -2   2    9.53    1.64
  -7   2   2   15.15    0.64
  -7   2   2   13.18    2.24
  -7   2   2   14.42    0.79
  -7   2   2   15.32    1.13
  -7  -2  -2   11.28    2.11
  -7   2   2   13.03    1.07
   7  -2   2   13.46    1.44
  -7   2   2   15.70    2.53
  -7   2  -2   14.11    1.05
  -7  -2   2   13.93    2.54
   7   2   2   14.80    0.99
   7  -2  -2   14.44    1.41
  -7  -2   2   14.55    1.35
   7   2   2   14.81    0.74
  -7   2  -2   13.16    2.04
  -7  -2   2   17.41    2.78
  -8  -2  -2    2.27    1.34
  -8   2   2    5.13    1.66
  -8   2  -2    2.65    1.28
   8   2   2    0.52    0.20
  -8  -2   2    0.26    0.52
  -8   2  -2    0.56    0.37
   8  -2  -2    0.81    1.02
  -9  -2  -2   16.15    0.84
  -9   2   2   15.83    0.57
  -9   2   2   14.86    0.88
  -9   2  -2   15.36    0.79
   0   3   2   53.34    2.08
   0  -3   2   51.98    2.13
   0   3   2   57.90    2.26
   0  -3  -2   56.48    3.31
   0   3   2   52.07    2.06
   0   3  -2   54.98    2.07
   0   3   2   59.55    3.15
   0   3   2   53.11    2.13
   0   3  -2   56.95    2.87
   0  -3   2   53.09    2.34
   0   3   2   56.68    1.91
   0  -3   2   54.78    3.42
   0   3   2   58.35    2.55
   0   3  -2   57.75    3.22
   0  -3   2   52.58    1.92
  -1   3   2    8.70    0.59
   1   3  -2    9.10    0.65
  -1   3   2    8.16    0.58
  -1   3   2    8.95    0.74
  -1  -3  -2    9.96    2.13
  -1   3   2    9.11    0.87
   1   3  -2    5.80    1.35
   1  -3   2    8.01    1.13
  -1  -3  -2    9.64    1.62
   1  -3   2    8.74    0.79
   1   3  -2    8.87    1.41
  -1   3   2    7.78    0.75
   1  -3   2    9.73    0.64
   1  -3   2   12.20    2.01
  -1   3   2    9.25    1.10
   1   3  -2    7.98    0.82
  -1   3   2    9.19    1.93
  -1   3  -2    9.04    1.92
  -1   3  -2    8.80    1.69
  -1   3  -2   10.94    0.97
  -1  -3   2    8.29    1.17
  -1   3  -2    9.98    0.84
  -1   3  -2    9.13    0.63
   1  -3  -2    6.84    1.41
   1   3   2    9.96    0.76
  -1   3  -2   10.55    1.58
   1   3   2    7.88    0.79
  -1   3  -2    9.14    1.40
   1   3   2    7.36    1.29
   1   3   2    8.86    0.62
  -1  -3   2    8.72    1.30
   2  -3   2   90.51    3.12
  -2   3   2   90.94    3.41
   2   3  -2   90.49    4.54
   2   3  -2   92.65    3.07
  -2   3   2   96.31    2.85
   2   3  -2   91.90    3.22
   2   3  -2   94.20    3.94
  -2  -3  -2   97.20    4.73
   2   3  -2   89.77    3.27
   2  -3   2   95.55    4.62
  -2   3   2   90.05    3.41
   2  -3   2   91.51    3.68
  -2   3   2  104.08    5.21
  -2  -3  -2   92.01    3.34
  -2  -3  -2   89.17    4.74
  -2   3  -2   92.11    3.25
  -2   3  -2   95.48    3.29
  -2  -3   2   78.75    4.38
  -2   3  -2   93.99    4.54
   2   3   2   90.09    3.41
  -2   3  -2   95.95    4.88
  -2   3  -2   90.66    3.17
   2   3   2   98.87    3.88
  -2  -3   2   93.79    4.10
  -3   3   2   27.82    1.03
  -3   3   2   28.10    1.44
  -3   3   2   23.04    3.44
  -3   3   2   29.47    2.47
   3  -3   2   24.15    3.19
   3   3  -2   28.77    1.23
  -3  -3  -2   23.52    3.51
  -3  -3  -2   24.09    3.75
   3  -3   2   27.38    1.26
   3   3  -2   27.03    2.55
  -3   3   2   25.66    1.27
   3   3  -2   26.44    1.61
   3   3  -2   25.87    3.75
  -3   3   2   27.30    1.51
   3   3   2   27.20    1.24
   3   3   2   27.35    2.53
  -3   3  -2   24.38    4.39
  -3   3  -2   21.77    3.75
  -3  -3   2   26.98    1.59
  -3   3  -2   28.77    1.47
   3   3   2   28.90    1.27
  -3   3  -2   27.34    1.59
   3   3   2   28.50    2.24
  -3   3  -2   27.40    2.40
   3   3   2   28.79    1.57
  -3  -3   2   30.22    4.15
  -3   3  -2   26.56    1.56
  -3   3  -2   27.79    1.35
  -4   3   2    6.32    2.10
  -4  -3  -2    4.57    0.80
  -4   3   2    6.24    0.98
   4   3  -2    7.31    2.69
  -4   3   2    7.39    0.58
  -4   3   2    6.54    1.19
  -4   3   2    3.33    2.62
  -4  -3  -2    4.62    2.95
   4   3  -2    6.96    0.88
  -4  -3  -2    2.15    2.16
   4  -3   2    5.49    0.76
  -4  -3   2    3.11    2.81
  -4  -3   2    3.81    3.14
   4   3   2    7.12    0.80
   4   3   2    6.08    0.78
  -4   3  -2    6.88    3.33
  -4   3  -2    5.68    0.91
  -4  -3   2    7.10    1.27
   4   3   2    9.39    1.87
  -4   3  -2    7.89    0.86
  -4  -3   2    5.59    0.87
  -4   3  -2    4.86    1.82
  -5   3   2    0.44    0.36
  -5   3   2   -0.81    0.71
   5  -3   2    0.24    0.43
  -5  -3  -2   -0.05    0.75
  -5   3   2    0.42    0.62
  -5   3  -2   -0.91    0.71
   5   3   2    0.07    0.49
   5   3   2    0.58    0.51
  -5  -3   2   -0.49    0.66
  -5  -3   2    0.51    0.86
  -6   3   2   69.90    2.30
  -6  -3  -2   72.66    3.47
  -6   3   2   72.28    2.61
   6   3  -2   68.66    2.27
  -6   3   2   69.76    3.42
  -6   3   2   72.96    2.88
  -6   3   2   69.47    2.62
  -6   3   2   70.62    3.29
   6  -3   2   65.99    2.86
  -6   3   2   70.22    2.37
  -6   3  -2   72.97    3.37
   6  -3  -2   69.81    2.86
  -6   3  -2   68.02    2.55
  -6  -3   2   68.48    3.37
   6   3   2   70.63    2.92
  -6  -3   2   67.10    3.44
  -6  -3   2   67.32    2.60
  -6   3  -2   69.03    2.22
   6   3   2   68.64    2.53
   6   3   2   65.12    2.84
  -7   3   2    9.08    1.61
  -7   3   2    9.43    0.50
  -7   3   2    8.85    0.60
  -7   3   2    9.01    1.02
  -7   3   2    7.14    1.38
  -7   3   2    7.73    1.44
  -7   3   2    8.81    0.90
   7  -3   2   10.62    1.39
  -7  -3  -2    9.22    1.48
  -7   3  -2   10.24    0.85
  -7  -3   2    7.83    1.07
  -7  -3   2    7.46    2.19
   7  -3  -2    7.83    1.31
  -7   3  -2    8.98    0.49
   7   3   2    9.10    0.60
   7   3   2   10.62    0.85
  -7   3  -2   12.34    2.01
  -8   3   2   13.99    0.68
  -8   3   2   12.92    0.57
  -8   3   2   12.84    0.88
  -8  -3  -2   13.44    0.89
  -8   3   2   16.80    2.93
   8  -3  -2   15.96    1.85
  -8   3  -2   11.90    0.82
  -8   3  -2   13.49    2.42
   8   3   2   13.19    0.61
  -9  -3  -2    4.94    0.54
  -9   3   2    4.78    0.28
  -9   3   2    5.19    0.59
  -9   3  -2    5.08    0.50
   0   4   2   27.41    0.97
   0  -4  -2   29.20    3.57
   0  -4   2   26.93    3.70
   0   4  -2   34.61    3.44
   0   4  -2   31.84    3.39
   0  -4   2   28.32    1.27
   0   4   2   27.46    2.26
   0   4   2   31.01    2.27
   0   4  -2   28.61    1.25
   0   4   2   31.01    1.54
   0  -4   2   28.84    1.57
   0   4   2   29.62    1.23
   0   4  -2   29.23    1.45
   0   4  -2   26.58    3.06
   0   4  -2   27.80    1.53
   1  -4   2   28.84    1.76
  -1  -4  -2   23.57    3.79
   1   4  -2   26.54    1.17
   1   4  -2   24.92    1.37
   1  -4   2   24.82    1.17
   1   4  -2   26.31    2.73
   1  -4   2   27.14    3.55
  -1   4   2   25.31    1.54
  -1   4   2   26.12    1.39
   1   4  -2   25.42    1.49
  -1   4   2   26.79    1.48
  -1  -4  -2   19.44    3.48
   1   4  -2   24.25    3.48
  -1   4   2   26.20    3.19
  -1   4   2   24.98    2.11
   1   4   2   25.61    1.40
  -1   4  -2   26.58    1.37
  -1   4  -2   26.34    1.20
  -1   4  -2   26.72    3.40
   1  -4  -2   26.90    4.04
   1   4   2   22.19    3.59
   1   4   2   25.82    1.18
  -1  -4   2   27.26    1.55
  -1  -4   2   26.86    2.84
  -1   4  -2   26.01    3.48
  -1  -4   2   31.09    3.89
   1   4   2   25.71    1.91
  -1   4  -2   26.63    1.49
   1   4   2   28.07    1.49
  -2  -4  -2   10.85    2.57
  -2  -4  -2   17.48    3.74
  -2   4   2   14.50    0.65
  -2  -4  -2   13.33    1.51
   2   4  -2   14.79    0.89
   2   4  -2   14.14    1.24
   2  -4   2   14.19    0.91
  -2   4   2   13.93    2.35
   2   4  -2   14.66    1.31
   2   4  -2   12.01    2.53
  -2   4   2   14.14    1.88
  -2   4   2   10.44    2.27
  -2   4   2   15.80    1.13
  -2   4   2   15.39    1.23
   2   4  -2   14.73    2.40
   2   4   2   13.82    0.81
  -2  -4   2   13.98    1.26
  -2  -4   2   14.32    2.90
   2  -4  -2   13.68    2.68
  -2   4  -2   15.62    2.35
  -2   4  -2   11.93    2.75
   2   4   2   15.49    1.95
   2   4   2   14.64    2.34
  -2   4  -2   12.22    0.87
  -2  -4   2   10.16    2.50
   2   4   2   14.17    0.88
  -2   4  -2   14.37    1.25
   2   4   2   14.15    1.19
  -2   4  -2   13.19    1.08
   3   4  -2   80.75    2.81
   3  -4   2   83.16    2.91
  -3   4   2   79.06    4.68
  -3  -4  -2   80.31    6.22
  -3   4   2   76.76    3.09
   3   4  -2   78.06    4.75
  -3   4   2   76.56    3.15
   3  -4   2   82.71    6.01
   3   4  -2   80.34    6.49
  -3  -4  -2   77.38    7.80
  -3   4   2   78.05    2.64
  -3   4   2   67.77    5.76
  -3  -4  -2   77.31    3.27
   3   4  -2   82.75    3.11
   3  -4  -2   75.55    6.34
  -3  -4   2   77.74    5.47
  -3   4  -2   79.10    3.12
  -3  -4   2   85.78    3.29
  -3   4  -2   80.94    2.82
   3   4   2   79.25    2.84
   3   4   2   74.40    4.11
  -3  -4   2   74.13    6.68
   3   4   2   75.58    4.66
  -3   4  -2   80.48    3.01
  -3   4  -2   78.68    3.15
  -3   4  -2   78.19    7.26
  -3   4  -2   85.00    6.36
   3   4   2   77.63    3.19
   3   4   2   81.67    2.86
  -3   4  -2   80.80    4.51
  -4   4   2    7.23    1.36
   4   4  -2   10.29    1.02
   4  -4   2    8.22    0.92
  -4   4   2    7.41    0.70
  -4   4   2    8.61    1.19
   4   4   2    9.98    0.98
  -4  -4   2    8.72    1.43
   4  -4  -2    8.33    0.89
  -4   4  -2    9.12    1.01
  -4   4  -2    4.58    5.67
   4   4   2    9.95    0.92
  -4   4  -2    6.90    1.39
  -4  -4   2   10.85    1.61
  -4   4  -2   10.62    1.56
   5   4  -2   12.36    0.70
  -5   4   2   11.97    1.70
   5  -4   2   12.14    1.20
  -5   4   2   12.87    1.11
  -5  -4  -2   11.83    1.79
  -5   4   2   14.44    1.09
  -5   4   2   12.30    1.53
  -5   4   2   13.17    0.73
  -5   4   2   12.47    1.07
  -5   4  -2   12.83    1.69
   5   4   2   10.79    0.82
  -5   4  -2   11.99    0.62
  -5   4  -2   13.50    1.06
   5   4   2   12.27    1.19
   5  -4  -2   13.11    1.18
  -5  -4   2    9.85    1.26
   5   4   2   13.31    1.26
  -5  -4   2   10.29    2.01
   5   4   2   12.79    1.06
  -5  -4   2   13.83    1.83
  -6   4   2   13.66    0.74
   6  -4   2   13.96    1.42
   6   4  -2   14.81    0.69
  -6   4   2   15.49    1.46
  -6  -4  -2   15.44    2.06
  -6   4   2   14.61    2.09
  -6   4   2   14.31    0.71
  -6   4   2   14.16    1.05
  -6   4   2   13.08    1.07
  -6   4   2   11.03    2.11
   6   4   2   13.63    1.56
  -6   4  -2   14.65    1.97
  -6   4  -2   14.37    0.66
   6   4   2   11.79    1.68
  -6  -4   2   13.44    1.11
   6   4   2   14.32    0.82
  -6   4  -2   14.36    1.00
   6   4   2   14.63    0.94
   6   4   2   13.85    0.91
  -6  -4   2   16.26    2.33
   6  -4  -2   13.62    1.34
  -7   4   2    3.09    0.36
  -7  -4  -2    2.05    1.23
   7  -4   2    3.71    0.88
  -7   4   2    2.64    0.42
  -7   4   2    2.52    0.45
  -7   4   2    1.58    1.40
  -7   4   2    2.45    1.88
  -7   4   2    4.22    0.84
  -7   4   2    2.68    1.37
  -7   4  -2    1.38    1.26
   7   4   2    3.29    0.66
  -7   4  -2    2.40    0.48
   7  -4  -2    3.80    0.81
   7   4   2    2.80    0.44
  -7   4  -2    2.66    0.33
  -7  -4   2    3.11    0.64
  -8   4   2    3.92    0.30
  -8   4   2    4.68    0.70
  -8   4  -2    4.21    0.75
  -9   4   2    1.40    0.32
  -9  -4  -2    1.88    0.43
  -9   4  -2    1.46    0.36
   0   5   2   -0.97    1.61
   0   5  -2    1.10    0.68
   0   5  -2   -1.28    2.73
   0  -5   2   -2.00    2.31
   0  -5   2   -1.45    2.55
   0   5   2   -0.34    1.38
   0   5  -2    0.46    1.76
   0   5  -2    0.21    0.37
   0   5   2    0.50    0.48
   0  -5   2   -0.41    0.46
   0   5  -2   -0.06    0.50
   0  -5  -2   -0.38    2.82
   0  -5  -2    0.83    2.78
   0   5   2    0.39    0.59
   0   5   2    0.15    0.27
   1   5  -2   23.85    1.48
  -1   5   2   20.29    1.51
  -1  -5  -2   17.58    3.58
   1   5  -2   23.53    3.29
   1   5  -2   19.15    3.55
   1  -5   2   24.06    1.52
   1  -5   2   20.52    1.15
   1  -5   2   17.38    3.72
  -1   5   2   21.51    0.97
  -1  -5  -2   21.08    3.55
   1   5  -2   22.97    1.19
   1   5  -2   18.81    1.63
  -1   5   2   18.66    1.42
  -1   5   2   22.36    4.62
  -1   5   2   22.84    3.08
  -1   5   2   22.20    1.13
  -1   5   2   21.66    3.19
   1   5   2   21.74    1.57
  -1  -5   2   21.62    1.58
  -1   5  -2   17.77    3.72
  -1  -5   2   28.88    6.22
  -1   5  -2   22.53    1.18
   1   5   2   21.84    2.60
  -1   5  -2   23.95    1.44
  -1   5  -2   21.64    3.35
  -1   5  -2   22.70    1.60
   1  -5  -2   23.38    1.27
   1  -5  -2   33.25    5.83
   1   5   2   22.21    1.08
  -1   5  -2   34.52    5.58
   1   5   2   22.46    1.19
   1   5   2   25.91    3.29
  -2  -5  -2    0.35    3.83
   2   5  -2    0.13    3.61
  -2   5   2    3.21    0.75
  -2   5   2    4.25    2.17
   2  -5   2    2.40    3.21
   2  -5   2    3.93    0.73
  -2   5   2    5.97    3.45
   2   5  -2    4.12    0.92
  -2  -5  -2    2.42    0.78
  -2   5   2    1.88    0.58
  -2  -5  -2    4.88    3.43
  -2   5   2    2.59    0.52
   2   5  -2    3.03    2.40
  -2  -5   2    3.45    3.52
   2   5   2    4.13    0.82
  -2   5  -2    4.07    0.77
  -2  -5   2   -0.85    2.99
  -2   5  -2    0.22    2.12
  -2   5  -2    4.12    4.01
   2   5   2    3.48    2.27
   2  -5  -2    4.17    0.79
  -2   5  -2   -0.92    3.84
  -2   5  -2    5.05    1.08
   2   5   2    1.23    1.75
   2   5   2    3.05    0.66
  -2   5  -2    4.68    0.88
   2  -5  -2   -0.73    3.18
  -2  -5   2    3.93    0.76
   2   5   2    3.66    0.71
  -3  -5  -2    0.60    0.97
   3   5  -2    1.28    0.88
  -3   5   2    1.56    0.69
   3  -5   2    2.12    0.50
  -3   5   2    1.81    0.69
   3  -5   2    6.08    4.28
   3   5  -2    2.12    0.56
  -3   5  -2   -1.82    2.94
  -3   5  -2    1.05    0.51
   3   5   2    0.98    0.72
  -3   5  -2    2.12    0.75
   3   5   2    1.53    0.51
  -3   5  -2    2.16    0.81
  -3  -5   2    1.70    0.73
   3   5   2    1.37    0.51
  -4   5   2   16.63    0.84
  -4   5   2   15.71    1.12
  -4   5   2   17.69    1.10
  -4   5   2   16.64    1.12
   4  -5   2   16.06    1.27
  -4   5   2   15.47    1.70
   4   5  -2   17.14    0.83
  -4   5   2   14.83    1.66
  -4  -5   2   16.81    1.88
  -4  -5   2   14.36    1.17
  -4   5  -2   16.79    2.74
  -4   5  -2   14.70    1.34
  -4  -5   2   17.16    2.18
   4   5   2   17.15    1.26
  -4   5  -2   15.52    1.82
   4   5   2   14.92    1.27
   4   5   2   15.35    1.08
   4  -5  -2   15.43    1.27
  -4   5  -2   19.21    1.59
   4   5   2   15.04    0.83
  -4   5  -2   16.99    0.76
  -5  -5  -2    2.76    1.08
  -5   5   2    2.96    0.48
  -5   5   2    3.39    1.05
   5   5  -2    2.59    0.45
  -5   5   2    1.57    0.64
   5  -5   2    1.67    0.65
  -5   5   2    2.08    1.02
  -5   5   2    2.20    0.52
  -5  -5   2    2.47    0.56
   5   5   2    1.87    0.33
   5   5   2    2.81    0.75
   5   5   2    3.77    0.79
   5  -5  -2    1.66    0.64
   5   5   2    2.14    0.73
  -5   5  -2    2.15    1.00
   5   5   2    2.29    0.47
  -5   5  -2    2.60    0.39
  -5  -5   2    1.54    1.13
   6   5  -2    3.32    0.41
  -6   5   2    5.68    1.48
  -6   5   2    2.11    1.15
   6  -5   2    3.40    0.75
  -6  -5  -2    0.71    1.18
  -6   5   2    2.45    0.44
  -6   5   2    3.45    0.45
  -6   5   2    2.94    0.90
  -6   5  -2    2.90    0.74
   6   5   2    3.40    0.52
   6   5   2    2.29    1.03
  -6   5  -2    3.74    0.37
  -6   5  -2    3.66    1.25
   6   5   2    3.29    0.66
  -6  -5   2    3.03    0.78
   6   5   2    2.41    0.59
   7  -5   2    3.68    0.87
  -7   5   2    4.15    0.63
  -7   5   2    3.69    0.42
  -7  -5  -2    4.44    1.46
  -7   5   2    2.49    1.47
  -7   5   2    4.48    0.72
  -7   5   2    4.25    0.34
   7   5   2    4.01    0.62
  -7   5  -2    4.47    0.33
  -7   5  -2    1.96    1.45
  -7   5  -2    4.87    0.62
   7   5   2    4.95    0.44
  -7  -5   2    4.44    0.86
  -8   5   2   11.44    0.49
  -8   5   2   11.81    0.55
  -8   5   2   11.75    0.71
   8   5   2   11.49    0.49
  -8   5  -2   10.22    0.66
   0   6  -2   70.32    2.74
   0   6   2   75.44    2.74
   0   6   2   71.89    2.64
   0  -6   2   70.79    3.23
   0   6  -2   73.88    3.03
   0   6   2   68.60    3.11
   0   6  -2   72.47    3.21
   1  -6   2   13.88    1.62
   1  -6   2   13.31    1.28
  -1   6   2   16.73    1.61
  -1   6   2   17.61    1.19
   1   6  -2   12.63    1.90
   1   6  -2   14.46    1.09
  -1  -6  -2   16.33    1.68
  -1   6   2   15.40    1.00
  -1   6   2   15.20    1.51
   1   6  -2   16.81    1.58
   1   6   2   14.27    1.62
  -1   6  -2   15.72    1.14
  -1   6  -2   15.78    1.74
   1   6   2   16.60    1.09
  -1   6  -2   13.65    1.53
   1   6   2   16.44    1.13
  -1  -6   2   15.82    1.70
  -2   6   2   15.21    1.02
   2   6  -2   16.19    1.72
  -2  -6  -2   13.10    1.98
  -2   6   2   14.24    0.98
   2   6  -2   15.32    2.13
  -2   6   2   12.22    1.03
   2   6  -2   13.31    1.12
   2   6  -2   13.48    0.76
   2   6  -2   13.55    0.99
  -2   6   2   15.24    1.69
   2  -6   2   12.56    1.16
  -2   6   2   13.34    1.48
   2   6  -2   13.16    0.79
   2   6   2   12.93    0.79
   2   6   2   15.50    1.19
  -2   6  -2   14.39    0.83
   2   6   2   13.94    1.11
  -2   6  -2   16.13    1.82
   2   6   2   14.26    1.65
   2  -6  -2   13.72    1.27
  -2   6  -2   16.41    0.94
   2   6   2   14.32    1.16
  -2   6  -2   18.18    1.62
  -2  -6   2   16.23    1.73
  -2   6  -2   17.03    1.65
   3   6  -2   15.27    0.82
  -3   6   2   17.48    1.18
   3  -6   2   15.16    1.28
  -3   6   2   16.10    0.88
   3   6  -2   15.33    0.80
   3   6  -2   16.04    1.28
  -3   6   2   17.66    1.68
  -3   6   2   14.42    1.77
   3  -6   2   20.26    2.00
  -3   6   2   16.05    1.07
  -3   6   2   16.59    1.04
  -3   6  -2   16.69    1.98
   3   6   2   16.41    0.83
  -3   6  -2   15.62    0.80
   3   6   2   16.56    1.34
   3   6   2   17.01    1.33
  -3   6  -2   15.11    0.86
  -3   6  -2   16.59    1.24
   3  -6  -2   16.75    1.42
  -3  -6   2   16.69    1.96
  -3   6  -2   16.68    1.35
   3   6   2   17.62    1.08
  -3   6  -2   16.20    1.93
  -3   6  -2   15.92    1.26
  -4   6   2   27.34    1.34
  -4   6   2   28.56    2.23
   4   6  -2   24.42    1.80
  -4   6   2   27.26    1.36
  -4   6   2   26.08    1.14
   4  -6   2   27.62    1.69
   4   6  -2   27.77    1.13
   4  -6   2   32.61    2.59
   4   6  -2   26.78    1.18
  -4   6   2   28.34    1.61
  -4   6   2   27.95    2.21
  -4  -6   2   25.53    2.53
   4   6   2   25.26    1.10
  -4  -6   2   27.34    1.38
  -4   6  -2   25.02    2.29
   4   6   2   25.90    1.35
   4   6   2   26.25    1.76
  -4   6  -2   26.75    1.38
   4  -6  -2   28.00    1.75
  -4   6  -2   27.50    1.06
   4   6   2   27.42    1.68
   5   6  -2    7.78    0.53
  -5   6   2    6.47    0.55
  -5   6   2    4.61    1.23
  -5   6   2    6.78    1.35
   5   6  -2    7.57    0.90
  -5   6   2    6.68    0.79
  -5   6   2   11.73    2.17
  -5   6   2    7.15    0.75
  -5  -6  -2   10.13    2.22
   5  -6   2    7.74    1.23
   5   6   2    6.79    1.04
  -5  -6   2    7.13    1.62
   5   6   2    7.69    0.80
  -5   6  -2    6.92    0.83
   5  -6  -2    9.73    1.36
   5   6   2    6.42    0.56
  -5  -6   2    8.30    0.85
   5   6   2    6.66    0.69
  -5   6  -2    6.71    0.48
   5   6   2    5.87    1.47
  -6   6   2    8.25    1.90
  -6   6   2    8.83    0.77
  -6   6   2    9.57    0.54
  -6   6   2    9.05    1.39
  -6   6   2    8.39    0.75
  -6   6   2    8.11    1.56
   6   6  -2    8.53    0.49
   6  -6   2   10.01    1.49
  -6  -6  -2    8.13    1.65
  -6   6   2    9.46    0.56
  -6   6  -2    8.63    0.78
  -6   6  -2    8.43    0.47
  -6  -6   2    9.14    0.81
   6   6   2    9.21    0.75
   6   6   2    7.34    1.46
   6  -6  -2    7.94    1.38
   6   6   2    8.98    0.60
   6   6   2    9.34    0.60
  -7   6   2    2.18    0.40
  -7   6   2    3.16    0.33
  -7   6   2    2.66    0.52
  -7   6   2    2.41    0.28
   7   6   2    2.61    0.50
  -7   6  -2    1.82    0.34
   7   6   2    2.45    0.40
   7   6   2    2.56    0.32
   0   7   2   12.88    1.75
   0  -7   2   10.68    1.47
   0   7  -2   10.14    0.64
   0  -7  -2   12.04    1.88
   0   7   2   10.90    0.96
   0   7  -2   11.03    1.16
   0   7  -2   13.70    2.40
   0   7  -2   11.99    0.69
   0   7   2   10.05    0.97
   0   7   2   11.36    1.22
   0   7  -2   14.73    1.99
   0   7  -2   10.97    0.90
   0   7   2   11.56    0.92
   0   7   2    9.47    1.12
  -1   7   2   50.10    2.21
   1   7  -2   47.19    1.98
   1  -7   2   51.91    2.96
   1   7  -2   51.87    1.78
  -1   7   2   49.17    2.01
  -1   7   2   50.87    1.82
   1   7  -2   51.32    1.80
  -1   7   2   50.21    2.04
  -1   7   2   46.88    2.82
   1   7  -2   53.04    3.53
  -1   7   2   51.19    2.29
   1   7  -2   52.72    2.88
  -1  -7  -2   50.53    3.05
   1   7  -2   50.77    2.25
   1   7   2   49.26    1.79
   1   7   2   49.54    2.06
   1   7   2   48.05    2.82
  -1   7  -2   52.87    2.26
   1   7   2   51.48    2.32
   1   7   2   51.54    2.05
  -1   7  -2   49.51    1.76
  -1   7  -2   50.46    2.79
  -1  -7   2   58.13    2.98
  -1   7  -2   53.58    2.05
  -1   7  -2   47.07    3.07
  -1   7  -2   50.20    1.79
   1   7   2   49.68    2.25
  -1   7  -2   50.01    2.16
   2   7  -2   35.52    1.31
  -2   7   2   32.89    1.50
   2   7  -2   34.13    1.49
  -2   7   2   32.57    1.52
   2   7  -2   33.62    1.27
  -2   7   2   34.90    1.76
   2  -7   2   36.88    2.59
  -2   7   2   34.63    2.38
  -2  -7  -2   27.61    2.95
   2   7  -2   32.10    1.78
  -2   7   2   33.75    2.42
   2   7  -2   30.63    2.93
   2   7   2   31.13    1.53
  -2   7  -2   34.17    1.80
   2   7   2   31.95    1.51
  -2  -7   2   38.49    2.61
  -2   7  -2   32.06    2.61
  -2   7  -2   35.36    1.55
   2   7   2   35.70    2.51
  -2   7  -2   33.29    2.66
  -2   7  -2   33.53    1.27
   2   7   2   31.85    1.28
  -2   7  -2   34.13    1.27
  -2   7  -2   31.31    1.61
   2   7   2   31.87    1.83
   2   7   2   34.08    1.87
  -3   7   2    5.59    0.74
   3   7  -2    6.35    0.95
  -3   7   2    5.72    1.13
  -3   7   2    6.92    1.20
   3   7  -2    5.75    0.51
  -3   7   2    5.84    1.31
   3  -7   2    6.13    1.42
   3   7  -2    5.21    0.52
  -3   7   2    6.50    0.73
   3  -7   2    4.91    1.29
  -3  -7  -2    5.57    1.84
  -3   7  -2    6.22    1.43
   3   7   2    4.46    1.23
   3   7   2    4.09    0.97
   3   7   2    6.19    0.52
   3   7   2    7.04    1.25
  -3   7  -2    7.59    1.30
  -3   7  -2    6.37    0.87
   3   7   2    7.00    1.29
  -3   7  -2    6.44    0.85
  -3   7  -2    5.47    0.50
  -3   7  -2    4.40    0.59
   3   7   2    5.51    0.77
   4   7  -2    5.08    0.47
   4   7  -2    6.70    1.74
  -4   7   2    3.59    0.69
  -4   7   2    4.27    0.67
   4   7  -2    4.01    0.53
  -4   7   2    5.20    2.16
   4  -7   2    4.03    1.05
  -4   7   2    3.90    0.54
   4   7   2    3.75    0.68
   4   7   2    3.54    0.45
  -4  -7   2    6.30    2.12
  -4   7  -2    4.04    0.41
  -4  -7   2    3.28    0.68
   4  -7  -2    3.57    1.06
  -4   7  -2    2.77    0.50
  -4   7  -2    4.20    1.61
  -5   7   2    4.91    1.54
  -5   7   2    4.67    0.49
  -5  -7  -2    4.41    1.43
   5  -7   2    4.62    1.00
  -5   7   2    4.51    1.51
   5   7  -2    4.20    0.40
   5   7  -2    5.43    0.57
  -5   7   2    3.79    1.07
  -5   7   2    4.53    0.64
  -5   7   2    4.68    0.48
  -5   7   2    4.52    0.61
   5   7   2    4.72    0.53
   5   7   2    4.30    1.12
   5   7   2    3.61    0.42
  -5  -7   2    4.56    0.67
   5   7   2    3.25    0.64
  -5   7  -2    4.13    0.36
   5   7   2    4.49    1.13
  -5  -7   2    2.44    2.02
  -5   7  -2    3.69    1.53
  -5   7  -2    4.87    0.66
  -6   7   2   -0.24    0.28
  -6   7   2    0.12    0.17
  -6   7   2    0.51    0.31
   6   7   2   -0.05    0.20
  -6  -7   2    0.34    0.31
  -6   7  -2   -0.41    0.29
   6   7   2    0.32    0.20
   6   7   2    0.38    0.29
  -6   7  -2    0.16    0.14
  -7   7   2    3.89    0.44
  -7   7   2    4.66    0.58
  -7   7   2    3.69    0.27
  -7   7  -2    3.14    0.44
   7   7   2    4.32    0.42
   7   7   2    3.99    0.29
   0   8  -2   35.00    1.34
   0   8   2   37.64    1.60
   0   8   2   38.25    2.89
   0   8   2   35.15    3.01
   0   8  -2   36.02    1.56
   0  -8  -2   38.80    3.02
   0   8   2   35.51    1.56
   0   8  -2   35.93    1.33
   0  -8   2   36.12    2.81
   0   8  -2   35.27    1.94
   0   8   2   36.44    2.01
   0   8   2   34.90    1.34
   1   8  -2   22.54    0.96
  -1   8   2   22.63    1.20
  -1   8   2   22.60    2.24
   1   8  -2   25.50    1.89
   1   8  -2   22.20    0.94
  -1   8   2   27.46    3.17
  -1   8   2   21.96    1.19
  -1   8   2   22.93    1.02
   1   8  -2   23.30    1.16
  -1   8  -2   21.35    0.92
   1  -8  -2   21.30    3.63
  -1   8  -2   22.18    1.16
   1   8   2   24.53    2.24
   1   8   2   21.01    0.94
  -1   8  -2   22.26    0.92
   1   8   2   22.39    1.15
   1   8   2   21.93    1.17
   1   8   2   18.02    3.53
  -1   8  -2   21.31    1.34
  -1  -8   2   26.41    3.04
   2   8  -2   21.28    1.70
  -2   8   2   25.71    1.78
   2   8  -2   22.50    0.97
   2   8  -2   23.14    1.17
  -2   8   2   27.96    2.68
   2  -8   2   27.22    2.98
   2   8  -2   23.22    0.96
  -2   8   2   22.98    1.17
  -2   8   2   23.94    1.20
   2   8   2   22.86    0.97
   2   8   2   26.25    2.58
  -2   8  -2   23.49    0.96
  -2   8  -2   22.43    3.44
  -2   8  -2   25.03    0.99
   2   8   2   27.70    1.81
  -2   8  -2   20.28    1.69
   2   8   2   24.09    1.19
  -2   8  -2   23.09    1.25
  -2  -8   2   22.52    2.57
  -2   8  -2   24.45    1.21
   2  -8  -2   21.16    2.33
   2   8   2   23.56    1.79
   2   8   2   24.03    1.19
   3   8  -2   18.56    0.81
  -3   8   2   18.91    1.76
  -3   8   2   18.47    2.53
  -3   8   2   20.48    1.03
   3   8  -2   18.65    0.82
   3  -8   2   14.32    2.01
   3   8  -2   20.45    1.90
  -3   8   2   19.32    1.03
   3  -8  -2   20.29    2.43
  -3   8  -2   17.28    0.81
   3   8   2   19.89    1.91
  -3  -8   2   16.70    2.97
  -3   8  -2   18.04    3.22
  -3   8  -2   18.30    0.80
  -3   8  -2   18.31    1.03
   3   8   2   20.89    1.76
   3   8   2   20.12    2.66
  -3  -8   2   19.40    1.05
   3   8   2   18.24    0.82
  -3   8  -2   17.93    1.03
   3   8   2   18.72    1.04
  -4   8   2    8.56    0.65
  -4   8   2    7.65    0.57
   4   8  -2   11.74    2.49
  -4   8   2    6.09    1.19
  -4   8   2    8.41    0.67
   4   8  -2    8.84    0.49
  -4  -8  -2   13.62    2.78
   4   8   2    9.93    1.64
  -4   8  -2    8.57    0.78
   4   8   2    7.81    0.61
   4   8   2    9.25    0.70
  -4  -8   2    7.89    0.67
  -4   8  -2   10.26    1.15
  -4   8  -2    8.79    0.48
   5   8  -2    3.53    0.30
  -5   8   2    3.55    0.35
  -5   8   2    3.66    0.50
   5   8  -2    3.82    0.44
  -5   8   2    4.30    0.47
   5   8   2    3.48    0.50
   5   8   2    3.87    0.35
  -5  -8   2    3.84    0.52
  -5   8  -2    3.25    0.28
  -5   8  -2    4.40    0.52
   0   9  -2   21.14    0.82
   0   9  -2   21.12    0.99
   0   9  -2   21.80    0.83
   0   9   2   15.02    3.15
   0   9   2   17.49    1.89
   0  -9   2   14.16    2.69
   0   9   2   20.64    0.99
   0   9  -2   16.46    1.84
   0   9   2   19.56    0.90
   0   9   2   21.15    1.00
   1   9  -2    5.85    0.59
  -1   9   2    7.16    1.81
  -1   9   2    5.95    0.64
   1   9  -2    8.20    1.24
   1   9  -2    6.42    0.43
  -1   9   2    7.09    1.68
   1   9  -2    6.75    0.44
  -1   9   2    5.88    0.62
   1   9   2    6.34    0.60
  -1   9  -2    6.10    0.63
   1   9   2    5.44    1.10
  -1  -9   2    4.22    1.49
   1  -9  -2    2.81    1.60
  -1   9  -2    6.42    0.43
  -2   9   2    2.33    0.36
   2   9  -2    2.82    0.34
   2   9  -2    3.20    0.33
  -2   9   2    2.19    0.50
   2   9   2    2.58    0.34
  -2   9  -2    2.84    0.35
  -2   9  -2    2.39    0.48
  -2   9  -2    2.15    0.31
   2   9   2    3.06    0.56
   2   9   2    2.48    0.55
  -2   9  -2    2.51    0.46
  -2  -9   2    2.90    0.61
  -3   9   2    7.08    0.57
   3   9  -2    5.92    0.38
  -3   9   2    7.41    0.47
   3   9  -2    6.33    0.41
  -3   9   2    5.90    0.52
   3   9   2    6.80    0.48
  -3   9  -2    6.98    0.73
  -3  -9   2    6.17    0.55
   3   9   2    6.17    0.52
  -3   9  -2    5.90    0.57
   3   9   2    5.77    0.39
  -3   9  -2    6.32    0.37
   4   9  -2    0.21    0.18
  -4   9   2   -0.01    0.22
   4   9  -2    0.27    0.17
  -4   9   2    0.41    0.24
  -4   9   2    0.10    0.17
   4   9   2    0.50    0.25
  -4  -9   2    0.05    0.25
   4   9   2    0.08    0.17
   4   9   2   -0.02    0.13
  -4   9  -2    0.03    0.57
  -4   9  -2    0.18    0.13
   0  10  -2   -0.06    0.14
   0  10   2    0.37    0.21
   0  10  -2    0.03    0.13
   0  10   2   -0.17    0.20
   0  10   2   -0.35    0.29
  -1  10   2    6.21    0.46
   1  10   2    5.78    0.46
   0   0  -3    0.42    0.47
   0   0   3   -0.39    0.49
   0   0  -3   -0.18    0.46
   0   0  -3    1.85    0.85
   0   0   3    0.25    0.51
   0   0   3   -0.46    0.68
   0   0  -3    0.81    0.44
   0   0  -3    0.42    0.40
  -1   0  -3   50.08    1.94
   1   0   3   45.94    2.30
   1   0   3   46.25    1.69
  -1   0   3   49.00    2.16
   1   0  -3   49.43    2.00
   1   0   3   46.10    2.16
  -1   0  -3   47.53    2.24
  -1   0  -3   46.74    2.25
  -1   0   3   45.66    2.08
   1   0  -3   42.79    1.81
  -1   0   3   46.63    1.75
   1   0   3   44.52    1.64
  -1   0  -3   51.18    2.19
  -1   0   3   44.25    1.68
   1   0   3   48.20    1.77
  -1   0   3   49.27    2.50
  -1   0   3   47.41    1.64
   1   0  -3   46.38    1.93
   1   0   3   48.45    1.76
  -2   0  -3   28.70    1.39
   2   0   3   26.28    1.10
   2   0  -3   25.82    1.73
   2   0  -3   27.35    1.27
  -2   0   3   29.68    1.46
   2   0  -3   28.70    2.11
  -2   0   3   27.26    1.30
  -2   0  -3   28.61    2.15
  -2   0  -3   29.43    1.90
  -2   0   3   24.70    1.62
  -2   0   3   25.45    1.09
   2   0   3   29.10    1.14
  -2   0   3   30.35    2.33
   2   0   3   25.89    1.03
   2   0   3   27.13    1.39
   2   0   3   26.21    1.89
   3   0   3   21.93    0.95
   3   0   3   22.17    1.01
   3   0   3   21.73    1.58
  -3   0   3   20.90    1.30
  -3   0   3   22.67    1.70
  -3   0  -3   20.78    2.85
  -3   0  -3   20.63    1.32
   3   0   3   22.61    1.04
  -3   0   3   22.81    1.02
  -3   0   3   19.95    2.10
   4   0   3    0.39    0.37
  -4   0   3    0.67    0.22
  -4   0   3    0.72    1.76
   4   0   3    0.26    0.33
  -4   0  -3   -0.29    1.55
  -4   0  -3    1.17    2.38
  -4   0  -3    0.00    0.56
  -4   0   3    0.26    0.34
   4   0   3    0.30    1.17
  -4   0   3    0.12    0.41
   4   0   3    0.50    0.31
  -5   0   3    3.10    0.59
   5   0   3    2.51    0.52
  -5   0  -3   12.06    4.39
  -5   0   3   -1.08    3.44
   5   0   3    2.62    2.49
  -5   0  -3    2.39    2.65
  -5   0   3    3.13    0.60
  -5   0   3    3.13    0.81
  -5   0   3    4.80    2.88
  -5   0  -3    3.98    0.87
   5   0   3    3.49    0.80
   5   0   3    2.48    0.49
  -5   0   3    5.55    3.36
  -5   0   3    2.18    0.66
  -6   0   3    3.65    0.95
  -6   0   3    3.82    0.40
   6   0   3    2.94    0.53
  -6   0   3    2.57    0.66
  -6   0   3    3.60    0.92
  -7   0   3    4.06    0.88
  -7   0  -3    5.28    0.79
  -7   0  -3    3.43    1.06
  -7   0   3    4.48    0.37
  -7   0   3    4.02    1.14
   7   0   3    5.03    0.44
  -8   0  -3   10.36    2.34
  -8   0   3    8.79    0.41
  -8   0   3    9.14    0.94
   8   0   3    7.79    0.44
  -8   0  -3    7.82    0.74
  -9   0  -3    1.26    0.31
   0  -1   3    0.94    0.22
   0  -1   3    0.62    0.23
   0   1  -3    0.62    0.27
   0  -1  -3    2.71    0.95
   0   1  -3    1.74    1.13
   0  -1   3    1.08    0.71
   0   1  -3    1.35    0.53
   0  -1   3    1.16    0.34
   0   1  -3    1.47    0.72
   0  -1  -3    1.09    0.54
   0  -1   3    1.07    0.67
   0  -1  -3    1.77    0.87
   0  -1  -3    1.61    0.74
  -1   1   3  100.10    3.32
   1   1  -3  109.01    4.01
  -1   1   3  100.75    3.44
  -1   1   3  106.86    3.53
   1  -1   3  102.80    3.23
  -1  -1  -3  107.19    3.72
  -1   1   3  107.80    4.31
  -1  -1  -3  106.41    4.01
   1  -1   3  103.95    4.19
  -1  -1  -3   94.47    4.71
  -1  -1  -3  108.71    4.06
   1   1  -3   99.47    3.76
  -1   1   3  105.84    3.82
  -1  -1  -3   99.39    3.72
   1  -1   3  111.14    3.90
   1  -1   3  103.11    3.35
   1  -1   3  110.14    3.83
  -1   1   3  102.64    3.33
  -1  -1   3  107.28    4.40
   1   1   3  105.07    3.31
   1  -1  -3  102.05    4.02
  -1   1  -3  103.64    3.34
  -1   1  -3  108.32    3.72
  -1   1  -3  102.84    4.19
   1  -1  -3   95.25    3.59
   1   1   3  102.20    3.55
  -1  -1   3  106.51    3.48
  -1  -1   3  101.62    3.18
  -1   1  -3  101.64    3.93
  -1   1  -3  111.70    4.07
  -1  -1   3  103.20    3.55
   1   1   3  103.25    3.34
  -1  -1   3   96.53    3.28
   1  -1  -3  104.45    3.63
  -2  -1  -3   78.60    3.74
  -2   1   3   80.13    3.15
   2  -1   3   80.98    2.71
  -2   1   3   81.48    3.96
   2  -1   3   79.49    2.66
  -2  -1  -3   75.01    3.43
   2  -1   3   79.35    3.77
   2  -1   3   82.00    3.04
   2   1  -3   79.07    3.25
   2   1  -3   78.99    3.49
   2   1  -3   80.14    3.04
  -2   1   3   78.07    3.37
  -2   1   3   80.67    2.83
   2  -1   3   82.55    2.57
  -2   1   3   78.98    2.43
  -2   1  -3   80.72    2.84
  -2  -1   3   82.49    3.88
   2   1   3   77.06    2.67
  -2  -1   3   76.51    3.27
   2   1   3   74.62    2.52
   2  -1  -3   80.55    2.59
  -2  -1   3   77.93    2.94
  -2  -1   3   78.62    2.61
  -2   1  -3   81.02    3.60
   2  -1  -3   83.74    2.90
  -2  -1   3   77.80    3.01
   2   1   3   77.47    3.11
  -2   1  -3   82.82    3.53
   2   1   3   75.64    2.84
  -2   1  -3   80.63    3.94
  -2  -1   3   78.95    2.49
  -3   1   3   24.45    2.43
   3  -1   3   21.57    1.14
  -3  -1  -3   21.36    1.34
  -3  -1  -3   23.55    2.26
  -3   1   3   20.73    0.81
  -3   1   3   20.50    1.33
   3  -1   3   23.70    0.97
  -3   1   3   21.05    4.39
   3  -1   3   22.61    1.78
  -3   1   3   22.41    1.73
  -3  -1  -3   21.73    2.81
   3   1  -3   21.34    1.47
  -3   1   3   20.41    1.01
  -3  -1   3   22.36    1.88
  -3  -1   3   24.62    3.09
  -3  -1   3   23.29    2.08
  -3   1  -3   21.00    2.87
   3   1   3   19.44    1.01
   3   1   3   19.66    1.02
  -3  -1   3   22.76    0.88
   3   1   3   21.16    1.04
  -3   1  -3   25.10    1.42
  -3   1  -3   19.60    2.27
  -3  -1   3   22.62    1.02
   3   1   3   22.51    1.60
  -3   1  -3   20.75    3.55
  -4   1   3   17.80    2.55
  -4   1   3   17.88    1.03
  -4   1   3   14.64    1.49
  -4   1   3   18.94    1.25
  -4  -1  -3   18.93    2.85
  -4  -1  -3   16.91    3.35
  -4  -1  -3   16.15    1.38
   4  -1   3   18.93    2.64
   4  -1   3   16.46    0.99
  -4   1   3   14.75    2.90
   4  -1   3   18.29    0.95
  -4   1   3   16.83    0.79
  -4  -1   3   16.77    1.24
  -4  -1   3   17.99    1.04
  -4   1  -3   18.56    3.41
  -4  -1   3   17.26    0.85
  -4   1  -3   15.83    1.03
  -4  -1   3   17.75    3.01
  -4  -1   3   17.80    3.96
   4   1   3   16.00    0.93
   4   1   3   15.07    2.13
  -4   1  -3   16.02    1.34
  -4   1  -3   20.09    2.88
   4   1   3   16.05    0.98
  -5   1   3    5.34    3.58
   5  -1   3    8.65    1.18
   5  -1   3    6.11    0.85
  -5   1   3    7.16    0.91
  -5  -1  -3    6.09    4.47
  -5   1   3    5.59    3.76
  -5   1   3    6.55    0.64
  -5   1   3    5.65    2.94
  -5  -1  -3    8.95    1.41
  -5   1   3    8.07    1.43
  -5  -1  -3   11.60    2.98
  -5  -1   3    4.80    0.97
  -5   1  -3    6.74    1.29
  -5   1  -3   10.06    2.81
  -5  -1   3    7.43    0.82
   5   1   3    5.51    2.42
  -5  -1   3    7.65    1.03
  -5   1  -3    7.55    1.00
  -5  -1   3    7.44    3.80
  -5   1  -3    6.99    4.55
   5   1   3    7.02    0.87
   5   1   3    5.71    0.87
  -5  -1   3    6.08    1.21
  -6   1   3    0.82    0.73
   6  -1   3    0.88    0.25
  -6   1   3    0.97    0.49
  -6  -1  -3    1.21    0.85
  -6   1   3    1.42    0.54
  -6   1   3    0.78    0.31
   6   1   3    1.11    0.34
   6   1   3    1.05    0.66
  -6   1  -3    2.02    0.52
  -6  -1   3    1.48    0.32
   6   1   3    0.91    0.46
  -6  -1   3    0.43    0.73
  -6   1  -3    1.61    0.84
  -7   1   3    5.54    0.98
  -7  -1  -3    6.90    1.25
  -7   1   3    5.28    0.49
  -7  -1  -3    3.72    1.10
  -7   1   3    5.60    1.18
   7  -1   3    6.80    0.48
  -7   1   3   10.29    2.26
  -7   1   3   10.68    2.43
  -7  -1   3    7.63    1.03
  -7   1  -3    8.55    1.94
  -7   1  -3    5.32    1.19
   7   1   3    8.03    0.70
  -7  -1   3    6.09    1.31
   7  -1  -3    5.69    1.28
  -7  -1   3    6.52    0.43
  -8  -1  -3   10.62    0.82
  -8  -1  -3   12.27    2.39
  -8   1   3   10.54    0.48
  -8   1   3   10.16    0.92
  -8   1   3   11.54    1.00
  -8   1  -3    6.39    1.40
   8   1   3   10.64    0.50
  -8  -1   3    9.07    0.41
  -8  -1   3    9.44    0.93
  -8   1  -3    9.43    0.81
  -9  -1  -3    6.43    0.56
  -9   1   3    5.54    0.38
  -9   1  -3    4.37    0.54
   0   2  -3  257.44    7.94
   0  -2   3  244.61    7.70
   0   2   3  245.05    7.67
   0  -2   3  270.60    8.00
   0  -2  -3  263.82    8.65
   0  -2   3  244.34    8.96
   0  -2   3  257.41    7.60
   0   2  -3  254.42    8.45
   0  -2   3  257.84    8.06
   0  -2   3  270.39    8.93
   0   2   3  244.32    7.67
   0   2  -3  251.51    8.72
   0   2   3  241.96    7.83
   0  -2  -3  249.29    8.68
   0   2  -3  244.70    7.72
   0   2   3  234.81    7.78
   0  -2   3  250.62    7.86
   1  -2   3   31.44    1.26
  -1   2   3   32.58    1.23
   1  -2   3   29.92    2.14
   1  -2   3   32.14    1.14
  -1   2   3   33.03    2.41
   1  -2   3   35.58    2.93
  -1   2   3   30.70    1.23
   1   2  -3   32.42    1.94
  -1   2   3   32.38    1.45
   1   2  -3   29.29    1.23
   1  -2   3   30.64    1.65
  -1   2   3   32.93    2.17
  -1   2   3   34.24    1.26
   1   2  -3   31.36    2.43
  -1  -2  -3   30.60    2.27
  -1   2   3   29.50    1.36
   1  -2   3   25.69    2.31
  -1  -2  -3   34.23    2.41
  -1  -2  -3   36.24    2.77
   1  -2  -3   34.74    1.82
   1   2   3   31.31    1.26
   1   2   3   32.59    1.47
  -1  -2   3   32.12    1.52
  -1  -2   3   30.80    1.64
  -1  -2   3   30.86    1.46
   1  -2  -3   27.46    2.00
  -1  -2   3   33.07    2.91
   1   2   3   32.56    1.24
  -1   2  -3   34.01    2.60
  -1  -2   3   31.56    2.64
  -1  -2   3   30.71    1.46
  -1  -2   3   31.97    1.25
   1   2   3   29.34    1.44
  -2   2   3   22.09    1.26
  -2   2   3   22.21    2.25
   2   2  -3   23.02    1.75
  -2  -2  -3   23.66    2.66
   2  -2   3   20.05    2.37
  -2   2   3   17.84    1.42
   2  -2   3   21.10    1.97
   2  -2   3   21.69    0.89
  -2  -2  -3   21.97    2.05
   2   2  -3   19.15    2.44
  -2  -2  -3   24.54    3.11
   2   2  -3   20.48    0.99
  -2   2  -3   21.58    2.28
   2  -2  -3   20.32    1.33
  -2  -2   3   16.40    3.59
  -2  -2   3   23.02    2.10
  -2  -2   3   21.86    1.60
   2  -2  -3   16.07    2.11
  -2   2  -3   20.99    1.29
  -2  -2   3   19.81    1.66
  -2  -2   3   20.51    0.95
   2   2   3   21.04    0.82
   2   2   3   18.93    1.38
  -2  -2   3   20.81    0.83
  -2   2  -3   23.77    2.92
  -3   2   3   42.32    1.45
  -3   2   3   42.46    3.57
  -3   2   3   42.56    2.51
  -3   2   3   45.68    2.10
   3  -2   3   44.00    2.61
   3  -2   3   45.04    1.60
  -3   2   3   42.97    1.87
  -3  -2  -3   40.77    1.94
   3  -2   3   43.59    1.71
  -3   2   3   43.23    3.85
  -3  -2  -3   38.66    3.78
  -3   2   3   43.67    1.72
   3   2  -3   44.95    2.64
  -3  -2  -3   38.48    4.01
  -3   2  -3   39.25    3.71
   3   2   3   39.59    2.88
  -3   2  -3   41.27    1.90
  -3  -2   3   45.62    4.11
  -3  -2   3   41.50    1.55
  -3   2  -3   43.02    1.96
  -3  -2   3   43.36    1.65
  -3  -2   3   43.85    3.01
  -3  -2   3   46.19    2.86
  -3  -2   3   44.54    1.98
   3   2   3   43.39    1.68
   3   2   3   43.32    1.62
  -3   2  -3   43.25    2.89
  -4   2   3    1.47    0.40
  -4   2   3    1.67    0.63
  -4   2   3    1.17    2.43
  -4  -2  -3    1.43    1.96
  -4   2   3    1.25    0.45
  -4   2   3    1.02    2.49
  -4   2   3   -0.27    1.60
  -4  -2  -3    2.28    0.72
  -4   2   3    1.23    0.25
  -4   2  -3   -0.99    1.73
  -4  -2   3    1.27    0.38
  -4   2  -3    2.02    0.71
  -4   2  -3   -3.13    2.97
   4   2   3    1.63    0.41
  -4  -2   3    2.77    2.19
  -4  -2   3    1.12    0.56
  -4  -2   3    1.72    2.66
   4   2   3    1.60    1.28
  -5   2   3    3.73    0.88
  -5   2   3    5.68    1.32
   5  -2   3    5.69    0.83
  -5   2   3    5.37    0.61
  -5  -2  -3    3.63    3.79
  -5  -2  -3    3.75    0.84
  -5   2  -3    6.03    1.01
   5   2   3    3.78    4.87
   5   2   3    5.17    0.87
   5   2   3    5.49    0.89
  -5  -2   3    4.33    0.87
  -6   2   3   12.26    0.74
  -6  -2  -3   11.01    1.74
   6  -2   3   13.78    1.27
   6  -2   3   13.23    0.62
  -6   2   3   12.44    0.69
  -6   2   3   11.32    1.03
  -6   2   3   12.63    1.26
  -6   2   3   12.54    1.13
  -6   2   3   10.75    1.71
  -6   2   3   11.04    1.90
  -6   2  -3   11.15    1.04
   6   2   3   12.14    1.34
  -6  -2   3   11.68    1.09
   6   2   3   12.26    0.79
   6   2   3   12.52    1.32
  -6  -2   3   13.76    1.83
  -6  -2   3   11.86    0.53
  -6   2  -3   11.69    1.78
   6  -2  -3   11.30    1.15
   6   2   3   10.68    0.94
  -7   2   3   -0.32    0.40
  -7   2   3    0.41    1.36
  -7   2   3    2.04    1.15
  -7   2   3    0.07    0.23
  -7  -2  -3   -0.39    1.08
  -7   2   3   -0.11    0.17
  -7   2   3    1.68    0.98
  -7   2   3    0.12    0.53
   7  -2  -3    0.30    0.66
   7   2   3    0.13    0.25
  -7   2  -3   -1.10    1.07
   7   2   3   -0.20    0.35
  -7  -2   3   -0.04    0.13
  -7   2  -3   -0.22    0.38
  -8  -2  -3    3.63    1.42
  -8  -2  -3    5.00    0.68
  -8   2   3    4.90    0.33
  -8   2   3    4.55    0.79
  -8   2   3    4.21    0.82
  -8   2   3    4.38    0.47
   8   2   3    4.23    0.39
   8  -2  -3    7.55    1.60
  -8  -2   3    6.04    0.90
  -8   2  -3    4.76    0.67
  -9  -2  -3    1.06    0.30
  -9   2   3    0.54    0.62
  -9   2   3    0.98    0.19
  -9   2  -3    0.69    0.29
   0   3   3   16.71    0.87
   0   3   3   18.87    1.65
   0  -3  -3   16.29    2.62
   0  -3   3   19.85    0.93
   0  -3   3   19.89    1.58
   0   3   3   16.17    0.85
   0  -3  -3   16.61    2.54
   0   3  -3   19.72    0.94
   0   3  -3   20.73    2.00
   0   3   3   15.62    1.05
   0   3  -3   22.11    2.97
   1   3  -3   59.04    2.07
  -1   3   3   59.51    2.33
  -1   3   3   57.36    2.04
   1  -3   3   57.38    1.97
   1  -3   3   55.35    2.28
  -1   3   3   60.78    2.31
  -1  -3  -3   58.07    3.81
  -1   3   3   59.58    2.02
   1  -3   3   56.55    2.08
   1  -3   3   52.46    3.60
   1   3  -3   57.45    3.94
  -1   3   3   55.56    2.64
  -1  -3  -3   60.35    3.82
   1  -3   3   58.73    2.71
   1   3  -3   59.31    3.07
   1   3   3   55.90    2.92
   1   3   3   55.71    2.03
   1   3   3   55.95    2.04
  -1  -3   3   54.99    1.92
  -1  -3   3   55.51    2.75
  -1  -3   3   60.41    2.36
  -1   3  -3   59.75    3.35
  -1  -3   3   57.05    2.03
   1   3   3   54.47    2.18
  -1  -3   3   54.78    2.70
   1   3   3   59.52    2.41
  -1   3  -3   52.12    4.10
   1  -3  -3   63.88    3.93
  -1  -3   3   58.49    4.10
   1   3   3   58.61    2.22
  -1   3  -3   56.21    2.30
   2  -3   3   19.78    1.00
   2  -3   3   20.49    2.83
   2   3  -3   17.14    3.57
  -2  -3  -3   20.00    3.46
   2   3  -3   19.05    2.17
   2   3  -3   19.17    0.97
  -2  -3  -3   16.69    3.31
   2  -3   3   17.19    1.27
  -2   3   3   23.00    1.37
  -2   3   3   19.66    1.20
  -2   3   3   18.09    1.51
  -2   3   3   18.37    0.98
   2  -3   3   20.46    2.04
  -2   3   3   20.32    3.15
  -2  -3   3   21.08    2.15
  -2  -3   3   20.65    3.97
  -2   3  -3   19.71    1.05
  -2   3  -3   21.62    2.73
  -2   3  -3   19.81    4.10
  -2   3  -3   20.87    3.16
  -2  -3   3   19.94    0.94
  -2  -3   3   19.88    1.32
   2   3   3   18.22    1.55
  -2  -3   3   17.90    2.24
  -2  -3   3   18.41    1.02
   2   3   3   17.61    0.97
   2   3   3   17.98    1.27
  -2   3  -3   18.84    1.37
  -3   3   3   80.89    5.07
   3   3  -3   83.52    4.25
  -3   3   3   82.31    3.95
  -3  -3  -3   83.38    5.55
  -3   3   3   79.38    3.09
  -3   3   3   79.76    2.57
  -3   3   3   85.75    5.92
  -3  -3  -3   79.68    4.67
  -3   3   3   77.99    2.88
   3  -3   3   78.48    2.87
  -3   3   3   80.57    3.13
   3   3   3   81.33    2.89
  -3   3  -3   89.17    5.57
   3   3   3   80.09    3.19
  -3  -3   3   84.35    6.25
   3   3   3   77.63    2.79
  -3   3  -3   82.53    2.90
   3   3   3   78.73    3.61
  -3   3  -3   82.53    3.16
  -3  -3   3   84.22    3.23
  -3   3  -3   79.34    4.36
  -4  -3  -3   25.98    4.69
  -4   3   3   27.86    5.97
  -4   3   3   33.60    1.28
  -4  -3  -3   30.96    1.92
  -4  -3  -3   24.65    4.37
  -4   3   3   30.66    1.78
  -4   3   3   33.55    1.91
  -4   3   3   32.91    4.00
   4  -3   3   32.35    1.55
  -4   3   3   36.07    6.93
  -4   3   3   30.55    1.56
   4   3   3   30.71    3.31
  -4   3  -3   27.31    4.73
   4   3   3   31.79    1.48
  -4   3  -3   32.79    4.05
  -4   3  -3   30.53    1.94
  -4  -3   3   33.13    1.88
  -4  -3   3   21.97    4.34
  -4   3  -3   32.74    1.52
   4   3   3   30.39    1.48
  -5   3   3    7.02    1.17
  -5   3   3    7.20    0.78
  -5   3   3    8.59    0.70
  -5  -3  -3    8.98    1.63
  -5   3  -3    8.42    1.19
  -5  -3   3    8.10    0.52
   5   3   3    6.99    0.96
   5   3   3    7.12    0.99
  -6   3   3    4.97    0.68
  -6   3   3    5.78    0.80
  -6   3   3    6.06    0.57
  -6  -3  -3    6.44    1.26
  -6   3   3    4.49    1.27
  -6   3   3    5.55    1.04
  -6   3  -3    5.16    1.10
   6   3   3    7.24    1.34
   6   3   3    6.21    0.70
   6   3   3    7.25    0.78
   6   3   3    5.26    0.78
  -6  -3   3    5.48    0.36
  -6   3  -3    5.82    0.88
  -6  -3   3    5.25    1.16
   6  -3  -3    7.00    1.10
   7  -3   3    3.92    1.08
  -7   3   3    4.76    0.86
  -7   3   3    3.40    1.47
  -7   3   3    2.97    0.45
  -7   3   3    3.15    0.54
  -7  -3  -3    4.56    1.24
  -7   3   3    4.13    0.36
  -7   3   3    3.63    2.70
  -7  -3   3    1.54    1.85
   7   3   3    2.69    0.67
   7   3   3    3.09    0.47
  -7   3  -3    2.82    0.66
  -7   3  -3    1.83    1.33
  -7  -3   3    2.61    0.55
  -8   3   3    0.40    0.19
  -8  -3  -3    0.58    0.34
  -8  -3  -3    0.99    1.65
   8  -3  -3    1.32    1.04
  -8   3  -3   -0.16    1.39
   8   3   3    0.56    0.20
  -8  -3   3    0.27    0.50
  -8   3  -3    0.50    0.31
  -9  -3  -3    0.86    0.28
  -9   3   3    1.69    0.58
  -9   3   3    1.24    0.20
  -9   3  -3    1.01    0.29
   0   4  -3    0.64    0.35
   0   4   3    0.68    0.51
   0   4   3    0.95    0.35
   0  -4   3    0.50    0.43
   0  -4  -3    1.41    2.72
   0   4  -3    0.77    2.53
   0  -4   3    3.23    2.12
   0  -4  -3    2.81    2.37
   0   4  -3    0.51    1.24
   0  -4   3    0.14    0.47
   0   4   3    0.69    0.47
   0   4  -3    0.57    0.66
   0   4   3    1.66    0.76
   1   4  -3    8.95    3.00
  -1  -4  -3    4.77    2.43
  -1   4   3    8.75    1.23
  -1   4   3   12.25    1.13
  -1   4   3   11.34    1.01
  -1   4   3    8.11    2.16
  -1   4   3    9.68    2.11
   1   4  -3    8.87    0.76
   1   4  -3    8.19    1.29
   1  -4   3   12.08    1.12
   1  -4   3    9.50    0.78
  -1   4   3    9.39    0.81
  -1  -4  -3    9.15    2.63
  -1   4   3    9.47    1.11
   1   4  -3   11.32    2.43
   1   4   3   10.34    0.80
   1   4   3    9.15    1.13
  -1   4  -3    9.36    1.33
  -1  -4   3   10.20    0.90
  -1   4  -3   12.73    2.51
  -1  -4   3    9.37    1.09
  -1  -4   3   11.22    1.89
   1   4   3    9.84    1.00
   1  -4  -3    9.60    2.66
  -1  -4   3   13.00    2.78
   1   4   3   12.54    2.31
   1   4   3    9.26    1.43
  -1   4  -3   12.64    3.10
  -1   4  -3    9.47    1.29
  -1   4  -3   10.42    0.81
  -1   4  -3   10.71    2.65
  -2   4   3    6.27    0.75
  -2  -4  -3    9.36    3.29
   2   4  -3    7.61    0.76
  -2   4   3   13.06    2.89
  -2   4   3    7.70    0.43
  -2   4   3    7.06    1.45
   2  -4   3    8.87    1.23
   2  -4   3    7.91    0.77
  -2   4   3    7.95    1.00
   2  -4   3    9.23    2.98
  -2   4   3    8.95    1.09
   2   4  -3    8.03    2.01
  -2  -4  -3    7.61    3.04
   2   4   3    7.35    0.65
  -2   4  -3    8.75    2.04
  -2  -4   3    8.79    1.22
   2   4   3    9.35    1.14
   2  -4  -3    5.98    2.80
   2   4   3    8.52    2.02
   2   4   3    6.14    1.19
  -2   4  -3   10.14    3.91
  -2   4  -3    8.48    1.29
  -2   4  -3   10.05    0.81
  -2  -4   3    4.01    2.47
   2   4   3    8.26    0.77
   3  -4   3   62.02    2.50
  -3  -4  -3   73.75    6.92
   3   4  -3   65.82    2.47
  -3   4   3   68.28    2.23
  -3   4   3   70.89    4.34
  -3   4   3   65.62    2.80
  -3   4   3   64.21    2.57
   3   4  -3   56.91    5.06
  -3   4   3   66.81    2.81
  -3   4   3   71.61    6.40
  -3   4  -3   58.77    4.75
  -3  -4   3   66.99    2.89
   3   4   3   58.43    3.66
   3   4   3   64.37    2.36
  -3  -4   3   64.78    7.94
  -3   4  -3   71.38    7.24
   3   4   3   63.81    2.82
   3   4   3   65.24    2.43
  -3   4  -3   62.94    2.82
   3  -4  -3   54.25    7.06
  -3   4  -3   65.19    2.42
  -4   4   3   10.12    0.74
  -4   4   3    9.63    1.25
  -4  -4  -3    9.68    1.51
   4   4  -3   11.74    1.20
   4  -4   3   11.52    1.07
  -4   4   3   10.27    1.55
  -4  -4   3    9.70    1.49
   4   4   3   11.87    0.98
  -4   4  -3    6.74    1.58
   4   4   3    9.18    0.97
  -4   4  -3   10.26    1.07
  -5   4   3   52.16    2.12
  -5   4   3   50.16    2.08
   5  -4   3   51.99    2.33
  -5   4   3   52.33    2.07
  -5   4   3   50.09    2.87
   5   4  -3   49.87    1.73
  -5   4   3   50.21    2.65
  -5   4   3   52.03    1.81
   5   4   3   50.91    2.28
  -5   4  -3   47.88    1.67
   5   4   3   47.75    2.23
  -5   4  -3   50.58    2.78
  -5   4  -3   48.78    2.03
   5   4   3   47.89    1.78
   5   4   3   52.07    2.03
   5  -4  -3   50.18    2.26
  -5  -4   3   51.44    2.78
  -5  -4   3   49.50    2.04
  -6   4   3   10.91    1.28
  -6   4   3    9.32    1.52
  -6   4   3   12.20    0.91
   6  -4   3   13.87    1.35
  -6   4   3    9.48    1.99
   6   4   3   10.41    1.60
   6   4   3    8.52    1.48
   6   4   3   12.09    1.20
  -6   4  -3   13.34    2.06
   6   4   3   11.92    1.06
  -6  -4   3   12.12    2.32
   7  -4   3    7.34    1.33
  -7   4   3    8.17    1.67
  -7   4   3    7.38    0.81
  -7  -4  -3    3.76    1.47
  -7   4   3    7.13    1.69
  -7   4   3    5.72    0.76
  -7   4   3    5.47    1.32
  -7   4   3    6.57    0.48
  -7   4   3    6.22    0.44
   7   4   3    5.90    0.52
   7   4   3    4.56    0.70
   7   4   3    5.95    0.69
  -7  -4   3    5.18    0.81
  -7   4  -3    5.10    0.74
  -7   4  -3    6.51    1.48
  -7  -4   3    6.09    2.09
   7  -4  -3    6.43    1.40
  -8   4   3   25.64    1.20
  -8   4   3   27.49    0.95
  -8   4   3   27.84    1.19
  -8   4   3   27.13    1.01
  -8   4  -3   27.06    1.17
  -8  -4   3   27.06    1.26
   8   4   3   27.53    0.99
   0  -5   3    6.55    3.26
   0  -5   3    9.30    0.97
   0  -5  -3   15.61    4.11
   0  -5   3    8.64    1.27
   0   5  -3    9.73    2.52
   0   5   3    6.99    1.42
   0   5   3    9.41    0.60
   0   5   3   12.22    2.34
   0   5   3    7.62    0.86
   0   5   3    8.11    1.11
   0  -5  -3    2.50    3.39
   0   5   3    9.99    1.28
   0   5  -3    6.81    1.50
   0   5  -3    8.18    0.80
   1  -5   3   25.93    1.34
  -1   5   3   24.47    1.33
  -1   5   3   25.76    1.68
  -1   5   3   25.79    1.01
   1   5  -3   24.68    2.44
  -1   5   3   18.32    3.81
   1   5  -3   23.71    3.85
   1  -5   3   27.31    1.77
  -1   5   3   20.73    2.89
  -1  -5  -3   25.69    4.91
   1   5  -3   26.68    1.32
  -1   5   3   24.42    1.58
  -1  -5  -3   30.98    7.31
  -1   5  -3   26.76    1.89
  -1  -5   3   36.55    6.78
   1  -5  -3   25.74    1.46
   1   5   3   26.07    1.35
  -1   5  -3   22.65    4.14
   1   5   3   27.13    2.53
  -1   5  -3   26.60    1.90
  -1  -5   3   25.64    1.76
   1   5   3   23.37    1.11
   1   5   3   29.32    3.93
  -1   5  -3   25.54    1.34
   1   5   3   26.27    1.73
  -2   5   3   42.03    2.19
  -2   5   3   40.15    1.48
  -2   5   3   40.97    2.12
  -2  -5  -3   41.77    2.47
   2   5  -3   38.36    1.73
   2  -5   3   38.26    1.75
   2  -5   3   36.38    2.20
   2  -5   3   31.64    7.28
   2   5   3   38.99    1.68
   2   5   3   42.60    1.81
  -2  -5   3   41.38    2.33
  -2   5  -3   40.84    1.80
  -2   5  -3   38.62    2.29
   2  -5  -3   40.60    1.83
   2   5   3   41.38    2.23
  -3   5   3   34.51    2.16
   3  -5   3   32.77    2.29
   3  -5   3   34.71    1.83
  -3   5   3   37.68    1.52
   3   5  -3   38.33    1.75
  -3   5  -3   35.24    2.25
  -3   5  -3   34.07    1.68
   3  -5  -3   35.71    1.73
  -4   5   3   10.06    1.74
  -4   5   3   10.27    0.92
  -4   5   3    8.72    0.67
   4   5  -3    7.04    1.36
  -4   5   3    9.69    0.87
   4   5  -3    9.22    0.59
   4  -5   3    8.68    1.11
  -4   5   3    9.42    1.45
  -4   5   3    8.75    0.90
   4   5   3    8.38    0.66
  -4   5  -3    8.48    1.19
  -4  -5   3    8.44    1.68
   4   5   3    7.81    1.12
  -4   5  -3    9.04    0.57
  -4   5  -3    9.59    1.21
  -4  -5   3    8.81    0.96
   4  -5  -3   10.64    1.13
   4   5   3    9.19    1.14
   4   5   3    9.26    0.90
  -4   5  -3   10.98    1.92
  -5   5   3   21.53    2.10
  -5  -5  -3   20.83    2.30
  -5   5   3   22.54    1.24
  -5   5   3   25.09    2.38
   5  -5   3   24.02    1.59
  -5   5   3   21.45    1.21
   5   5  -3   22.60    0.92
  -5   5   3   24.29    1.45
  -5   5   3   22.98    0.98
  -5  -5   3   22.10    1.23
  -5   5  -3   20.45    2.36
   5   5   3   22.30    0.99
  -5  -5   3   20.90    2.43
   5   5   3   22.29    1.61
   5   5   3   19.68    1.64
  -5   5  -3   23.30    0.89
   5  -5  -3   20.88    1.61
  -5   5  -3   23.11    1.29
   5   5   3   22.35    1.23
  -6   5   3    9.85    1.71
  -6   5   3   11.93    0.67
  -6   5   3   13.59    0.92
   6  -5   3   15.25    1.87
  -6   5   3   13.81    2.69
  -6   5   3   12.30    0.93
  -6   5   3   14.87    2.84
  -6   5   3   11.18    0.66
  -6  -5  -3   18.14    3.37
   6   5   3   10.87    1.93
   6   5   3   11.89    0.76
   6   5   3   12.30    0.85
  -6   5  -3    8.18    1.61
   6  -5  -3   12.34    1.77
  -6  -5   3   12.51    0.92
  -6   5  -3   12.60    0.55
  -6   5  -3   11.66    0.91
   6   5   3    9.19    1.76
   6   5   3   11.66    0.72
  -7   5   3   13.69    0.87
  -7  -5  -3   18.61    2.93
  -7   5   3   14.85    0.63
  -7   5   3   14.95    0.93
  -7   5   3   14.39    0.69
   7  -5   3   13.80    1.65
   7   5   3   14.91    0.71
   7   5   3   14.24    0.80
  -7   5  -3   14.17    0.85
  -7   5  -3   18.57    3.07
   7   5   3   14.10    0.83
   7  -5  -3   13.98    1.59
  -8   5   3    1.56    0.35
  -8   5   3    1.91    0.28
  -8   5   3    2.12    0.22
  -8   5   3    1.46    0.41
   8   5   3    1.70    0.26
   0  -6   3   11.08    1.86
   0   6  -3   10.07    1.04
   0   6  -3    9.17    0.96
   0   6  -3    8.15    0.59
   0   6   3    6.70    1.21
   0   6  -3    7.88    0.59
   0   6   3    7.93    1.07
   0   6   3    7.12    1.41
   0   6   3    6.00    0.94
  -1   6   3   44.96    2.47
   1   6  -3   44.30    1.81
   1   6  -3   43.61    1.55
  -1   6   3   40.87    1.82
   1  -6   3   41.57    2.84
   1   6  -3   42.97    1.56
  -1   6   3   44.58    1.82
  -1   6   3   46.38    2.43
  -1   6   3   39.76    2.29
   1   6  -3   43.37    1.94
  -1   6   3   43.05    1.99
   1  -6   3   40.69    2.01
  -1  -6  -3   42.61    3.11
   1   6   3   40.40    1.60
   1   6   3   44.87    1.88
   1   6   3   43.45    2.02
  -1   6  -3   45.20    1.97
   1   6   3   41.82    1.89
  -1   6  -3   44.05    1.57
   1   6   3   42.23    2.47
  -1   6  -3   49.60    2.26
  -1  -6   3   45.79    2.60
  -1   6  -3   42.99    1.58
  -2   6   3   46.25    1.87
  -2   6   3   45.07    1.88
   2  -6   3   51.20    2.70
  -2   6   3   45.32    2.50
   2   6  -3   46.47    1.65
   2   6  -3   45.93    1.89
   2   6  -3   48.05    2.08
   2   6  -3   45.77    1.65
  -2   6   3   42.90    1.86
  -2   6   3   46.28    2.58
   2  -6   3   45.86    2.14
  -2  -6  -3   45.50    3.16
  -2   6  -3   42.24    1.95
  -2   6  -3   45.48    1.60
   2   6   3   44.30    1.85
   2   6   3   44.75    2.06
  -2  -6   3   48.23    2.70
   2   6   3   43.69    1.61
  -2   6  -3   46.26    1.61
  -2   6  -3   47.12    2.04
   2   6   3   45.24    1.99
   2   6   3   44.55    2.56
  -2   6  -3   38.06    4.12
  -3   6   3    8.33    1.84
  -3   6   3   12.52    0.76
  -3   6   3   11.72    0.97
   3   6  -3   11.37    0.70
   3   6  -3   10.97    1.27
   3   6  -3   10.85    0.64
  -3   6   3   10.17    1.02
  -3   6   3   11.20    0.91
  -3   6   3   11.47    1.61
   3  -6   3    9.85    1.22
   3   6   3   12.97    0.94
  -3  -6   3    9.21    1.93
   3   6   3   11.40    1.16
   3   6   3   10.60    1.20
  -3   6  -3   11.54    0.63
  -3   6  -3   10.36    0.67
   3   6   3   11.72    1.81
  -3   6  -3    9.98    1.21
  -3   6  -3   10.15    1.55
   3  -6  -3   11.04    1.36
  -3  -6   3   11.28    0.95
   3   6   3   11.37    0.69
  -4   6   3   29.97    2.29
  -4   6   3   28.20    2.63
   4  -6   3   31.07    1.81
  -4  -6  -3   33.13    2.60
   4   6  -3   32.29    1.98
  -4   6   3   29.42    1.67
   4   6  -3   33.41    1.43
  -4   6  -3   30.73    2.69
   4   6   3   30.63    1.82
  -4   6  -3   36.33    2.09
  -4  -6   3   29.80    2.57
   4   6   3   30.87    1.83
  -4   6  -3   28.42    1.84
   4  -6  -3   29.83    1.94
  -5   6   3   13.46    2.50
  -5   6   3   19.56    2.56
  -5   6   3   15.29    0.77
  -5   6   3   13.75    0.95
   5   6  -3   15.73    0.69
  -5   6   3   15.45    0.98
   5  -6  -3   17.57    2.37
   5   6   3   15.73    0.77
  -5  -6   3   15.56    0.99
  -5   6  -3   16.25    0.68
  -5   6  -3   14.43    2.65
   5   6   3   11.35    2.42
   5   6   3   12.01    2.72
   5   6   3   16.22    0.99
  -5  -6   3   15.03    2.92
  -5   6  -3   14.56    1.06
  -6   6   3    0.73    0.23
  -6   6   3    0.66    0.31
  -6  -6  -3    3.77    1.59
  -6   6   3    0.41    1.45
  -6   6   3    0.26    0.35
  -6   6   3    0.73    0.21
  -6   6   3    1.03    0.99
  -6   6   3   -1.36    1.55
   6  -6   3    0.00    0.81
  -6   6  -3    1.16    1.69
  -6  -6   3    0.97    0.37
   6   6   3    0.29    0.27
   6   6   3    1.62    1.26
   6   6   3   -0.01    1.10
   6   6   3    0.96    0.33
   6  -6  -3    0.61    0.81
  -6  -6   3   -1.78    1.77
  -6   6  -3    0.45    0.37
  -7   6   3    1.98    0.26
  -7   6   3    2.42    0.54
  -7   6   3    1.44    0.35
   7   6   3    2.20    0.45
  -7   6  -3    2.88    0.52
  -7  -6   3    2.24    0.54
   7   6   3    1.82    0.32
   0   7  -3   16.73    1.08
   0   7   3   16.98    0.89
   0   7   3   16.80    1.12
   0   7   3   16.87    1.57
   0   7  -3   18.20    0.82
   0  -7  -3   17.21    2.22
   0  -7   3   18.62    2.12
   0   7   3   18.07    1.30
   0   7   3   18.19    1.11
   0   7   3   19.56    2.04
   0   7  -3   18.42    0.82
   0   7  -3   18.77    1.32
  -1   7   3    3.17    0.70
   1  -7   3    3.48    1.16
  -1   7   3    4.08    1.03
  -1   7   3    3.44    0.73
   1   7  -3    2.76    0.67
  -1   7   3    3.86    1.14
   1   7  -3    4.47    0.47
  -1  -7  -3    5.64    1.41
   1   7  -3    3.87    0.47
   1   7  -3    3.91    0.67
  -1   7   3    3.13    0.64
  -1  -7   3    3.57    1.16
  -1   7  -3    3.82    0.44
   1   7   3    3.75    0.51
   1   7   3    3.92    0.85
   1   7   3    3.02    0.50
   1   7   3    2.29    1.00
   1   7   3    3.40    0.67
   1   7   3    4.08    0.82
  -1   7  -3    5.30    0.81
  -1   7  -3    3.06    0.69
  -1   7  -3    4.70    0.43
  -2   7   3   14.71    1.99
  -2   7   3   14.51    2.06
   2  -7   3   13.89    1.74
   2   7  -3   12.92    1.31
  -2  -7  -3   17.94    2.11
  -2   7   3   14.38    1.25
   2   7   3   15.16    1.41
   2   7   3   15.54    1.35
  -2  -7   3   11.80    2.11
   2   7   3   14.04    2.12
  -2   7  -3   12.93    1.31
  -3   7   3    5.67    0.73
  -3   7   3    5.36    1.39
   3   7  -3    5.88    0.51
   3  -7   3    6.75    1.05
  -3   7   3    6.19    1.22
  -3   7   3    8.36    1.17
   3   7  -3    6.17    0.49
  -3   7   3    7.27    0.77
   3   7  -3    6.98    1.04
  -3  -7   3    7.36    0.78
  -3   7  -3    7.00    0.49
   3   7   3    7.03    1.32
   3   7   3    6.58    0.79
  -3  -7   3    6.79    1.28
  -3   7  -3    8.47    1.06
   3   7   3    6.30    0.54
  -3   7  -3    7.37    0.98
   3   7   3    8.90    2.11
  -3   7  -3    6.58    0.52
  -4  -7  -3    5.16    1.39
   4   7  -3    2.52    0.38
   4   7  -3    0.30    1.18
   4  -7   3    1.68    0.88
  -4   7   3    2.10    0.33
  -4   7   3    3.43    0.81
  -4   7   3    2.92    1.34
  -4   7   3    2.82    0.62
  -4   7   3    3.43    1.26
   4   7  -3    2.03    0.32
  -4   7  -3    1.50    0.48
   4  -7  -3    3.87    1.14
   4   7   3    3.21    0.86
   4   7   3    2.51    0.47
   4   7   3    2.82    0.90
  -4   7  -3    1.80    0.35
  -4  -7   3    2.65    0.65
  -4  -7   3    2.26    1.38
   4   7   3    2.47    0.40
  -5   7   3    5.61    0.50
  -5   7   3    4.91    1.54
  -5   7   3    6.44    1.52
  -5   7   3    6.10    1.06
   5  -7   3    6.53    1.10
  -5   7   3    6.36    0.65
  -5   7   3    7.09    0.64
  -5  -7   3    2.27    1.69
   5   7   3    5.56    1.19
  -5   7  -3    6.20    0.37
   5   7   3    5.81    0.46
  -5  -7   3    5.45    0.64
   5   7   3    3.88    1.05
   5   7   3    5.42    0.65
  -6   7   3    6.01    0.42
  -6   7   3    5.25    0.52
  -6   7   3    6.36    0.39
  -6   7   3    6.91    0.56
   6   7   3    5.81    0.43
   6   7   3    6.24    0.56
  -6   7  -3    5.24    0.60
   6   7   3    5.52    0.41
  -6  -7   3    6.20    0.58
   0   8  -3   16.19    1.40
   0   8   3   16.61    1.05
   0   8  -3   19.08    1.01
   0  -8   3   14.26    2.51
   0   8   3   17.93    0.85
   0   8  -3   18.76    0.80
   0   8   3   14.95    1.94
   0  -8  -3   16.24    3.09
   0   8   3   19.45    2.67
   0   8  -3   18.25    0.80
   0   8   3   19.24    1.51
   0   8   3   17.62    1.02
   1   8  -3    4.07    0.41
  -1   8   3    3.53    0.67
   1   8  -3    4.06    0.42
  -1   8   3    5.36    1.35
   1   8  -3    3.85    0.90
  -1   8   3    3.30    0.84
   1   8  -3    4.90    0.63
  -1   8   3    4.11    0.65
   1   8   3    3.98    0.70
   1   8   3    5.86    1.33
   1   8   3    4.97    0.67
  -1   8  -3    4.17    0.65
  -1   8  -3    4.53    0.42
  -1  -8   3    4.40    1.42
   1   8   3    6.10    1.56
   1  -8  -3    3.72    1.33
  -1   8  -3    3.46    0.42
   1   8   3    3.72    0.47
   1   8   3    3.49    0.99
   2  -8   3   -1.24    1.61
  -2   8   3    0.52    0.75
   2   8  -3    0.53    0.21
  -2   8   3    0.55    0.31
   2   8  -3    0.53    0.21
  -2   8   3    0.25    1.28
   2   8  -3   -0.57    0.83
  -2   8   3    0.54    0.36
   2  -8  -3    2.19    1.29
  -2   8  -3    0.42    0.19
  -2  -8   3    1.78    1.32
  -2   8  -3    0.75    0.38
  -2  -8   3    0.53    0.34
   2   8   3    0.85    0.43
   2   8   3    1.05    0.78
   2   8   3    0.32    0.21
  -2   8  -3    0.56    0.20
  -2   8  -3   -0.03    0.81
   2   8   3    0.37    0.88
   3   8  -3    0.49    0.20
  -3   8   3    0.21    0.30
  -3   8   3   -0.47    0.81
   3   8  -3    0.35    0.19
  -3   8   3    1.45    1.54
  -3   8   3    0.18    0.33
   3   8   3    0.30    0.18
   3   8   3    1.21    0.89
  -3   8  -3    0.47    0.22
  -3  -8   3   -0.77    1.41
   3   8   3   -0.07    0.32
  -3   8  -3   -0.05    0.41
   3   8   3    0.27    0.89
  -3  -8   3    0.32    0.32
  -3   8  -3    0.42    0.17
   4   8  -3    2.48    0.31
  -4   8   3    2.30    0.61
   4   8  -3    2.31    0.41
  -4  -8   3    2.34    0.57
   4   8   3    1.50    0.34
  -5   8   3    0.73    0.26
  -5   8   3    0.85    0.27
  -5   8   3    0.39    0.20
  -5  -8   3    0.64    0.28
   5   8   3    0.32    0.21
   5   8   3    1.18    0.28
   0   9   3    5.63    0.49
   0   9  -3    5.68    0.39
   0   9   3    5.00    0.88
   0   9   3    5.23    0.56
   0   9  -3    6.15    0.61
  -1   9   3   18.80    0.99
  -1   9   3   19.03    0.92
   1   9  -3   17.89    0.73
   1   9  -3   19.28    0.79
  -1   9  -3   16.92    0.68
   1   9   3   17.46    0.89
  -1   9  -3   17.46    0.71
  -1  -9   3   16.01    0.89
   1   9   3   17.49    0.88
  -1   9  -3   17.43    0.88
   1   9   3   17.29    0.73
   2   9  -3    0.66    0.16
  -2   9   3    0.21    0.26
   2   9  -3    0.72    0.17
  -2  -9   3    0.81    0.28
   2   9   3    0.59    0.17
  -2   9  -3    0.82    0.19
  -2   9  -3    1.00    0.24
   2   9   3    1.50    0.38
   2   9   3    1.09    0.30
  -3   9   3    0.03    0.25
  -3   9   3    0.08    0.22
   3   9  -3    0.33    0.16
  -3   9  -3    0.46    0.20
   3   9   3    0.43    0.15
  -3   9  -3    0.56    0.14
   3   9   3    0.38    0.23
  -3  -9   3    0.23    0.23
   0   0  -4   19.18    1.66
   0   0   4   17.95    1.67
   0   0   4   19.26    1.02
   0   0   4   21.96    1.67
   0   0   4   19.07    0.87
   0   0   4   18.58    0.69
   0   0  -4   19.13    1.07
   0   0   4   19.16    0.87
   0   0  -4   17.58    1.55
  -1   0   4   40.67    2.37
  -1   0   4   45.31    2.74
  -1   0  -4   39.15    2.49
  -1   0   4   40.85    1.36
  -1   0  -4   43.23    2.54
  -1   0   4   41.63    1.73
   1   0   4   42.91    2.38
   1   0   4   43.83    1.58
  -1   0  -4   44.48    2.34
   1   0   4   42.29    1.56
   1   0   4   42.88    1.42
  -1   0   4   41.96    1.99
   1   0  -4   40.64    2.21
   1   0  -4   38.48    2.15
   1   0   4   44.75    1.95
  -1   0  -4   46.97    2.55
  -2   0   4    0.57    0.25
   2   0  -4    0.65    1.28
  -2   0   4    1.59    0.78
  -2   0   4    2.22    1.26
   2   0   4    0.58    0.54
  -2   0  -4   -0.26    1.31
   2   0   4    0.17    0.20
  -2   0   4    1.02    0.55
  -2   0  -4   -0.01    0.61
  -3   0   4   14.19    1.94
   3   0   4   15.42    0.80
  -3   0  -4   16.73    2.58
  -3   0  -4   16.98    1.32
  -3   0   4   18.07    3.17
  -3   0   4   15.81    0.67
  -3   0  -4   19.36    3.95
  -3   0   4   14.57    1.16
  -3   0   4   15.71    1.78
  -3   0   4   15.52    0.87
   3   0   4   15.72    0.92
   3   0   4   13.90    0.89
   4   0   4   15.57    1.03
  -4   0   4   14.41    0.76
   4   0   4   17.19    1.02
  -4   0  -4   21.41    3.52
   4   0   4   18.83    2.74
  -4   0   4   14.52    3.03
  -4   0   4   15.06    1.02
   4   0   4   16.45    0.91
  -4   0  -4   17.56    4.03
  -4   0   4   14.17    2.88
  -4   0   4   15.69    1.25
  -4   0  -4   15.99    1.45
   5   0   4   10.50    0.93
  -5   0   4    7.38    1.25
   5   0   4    8.73    3.18
  -5   0   4   10.92    1.05
   5   0   4    6.95    1.02
  -5   0  -4    9.83    1.48
  -5   0   4    8.63    0.73
  -6   0   4    4.39    1.02
   6   0   4    4.32    0.54
  -6   0   4    4.63    0.81
  -6   0  -4    4.63    0.93
   6   0   4    3.50    0.83
  -6   0   4    3.55    0.42
  -6   0   4    5.95    1.32
  -6   0   4    5.74    0.72
  -7   0  -4    4.89    1.23
   7   0   4    6.00    0.47
  -7   0   4    5.82    0.39
  -7   0  -4    7.40    0.82
  -7   0   4    5.11    0.78
  -8   0   4   12.86    0.90
  -8   0  -4   13.12    0.85
  -8   0   4   11.54    2.19
   8   0   4   12.70    0.55
  -8   0   4   12.92    0.53
  -9   0  -4    2.34    0.46
   0   1   4   35.56    1.42
   0   1   4   38.50    1.44
   0   1  -4   41.32    2.69
   0  -1   4   36.31    2.65
   0  -1  -4   37.08    2.86
   0  -1  -4   39.43    2.28
   0   1  -4   40.60    2.33
   0  -1   4   40.35    1.75
   0  -1   4   36.92    1.62
   0   1  -4   40.52    1.51
   0  -1   4   38.24    2.40
   0   1   4   41.25    1.45
   0   1   4   33.35    1.83
   0   1   4   40.25    2.30
   1  -1   4   71.05    2.77
  -1  -1  -4   78.47    3.50
  -1  -1  -4   81.27    3.65
   1   1  -4   75.60    3.57
  -1   1   4   62.94    3.43
   1   1  -4   69.30    2.44
  -1  -1  -4   78.17    3.43
   1  -1   4   61.45    4.03
  -1  -1  -4   80.13    3.14
  -1   1   4   74.11    3.66
   1   1  -4   67.19    3.11
   1  -1   4   63.07    2.99
   1  -1   4   69.06    3.07
  -1   1   4   71.58    2.56
  -1   1  -4   69.01    2.38
  -1  -1   4   63.76    2.31
  -1  -1   4   67.47    2.51
  -1  -1   4   59.04    3.62
   1   1   4   71.21    2.32
   1   1   4   66.77    2.55
  -1  -1   4   70.58    2.70
  -1   1  -4   68.99    3.33
  -1   1  -4   70.24    2.87
   1   1   4   77.74    2.84
   1  -1  -4   71.39    3.53
   1  -1  -4   72.52    3.02
  -1   1  -4   60.17    3.69
  -1  -1   4   67.44    3.68
  -2  -1  -4   98.51    3.68
   2   1  -4  106.47    3.46
  -2  -1  -4  105.71    4.95
  -2   1   4   99.01    3.25
   2  -1   4  109.94    3.99
  -2   1   4  105.66    3.66
   2  -1   4  111.46    3.52
  -2   1   4  102.31    4.20
  -2   1   4  103.51    5.13
   2  -1   4  111.25    3.38
   2   1  -4  111.41    4.14
  -2  -1  -4  109.97    4.80
  -2   1   4  104.78    4.25
  -2   1  -4   98.72    3.69
   2   1   4  103.74    3.76
  -2  -1   4  111.97    4.04
   2   1   4  108.09    3.48
  -2   1  -4  103.76    4.70
  -2  -1   4  116.80    5.37
  -2  -1   4  111.84    3.75
   2   1   4   99.38    4.17
  -2  -1   4  108.68    3.51
   2  -1  -4  109.30    3.79
  -3   1   4   64.58    3.09
  -3  -1  -4   58.56    4.75
  -3   1   4   63.06    3.80
  -3   1   4   58.44    4.62
   3  -1   4   60.64    2.16
  -3  -1  -4   64.86    2.68
  -3  -1  -4   63.67    4.04
  -3   1   4   64.44    2.05
  -3   1   4   65.67    2.32
   3  -1   4   61.12    3.09
  -3   1   4   67.35    2.56
   3  -1   4   63.54    2.32
   3   1   4   64.03    2.86
  -3  -1   4   59.17    3.96
  -3   1  -4   62.42    2.55
  -3  -1   4   58.28    2.47
  -3  -1   4   62.90    2.07
  -3   1  -4   64.59    2.33
   3   1   4   64.71    2.27
  -3   1  -4   62.11    4.49
  -3   1  -4   59.60    3.92
   3   1   4   60.19    2.15
  -3  -1   4   61.35    2.24
  -3  -1   4   60.00    4.60
  -4   1   4   16.65    0.81
  -4  -1  -4   17.02    1.52
  -4   1   4   19.33    3.93
   4  -1   4   16.70    0.97
  -4   1   4   20.22    1.35
   4  -1   4   18.54    1.10
  -4  -1  -4   25.45    3.86
  -4  -1  -4   16.49    3.87
  -4   1   4   17.49    1.10
  -4   1   4   14.38    2.86
   4  -1   4   17.63    3.19
  -4   1  -4   16.87    1.49
  -4  -1   4   16.42    2.53
  -4  -1   4   18.28    1.09
  -4   1  -4   17.35    1.15
   4   1   4   16.92    2.59
  -4  -1   4   17.80    0.88
   4   1   4   16.88    0.99
  -4   1  -4   15.81    3.63
   4   1   4   17.71    1.08
  -4   1  -4   12.00    3.76
  -4  -1   4   18.76    1.38
  -5   1   4   33.64    1.97
  -5   1   4   32.79    1.42
   5  -1   4   34.36    1.57
  -5  -1  -4   31.94    2.14
   5  -1   4   34.05    1.64
  -5   1   4   32.36    1.67
  -5  -1   4   34.17    2.02
   5   1   4   35.39    1.70
   5   1   4   34.81    1.60
  -5  -1   4   33.68    1.76
  -5   1  -4   35.90    1.77
  -5   1  -4   34.38    2.17
  -6   1   4    6.87    1.26
  -6   1   4    6.34    0.53
  -6   1   4    6.11    0.95
  -6   1   4    5.94    0.62
   6  -1   4    6.08    0.50
  -6   1   4    6.06    0.83
  -6  -1  -4    7.45    1.74
   6  -1   4    6.32    1.17
  -6   1  -4    6.83    0.96
   6   1   4    5.53    0.83
   6   1   4    5.32    1.21
  -6   1  -4    5.27    0.97
  -6  -1   4    4.19    0.85
   6   1   4    6.37    0.79
  -6  -1   4    5.96    0.41
  -6   1  -4    3.85    1.14
  -6  -1   4    5.44    1.04
   6   1   4    4.79    0.61
   6   1   4    3.63    0.82
  -7   1   4   13.94    0.64
  -7   1   4   15.65    1.92
  -7   1   4   13.72    0.98
  -7   1   4   14.28    0.78
  -7  -1  -4   15.36    2.25
   7  -1   4   14.68    0.65
  -7   1   4   17.55    2.43
  -7  -1  -4   14.76    0.99
  -7  -1   4   18.55    2.41
  -7  -1   4   15.30    0.62
  -7   1  -4   18.52    2.28
   7   1   4   15.20    0.75
   7  -1  -4   15.48    1.46
  -7  -1   4   14.59    1.00
  -7   1  -4   12.40    0.97
  -8   1   4    3.01    0.68
  -8  -1  -4    3.22    1.49
  -8   1   4    3.92    0.54
  -8   1   4    3.68    0.29
  -8   1   4    3.73    1.86
  -8  -1  -4    4.44    0.64
  -8   1  -4    4.44    0.64
  -8   1  -4    3.77    1.51
  -8  -1   4    4.53    0.69
  -8  -1   4    4.08    0.26
   8   1   4    3.45    0.35
  -8  -1   4    2.72    1.99
  -9  -1  -4    0.83    0.27
  -9   1   4    0.71    0.12
  -9   1   4    1.15    0.47
  -9   1  -4    0.84    0.27
   0  -2   4  144.63    4.61
   0  -2   4  139.73    5.82
   0  -2   4  136.87    4.42
   0   2  -4  138.32    5.39
   0   2   4  142.16    4.27
   0   2   4  132.37    4.36
   0   2   4  134.57    4.50
   0  -2   4  134.14    4.26
   0   2   4  137.31    4.37
   0   2   4  136.11    4.54
   0  -2  -4  139.01    5.31
   0   2  -4  132.49    4.42
   0  -2  -4  143.07    5.65
   0  -2   4  140.29    4.87
   0   2  -4  137.40    5.96
   1  -2   4   14.14    1.19
  -1   2   4   15.87    0.87
  -1   2   4   14.92    1.11
   1   2  -4   16.68    1.94
   1  -2   4   14.84    1.41
  -1   2   4   13.50    1.06
  -1  -2  -4   13.34    2.62
   1  -2   4   16.77    2.11
  -1  -2  -4   19.17    2.07
   1   2  -4   15.24    0.86
   1  -2   4   14.86    0.84
   1  -2   4   15.75    0.70
  -1  -2   4   14.58    0.67
   1  -2  -4   15.44    1.83
   1   2   4   15.82    1.11
   1   2   4   14.50    1.04
  -1   2  -4   15.43    1.91
  -1  -2   4   14.59    1.45
   1   2   4   16.56    0.86
   1   2   4   14.33    0.76
   1   2   4   16.43    0.86
  -1  -2   4   14.33    0.83
  -1   2  -4   12.58    1.91
  -1   2  -4   14.96    0.86
  -2   2   4   41.38    1.75
   2  -2   4   37.96    1.59
  -2  -2  -4   44.11    3.19
  -2   2   4   44.28    3.18
  -2  -2  -4   40.10    3.70
  -2   2   4   39.76    1.57
  -2   2   4   37.69    2.18
  -2   2   4   39.44    3.65
   2  -2   4   39.45    2.33
  -2   2   4   38.17    1.80
   2   2  -4   37.17    1.55
   2   2  -4   38.57    2.59
   2   2   4   39.42    1.57
   2   2   4   38.64    1.81
  -2  -2   4   40.73    2.41
   2   2   4   40.79    1.83
  -2  -2   4   37.55    1.38
  -2   2  -4   40.57    2.92
  -2  -2   4   34.66    4.76
  -2  -2   4   38.16    1.83
  -2   2  -4   40.64    3.31
   2   2   4   36.02    2.17
  -2   2  -4   39.50    1.62
  -2  -2   4   38.93    1.54
  -3  -2  -4   27.46    3.45
  -3   2   4   28.46    1.01
  -3   2   4   27.11    1.51
  -3   2   4   24.22    3.92
  -3  -2  -4   24.09    4.64
  -3   2   4   31.35    4.46
  -3   2   4   31.35    1.36
  -3   2   4   26.95    2.25
   3  -2   4   28.55    1.34
   3  -2   4   28.27    1.20
  -3  -2  -4   28.11    1.68
  -3   2   4   29.76    1.69
  -3  -2   4   29.27    1.34
  -3  -2   4   28.40    1.63
   3   2   4   30.54    1.36
  -3  -2   4   33.46    4.76
   3   2   4   27.06    2.01
  -3   2  -4   29.12    1.40
  -3   2  -4   26.76    3.16
   3   2   4   29.73    1.25
  -3  -2   4   28.39    3.66
  -3  -2   4   29.46    1.18
  -3   2  -4   35.20    4.50
   4  -2   4   53.15    2.06
  -4   2   4   48.32    6.99
  -4  -2  -4   32.35    7.00
  -4   2   4   50.58    1.76
  -4   2   4   52.44    2.11
  -4   2   4   41.41    3.95
  -4   2   4   41.34    7.67
  -4  -2  -4   46.18    5.20
   4  -2   4   51.67    1.96
  -4   2   4   50.61    2.44
  -4   2   4   49.51    2.27
  -4  -2  -4   49.94    2.49
  -4   2  -4   49.76    2.45
  -4   2  -4   49.95    2.09
  -4  -2   4   50.60    1.91
  -4  -2   4   54.59    5.49
  -4   2  -4   41.86    4.62
   4   2   4   51.20    2.08
  -4  -2   4   52.49    2.07
  -4  -2   4   50.62    7.08
  -4   2  -4   51.74    7.15
  -4  -2   4   53.98    2.39
   4   2   4   49.77    1.97
   4   2   4   45.68    3.32
  -5   2   4    2.15    0.42
   5  -2   4    2.87    0.44
  -5   2   4    3.97    1.05
  -5   2   4    2.85    1.04
  -5   2   4    2.79    0.67
   5  -2   4    3.34    0.67
  -5   2   4    2.69    0.46
  -5   2   4    2.58    1.01
   5   2   4    3.39    0.72
  -5  -2   4    3.25    1.27
  -5   2  -4    1.80    0.92
  -5   2  -4    2.57    0.67
  -5  -2   4    4.11    0.80
  -5  -2   4    3.11    0.40
  -6   2   4   28.79    1.43
   6  -2   4   31.06    1.10
  -6   2   4   29.69    1.56
  -6   2   4   28.78    1.17
  -6  -2  -4   28.07    2.37
  -6   2   4   30.90    2.22
   6  -2   4   32.30    1.81
  -6  -2   4   30.53    1.03
   6   2   4   28.00    1.26
   6   2   4   29.41    1.74
  -6  -2   4   29.44    2.32
   6   2   4   27.81    1.39
   6   2   4   28.39    1.76
  -6   2  -4   28.86    2.38
  -6   2  -4   29.69    1.48
   6   2   4   26.78    1.26
  -6  -2   4   31.66    1.46
  -7   2   4    0.22    1.00
  -7  -2  -4    3.17    1.28
  -7   2   4    1.54    1.34
  -7   2   4    1.26    0.22
   7  -2   4    1.51    0.32
  -7   2   4    1.67    0.41
  -7  -2   4    1.67    0.43
   7   2   4    1.16    0.29
  -7  -2   4    3.59    1.42
  -7   2  -4    0.63    1.33
   7  -2  -4    1.11    0.77
  -7  -2   4    0.94    0.15
  -7   2  -4    1.38    0.42
  -8   2   4    1.77    0.44
  -8   2   4    2.76    0.43
  -8  -2  -4    1.28    1.49
  -8   2   4    2.31    0.25
  -8   2   4    7.87    3.14
  -8  -2  -4    1.97    0.38
  -8   2  -4    2.54    1.62
   8   2   4    1.79    0.31
  -8   2  -4    1.72    0.36
  -9   2   4    5.09    0.27
  -9  -2  -4    5.78    0.51
  -9   2  -4    5.59    0.50
   0   3   4    0.20    0.33
   0  -3   4    0.70    0.26
   0   3  -4    1.26    1.31
   0  -3  -4    1.42    1.87
   0  -3   4    0.47    0.50
   0   3   4    1.65    0.56
   0  -3  -4    1.40    1.33
   0   3  -4    0.99    0.39
   0  -3   4   -0.63    1.62
   0  -3   4    0.73    0.29
   0  -3  -4    1.08    2.16
   0  -3   4   -0.33    0.84
   1  -3   4    5.19    0.56
  -1  -3  -4    7.95    1.70
  -1   3   4    4.23    0.82
   1   3  -4    5.82    0.69
  -1   3   4    7.85    0.99
  -1  -3  -4    9.80    2.35
  -1   3   4    5.22    0.71
   1  -3   4    6.73    0.66
  -1   3   4    6.10    0.62
  -1  -3  -4    5.90    2.14
   1  -3   4    3.32    1.05
  -1   3   4    5.77    0.76
   1  -3  -4    2.40    2.08
   1   3   4    5.39    1.01
   1   3   4    5.56    0.64
  -1   3  -4    6.96    0.72
   1   3   4    6.77    1.00
  -1  -3   4    6.36    0.96
  -1  -3   4    4.72    1.22
  -1   3  -4    6.48    1.54
  -1  -3   4    5.59    0.50
  -1  -3   4    4.67    2.07
   1   3   4    7.48    0.71
   1  -3  -4    4.24    1.56
  -2   3   4   47.73    2.08
  -2  -3  -4   44.44    4.81
   2  -3   4   44.54    3.10
  -2   3   4   45.38    2.02
   2   3  -4   44.89    1.79
  -2   3   4   42.73    2.40
  -2   3   4   45.38    2.38
  -2   3   4   44.07    1.81
   2  -3   4   45.50    1.85
  -2  -3  -4   44.37    3.85
   2  -3   4   49.42    1.70
  -2   3  -4   45.14    4.76
   2   3   4   47.96    2.13
  -2  -3   4   47.66    3.26
  -2   3  -4   45.59    1.86
  -2  -3   4   43.95    2.04
   2   3   4   41.34    1.78
  -2  -3   4   47.50    1.71
  -2  -3   4   52.21    5.11
  -2  -3   4   47.81    2.15
  -2   3  -4   47.30    3.56
   2   3   4   39.31    2.08
  -3   3   4    5.44    1.53
  -3   3   4    3.82    3.27
   3   3  -4    6.11    0.93
  -3  -3  -4    5.31    3.56
  -3   3   4    4.49    0.37
   3  -3   4    4.38    0.68
  -3   3   4    3.97    3.15
  -3   3   4    4.09    0.72
  -3  -3  -4    2.33    2.46
  -3   3   4    7.04    1.28
   3   3  -4    5.46    3.48
   3   3   4    4.79    0.70
  -3  -3   4    7.83    3.44
   3   3   4    4.34    0.62
  -3   3  -4    8.41    2.37
  -3   3  -4    3.76    0.86
   3   3   4    5.11    1.21
  -3   3  -4    4.52    0.75
  -3  -3   4    5.56    1.06
  -3  -3   4    5.07    0.87
  -3   3  -4    5.16    3.55
  -4   3   4   45.74    2.02
   4  -3   4   42.12    1.93
  -4   3   4   44.63    2.43
  -4   3   4   46.58    6.23
  -4  -3  -4   42.12    2.43
  -4   3   4   44.91    2.29
  -4   3   4   45.14    1.64
   4   3   4   45.60    1.96
   4   3   4   45.83    1.89
  -4  -3   4   45.00    2.35
  -4   3  -4   44.38    2.00
  -4   3  -4   42.61    2.42
  -5   3   4   14.09    1.04
  -5   3   4   12.01    2.04
  -5   3   4   14.84    0.96
  -5   3   4   14.77    0.77
   5  -3   4   14.97    0.66
  -5   3   4   15.58    1.30
   5  -3   4   16.47    1.23
  -5   3   4   13.73    1.59
  -5  -3  -4   14.45    1.89
   5   3   4   14.36    1.27
   5   3   4   14.20    1.00
  -5   3  -4   14.08    1.91
  -5  -3   4   14.46    1.09
  -5  -3   4   13.61    1.59
   5   3   4   13.80    1.16
  -5   3  -4   11.83    1.47
   5   3   4   14.80    0.84
  -5   3  -4   15.27    1.24
  -6   3   4   19.11    2.04
  -6  -3  -4   18.27    2.27
  -6   3   4   18.91    0.89
  -6   3   4   19.14    1.13
   6  -3   4   20.42    0.76
   6  -3   4   20.65    1.50
  -6   3   4   19.81    1.34
  -6   3   4   19.19    1.87
  -6   3   4   18.26    2.71
  -6   3  -4   20.87    2.33
  -6  -3   4   18.30    0.69
   6   3   4   19.41    0.96
  -6   3  -4   17.20    1.15
  -6  -3   4   19.48    2.23
  -6  -3   4   18.10    1.12
   6   3   4   19.46    1.52
   6   3   4   17.52    1.63
   6  -3  -4   20.75    1.47
   6   3   4   18.13    1.01
   6   3   4   18.61    1.10
  -7   3   4    2.42    0.66
  -7   3   4    1.45    0.32
  -7   3   4    1.42    0.42
   7  -3   4    0.57    0.74
  -7   3   4    2.11    0.38
  -7   3   4    1.65    0.97
  -7   3   4    3.10    1.25
  -7  -3  -4    2.01    1.36
  -7   3  -4    2.68    0.67
  -7  -3   4    1.33    0.42
   7   3   4    1.75    0.36
   7   3   4    1.72    0.43
   7  -3  -4    1.09    0.79
   7   3   4    0.91    0.39
  -8   3   4    4.12    0.62
  -8   3   4    4.02    0.37
  -8   3   4    3.65    0.30
  -8  -3  -4    5.72    0.92
  -8  -3   4    3.98    0.61
   8   3   4    4.38    0.43
  -8   3  -4    4.45    0.57
   0   4   4    2.93    0.65
   0   4   4    2.91    0.67
   0   4   4    4.42    0.94
   0  -4   4    2.08    0.64
   0  -4   4   -1.14    2.53
   0  -4   4    1.78    0.42
   0   4  -4    4.72    2.07
   0   4  -4    2.84    0.56
   0  -4  -4    4.75    3.14
   0  -4  -4    1.18    2.89
  -1   4   4   14.09    1.18
   1  -4   4   12.95    1.39
   1  -4   4   13.96    0.99
  -1   4   4   13.30    0.97
  -1   4   4   14.49    0.97
   1   4  -4   15.90    0.98
   1  -4   4   23.98    4.82
  -1   4   4   11.96    1.02
  -1  -4  -4   15.93    3.83
  -1  -4  -4   14.43    3.61
   1   4  -4   17.35    3.12
  -1   4   4   14.82    1.35
   1   4   4   15.10    1.32
  -1  -4   4   14.44    1.01
   1   4   4   14.26    1.19
   1   4   4   14.45    1.25
  -1  -4   4   14.28    1.37
  -1   4  -4   18.20    3.56
   1   4   4   13.75    0.95
  -1  -4   4    8.27    2.93
  -1   4  -4   15.60    1.02
  -2   4   4    4.18    3.37
   2   4  -4    2.01    2.26
  -2  -4  -4    3.61    3.65
  -2  -4  -4   -0.96    2.61
   2  -4   4    2.30    0.51
  -2   4   4    2.64    1.36
   2   4  -4    2.19    0.47
  -2   4   4    1.39    0.65
  -2   4   4    3.18    0.72
   2   4   4    2.60    1.07
   2  -4  -4   -2.14    3.15
   2   4   4    0.99    0.64
   2   4   4    1.39    0.38
  -2  -4   4   -0.02    3.49
   2   4   4    0.82    0.42
  -2   4  -4    3.03    2.42
   3   4  -4   20.63    1.26
  -3   4   4   20.51    0.85
  -3   4   4   13.13    4.97
  -3   4   4   18.80    1.25
   3  -4   4   17.50    1.19
  -3   4   4   19.92    1.69
  -3   4   4   17.61    1.48
   3   4   4   19.40    1.17
  -3  -4   4   18.80    1.58
   3   4   4   17.74    1.09
  -3   4  -4   18.65    1.94
   3   4   4   16.17    1.69
  -3   4  -4   20.27    1.25
  -4   4   4    2.22    0.79
   4  -4   4    1.67    0.36
  -4   4   4    2.83    0.61
   4  -4   4    1.47    0.50
  -4   4   4    1.65    1.29
  -4   4   4    2.86    0.57
  -4   4   4    2.19    0.31
  -4   4   4    2.31    0.73
  -4   4   4    1.85    0.45
  -4   4  -4    2.81    1.17
  -4  -4   4    2.94    0.89
  -4  -4   4    2.88    0.30
   4   4   4    2.52    0.62
  -4   4  -4    2.48    0.67
   4   4   4    3.10    0.57
   4   4   4    3.01    0.59
  -4   4  -4    2.33    0.48
  -4  -4   4    2.23    0.56
   4   4   4    2.69    0.54
  -5  -4  -4   31.29    2.52
  -5   4   4   29.00    1.17
  -5   4   4   30.02    2.14
  -5   4   4   27.26    1.52
  -5   4   4   29.49    1.41
  -5   4   4   28.92    1.46
  -5   4   4   26.58    2.53
   5  -4   4   31.99    1.74
  -5  -4   4   28.29    1.42
   5  -4  -4   28.14    1.65
  -5   4  -4   31.14    2.54
   5   4   4   30.79    1.68
   5   4   4   29.63    1.44
  -5  -4   4   27.55    2.23
   5   4   4   29.11    1.19
  -5  -4   4   28.14    0.97
   5   4   4   29.09    1.75
  -5   4  -4   25.91    1.75
  -5   4  -4   28.86    1.62
  -6   4   4   13.27    1.96
  -6  -4  -4   12.07    2.42
  -6   4   4   15.57    2.78
  -6   4   4   14.04    0.94
  -6   4   4   13.08    0.71
  -6   4   4   12.14    1.30
   6  -4   4   12.96    1.41
  -6   4   4   14.11    1.08
  -6   4  -4   13.02    1.05
   6   4   4   10.72    1.72
   6   4   4   11.98    0.90
  -6  -4   4   12.94    0.92
  -6  -4   4   13.97    2.41
   6   4   4   11.71    0.75
   6   4   4   12.37    0.87
   6  -4  -4   10.33    1.35
  -6   4  -4   10.94    1.77
   6   4   4   10.66    1.46
  -7   4   4    5.07    0.68
  -7   4   4    4.12    1.10
  -7   4   4    5.50    0.43
   7  -4   4    3.58    0.85
  -7   4   4    6.18    0.80
  -7  -4  -4    5.16    1.59
  -7   4   4    4.49    0.38
  -7   4   4    4.21    1.58
  -7  -4   4    3.89    0.67
   7  -4  -4    3.65    0.91
   7   4   4    4.88    0.63
   7   4   4    4.19    0.46
  -7   4  -4    6.04    1.86
   7   4   4    5.39    2.00
   7   4   4    3.09    0.53
  -7   4  -4    4.18    0.70
  -7  -4   4    2.09    1.90
  -8   4   4    0.39    0.16
  -8   4   4    0.00    0.31
  -8  -4  -4    0.65    0.30
  -8  -4   4   -0.13    0.32
   8   4   4    0.19    0.16
  -8   4  -4    0.21    0.30
   0  -5  -4    9.17    5.40
   0   5   4   12.55    1.40
   0  -5   4   12.56    1.51
   0   5   4   12.48    1.45
   0   5  -4   12.63    1.00
   0  -5   4   13.04    4.77
   0   5   4    9.23    1.11
   0  -5   4   12.30    1.09
   0   5   4   12.13    1.03
  -1   5   4    5.26    0.94
  -1   5   4    5.84    1.25
   1  -5   4    5.83    0.91
  -1   5   4    4.84    1.10
   1   5  -4    6.62    0.82
   1  -5   4    3.91    0.86
   1  -5   4    7.44    4.36
  -1   5  -4    6.24    0.86
  -1  -5   4    5.17    0.95
   1   5   4    6.46    1.35
   1   5   4    4.90    0.87
   1   5   4    5.97    0.67
  -2   5   4   12.86    1.55
  -2   5   4   11.94    1.51
  -2   5   4   10.78    0.66
   2  -5   4   11.05    1.85
   2   5  -4   12.90    1.10
   2  -5   4   11.36    1.06
  -2   5  -4    8.86    1.25
   2   5   4    8.56    1.20
   2   5   4   10.10    0.88
  -2  -5   4   11.75    2.13
   2   5   4    9.09    1.56
  -3   5   4   13.55    0.85
  -3   5   4   13.87    1.14
  -3   5   4   12.92    0.97
   3  -5   4   12.27    1.18
   3   5  -4   11.50    1.21
  -3   5   4   12.32    0.78
   3   5  -4   13.24    0.84
  -3   5   4   14.44    1.85
  -3   5   4   11.60    1.48
   3   5  -4   12.94    0.70
  -3   5  -4   14.74    1.23
   3   5   4   12.73    1.06
  -3   5  -4   11.02    0.75
   3   5   4   12.57    1.10
   3   5   4   14.09    1.80
   3   5   4   14.18    1.16
  -3  -5   4   12.22    1.65
  -3   5  -4   11.35    0.65
  -3  -5   4    9.89    0.98
   3   5   4   13.17    0.74
  -4   5   4   29.63    2.13
  -4   5   4   33.01    1.25
  -4   5   4   31.36    1.49
   4   5  -4   29.41    1.31
  -4   5   4   32.03    1.55
  -4  -5  -4   35.67    2.48
  -4   5   4   31.95    2.60
  -4   5   4   32.28    1.49
   4  -5   4   32.34    1.80
  -4   5  -4   31.17    1.80
   4   5   4   32.34    1.49
   4  -5  -4   32.64    1.83
  -4  -5   4   31.53    2.30
   4   5   4   30.98    1.27
  -4   5  -4   30.15    1.23
  -4  -5   4   33.45    1.53
   4   5   4   32.07    1.77
   4   5   4   33.41    1.75
  -4   5  -4   32.11    1.16
  -5  -5  -4   10.53    2.17
  -5   5   4    6.69    1.03
  -5   5   4    5.98    0.54
  -5   5   4    6.90    0.85
  -5   5   4    6.92    0.76
  -5   5   4    5.36    1.45
  -5   5   4    5.37    1.10
   5   5   4    5.45    0.77
   5   5   4    6.17    1.36
  -5   5  -4    4.77    1.60
   5  -5  -4    6.51    1.25
  -5  -5   4    5.20    1.19
  -5  -5   4    5.77    0.79
   5   5   4    5.00    0.56
   5   5   4    6.62    1.20
  -5   5  -4    6.25    0.99
  -6   5   4    0.30    0.21
  -6   5   4    0.97    0.43
  -6   5   4   -1.05    1.23
   6  -5   4    0.86    0.74
  -6  -5  -4   -0.97    1.27
  -6   5   4   -0.66    1.63
  -6   5   4    0.63    0.39
   6   5   4   -0.05    0.33
  -6   5  -4    0.31    0.44
   6   5   4    0.21    0.25
  -6  -5   4   -1.05    1.35
   6   5   4    0.96    0.84
  -6  -5   4   -0.15    0.33
   6  -5  -4    1.04    0.74
   6   5   4   -0.04    0.32
  -7   5   4   -0.25    0.39
  -7   5   4    0.19    0.26
  -7   5   4   -0.33    0.30
  -7   5   4    0.23    0.16
  -7   5  -4   -0.35    0.31
   7   5   4   -0.07    0.38
   7   5   4    0.13    0.19
  -8   5   4   11.36    0.49
  -8  -5  -4   11.74    0.64
  -8   5   4   10.99    0.45
  -8  -5   4   11.49    0.69
  -8   5  -4   10.98    0.65
   8   5   4   10.91    0.47
   0   6  -4   51.90    2.24
   0   6  -4   50.11    2.06
   0  -6   4   47.94    2.86
   0   6  -4   52.10    1.80
   0   6   4   50.49    1.97
   0   6   4   50.30    2.13
   0   6   4   54.28    2.81
   0   6   4   54.69    2.82
   0   6  -4   50.30    1.77
   0   6   4   54.19    2.29
   0   6   4   51.71    2.08
   0   6   4   50.58    1.85
   1  -6   4    1.89    0.70
   1   6  -4    1.60    0.28
  -1   6   4    0.72    0.46
   1  -6   4    1.53    0.96
   1   6  -4    1.75    0.28
   1   6  -4    1.72    0.45
  -1   6   4    1.75    0.85
  -1   6   4    0.64    0.97
  -1  -6  -4    2.02    1.10
   1   6  -4    2.43    0.68
  -1   6   4    1.45    0.49
  -1   6   4    1.32    0.49
  -1   6  -4    1.54    0.27
  -1   6  -4    1.47    0.27
  -1   6  -4    2.40    0.62
   1   6   4    2.24    0.97
  -1   6  -4    1.47    0.60
   1   6   4    1.24    0.53
   1   6   4    1.64    0.66
  -1  -6   4    2.14    0.97
   1   6   4    1.76    0.50
  -2   6   4    2.93    0.99
  -2   6   4    3.53    0.79
   2  -6   4    4.02    1.22
  -2   6   4    4.53    0.75
  -2   6   4    3.46    0.94
   2   6  -4    5.18    1.03
   2   6  -4    3.70    0.47
   2   6  -4    4.21    0.46
   2   6   4    3.35    1.00
  -2   6  -4    2.75    0.43
   2   6   4    3.45    0.79
   2   6   4    2.27    0.67
   2   6   4    3.36    0.61
  -2   6  -4    3.60    0.75
   2   6   4    3.93    0.54
  -2   6  -4    3.86    0.43
  -2  -6   4    2.98    1.07
  -3   6   4    1.97    0.48
  -3   6   4    1.46    0.86
   3   6  -4    1.86    0.31
   3   6  -4    1.50    0.79
  -3   6   4   -0.08    1.12
  -3   6   4    3.10    0.69
  -3   6   4    1.83    0.33
  -3  -6   4    3.64    1.13
  -3   6  -4    2.90    0.40
  -3   6  -4    2.02    0.73
  -3  -6   4    2.88    0.50
   3   6   4    2.28    0.48
   3  -6  -4    1.55    0.83
   3   6   4    3.32    1.21
   3   6   4    2.66    0.66
  -3   6  -4    2.65    0.47
   3   6   4    3.03    0.48
   4   6  -4   10.60    0.95
  -4   6   4   11.71    1.98
   4  -6   4   12.21    1.41
  -4   6   4   10.97    0.89
  -4   6   4    9.01    1.12
  -4  -6  -4   14.98    2.33
  -4   6   4   11.21    0.66
   4  -6  -4   12.10    1.80
  -4   6  -4   12.73    1.41
  -4   6  -4   10.11    0.53
   4   6   4   10.57    0.63
   4   6   4   10.65    1.36
   4   6   4    9.63    1.30
  -4  -6   4   12.43    2.03
   4   6   4    9.78    0.86
  -4  -6   4   10.35    0.89
  -4   6  -4   10.18    0.64
  -5   6   4    1.39    0.74
  -5   6   4   -0.10    1.62
   5  -6   4    1.87    0.82
  -5  -6  -4    2.76    1.41
  -5   6   4    0.24    1.12
   5  -6  -4    1.86    0.88
  -5  -6   4    2.86    0.65
   5   6   4    2.54    0.43
   5   6   4    3.12    0.93
  -5  -6   4    1.70    1.17
   5   6   4    1.75    0.40
   5   6   4    1.77    0.79
   6  -6   4   11.45    1.74
  -6   6   4   13.40    2.05
  -6   6   4   11.29    0.78
  -6   6   4   11.72    0.80
  -6  -6  -4   16.26    2.92
  -6   6   4   10.54    0.59
  -6   6   4   12.07    0.73
  -6   6   4   10.72    2.57
   6  -6  -4   14.53    2.48
   6   6   4   10.39    0.65
  -6   6  -4   11.39    0.83
   6   6   4   10.71    0.72
  -6  -6   4   11.99    0.83
  -7   6   4    7.60    0.42
  -7   6   4    6.74    0.36
  -7   6   4    5.63    0.55
  -7  -6   4    6.40    0.59
   7   6   4    6.59    0.41
   7   6   4    5.97    0.51
   7   6   4    7.84    0.46
   0   7  -4   13.45    1.30
   0   7  -4   11.35    1.18
   0   7   4   14.34    1.61
   0   7   4   11.97    2.35
   0   7   4   11.89    1.18
   0   7   4   12.03    1.05
   0   7   4   12.94    1.10
   0  -7   4   16.32    2.37
   0   7  -4   11.69    0.66
   0   7  -4   13.10    0.72
   0   7   4   11.73    1.02
   0  -7  -4   15.33    2.48
  -1   7   4   25.25    1.43
   1  -7   4   18.27    2.75
  -1  -7  -4   20.89    3.21
  -1   7   4   22.71    2.31
  -1   7   4   24.70    1.25
   1   7  -4   24.01    1.53
  -1   7   4   27.95    2.59
   1   7  -4   23.15    0.97
  -1   7   4   23.99    1.27
   1   7  -4   23.74    0.95
   1   7   4   28.12    2.49
   1   7   4   24.43    1.32
  -1   7  -4   23.28    1.26
   1   7   4   25.82    1.79
  -1   7  -4   23.02    0.97
  -1   7  -4   21.64    1.57
  -1   7  -4   23.73    0.95
  -1  -7   4   23.67    2.54
   1   7   4   23.13    1.02
   1   7   4   23.63    1.24
   1   7   4   23.48    1.49
   2   7  -4   21.13    1.63
   2   7  -4   22.63    0.97
   2   7  -4   23.24    0.94
  -2   7   4   23.32    1.48
  -2   7   4   24.13    1.23
  -2   7   4   21.18    2.75
  -2   7   4   26.76    2.29
   2  -7   4   28.56    2.74
  -2   7   4   24.24    1.23
   2   7   4   26.23    1.75
  -2  -7   4   21.64    1.21
  -2   7  -4   23.92    1.61
   2   7   4   26.98    2.64
   2   7   4   23.40    1.58
   2   7   4   23.90    0.99
   2   7   4   24.81    1.23
  -2   7  -4   21.85    1.30
  -2   7  -4   23.33    0.92
  -2  -7   4   18.67    2.59
  -2   7  -4   22.56    0.95
   3  -7   4    7.83    1.70
   3   7  -4    6.19    1.10
  -3   7   4    6.39    0.71
  -3   7   4    6.71    1.38
  -3   7   4    5.75    1.17
   3   7  -4    6.87    0.47
   3   7  -4    5.63    0.51
  -3   7   4    5.05    0.71
  -3   7   4    8.83    1.54
  -3  -7   4    4.36    1.36
  -3  -7   4    5.39    0.69
  -3   7  -4    5.90    0.98
   3   7   4    6.13    1.37
   3   7   4    6.92    1.32
  -3   7  -4    5.39    0.48
   3   7   4    5.47    0.74
  -3   7  -4    5.83    0.42
   3   7   4    5.89    0.49
  -4   7   4    1.14    0.28
   4  -7   4    2.82    0.93
  -4   7   4    0.39    1.22
  -4   7   4   -1.35    1.57
  -4  -7  -4   -0.11    1.48
  -4   7   4    1.41    0.37
  -4   7   4    2.80    0.77
  -4   7   4    0.62    0.34
   4   7   4    1.72    0.26
  -4  -7   4    1.29    0.37
   4   7   4    1.98    0.96
   4   7   4    1.47    0.36
   4   7   4    2.35    0.84
  -4   7  -4    1.32    0.27
  -4   7  -4    1.77    0.32
  -4  -7   4    0.58    1.18
  -5   7   4    0.51    0.32
   5   7   4    0.43    0.31
  -6   7   4    0.14    0.24
  -6   7   4    0.55    0.19
  -6   7   4    0.63    0.31
  -6   7   4    0.62    0.18
   6   7   4    0.82    0.25
   6   7   4    0.72    0.20
   6   7   4    0.76    0.18
  -6  -7   4    0.93    0.26
   0   8  -4    8.38    0.52
   0   8  -4    9.55    0.50
   0   8  -4    8.13    1.22
   0  -8  -4    9.11    2.00
   0   8   4    6.65    1.32
   0   8   4   10.12    0.80
   0   8   4    7.41    1.70
   0   8   4   10.42    0.79
   0  -8   4    9.09    1.65
   0   8   4    9.52    0.66
  -1   8   4   25.30    1.21
  -1   8   4   21.94    1.73
  -1   8   4   25.80    3.43
   1   8  -4   26.44    1.00
   1   8  -4   23.93    1.71
  -1   8   4   25.86    1.23
   1   8  -4   26.65    0.95
  -1  -8   4   26.13    1.23
  -1   8  -4   25.92    0.96
  -1  -8   4   23.23    3.03
  -1   8  -4   24.79    1.22
  -1   8  -4   27.66    1.04
   1  -8  -4   28.44    3.20
   1   8   4   25.24    1.21
  -1   8  -4   26.62    1.70
   1   8   4   28.37    3.25
   1   8   4   26.96    1.05
   1   8   4   24.97    1.75
   1   8   4   26.80    1.23
   2   8  -4    7.02    0.47
   2   8  -4    9.23    1.45
   2   8  -4    7.27    0.43
  -2   8   4    7.10    1.41
  -2   8   4    6.63    0.68
  -2   8   4    7.61    0.67
  -2   8  -4    7.19    0.41
  -2  -8   4    6.97    1.59
  -2   8  -4    5.24    0.96
   2  -8  -4    7.60    1.57
  -2  -8   4    6.50    0.64
   2   8   4    6.89    0.48
  -2   8  -4    7.49    0.46
   2   8   4    8.84    1.42
   2   8   4    6.71    0.66
   2   8   4    8.32    1.56
  -2   8  -4    5.18    0.79
   2   8   4    6.41    1.46
  -3   8   4   16.96    1.74
  -3   8   4   17.79    0.97
  -3   8   4   20.24    1.06
  -3  -8   4   24.44    2.61
   3   8   4   18.42    0.79
  -3   8  -4   20.84    0.74
  -3  -8   4   18.98    0.95
   3   8   4   14.42    1.86
   3   8   4   15.46    1.97
   3   8   4   18.07    0.92
  -3   8  -4   17.17    0.78
  -4   8   4    1.70    0.44
   4   8  -4    2.68    0.42
  -4   8   4    2.01    0.50
   4   8   4    0.98    0.29
   4   8   4    0.92    0.18
  -4  -8   4    0.77    0.26
  -5   8   4    1.48    0.36
  -5   8   4    1.54    0.32
   5   8   4    0.39    0.24
   5   8   4    0.72    0.16
   0   9   4    8.55    0.65
   0   9   4    8.63    0.63
   0  -9   4    9.36    0.61
   0   9  -4    9.39    0.47
  -1   9   4    4.42    0.53
   1   9  -4    3.80    0.31
   1  -9   4    3.37    0.51
  -1   9   4    3.93    0.47
  -1  -9   4    2.97    0.45
   1   9   4    3.04    0.47
  -1   9  -4    2.85    0.29
   1   9   4    2.54    0.39
   2   9  -4   17.75    0.69
  -2   9   4   18.79    0.87
  -2   9   4   16.28    0.82
   2  -9   4   17.22    0.86
   2   9   4   17.77    0.71
  -2   9  -4   18.31    0.69
  -2  -9   4   17.42    0.84
   2   9   4   17.42    0.83
   3   9  -4    4.69    0.34
  -3   9   4    3.93    0.46
  -3   9   4    5.23    0.53
   3   9   4    4.64    0.34
  -3  -9   4    4.09    0.44
   3   9   4    4.64    0.44
  -3   9  -4    5.69    0.48
   0   0   5    0.09    0.17
   0   0   5   -0.21    0.21
   0   0  -5    0.80    1.17
   0   0   5   -0.30    0.44
   0   0   5   -0.47    0.50
   1   0  -5    1.67    1.22
   1   0   5    1.88    0.37
   1   0   5    2.60    0.53
   1   0  -5    2.05    0.49
  -1   0   5    1.86    0.29
  -1   0  -5    2.51    1.29
  -2   0  -5  116.11    5.49
  -2   0   5  118.28    4.10
  -2   0   5  118.19    4.38
  -2   0   5  118.18    5.86
   2   0   5  111.97    3.84
  -2   0   5  117.89    3.61
  -2   0  -5  109.26    5.72
   2   0   5  117.12    3.87
   2   0   5  118.28    3.69
   2   0   5  113.76    4.30
  -2   0   5  118.00    3.87
   3   0   5    0.70    0.28
  -3   0   5    0.44    1.17
   3   0   5   -1.06    1.08
  -3   0   5    0.59    0.31
  -3   0   5    0.55    0.18
  -3   0   5    0.81    0.47
  -3   0   5    2.06    2.30
   3   0   5    0.90    0.44
  -3   0  -5    0.06    0.77
   3   0   5    0.48    0.35
  -3   0  -5    1.75    3.26
  -3   0  -5   -0.09    2.17
   4   0   5   46.36    1.81
  -4   0   5   47.07    2.29
  -4   0   5   44.94    1.70
   4   0   5   42.33    4.02
   4   0   5   47.92    1.95
   4   0   5   45.54    1.95
  -4   0   5   42.84    4.66
  -4   0  -5   51.56    8.96
  -4   0  -5   47.73    2.47
  -4   0   5   46.41    1.98
  -5   0   5   28.73    1.43
  -5   0   5   26.13    1.85
  -5   0   5   29.56    1.66
  -5   0   5   27.42    1.15
   5   0   5   29.16    1.24
   5   0   5   28.43    1.46
  -5   0   5   28.37    1.32
   5   0   5   27.88    1.32
  -6   0   5   23.91    1.48
  -6   0   5   24.32    1.25
  -6   0  -5   21.04    1.82
  -6   0   5   25.75    1.88
  -6   0   5   25.17    1.05
   6   0   5   22.69    1.07
  -6   0  -5   23.06    2.37
  -6   0  -5   23.45    1.38
   6   0   5   22.16    1.69
  -6   0   5   26.15    2.02
   6   0   5   24.28    1.03
  -7   0   5   17.66    2.49
  -7   0   5   17.58    0.69
  -7   0  -5   13.06    2.61
  -7   0   5   16.63    0.86
  -7   0  -5   17.15    1.04
   7   0   5   17.22    0.75
  -7   0   5   16.84    1.00
  -8   0   5    3.64    0.27
  -8   0  -5    3.63    0.75
  -9   0  -5    0.37    0.26
  -9   0   5    0.85    0.38
   0  -1   5    6.29    1.37
   0   1   5    4.45    0.70
   0   1   5    4.53    0.89
   0  -1   5    5.31    0.98
   0  -1   5    5.73    0.60
   0  -1   5    5.96    1.13
   0   1  -5    5.59    0.70
   0   1  -5    6.64    1.51
   0  -1  -5    5.85    1.40
   0   1   5    4.40    1.28
   0  -1   5    6.55    0.40
  -1   1   5   42.33    1.62
   1  -1   5   40.03    2.93
  -1   1   5   35.76    2.59
  -1  -1  -5   42.63    3.10
  -1  -1  -5   36.65    3.42
   1  -1   5   44.37    1.67
   1  -1   5   40.69    2.46
  -1   1   5   36.75    2.05
   1   1  -5   42.43    1.67
  -1   1   5   42.60    1.78
   1  -1   5   43.17    1.45
   1   1  -5   41.64    2.87
  -1   1   5   46.89    3.92
   1   1   5   38.67    2.46
   1   1   5   36.54    1.39
   1   1   5   41.29    1.63
  -1   1  -5   38.51    3.39
  -1  -1   5   44.27    1.85
  -1   1  -5   42.18    1.69
   1  -1  -5   39.98    2.87
  -1  -1   5   43.93    1.43
   1   1   5   41.21    1.65
  -1  -1   5   43.82    3.61
  -1  -1   5   43.13    1.63
  -2  -1  -5   80.32    5.22
  -2  -1  -5   83.31    3.26
  -2   1   5   86.39    5.30
   2  -1   5   87.10    3.58
  -2   1   5   80.28    3.30
  -2   1   5   83.47    2.62
  -2   1   5   81.38    2.93
  -2   1   5   88.93    3.16
   2   1  -5   82.82    4.11
   2  -1   5   84.30    2.76
   2  -1   5   87.59    2.97
  -2  -1  -5   86.56    4.68
  -2   1  -5   82.70    4.64
  -2  -1   5   85.47    3.62
   2   1   5   85.85    3.29
   2   1   5   85.37    2.95
  -2  -1   5   88.41    5.28
  -2   1  -5   83.09    2.99
   2   1   5   81.51    3.09
   2   1   5   82.03    2.75
  -2  -1   5   85.86    2.92
  -2  -1   5   85.38    3.18
  -3   1   5   71.18    2.35
  -3  -1  -5   73.93    6.73
  -3  -1  -5   74.51    3.04
  -3   1   5   60.63    6.19
   3  -1   5   73.80    2.67
  -3  -1  -5   74.71    5.11
  -3   1   5   72.25    2.67
  -3   1   5   79.98    2.97
   3  -1   5   73.19    2.48
  -3   1   5   67.00    3.62
  -3  -1   5   70.26    2.63
  -3  -1   5   75.75    4.07
   3   1   5   69.14    2.58
   3   1   5   70.68    3.38
   3   1   5   74.84    2.69
  -3   1  -5   72.55    2.73
  -3  -1   5   73.33    2.43
  -3  -1   5   69.89    6.30
  -3  -1   5   75.14    2.96
  -3   1  -5   78.20    5.06
   3   1   5   71.25    2.50
  -4   1   5   17.65    0.87
  -4  -1  -5   18.17    1.76
   4  -1   5   17.61    1.17
  -4   1   5   17.12    1.45
   4  -1   5   18.39    1.03
  -4   1   5   19.07    1.20
   4  -1   5   16.58    2.70
  -4  -1  -5   14.88    6.15
  -4  -1   5   15.97    3.11
   4   1   5   17.92    1.05
   4   1   5   17.80    1.18
  -4  -1   5   18.79    1.19
  -4   1  -5   19.83    1.32
  -4   1  -5   18.26    1.89
  -4  -1   5   18.55    0.95
  -4  -1   5   20.10    1.56
   5  -1   5   23.90    1.47
   5  -1   5   21.00    0.95
   5  -1   5   21.24    1.78
  -5   1   5   21.04    0.95
  -5   1   5   20.80    1.09
  -5   1   5   20.44    1.66
   5  -1   5   20.36    1.03
  -5   1   5   19.58    1.21
  -5   1   5   18.23    1.42
  -5  -1  -5   21.11    2.06
  -5  -1   5   19.65    1.22
   5   1   5   17.44    1.34
   5   1   5   20.16    1.21
  -5  -1   5   20.75    0.84
  -5  -1   5   20.53    1.67
  -5  -1   5   21.25    1.19
   5   1   5   17.52    1.35
  -5   1  -5   20.47    1.55
   5   1   5   18.48    0.99
  -5  -1   5   24.69    2.20
   6  -1   5    6.85    1.35
  -6   1   5    7.75    0.96
   6  -1   5    6.11    0.49
  -6   1   5    6.80    1.13
  -6   1   5    7.80    0.80
   6  -1   5    4.77    0.69
  -6  -1  -5    6.34    1.33
  -6   1   5    5.93    0.57
  -6   1   5    6.37    1.40
  -6  -1   5    7.83    1.42
   6   1   5    8.36    0.67
  -6   1  -5    6.96    1.55
  -6   1  -5   10.77    2.26
   6   1   5    5.67    0.64
  -6  -1   5    8.38    0.83
  -6  -1   5   10.71    1.72
  -7   1   5    2.90    0.66
  -7  -1  -5    3.48    0.75
  -7   1   5    4.07    0.50
  -7   1   5    2.42    1.13
  -7   1   5    3.83    0.35
  -7  -1  -5    4.63    1.44
   7  -1   5    4.07    0.37
  -7   1  -5    5.02    1.55
   7   1   5    3.31    0.61
  -7  -1   5    2.95    1.17
   7   1   5    3.65    0.44
  -7  -1   5    3.22    0.67
  -7  -1   5    4.25    0.30
   7  -1  -5    6.58    1.42
  -7   1  -5    3.40    0.52
  -8  -1  -5    0.39    0.48
  -8   1   5    0.42    0.14
  -8   1   5    0.47    0.22
  -8   1   5    0.66    0.42
   8   1   5    0.53    0.27
  -8  -1   5    0.21    0.45
   0  -2   5   68.97    2.30
   0   2   5   63.45    2.59
   0  -2  -5   68.71    4.56
   0   2   5   78.97    2.37
   0   2  -5   66.90    3.88
   0  -2   5   69.14    2.51
   0   2  -5   68.47    2.51
   0  -2   5   66.46    3.23
   0   2   5   74.88    2.47
   0  -2  -5   69.21    4.02
   1   2  -5    8.42    1.83
  -1   2   5   14.07    1.06
  -1   2   5   15.26    0.94
  -1   2   5   13.83    0.96
  -1  -2  -5    9.67    1.91
  -1   2   5   12.25    0.80
   1  -2   5   12.15    0.85
   1  -2   5   11.98    0.65
   1  -2   5    9.52    2.03
  -1   2   5    8.52    2.07
   1   2  -5   12.69    0.90
  -1  -2  -5   12.67    2.67
   1  -2  -5   20.36    3.88
  -1  -2   5   12.28    0.81
   1  -2  -5   10.66    1.92
  -1   2  -5   10.28    0.84
  -1  -2   5   13.14    2.41
   1   2   5   12.32    0.85
   1   2   5    9.23    1.28
   1   2   5   10.68    0.74
  -1  -2   5   12.53    1.16
  -1  -2   5   12.48    0.62
  -1   2  -5   13.87    2.67
   2  -2   5   29.69    1.37
  -2  -2  -5   32.63    3.70
  -2   2   5   24.77    4.40
   2   2  -5   25.34    3.28
  -2   2   5   28.79    1.32
  -2   2   5   26.35    1.51
  -2   2   5   26.72    1.83
   2  -2   5   29.19    1.16
   2  -2   5   29.62    2.58
  -2   2  -5   29.40    3.48
   2   2   5   28.31    1.36
  -2   2  -5   29.82    1.43
  -2  -2   5   31.80    4.49
   2   2   5   28.02    1.13
  -2  -2   5   32.83    2.64
   2   2   5   28.44    1.70
  -2  -2   5   29.19    1.13
  -2  -2   5   26.97    1.31
   2   2   5   28.09    1.27
  -2  -2   5   28.72    1.62
  -3   2   5   15.21    1.29
  -3   2   5   14.80    1.01
  -3  -2  -5   20.41    3.36
  -3  -2  -5   13.36    1.56
  -3  -2  -5   17.74    4.52
   3  -2   5   12.99    0.97
  -3   2   5   14.35    0.62
   3  -2   5   11.18    2.05
   3  -2   5   11.95    0.82
  -3   2   5   19.52    3.72
  -3   2   5   11.32    1.67
  -3  -2   5   15.54    1.30
  -3  -2   5   13.83    3.59
   3   2   5   14.74    0.85
  -3  -2   5   13.10    2.38
  -3   2  -5   13.53    1.08
   3   2   5   11.60    2.03
   3   2   5   13.90    0.99
  -3  -2   5   13.56    0.77
  -3   2  -5   11.57    2.79
  -3  -2   5   12.82    0.99
   4  -2   5   44.18    1.85
  -4  -2  -5   47.46    2.56
  -4   2   5   48.32    2.37
  -4   2   5   46.29    1.68
  -4   2   5   46.50    2.07
   4  -2   5   44.91    2.03
  -4  -2   5   42.64    1.97
   4   2   5   47.84    2.01
  -4   2  -5   50.32    3.55
  -4  -2   5   43.65    1.78
  -4   2  -5   44.26    2.03
  -4  -2   5   43.02    2.34
   4   2   5   46.00    1.85
  -5  -2  -5   26.37    2.36
   5  -2   5   31.09    1.69
  -5   2   5   30.97    1.18
  -5   2   5   28.85    1.44
   5  -2   5   29.13    1.15
  -5   2   5   31.59    1.77
  -5   2   5   32.51    2.09
   5  -2   5   29.88    1.26
  -5   2   5   30.47    1.37
  -5  -2   5   31.31    2.12
  -5  -2   5   29.50    1.41
  -5   2  -5   32.35    1.79
   5   2   5   28.55    1.23
   5   2   5   29.25    1.53
   5   2   5   29.15    1.68
  -5  -2   5   26.88    1.65
   5   2   5   28.07    1.45
  -5   2  -5   28.95    2.60
  -5  -2   5   29.85    1.06
  -6   2   5    3.75    1.00
  -6   2   5    2.82    0.81
  -6   2   5    3.86    0.90
   6  -2   5    5.47    1.24
  -6  -2  -5    3.84    1.29
  -6   2  -5    2.29    0.99
  -6   2  -5    1.88    1.48
  -6  -2   5    3.89    1.00
   6   2   5    1.19    0.84
   6   2   5    2.30    0.62
  -7   2   5   18.12    0.75
  -7   2   5   18.80    1.03
  -7  -2  -5   16.51    3.19
  -7   2   5   22.18    2.46
   7  -2   5   17.67    0.68
  -7  -2  -5   21.49    2.53
  -7   2   5   18.00    0.82
  -7  -2  -5   17.51    1.04
  -7   2   5   20.18    1.81
   7   2   5   17.24    0.81
  -7   2  -5   16.45    1.01
   7  -2  -5   18.55    1.60
  -7  -2   5   16.95    1.00
   7   2   5   19.03    0.85
  -7   2  -5   13.28    3.03
  -7  -2   5   15.15    2.64
  -7  -2   5   17.58    0.66
  -8   2   5    0.24    0.18
  -8   2   5    0.30    0.30
  -8   2   5    0.34    0.13
   8   2   5    0.07    0.15
  -8   2  -5    0.04    0.30
  -8  -2   5    0.40    0.30
   0   3  -5   55.41    4.19
   0   3  -5   59.44    2.23
   0   3   5   56.66    2.13
   0   3   5   55.57    2.47
   0  -3   5   58.44    2.01
   0  -3  -5   53.65    5.78
   0  -3   5   50.39    5.25
   0  -3   5   58.30    2.52
   0  -3  -5   54.87    4.41
   0  -3   5   59.56    3.46
   0   3   5   55.73    2.36
   0   3   5   59.63    2.17
   0  -3   5   61.54    2.22
   1  -3   5   16.09    2.75
   1  -3   5   14.41    0.99
   1   3  -5   19.20    3.27
  -1   3   5   15.08    1.44
  -1   3   5   17.02    0.98
  -1  -3  -5   13.04    3.65
  -1  -3  -5   18.75    3.28
  -1   3   5   15.42    1.25
   1   3  -5   16.14    1.02
   1  -3   5   13.41    0.81
  -1   3  -5   18.98    3.57
  -1  -3   5   20.14    2.82
   1   3   5   15.79    1.02
   1   3   5   18.44    1.44
  -1   3  -5   15.61    1.08
  -1  -3   5   16.26    1.02
   1  -3  -5   13.67    3.38
   1   3   5   20.27    1.12
  -1  -3   5   16.17    1.39
   2  -3   5   39.22    3.91
   2   3  -5   37.91    1.71
  -2   3   5   39.53    1.94
  -2   3   5   38.91    2.24
   2  -3   5   36.53    1.70
  -2  -3  -5   44.34    4.86
  -2   3   5   41.13    2.12
  -2  -3  -5   34.10    6.55
   2  -3   5   40.01    1.54
   2   3  -5   33.49    4.21
  -2   3   5   38.72    1.70
   2   3   5   41.17    1.72
  -2  -3   5   39.02    1.70
   2   3   5   37.16    1.45
   2   3   5   38.85    2.08
  -2  -3   5   37.41    2.04
  -2  -3   5   41.60    6.11
   2   3   5   38.36    2.06
  -2  -3   5   39.31    3.94
  -2   3  -5   38.67    4.60
  -2   3  -5   42.45    1.81
  -2  -3   5   40.07    1.53
   3  -3   5   11.00    1.17
  -3   3   5   14.08    0.62
  -3  -3  -5   11.60    1.59
   3  -3   5   13.39    1.04
  -3  -3  -5   18.93    5.77
  -3   3   5   14.65    1.08
  -3   3   5   16.11    1.45
  -3  -3   5   13.47    0.97
  -3   3  -5   13.69    1.09
  -3  -3   5   12.46    1.13
   3   3   5   14.70    1.03
  -3  -3   5   12.92    1.40
   3   3   5   14.27    0.92
  -4   3   5   15.37    0.82
  -4   3   5   14.38    1.57
  -4   3   5   14.48    0.75
   4  -3   5   14.45    0.91
   4  -3   5   14.91    0.70
  -4  -3  -5   16.49    2.01
  -4   3   5   15.45    1.27
  -4   3   5   14.63    1.05
   4  -3   5   16.74    1.24
   4   3   5   13.33    1.29
  -4  -3   5   15.07    0.63
  -4  -3   5   15.65    1.09
  -4  -3   5   14.07    1.57
   4   3   5   14.43    1.23
  -4   3  -5   15.29    1.29
   4   3   5   16.14    1.10
   4   3   5   15.79    0.82
  -5   3   5    9.54    0.86
  -5   3   5    9.48    0.63
   5  -3   5    9.88    0.52
   5  -3   5   10.10    1.23
  -5   3   5    8.77    1.25
  -5  -3  -5   10.63    2.09
  -5   3   5   10.02    1.58
  -5   3   5    8.24    0.82
   5  -3   5    9.37    0.83
  -5  -3   5    7.62    1.62
   5   3   5   10.04    1.10
  -5   3  -5    7.05    1.43
  -5  -3   5    9.48    0.84
   5   3   5    8.72    1.24
   5   3   5   10.02    0.91
  -5  -3   5    9.43    0.46
   5   3   5    9.37    0.69
  -6   3   5    7.96    1.80
  -6  -3  -5    4.10    1.28
   6  -3   5    6.07    1.17
  -6   3   5    5.30    0.69
  -6   3   5    5.36    0.50
  -6   3   5    5.18    0.99
   6  -3   5    5.59    0.37
   6   3   5    6.94    1.60
  -6   3  -5    5.49    0.91
  -6  -3   5    5.15    0.32
  -6  -3   5    3.92    0.75
   6   3   5    5.55    0.72
   6   3   5    4.19    0.81
   6   3   5    5.36    0.59
  -6  -3   5    4.59    1.21
   6   3   5    5.66    0.75
  -7  -3  -5   23.13    2.85
  -7   3   5   18.05    1.96
  -7   3   5   18.11    1.00
  -7   3   5   18.38    2.47
   7  -3   5   18.00    1.72
  -7   3   5   18.61    0.81
  -7   3   5   18.46    0.74
  -7  -3   5   18.94    1.00
   7   3   5   18.30    0.84
   7   3   5   18.90    0.85
  -7  -3   5   16.81    0.71
   7  -3  -5   16.72    1.64
   7   3   5   16.21    2.43
  -7   3  -5   16.53    1.03
  -8   3   5    1.52    0.31
  -8   3   5    1.42    0.21
  -8   3   5    1.91    0.47
  -8  -3  -5    0.89    0.29
   8   3   5    1.82    0.27
  -8  -3   5    1.71    0.34
  -8   3  -5    1.27    0.37
   0   4   5    1.77    0.79
   0   4  -5    2.21    0.54
   0   4   5    2.36    0.72
   0  -4  -5   -1.65    4.69
   0  -4  -5    7.51    3.46
   0   4  -5    5.61    2.60
   0  -4   5   -3.70    3.41
   0  -4   5    3.09    0.56
   0   4   5    2.07    0.51
   1  -4   5    8.27    1.65
  -1  -4  -5   11.16    5.29
  -1  -4  -5   13.75    3.79
  -1   4   5   13.37    1.55
  -1   4   5   11.16    1.31
   1   4  -5   12.15    3.22
  -1   4   5   10.33    1.05
   1  -4   5   12.24    0.98
   1   4  -5   12.02    1.00
  -1  -4   5   12.17    1.04
  -1   4  -5   10.90    1.01
   1   4   5   11.45    0.95
  -1  -4   5   11.37    1.43
   1  -4  -5    9.94    5.45
   1   4   5   14.42    1.51
  -1  -4   5    5.91    4.11
   1  -4  -5    8.57    4.67
  -2   4   5    7.84    0.96
  -2   4   5    6.41    1.18
   2  -4   5    5.84    0.87
   2   4  -5    6.93    0.94
  -2   4  -5    7.51    1.01
   2   4   5    5.79    0.85
   2   4   5    4.84    1.00
  -2  -4   5    5.78    0.95
  -2  -4   5    5.25    1.01
   2   4   5    7.31    0.73
   3  -4   5   21.60    1.36
  -3   4   5   21.17    0.97
  -3   4   5   22.30    1.45
  -3   4   5   21.62    2.06
   3  -4   5   20.70    1.00
   3  -4   5   21.33    0.83
  -3   4   5   23.48    1.76
  -3   4   5   21.21    1.25
   3   4  -5   20.39    1.46
  -3  -4   5   21.40    1.29
   3   4   5   22.86    1.41
   3   4   5   21.77    0.99
   3   4   5   21.41    1.25
   3   4   5   22.75    1.36
  -3   4  -5   21.86    1.44
  -3  -4   5   20.24    1.82
  -3  -4   5   20.14    0.79
   4  -4   5    2.36    0.62
  -4  -4  -5    4.45    1.23
  -4   4   5    2.86    0.49
  -4   4   5    2.13    0.65
  -4   4   5    2.42    0.51
  -4   4   5    1.61    1.28
   4  -4   5    2.99    0.33
  -4   4   5    2.87    0.85
  -4   4   5    2.41    0.41
   4   4   5    2.77    0.59
   4   4   5    3.39    0.53
  -4  -4   5    3.13    0.29
  -4  -4   5    2.22    0.47
  -4   4  -5    2.82    0.73
   4   4   5    2.93    0.57
  -5  -4  -5   19.03    2.55
  -5   4   5   25.62    1.09
  -5   4   5   22.26    1.25
   5  -4   5   20.32    1.56
  -5   4   5   23.28    1.37
  -5   4   5   19.49    2.02
   5   4   5   20.64    1.39
   5   4   5   20.15    1.59
  -5   4  -5   19.98    1.66
  -5  -4   5   17.92    2.05
   5   4   5   19.02    1.23
  -5  -4   5   18.22    1.48
  -5  -4   5   18.14    0.80
  -6   4   5    0.81    0.62
  -6   4   5    1.28    0.33
  -6   4   5    1.15    1.03
   6  -4   5    1.77    0.69
  -6  -4  -5    2.07    1.41
  -6   4   5    1.16    0.23
  -6  -4   5    1.58    0.40
  -6  -4   5    3.41    1.29
   6  -4  -5    0.79    0.66
   6   4   5    1.11    0.37
   6   4   5    1.06    0.28
   6   4   5    0.46    0.74
   6   4   5    0.29    1.06
   6   4   5    1.77    0.40
  -7   4   5    2.48    0.34
  -7   4   5    2.25    0.30
  -7   4   5    2.87    0.71
   7  -4  -5    1.70    1.03
   7   4   5    0.98    0.29
  -7   4  -5    1.03    0.44
   7   4   5    1.03    0.26
  -8   4   5    6.03    0.30
  -8  -4  -5    4.52    0.50
  -8   4   5    5.06    0.56
  -8   4   5    5.73    0.36
   8   4   5    6.51    0.37
  -8  -4   5    7.28    0.57
   0   5  -5    5.95    0.55
   0  -5   5    6.08    1.13
   0  -5   5    5.67    0.36
   0   5   5    6.71    1.56
   0   5   5    7.40    1.04
   0  -5   5    7.14    1.57
   0   5  -5    5.98    0.92
  -1   5   5   18.41    1.94
   1  -5   5   16.50    2.05
   1   5  -5   17.58    0.85
  -1   5   5   16.44    1.64
  -1   5   5   19.70    2.79
   1  -5   5   17.33    1.46
   1  -5   5   16.96    0.67
   1   5  -5   19.88    1.24
  -1   5   5   19.11    1.38
   1   5   5   15.14    1.23
  -1  -5   5   15.64    1.94
  -1  -5   5   17.04    1.22
   1   5   5   19.81    1.96
  -1  -5   5   17.42    0.66
  -1   5  -5   18.37    1.28
   1   5   5   20.29    1.31
   1   5   5   18.10    0.93
  -1  -5   5   17.39    1.53
   2   5  -5    1.15    0.62
   2   5  -5    0.29    0.27
  -2   5   5    0.79    0.64
  -2   5   5    1.85    0.80
   2  -5   5    0.85    0.19
  -2   5   5    1.01    1.00
  -2   5   5    1.63    0.69
  -2   5   5    1.23    0.51
  -2   5   5    0.47    0.33
   2  -5   5    0.60    0.54
   2   5   5    0.54    0.99
   2   5   5    1.79    0.59
  -2  -5   5    1.06    0.48
  -2  -5   5    0.77    0.16
   2   5   5    1.01    0.30
  -2  -5   5    0.35    0.88
  -2   5  -5    2.15    0.69
   2   5   5    0.62    0.48
  -3   5   5   27.54    2.08
  -3   5   5   28.22    1.42
  -3   5   5   27.61    1.53
   3  -5   5   31.21    1.72
  -3   5   5   29.93    1.28
  -3   5   5   24.93    2.57
   3   5  -5   30.19    1.84
  -3   5   5   29.85    1.15
  -3   5  -5   29.56    1.73
  -3  -5   5   28.74    1.44
  -3   5  -5   29.87    1.16
  -3  -5   5   32.46    2.31
   3   5   5   26.29    1.42
   3   5   5   26.60    1.66
   3   5   5   29.94    1.55
  -3  -5   5   28.74    0.97
   3   5   5   27.00    1.15
  -4   5   5    6.89    0.82
   4  -5   5    7.90    1.21
  -4   5   5    6.08    0.79
  -4  -5  -5    6.84    1.37
  -4   5   5    5.17    1.51
  -4   5  -5    9.60    1.41
   4   5   5    8.79    1.24
   4   5   5    8.86    1.15
  -4  -5   5    8.83    1.91
  -5   5   5    1.97    0.42
   5  -5   5    2.49    0.84
  -5   5   5    1.66    0.67
  -5   5   5    2.86    0.65
  -5  -5  -5    2.17    1.58
  -5   5   5    1.89    0.55
  -5   5   5    1.74    1.59
  -5  -5   5    1.27    1.23
   5   5   5    2.38    0.45
   5   5   5    2.68    0.82
   5   5   5    1.35    1.10
  -5   5  -5    3.06    0.49
   5   5   5    2.63    0.44
  -5   5  -5    2.54    1.01
   5  -5  -5    1.82    0.92
  -6   5   5   10.07    1.35
  -6   5   5   10.01    0.78
  -6   5   5    9.69    0.56
   6  -5   5   11.06    1.45
  -6  -5  -5   15.35    2.72
  -6  -5   5    6.91    1.48
   6   5   5   10.18    0.59
   6   5   5    8.82    0.71
   6   5   5    9.45    2.04
   6  -5  -5    8.84    1.53
  -6  -5   5   10.56    0.75
  -7   5   5    4.28    0.31
  -7   5   5    3.27    0.49
  -7   5   5    3.56    0.32
   7   5   5    3.62    0.48
   7   5   5    3.69    0.41
   7   5   5    4.26    0.38
   0   6  -5   14.51    1.25
   0   6   5   18.90    2.39
   0   6   5   16.69    1.26
   0   6   5   14.81    1.14
   0   6   5   14.55    1.43
   0  -6   5   13.39    2.20
   0   6  -5   16.28    0.74
   0   6   5   16.12    1.39
   0   6   5   15.10    2.14
   1  -6   5    4.03    0.88
  -1   6   5    3.57    0.91
  -1   6   5    3.14    1.21
  -1   6   5    2.42    1.05
  -1   6   5    3.94    0.84
   1   6  -5    2.92    0.70
   1  -6   5    5.89    1.32
   1   6  -5    3.44    0.44
   1   6   5    3.45    0.56
   1   6   5    3.27    0.81
  -1   6  -5    3.04    0.44
   1   6   5    2.89    1.15
  -1   6  -5    2.11    0.62
  -1  -6   5    3.55    0.55
  -1  -6   5    2.11    1.18
   1   6   5    3.09    0.60
  -1   6  -5    3.24    0.45
   1   6   5    3.93    0.84
  -2   6   5    4.42    1.35
  -2   6   5    3.17    1.00
  -2   6   5    5.53    0.85
   2  -6   5    3.91    0.81
  -2   6   5    5.42    0.83
   2   6  -5    3.92    0.46
   2   6  -5    4.54    0.85
  -2   6  -5    4.64    0.48
   2   6   5    4.59    0.57
  -2  -6   5    3.91    1.20
  -2  -6   5    4.60    0.73
  -2   6  -5    6.21    1.13
   3   6  -5    4.39    0.55
  -3   6   5    5.46    0.85
  -3   6   5    4.23    0.58
  -3   6   5    5.15    1.21
  -3   6   5    5.42    0.73
   3  -6   5    3.89    0.86
  -3   6   5    3.06    1.49
  -3   6   5    5.03    0.90
  -3  -6   5    3.45    1.15
  -3  -6   5    3.57    0.74
   3   6   5    3.41    0.47
   3   6   5    5.58    1.16
   3  -6  -5    4.04    1.06
  -3   6  -5    6.15    1.20
   3   6   5    3.32    0.78
   3   6   5    3.81    0.73
  -4   6   5    0.52    0.44
   4  -6   5    0.26    0.72
  -4  -6  -5   -1.31    1.33
  -4   6   5    0.91    0.59
  -4   6   5    0.61    0.40
  -4   6   5   -0.90    1.07
  -4   6   5    0.33    0.22
  -4   6   5   -0.24    1.73
  -4  -6   5    1.33    1.10
  -4   6  -5    1.12    0.89
   4   6   5    0.31    0.70
   4   6   5    1.51    0.83
   4   6   5    0.59    0.23
   4   6   5    0.47    0.37
   4  -6  -5    0.78    0.93
  -4   6  -5    0.55    0.24
  -5   6   5    2.11    0.45
  -5   6   5    2.22    1.27
  -5   6   5    3.29    0.58
  -5   6   5    1.41    0.73
  -5  -6  -5    3.82    1.66
  -5   6   5    2.49    0.39
   5  -6   5    1.77    0.79
   5   6   5    0.94    1.02
  -5  -6   5    2.20    1.17
  -5  -6   5    2.45    0.56
   5   6   5    2.78    0.58
   5  -6  -5    2.50    1.02
   5   6   5    2.86    0.81
  -6   6   5    1.61    0.44
  -6   6   5    2.74    0.46
  -6   6   5    2.43    0.34
  -6  -6   5    3.42    0.47
   6   6   5    3.19    0.37
   6   6   5    3.13    0.44
   6   6   5    3.13    0.48
   0   7   5   14.39    1.00
   0   7   5   15.16    3.35
   0   7   5   16.11    1.11
   0   7  -5   16.22    0.74
   0  -7   5   16.65    1.05
   0   7  -5   17.43    1.36
  -1   7   5    0.00    0.39
   1   7  -5    0.50    0.21
  -1   7   5    0.73    0.41
  -1   7   5    0.28    0.99
  -1   7  -5    1.61    1.30
   1   7   5    1.08    0.85
  -1  -7   5    0.69    0.39
   1   7   5   -1.43    1.29
   1   7   5    0.14    0.37
   1   7   5    1.86    2.31
  -2   7   5   10.65    0.89
  -2   7   5   11.05    0.85
  -2   7   5   12.20    1.27
   2   7  -5    8.29    1.41
  -2   7   5   12.25    2.30
   2   7  -5   10.84    0.60
   2  -7   5   11.31    2.23
  -2   7   5   11.41    1.89
  -2   7  -5   12.86    1.35
   2   7   5    8.81    1.57
   2   7   5    9.03    1.41
  -2  -7   5   11.15    0.83
  -2   7  -5    9.84    0.57
   2   7   5   11.50    1.54
   2   7   5   10.92    0.63
   2   7   5    9.50    0.81
   3   7  -5   -0.19    1.16
  -3   7   5    0.10    0.41
  -3   7   5    3.27    1.85
   3  -7   5   -0.61    0.99
  -3   7   5   -0.59    1.20
   3   7  -5    0.64    0.23
  -3   7   5    0.09    0.32
  -3  -7  -5    1.68    1.56
  -3   7   5    1.31    0.71
  -3  -7   5    1.04    1.25
   3   7   5    1.63    0.89
  -3   7  -5    0.37    0.86
   3   7   5    0.48    0.78
  -3   7  -5    0.77    0.20
  -3  -7   5    0.20    0.32
   3   7   5    0.67    0.34
  -4   7   5    2.37    0.51
  -4   7   5    1.34    0.29
  -4   7   5    2.28    1.33
   4  -7   5    1.32    1.68
  -4  -7   5    2.28    0.51
   4   7   5    1.40    0.85
   4   7   5    2.90    0.36
   4   7   5    2.46    0.53
  -4  -7   5    2.57    1.24
  -4   7  -5    2.96    0.55
   4   7   5    1.88    1.08
  -5   7   5    3.24    0.43
  -5   7   5    2.31    0.44
  -5   7   5    3.68    0.60
  -5  -7   5    1.68    0.43
   5   7   5    1.65    0.32
   0  -8   5    8.70    0.79
   0   8   5   10.55    0.71
   0   8   5    7.94    0.89
   0   8  -5    9.56    1.30
   0  -8   5   13.65    2.59
   0   8  -5   10.34    0.54
   1   8  -5    7.02    0.43
   1  -8   5    7.26    0.69
  -1   8   5    6.26    2.16
  -1   8   5    6.88    0.69
  -1   8   5    6.16    1.01
   1   8  -5    6.00    1.02
  -1  -8   5    7.13    0.67
  -1   8  -5    5.82    1.24
   1   8   5    8.00    0.61
  -1   8  -5    6.91    0.43
   1   8   5    7.35    0.64
   1   8   5    4.97    0.96
  -2   8   5   12.46    0.83
  -2   8   5   15.75    0.87
   2   8   5   13.80    0.65
   3   8  -5    4.60    0.43
  -3   8   5    5.86    0.54
  -3   8  -5    5.87    0.38
   3   8   5    5.57    0.53
   3   8   5    5.07    0.39
  -3  -8   5    5.53    0.56
  -4   8   5    5.61    0.50
  -4   8   5    5.10    0.63
  -4  -8   5    4.67    0.45
  -4   8  -5    5.07    0.39
   4   8   5    4.65    0.49
   4   8   5    4.16    0.35
   0   9   5    1.86    0.31
   0   9  -5    1.89    0.26
   1   9  -5    3.03    0.28
  -1   9   5    3.08    0.48
   1  -9   5    1.97    0.44
  -1   9   5    2.11    0.33
  -1   9  -5    2.11    0.26
  -1  -9   5    1.48    0.27
   1   9   5    2.14    0.46
  -2   9   5    3.99    0.46
   2   9  -5    3.79    0.31
  -2   9   5    4.62    0.51
  -2  -9   5    3.77    0.41
   2   9   5    3.31    0.40
  -2   9  -5    2.55    0.27
   2   9   5    2.55    0.48
   0   0  -6  324.63   11.58
   0   0   6  311.27    9.59
   0   0   6  312.14    9.86
   0   0   6  319.32   10.22
   0   0  -6  326.37    9.89
   1   0   6    0.04    0.80
   1   0  -6    1.97    1.97
   1   0   6    0.89    0.22
  -1   0   6   -0.11    0.55
  -1   0   6    0.42    0.83
  -1   0  -6    0.17    1.96
   1   0   6    1.05    0.32
   1   0  -6    1.08    0.59
  -1   0   6   -1.37    1.98
  -1   0   6    0.54    0.28
  -2   0  -6   59.89    5.26
  -2   0   6   47.11    5.36
  -2   0   6   62.67    2.58
   2   0   6   60.34    2.31
   2   0   6   62.22    3.08
  -2   0   6   62.29    2.33
   2   0   6   61.40    2.10
  -2   0   6   62.22    2.02
  -2   0   6   60.80    3.25
  -3   0   6    2.73    0.40
   3   0   6    3.66    0.81
  -3   0   6    1.76    0.59
   3   0   6    2.11    0.38
  -4   0   6    1.51    0.68
  -4   0   6    1.07    0.30
   4   0   6    1.17    0.31
   4   0   6    1.38    0.39
  -4   0   6    1.44    0.58
  -4   0   6    1.38    0.29
  -4   0   6    1.48    0.49
   4   0   6    2.02    0.58
   5   0   6    2.88    0.56
  -5   0  -6    3.54    0.84
   5   0   6    5.14    0.93
  -5   0   6    4.27    0.50
   5   0   6    4.13    0.69
  -5   0   6    3.46    0.74
  -5   0   6    4.32    0.73
  -5   0   6    2.69    0.82
  -6   0   6    2.24    0.68
  -6   0  -6   -0.95    2.57
  -6   0   6    4.04    1.07
  -6   0   6    3.90    0.51
   6   0   6    3.36    0.54
   6   0   6    4.04    0.48
  -6   0   6    3.72    0.37
  -6   0  -6    3.68    0.95
  -6   0   6    3.33    0.70
   6   0   6    3.44    0.90
  -6   0  -6    4.30    1.09
  -6   0   6    3.51    1.03
   7   0   6   12.82    0.60
  -7   0   6   13.26    0.55
  -7   0   6   14.76    2.16
   7   0   6   12.18    0.72
  -7   0  -6   12.49    0.94
  -7   0   6   13.13    0.70
  -7   0   6   12.12    0.83
  -8   0   6   11.98    0.46
  -8   0   6   13.41    0.75
  -8   0  -6    9.72    0.73
   8   0   6   12.04    0.47
   0   1   6   11.68    0.84
   0  -1   6   13.65    1.76
   0   1  -6    8.71    2.10
   0   1   6   10.27    0.77
   0   1   6    9.97    0.54
   0  -1  -6   10.04    2.43
   0  -1   6   10.34    0.79
   0  -1   6   12.00    0.61
   0   1   6    9.61    1.18
   0   1  -6   11.95    0.98
  -1   1   6   11.58    1.22
   1  -1   6   13.64    0.94
   1  -1   6   12.90    0.68
   1   1  -6   13.83    2.51
  -1  -1  -6   12.24    2.44
  -1   1   6   12.30    0.87
  -1   1   6   21.12    4.13
   1   1  -6   14.85    1.06
  -1   1   6   13.20    0.58
  -1   1   6   14.57    1.38
   1  -1   6   12.73    1.84
  -1  -1   6   13.45    0.66
  -1  -1   6   19.08    4.38
  -1  -1   6   14.75    1.34
   1   1   6   13.13    1.36
  -1   1  -6    8.36    2.21
   1   1   6   13.50    0.67
  -1   1  -6   12.73    1.05
  -1  -1   6   15.64    2.03
   1   1   6   13.27    0.88
   1   1   6   13.56    0.92
  -1  -1   6   12.42    0.89
  -2  -1  -6   15.16    3.24
  -2   1   6   22.03    5.26
  -2   1   6   15.73    0.69
  -2   1   6   18.03    1.97
   2  -1   6   15.05    2.45
   2  -1   6   17.68    1.06
  -2   1   6   14.73    1.32
   2  -1   6   16.39    0.82
  -2   1   6   14.74    1.02
   2   1   6   14.42    0.96
  -2  -1   6   17.49    1.43
   2   1   6   15.50    0.80
  -2  -1   6   20.29    2.54
   2   1   6   15.05    1.03
  -2   1  -6   12.49    2.81
  -2  -1   6   17.34    1.03
  -2   1  -6   15.40    1.15
   3  -1   6   15.00    1.08
  -3   1   6   15.22    1.07
  -3   1   6   15.79    1.44
  -3   1   6   15.20    0.72
   3  -1   6   14.57    0.86
  -3   1  -6   15.21    1.19
  -3  -1   6   14.80    1.49
   3   1   6   15.06    1.08
  -3  -1   6   15.17    1.07
   3   1   6   14.40    0.87
   3   1   6   14.15    1.06
  -3  -1   6   16.50    0.80
  -4   1   6    1.02    0.25
  -4   1   6    0.75    0.28
  -4   1   6    1.57    0.54
  -4  -1  -6    1.55    1.18
   4  -1   6    2.17    0.73
   4  -1   6    1.52    0.45
  -4   1   6    0.35    0.62
   4  -1   6    0.87    0.32
   4   1   6    1.15    0.56
  -4  -1   6    1.32    0.35
   4   1   6    0.89    0.31
  -4  -1   6    0.85    0.49
  -4  -1   6    1.24    0.38
  -4  -1   6    1.37    0.75
  -4   1  -6    0.75    0.66
  -4  -1   6    1.39    0.67
   5  -1   6   14.78    1.35
  -5   1   6   15.71    0.76
  -5   1   6   15.17    0.97
  -5   1   6   18.05    1.07
  -5   1   6   14.30    1.77
  -5   1   6   14.17    1.40
   5  -1   6   15.62    0.82
   5  -1   6   15.65    1.31
  -5  -1  -6   11.80    2.44
   5  -1   6   15.02    0.79
  -5  -1   6   16.62    1.15
  -5  -1   6   18.35    1.60
  -5   1  -6   14.71    1.49
  -5  -1   6   15.97    1.08
  -5  -1   6   15.64    1.77
  -5  -1   6   14.67    0.70
   5   1   6   15.20    1.16
  -5  -1   6   16.46    0.82
   5   1   6   15.30    0.84
   6  -1   6    0.55    0.23
  -6   1   6   -0.31    0.51
  -6   1   6    1.45    0.91
  -6  -1  -6    0.81    1.55
  -6   1   6    0.06    0.84
   6  -1   6    0.59    0.29
  -6  -1  -6    0.76    0.99
  -6   1   6    0.64    0.38
  -6   1   6    0.16    0.21
   6   1   6    0.24    0.26
  -6  -1   6    0.46    0.36
  -6  -1   6   -0.45    0.83
  -6  -1   6    0.64    0.32
  -6   1  -6    0.48    0.92
  -6  -1   6   -1.17    0.87
   6   1   6    0.82    0.31
   6   1   6    0.30    0.68
  -7  -1  -6   10.81    2.32
  -7   1   6   16.66    2.01
   7  -1   6   16.57    0.85
  -7   1   6   15.66    0.92
  -7  -1  -6   16.17    1.00
  -7  -1  -6   14.49    2.81
   7  -1   6   16.71    0.67
  -7   1   6   12.90    2.27
  -7   1   6   16.30    0.74
  -7   1   6   16.14    0.65
  -7  -1   6   16.33    0.64
  -7  -1   6   16.56    0.92
  -7  -1   6   20.13    2.31
   7  -1  -6   15.60    1.71
  -7   1  -6   16.30    1.03
   7   1   6   16.76    0.80
   7   1   6   15.91    0.73
  -8   1   6    0.89    0.22
   8   1   6    0.27    0.14
  -8  -1   6    0.16    0.10
  -8  -1   6    0.62    0.27
  -8   1  -6    0.65    0.37
   0   2   6    2.40    0.50
   0   2  -6    1.64    2.05
   0  -2   6    3.26    0.44
   0  -2  -6    1.58    2.43
   0  -2   6    2.94    0.64
   0  -2   6    3.02    1.39
   0   2   6    1.76    0.98
   0   2  -6    2.35    0.51
   1  -2   6    4.32    1.45
   1  -2   6    1.92    0.49
   1  -2   6    2.89    0.48
  -1  -2  -6    6.52    2.56
   1   2  -6    3.84    0.84
  -1   2   6    2.31    2.77
   1   2  -6   -0.36    2.37
  -1   2   6    3.15    0.67
   1   2   6    2.61    0.64
  -1  -2   6    2.79    0.67
  -1  -2   6    2.61    0.51
  -1   2  -6    2.58    2.35
  -1  -2   6    1.94    1.52
  -1  -2   6    5.50    3.14
  -1  -2   6    3.76    0.45
  -1   2  -6    1.98    0.51
   1   2   6    3.32    0.55
   2  -2   6   14.20    0.80
  -2  -2  -6   13.14    3.70
  -2   2   6   12.79    0.58
   2  -2   6   12.20    2.19
  -2   2   6   12.05    1.31
  -2   2   6   11.92    3.86
   2  -2   6   15.34    1.08
  -2   2   6   12.79    0.96
  -2   2   6   11.52    1.96
  -2  -2   6   12.27    0.70
  -2  -2   6   13.59    0.97
  -2  -2   6   14.21    3.63
  -2  -2   6    9.51    2.03
   2   2   6   11.04    0.74
   2   2   6   12.18    0.99
   2   2   6   13.18    0.98
  -2   2  -6   12.94    1.06
  -2  -2   6   11.81    1.31
  -3   2   6   29.52    1.08
  -3  -2  -6   25.94    2.30
   3  -2   6   26.96    1.51
  -3   2   6   26.77    1.81
  -3   2   6   31.15    1.55
   3  -2   6   27.69    1.30
   3   2   6   29.32    1.27
  -3  -2   6   26.77    1.20
  -3  -2   6   25.65    1.85
  -3  -2   6   26.57    1.46
  -3   2  -6   26.48    1.55
   3   2   6   28.06    1.51
   4  -2   6    2.27    0.66
  -4   2   6    2.09    0.74
  -4   2   6    4.16    0.91
  -4   2   6    2.59    0.50
   4  -2   6    2.56    0.50
  -4  -2  -6    2.74    1.20
   4  -2   6    1.47    0.54
  -4   2   6    2.61    0.44
   4  -2   6    3.07    0.53
  -4   2  -6    2.14    0.66
  -4  -2   6    1.54    0.63
  -4  -2   6    2.87    0.61
   4   2   6    2.27    0.53
  -4  -2   6    2.03    0.83
  -4  -2   6    1.53    0.38
  -4  -2   6    2.62    0.49
   4   2   6    1.68    0.47
   4   2   6    1.36    0.57
  -4  -2   6    1.84    0.48
  -5   2   6   44.01    1.83
  -5   2   6   45.41    1.57
   5  -2   6   43.30    1.62
  -5   2   6   45.93    2.26
   5  -2   6   40.50    2.12
   5  -2   6   42.60    1.54
  -5   2   6   45.35    2.60
  -5   2   6   45.14    1.80
  -5  -2  -6   42.70    3.04
  -5  -2   6   45.96    1.82
  -5  -2   6   41.14    2.55
   5   2   6   41.61    1.58
   5   2   6   39.77    1.81
  -5  -2   6   42.12    2.10
  -5   2  -6   43.55    2.24
   5   2   6   43.37    1.91
  -5  -2   6   43.91    1.44
   5   2   6   40.38    2.15
  -6   2   6    4.93    1.52
   6  -2   6    4.52    0.64
  -6  -2  -6    4.33    3.03
  -6   2   6    5.10    0.69
   6  -2   6    4.67    0.40
  -6   2   6    7.72    1.67
  -6   2   6    5.79    0.49
  -6   2   6    4.87    1.03
   6   2   6    5.15    0.69
  -6   2  -6    8.49    1.44
  -6  -2   6    4.95    0.72
   6   2   6    6.46    0.55
  -6  -2   6    3.95    1.46
  -7  -2  -6    0.49    2.07
  -7  -2  -6   -1.49    1.83
  -7   2   6    3.24    1.21
  -7   2   6    0.96    0.32
  -7  -2  -6    0.29    0.39
  -7   2   6    0.82    0.18
   7  -2  -6    1.18    0.83
   7   2   6    0.64    0.25
   7   2   6    0.56    0.22
  -7  -2   6    0.18    1.22
  -8  -2  -6    6.05    0.58
  -8   2   6    7.11    0.57
  -8   2   6    6.18    0.40
  -8   2   6    6.07    0.32
  -8  -2   6    5.93    0.55
   8   2   6    5.89    0.33
   0   3   6   15.88    1.15
   0  -3   6   16.29    1.76
   0  -3   6   21.87    3.86
   0   3  -6   10.38    3.42
   0  -3   6   18.67    0.95
   0   3   6   17.13    1.18
   0   3  -6   16.71    1.19
   0  -3  -6   26.09    6.12
   0  -3   6   18.17    1.16
   1  -3   6    5.98    2.49
   1  -3   6    7.79    0.71
  -1   3   6    7.16    0.86
  -1   3   6    5.86    1.32
  -1  -3  -6    6.26    3.64
   1   3  -6    7.98    0.98
   1  -3   6    8.71    0.90
   1   3  -6    1.09    3.24
  -1  -3   6    5.40    0.87
  -1  -3   6    6.84    0.61
  -1   3  -6    8.24    0.97
  -1  -3   6    5.64    4.07
  -1  -3   6    5.09    2.46
  -1  -3   6    7.30    0.84
   1   3   6    7.87    0.91
  -2   3   6   11.18    1.01
   2   3  -6   12.69    1.28
   2  -3   6   14.24    1.14
   2  -3   6   13.28    0.93
  -2   3   6   13.19    1.51
   2   3   6   12.90    0.85
  -2  -3   6   12.98    0.86
  -2   3  -6   13.22    1.14
  -2  -3   6   14.42    1.51
  -2  -3   6   13.95    1.08
   2   3   6   13.14    1.07
  -3   3   6    5.10    0.53
   3  -3   6    6.58    0.95
   3  -3   6    6.06    0.51
  -3   3   6    7.72    1.03
  -3   3   6    4.71    0.91
   3  -3   6    6.85    0.65
  -3   3   6    6.40    0.90
   3  -3   6    7.52    1.04
  -3  -3  -6    6.65    1.32
  -3  -3   6    5.69    0.40
  -3  -3   6    6.20    0.91
   3   3   6    6.41    0.81
  -3  -3   6    5.41    1.22
   3   3   6    5.67    0.59
  -3  -3   6    5.63    0.97
   3   3   6    5.02    0.95
  -3   3  -6    4.81    1.03
  -3  -3   6    7.21    0.86
  -4   3   6   10.72    0.76
  -4   3   6   11.13    1.21
   4  -3   6   11.82    0.75
  -4   3   6   11.76    0.92
  -4   3   6   10.95    0.64
   4  -3   6   12.49    1.24
   4  -3   6   11.14    0.60
  -4   3   6   13.44    1.66
  -4  -3  -6   10.59    2.33
   4   3   6    9.23    1.18
   4   3   6   11.09    0.71
   4   3   6   12.97    1.12
  -4  -3   6   11.11    0.52
   4   3   6   11.33    1.03
  -4  -3   6   10.44    0.92
  -4   3  -6    9.81    1.32
   5  -3   6   14.72    1.44
   5  -3   6   15.25    0.65
  -5   3   6   15.51    0.97
  -5   3   6   15.43    0.75
  -5   3   6   14.80    1.00
  -5  -3  -6   13.38    2.59
  -5   3   6   15.93    1.93
  -5   3   6   14.72    1.50
   5  -3   6   13.58    0.85
  -5   3  -6   12.13    1.68
  -5  -3   6   13.86    1.90
   5   3   6   14.53    1.21
   5   3   6   14.50    0.78
   5   3   6   15.36    1.04
   5   3   6   13.56    1.54
  -5  -3   6   13.55    0.96
  -5  -3   6   14.33    0.59
   6  -3   6    3.36    0.83
  -6   3   6    2.12    1.05
  -6   3   6    4.19    0.64
   6  -3   6    4.30    0.56
  -6   3   6    4.19    0.44
   6  -3   6    4.01    0.31
  -6   3   6    4.62    0.99
  -6  -3  -6    2.75    1.67
  -6  -3   6    4.28    0.29
  -6  -3   6    3.35    0.72
   6   3   6    4.76    0.72
  -6   3  -6    1.90    1.19
   6   3   6    3.64    1.05
   6   3   6    4.19    0.49
  -6  -3   6    3.03    1.14
   6   3   6    3.07    0.66
  -7  -3  -6    6.47    0.68
  -7   3   6    7.10    0.79
  -7   3   6    7.11    0.39
  -7  -3   6    5.36    0.81
   7   3   6    5.47    0.45
   7   3   6    6.05    0.46
  -8   3   6   13.57    0.57
  -8  -3  -6   14.20    0.74
  -8   3   6   14.00    0.53
  -8   3   6   14.76    0.73
   8   3   6   13.97    0.55
  -8  -3   6   13.71    0.71
   0  -4   6    7.00    1.08
   0   4   6    4.94    1.09
   0   4  -6    5.70    0.96
   0  -4   6    5.83    0.42
   0  -4   6    5.57    1.05
   1  -4   6    0.09    0.18
  -1   4   6    1.27    0.82
  -1   4   6    0.44    0.59
  -1  -4   6    0.92    0.52
   1   4   6    0.56    1.03
  -1  -4   6   -0.98    0.78
  -1  -4   6    0.15    0.18
  -1   4  -6   -0.17    0.55
   2  -4   6   18.67    0.76
  -2   4   6   19.93    1.49
   2   4  -6   19.61    1.43
  -2   4   6   18.12    1.33
  -2   4   6   19.13    1.79
  -2   4   6   18.80    0.92
   2  -4   6   19.22    1.39
   2   4   6   18.45    0.90
  -2  -4   6   18.17    0.71
  -2  -4   6   15.15    1.80
  -2  -4   6   16.94    1.94
  -2   4  -6   20.13    1.39
  -2  -4   6   19.02    1.26
   2   4   6   15.91    1.24
   2   4   6   19.13    1.37
  -3   4   6    1.77    0.48
   3  -4   6    1.57    0.32
  -3   4   6    1.13    0.63
  -3   4   6    0.58    0.78
  -3  -4  -6    3.64    1.27
  -3   4   6    1.52    0.32
  -3   4   6    1.01    0.25
   3  -4   6    1.55    0.63
  -3  -4   6    1.46    0.27
   3   4   6    2.55    0.62
   3   4   6    1.24    0.27
   3   4   6    1.52    0.52
  -3  -4   6    1.03    0.92
   3   4   6    1.45    0.64
  -3  -4   6    2.06    0.49
  -4   4   6   21.30    2.00
   4  -4   6   19.30    0.78
  -4   4   6   20.22    0.95
  -4   4   6   19.71    1.64
  -4  -4  -6   17.38    2.71
   4  -4   6   20.54    1.54
  -4   4   6   19.01    1.04
  -4  -4   6   21.16    1.51
   4   4   6   20.95    1.25
   4   4   6   19.81    1.33
   4   4   6   21.49    1.47
   4   4   6   21.35    1.57
  -4  -4   6   21.86    2.01
  -4   4  -6   22.50    1.62
  -4  -4   6   19.05    0.80
   5  -4   6    7.34    0.38
  -5   4   6    9.33    0.78
  -5   4   6    8.85    0.53
  -5  -4  -6    8.50    1.98
  -5   4   6    6.71    2.19
   5  -4   6    5.08    1.43
  -5  -4   6    7.81    0.74
  -5  -4   6    5.93    2.00
  -5   4  -6    8.42    1.55
   5   4   6    8.48    0.59
   5   4   6    5.96    0.81
   5   4   6    4.68    1.39
  -6   4   6   14.43    0.90
   6  -4   6   13.86    1.51
  -6  -4  -6   14.82    3.20
  -6   4   6   14.39    0.67
  -6   4   6   16.99    2.19
  -6   4   6   14.51    1.30
  -6  -4   6   11.56    1.64
  -6   4  -6   13.82    0.75
   6   4   6   12.73    0.86
   6   4   6   11.13    1.38
  -6  -4   6   13.21    0.84
   6   4   6   17.25    2.01
   6  -4  -6   12.17    1.46
   6   4   6   14.49    0.69
  -7   4   6   -0.10    0.26
  -7   4   6    0.12    0.15
  -7   4   6    0.20    0.15
   7   4   6    0.04    0.19
   7   4   6   -0.24    0.18
  -7  -4   6   -0.10    0.24
   0   5  -6   49.50    1.72
   0   5   6   47.25    3.01
   0   5   6   48.78    2.31
   0   5  -6   47.95    2.20
   0  -5   6   49.61    1.56
   0  -5   6   47.16    2.25
   0  -5   6   46.96    2.88
  -1   5   6   76.71    2.84
  -1   5   6   73.48    3.75
   1   5  -6   77.84    2.57
  -1   5   6   76.81    3.56
   1   5  -6   76.75    3.04
   1  -5   6   81.96    3.13
   1  -5   6   79.82    2.42
   1   5   6   76.32    2.64
  -1  -5   6   85.44    3.79
  -1  -5   6   75.51    3.12
   1   5   6   73.92    2.87
  -1  -5   6   77.77    2.46
  -1  -5   6   85.09    2.94
  -1   5  -6   79.38    2.62
   1   5   6   85.21    3.85
  -1   5  -6   79.54    3.12
   1   5   6   76.90    3.09
   2   5  -6    6.85    1.31
   2  -5   6    5.75    0.38
  -2   5   6    7.42    0.95
   2  -5   6    6.20    1.18
  -2   5   6    9.10    1.88
  -2   5   6    8.27    1.48
   2   5  -6    7.28    0.60
  -2   5   6    7.21    0.69
  -2  -5   6    6.18    0.34
   2   5   6    7.83    1.18
   2   5   6    4.53    0.99
   2   5   6   10.92    2.32
   2   5   6    7.22    1.02
  -2  -5   6    5.42    0.89
   2   5   6    5.97    0.60
  -2   5  -6    5.93    0.53
  -2   5  -6    6.01    1.18
  -2  -5   6    5.47    1.09
  -3   5   6   15.74    2.10
  -3   5   6   17.46    1.33
  -3  -5  -6   16.23    2.60
   3  -5   6   16.80    1.47
  -3   5   6   17.61    0.98
  -3   5   6   20.14    0.94
  -3   5  -6   16.37    0.92
   3   5   6   15.22    1.33
  -3   5  -6   16.67    1.52
  -3  -5   6   15.89    0.72
  -3  -5   6   15.14    2.13
  -3  -5   6   19.85    1.24
   3   5   6   13.99    1.45
   3   5   6   17.14    1.20
   3   5   6   17.61    0.92
  -4   5   6   10.26    0.85
  -4   5   6    9.15    1.71
  -4   5   6   10.40    0.61
   4   5   6    9.14    0.93
  -4  -5   6   11.08    2.32
  -4  -5   6   10.01    0.45
  -4   5  -6    9.90    0.61
  -4  -5   6   10.32    0.81
   4   5   6   10.62    0.64
   5  -5   6   25.24    1.79
  -5   5   6   25.77    1.23
  -5   5   6   22.78    2.51
  -5   5   6   24.25    1.44
  -5   5   6   24.90    0.99
  -5  -5  -6   27.11    3.39
   5  -5  -6   25.19    1.91
  -5   5  -6   26.90    2.08
   5   5   6   24.65    1.62
  -5   5  -6   23.32    0.96
  -5  -5   6   24.51    1.16
   5   5   6   22.63    1.98
   5   5   6   24.65    1.02
   5   5   6   24.32    1.17
  -6   5   6    4.70    0.59
  -6   5   6    5.58    0.39
   6   5   6    5.38    0.42
   6   5   6    5.16    0.58
  -6  -5   6    5.24    0.58
  -7   5   6   14.56    0.73
  -7   5   6   15.08    0.61
  -7   5   6   15.30    0.70
  -7  -5   6   15.22    0.74
   7   5   6   15.71    0.64
   0   6  -6   -0.35    0.65
   0  -6   6    0.04    0.53
   0   6   6    0.82    0.49
   0  -6   6    0.61    1.37
   0   6   6    1.56    1.51
  -1   6   6   11.27    2.34
   1   6  -6   10.62    1.29
  -1   6   6   10.28    1.01
   1   6  -6   10.41    0.61
  -1   6   6   11.13    0.99
  -1   6   6    9.05    1.77
  -1   6  -6   10.94    1.26
  -1  -6   6   15.96    2.57
   1   6   6    9.99    0.95
   1   6   6   10.98    1.45
   1   6   6    9.72    0.70
  -1  -6   6   10.96    0.94
  -1   6  -6   10.55    0.63
  -2   6   6   24.17    2.62
  -2   6   6   20.10    1.16
   2  -6   6   23.39    1.82
   2   6  -6   22.78    0.93
   2   6  -6   22.50    1.71
  -2   6   6   21.46    1.33
  -2  -6   6   26.61    2.59
   2   6   6   21.96    1.24
  -2   6  -6   24.47    1.00
   2   6   6   28.44    1.83
   2   6   6   23.64    3.09
  -2   6  -6   25.81    1.67
   2   6   6   24.02    1.72
   2   6   6   22.39    1.01
  -2  -6   6   23.91    1.26
  -3   6   6   33.21    1.51
  -3   6   6   34.50    1.68
   3   6  -6   34.53    1.31
  -3   6   6   33.57    1.31
   3  -6   6   38.31    2.07
  -3   6   6   34.41    1.64
  -3  -6  -6   40.29    3.40
  -3   6   6   33.66    2.76
   3   6   6   30.79    1.88
  -3   6  -6   34.82    2.03
   3   6   6   33.63    1.48
   3   6   6   33.96    2.01
  -3  -6   6   34.63    1.49
   3   6   6   33.65    1.29
  -3   6  -6   34.60    1.26
  -3  -6   6   35.90    2.75
  -4   6   6    8.35    0.54
  -4   6   6    8.14    0.73
  -4   6   6    9.60    1.17
  -4  -6  -6    7.65    1.95
   4   6   6    8.35    1.29
   4   6   6    8.12    0.75
   4   6   6    7.79    0.54
   4  -6  -6    6.23    1.33
  -4  -6   6    9.79    2.19
  -4   6  -6   11.13    1.69
  -4   6  -6    7.83    0.51
  -4  -6   6    8.96    0.71
   4   6   6    7.45    1.19
  -5   6   6    6.38    0.64
  -5   6   6    6.95    0.46
   5   6   6    6.35    0.59
   5   6   6    6.18    0.47
  -5  -6   6    6.51    0.66
  -5   6  -6    5.82    0.44
  -6   6   6    0.42    0.23
  -6   6   6    0.58    0.17
   6   6   6    0.55    0.28
   6   6   6    0.24    0.23
  -6  -6   6    0.67    0.24
   6   6   6    0.40    0.16
   0   7  -6    0.24    0.75
   0   7  -6    0.17    0.16
   0  -7   6   -0.21    0.42
   0   7   6    2.64    1.99
   0   7   6   -0.30    0.37
  -1   7   6   18.90    1.09
   1   7  -6   21.69    0.84
  -1   7   6   17.10    3.92
  -1   7   6   19.98    1.10
   1   7  -6   18.84    1.51
   1   7   6   21.41    1.11
   1   7   6   19.54    3.17
  -1   7  -6   21.55    0.88
  -1  -7   6   21.52    1.12
   1   7   6   21.98    1.67
  -1   7  -6   20.47    1.55
   1   7   6   21.34    0.94
   2   7  -6    9.46    0.55
   2   7  -6    9.03    1.73
  -2   7   6   11.13    0.82
  -2   7   6   11.59    2.75
  -2   7   6    9.96    0.89
  -2   7   6    7.09    1.41
   2   7   6   10.50    0.59
   2   7   6    9.40    0.77
  -2  -7   6    8.14    1.64
  -2   7  -6    9.81    0.53
  -2  -7   6    8.21    0.76
   2   7   6    7.83    1.68
  -2   7  -6    9.31    1.41
   3   7  -6    2.19    0.44
  -3   7   6    2.31    0.57
  -3   7   6    3.56    0.70
  -3   7  -6    0.91    1.22
   3   7   6   -0.04    1.56
  -3   7  -6    1.93    0.34
   3   7   6    2.66    1.38
   3   7   6    2.47    0.37
  -3  -7   6    2.74    1.39
  -3  -7   6    1.74    0.36
  -4   7   6    2.19    0.46
  -4   7   6    2.15    0.49
   4   7   6    1.68    0.33
  -4  -7   6    1.39    0.33
   4   7   6    1.92    0.34
  -5   7   6    2.77    0.57
   5   7   6    1.27    0.29
  -5   7  -6    0.67    0.21
  -5  -7   6    0.72    0.23
   5   7   6    0.89    0.27
   0  -8   6   -0.35    0.34
   0   8  -6   -0.09    0.13
  -1   8   6    2.25    0.58
  -1   8   6    2.42    0.61
  -1   8  -6    3.28    0.32
   1   8   6    2.38    0.48
  -1  -8   6    3.57    0.54
   1   8   6    3.95    0.57
  -2   8   6    6.42    0.57
   2   8  -6    5.88    0.41
  -2   8   6    6.40    0.66
   2   8   6    5.23    0.42
  -2   8  -6    5.58    0.36
  -2  -8   6    5.07    0.52
   2   8   6    4.99    0.53
   3   8  -6    3.00    0.43
  -3   8   6    4.17    0.89
  -3   8   6    2.71    0.47
   3   8   6    3.33    0.34
  -3  -8   6    2.63    0.42
  -3   8  -6    3.23    0.29
   3   8   6    4.07    0.53
   0   0   7    0.10    0.32
   0   0  -7   -4.39    3.25
   0   0  -7    0.13    0.62
   0   0   7    0.35    0.22
  -1   0   7   15.10    0.74
  -1   0   7   17.87    2.49
  -1   0   7   16.36    1.05
   1   0   7   14.52    1.05
  -1   0  -7   16.26    1.27
   1   0   7   15.33    0.78
  -2   0  -7   -0.06    0.59
  -2   0   7    0.26    0.22
   2   0   7   -0.32    0.41
  -2   0   7    0.87    0.74
   2   0   7    0.05    0.26
  -2   0   7   -0.47    0.43
  -3   0   7    6.38    0.94
   3   0   7    6.62    0.70
   3   0   7    7.17    0.64
   3   0   7    7.30    0.62
  -3   0   7    6.00    1.03
   3   0   7    6.41    1.06
  -3   0  -7    8.78    1.19
  -3   0   7    4.87    0.92
  -3   0   7    7.28    0.54
  -3   0   7    7.83    0.60
  -4   0   7   25.43    1.65
   4   0   7   25.64    1.09
   4   0   7   25.48    1.65
  -4   0   7   25.31    1.20
  -4   0   7   25.09    1.01
  -4   0   7   24.56    2.07
   4   0   7   24.50    1.30
  -4   0   7   25.57    1.34
  -4   0  -7   25.44    1.76
   5   0   7    0.12    0.32
  -5   0   7    0.34    0.40
  -5   0   7    0.06    0.41
   5   0   7    0.15    0.54
  -5   0   7   -0.68    0.74
  -5   0   7   -0.28    0.89
  -5   0   7    0.13    0.20
  -6   0   7   11.31    2.06
  -6   0   7   11.52    0.62
  -6   0   7   11.20    0.82
   6   0   7   11.69    0.62
  -6   0   7    8.91    1.34
   6   0   7   12.35    1.71
  -6   0   7   11.51    0.54
   6   0   7   11.23    0.65
  -6   0   7    9.21    1.41
   7   0   7   -0.13    0.22
   7   0   7   -0.35    0.27
  -7   0   7    0.12    0.15
  -7   0   7   -0.24    0.19
  -8   0   7    0.49    0.23
  -8   0   7    0.87    0.16
   0   1   7    4.46    0.45
   0   1   7    3.91    0.71
   0   1  -7    9.43    3.58
   0   1  -7    3.19    0.69
   0  -1   7    4.12    0.71
   0  -1  -7    5.08    0.83
   0  -1   7    3.13    0.47
   0  -1  -7   -3.77    4.46
   1   1  -7    3.91    0.84
   1  -1   7    3.89    0.51
   1  -1   7    4.66    0.76
  -1   1   7    3.46    0.73
  -1   1   7    4.03    0.44
  -1   1  -7    4.55    0.79
  -1  -1   7    3.41    0.47
  -1  -1   7    4.39    0.75
   1   1   7    3.63    0.50
   1   1   7    3.81    0.77
  -1  -1   7    3.21    0.91
  -2   1   7    2.08    0.69
   2  -1   7    0.96    0.46
  -2   1   7    1.39    0.24
  -2   1   7    0.10    0.74
  -2   1  -7    2.67    0.80
  -2  -1   7    3.12    0.79
   2   1   7    2.49    0.61
   2   1   7    2.48    0.54
   3  -1   7   11.06    1.15
  -3   1   7   11.24    1.06
   3  -1   7   10.56    0.85
  -3   1   7   14.86    1.71
   3  -1   7   11.66    0.72
  -3   1   7   12.82    0.70
  -3   1   7   12.90    0.66
   3   1   7    9.00    0.73
   3   1   7   10.75    0.82
  -3  -1   7   11.23    0.74
  -3  -1   7   11.87    1.12
  -3  -1   7   11.87    1.64
  -3  -1   7    7.89    1.19
  -3   1  -7   10.38    1.22
  -3  -1   7   10.75    0.64
  -4   1   7   11.46    1.70
  -4   1   7    8.23    0.72
  -4   1   7    6.67    1.19
   4  -1   7    6.82    1.26
   4  -1   7    9.39    0.72
  -4   1   7    7.69    0.86
   4  -1   7   10.08    0.98
  -4   1   7    8.31    0.55
   4  -1   7    8.19    0.61
   4   1   7    9.72    0.87
   4   1   7    8.63    0.66
  -4  -1   7    8.31    0.96
  -4  -1   7    8.44    0.58
  -4   1  -7    8.97    1.31
  -4  -1   7    8.95    0.82
  -4  -1   7   10.28    1.67
  -4  -1   7    6.80    1.23
   5  -1   7    0.42    0.23
   5  -1   7   -0.32    0.79
  -5   1   7   -0.32    0.71
  -5   1   7   -0.40    0.95
  -5   1   7    0.04    0.20
  -5   1   7    0.38    0.38
  -5  -1  -7    1.05    0.83
   5  -1   7    0.43    0.26
  -5   1   7    0.64    0.41
  -5  -1   7    0.73    0.40
   5   1   7   -0.08    0.49
  -5  -1   7    0.26    0.86
  -5  -1   7    0.86    0.25
  -5  -1   7    1.73    0.92
  -5   1  -7    0.92    0.81
  -5  -1   7    0.80    0.56
  -6   1   7    2.50    0.62
  -6  -1  -7    4.25    1.11
   6  -1   7    2.41    0.48
  -6   1   7    3.29    0.42
  -6   1   7    2.23    0.66
   6  -1   7    3.47    0.38
  -6   1   7    4.07    1.12
  -6   1   7    3.57    1.07
   6   1   7    2.63    0.48
  -6  -1   7    2.83    0.48
   6   1   7    3.56    0.46
  -6  -1   7    2.99    0.59
  -7   1   7    4.28    0.30
  -7   1   7    5.29    0.71
   7  -1   7    5.16    0.33
   7  -1   7    3.83    0.47
  -7  -1   7    3.84    0.76
   7   1   7    4.85    0.37
   7   1   7    5.59    0.44
  -7  -1   7    5.03    0.33
  -8   1   7    0.55    0.23
  -8   1   7    0.39    0.10
  -8  -1   7    0.82    0.25
   8   1   7    0.34    0.11
  -8  -1   7    0.50    0.13
   0   2   7    9.71    1.00
   0   2  -7   12.38    1.21
   0  -2   7   11.67    1.01
   0   2   7   14.40    1.17
   0  -2   7   11.86    0.76
   1  -2   7    8.74    0.68
  -1   2   7    8.68    0.55
   1   2  -7    6.77    1.20
  -1   2   7    7.13    0.89
  -1  -2   7    8.84    1.17
   1   2   7    8.47    1.02
  -1   2  -7    8.38    1.10
  -1  -2   7    8.82    0.95
   1   2   7    8.42    0.65
   1   2   7    8.55    0.98
  -1  -2   7    8.07    0.68
   2  -2   7   28.33    1.17
  -2   2   7   26.68    1.52
  -2   2   7   27.52    1.09
  -2   2   7   32.49    2.34
   2  -2   7   27.70    1.28
   2  -2   7   28.37    1.59
   2   2   7   27.65    1.73
  -2  -2   7   27.93    1.21
   2   2   7   26.25    1.14
   2   2   7   26.74    1.55
  -2   2  -7   27.48    1.60
  -2  -2   7   27.95    1.49
  -2  -2   7   26.74    1.08
   3  -2   7   57.16    2.46
  -3   2   7   55.60    2.45
   3  -2   7   54.65    1.96
   3  -2   7   59.10    2.20
  -3   2   7   55.66    2.23
  -3   2   7   57.13    1.91
  -3   2   7   54.18    2.85
  -3   2   7   56.60    1.95
  -3  -2   7   55.66    1.94
   3   2   7   60.44    2.50
   3   2   7   58.24    2.18
   3   2   7   56.50    2.01
  -3  -2   7   58.40    2.28
  -3  -2   7   61.23    3.01
  -3  -2   7   58.18    2.46
  -3  -2   7   54.81    1.91
  -3   2  -7   55.03    2.51
  -3  -2   7   58.86    2.17
   4  -2   7   14.15    1.27
  -4   2   7   16.87    1.91
  -4   2   7   17.03    1.09
   4  -2   7   16.50    0.82
  -4   2   7   15.95    1.41
  -4   2   7   16.50    0.90
  -4   2   7   17.22    0.76
   4  -2   7   14.68    0.75
   4  -2   7   14.23    1.33
  -4  -2   7   15.61    0.69
  -4  -2   7   16.76    0.79
  -4  -2   7   18.18    1.55
  -4   2  -7   16.79    1.48
  -4  -2   7   17.60    1.17
   4   2   7   16.93    1.09
   4   2   7   15.01    0.83
  -4  -2   7   14.51    2.01
   4   2   7   14.95    1.44
  -4  -2   7   14.70    1.07
  -5   2   7   32.42    1.19
  -5   2   7   32.65    2.03
   5  -2   7   31.69    1.23
  -5   2   7   33.26    1.48
  -5   2   7   28.94    1.41
   5  -2   7   30.86    1.16
   5  -2   7   29.02    1.87
  -5   2   7   29.49    2.40
  -5   2  -7   29.74    2.05
  -5  -2   7   31.92    1.11
  -5  -2   7   33.52    1.27
  -5  -2   7   32.50    2.09
   5   2   7   30.74    1.24
  -5  -2   7   31.81    1.48
  -5  -2   7   30.70    2.48
   5   2   7   30.93    1.60
  -6   2   7   17.59    0.78
   6  -2   7   17.17    0.70
   6  -2   7   19.02    0.83
  -6   2   7   18.11    2.22
  -6  -2  -7   16.09    1.98
  -6   2   7   18.42    1.97
  -6   2   7   17.18    1.29
  -6   2   7   17.69    0.98
   6   2   7   16.87    1.62
   6   2   7   17.06    0.78
   6   2   7   17.78    0.87
  -6   2  -7   22.55    2.26
  -6  -2   7   16.92    0.95
  -7   2   7    0.73    0.18
   7  -2   7    0.96    0.19
  -7   2   7    1.01    0.29
  -7   2   7    1.20    0.23
  -7  -2  -7    0.86    0.50
  -7  -2   7    1.75    0.46
   7   2   7    1.41    0.29
  -7  -2   7    1.65    0.19
   7   2   7    1.11    0.23
   0  -3   7    0.20    0.23
   0   3  -7    0.47    0.64
   0  -3   7    0.65    0.27
   0  -3   7    1.12    0.51
   1  -3   7   11.10    0.73
   1   3  -7   11.22    0.84
   1   3  -7   12.94    1.39
  -1   3   7   11.44    0.67
   1  -3   7   11.37    0.91
   1  -3   7   12.09    1.11
  -1   3   7   11.83    1.19
   1  -3   7   10.60    0.65
  -1  -3   7   10.25    1.08
  -1  -3   7   11.13    0.83
  -1  -3   7    8.86    1.87
  -1  -3   7   10.84    0.65
  -1  -3   7   10.21    0.59
  -1   3  -7   10.80    1.17
   1   3   7    9.22    0.84
   1   3   7   10.07    1.21
  -2   3   7    6.98    1.05
   2  -3   7    7.99    0.64
   2  -3   7    8.03    1.09
  -2   3   7    8.31    0.57
  -2   3   7    6.36    1.13
  -2   3   7    7.69    0.54
   2  -3   7    8.00    0.54
   2   3   7    8.11    0.83
  -2  -3   7    9.22    1.02
  -2  -3   7    7.74    1.83
  -2  -3   7    7.37    0.49
  -2  -3   7    7.75    0.58
  -2   3  -7    7.03    1.16
  -2  -3   7    6.77    1.08
  -2  -3   7    7.16    0.84
   2   3   7    8.41    1.10
   2   3   7    8.62    0.66
   3  -3   7    6.02    0.47
   3  -3   7    7.24    1.38
  -3   3   7    7.36    0.57
  -3   3   7    7.47    0.90
   3  -3   7    6.64    0.60
  -3   3   7    5.58    1.14
  -3   3   7    5.37    0.50
   3   3   7    5.16    0.57
  -3  -3   7    5.37    0.84
  -3   3  -7    3.87    0.78
  -3  -3   7    3.79    1.04
   3   3   7    5.18    1.10
  -3  -3   7    5.34    1.31
  -3  -3   7    6.03    0.38
   3   3   7    5.66    0.86
  -3  -3   7    5.99    0.58
   4  -3   7   66.55    2.28
  -4   3   7   65.69    2.48
  -4   3   7   66.63    3.36
   4  -3   7   68.54    2.18
   4  -3   7   69.91    2.86
  -4   3   7   66.52    2.36
  -4   3   7   64.99    2.90
  -4   3   7   66.87    2.23
   4   3   7   63.38    2.23
   4   3   7   66.83    2.85
  -4  -3   7   67.50    3.43
  -4  -3   7   68.43    2.47
  -4  -3   7   67.38    2.12
   4   3   7   65.95    2.54
  -4   3  -7   63.34    2.88
   5  -3   7   23.62    1.68
  -5   3   7   25.22    1.02
   5  -3   7   26.24    0.94
  -5   3   7   29.49    2.40
  -5   3   7   25.72    1.32
  -5   3   7   27.69    1.93
  -5   3   7   24.29    1.23
   5  -3   7   26.30    1.08
   5   3   7   25.81    1.46
  -5  -3   7   24.19    2.46
   5   3   7   26.96    1.95
   5   3   7   26.04    1.08
  -5  -3   7   26.10    0.93
  -5   3  -7   28.23    2.08
  -5  -3   7   26.24    1.29
  -6   3   7   20.03    0.82
  -6   3   7   20.55    1.03
   6  -3   7   19.55    0.70
  -6   3   7   20.86    1.39
  -6   3   7   20.21    2.27
  -6  -3   7   20.42    0.70
  -6  -3   7   19.92    2.34
  -6  -3   7   20.90    1.03
   6   3   7   18.87    0.83
   6   3   7   18.20    1.59
  -7   3   7   12.88    0.69
  -7   3   7   11.95    0.54
  -7   3   7   11.75    0.49
  -7  -3  -7    9.98    0.79
   7   3   7   13.73    0.58
   7   3   7   11.27    0.56
  -7  -3   7   12.12    0.70
   0  -4   7   25.59    1.07
   0  -4   7   26.41    0.98
   0  -4   7   29.04    1.64
   0   4  -7   27.67    1.71
   0   4  -7   26.69    1.12
   1   4  -7   12.92    0.76
   1  -4   7   11.91    1.28
  -1   4   7   11.86    1.48
   1  -4   7   13.06    0.58
   1   4  -7   11.11    1.44
   1   4   7   11.70    1.36
  -1  -4   7   11.31    2.10
  -1  -4   7   11.70    0.70
  -1   4  -7   12.76    0.73
  -1  -4   7   12.34    0.57
  -1   4  -7   12.80    1.33
  -1  -4   7   15.60    1.34
   1   4   7   13.31    0.83
  -2   4   7   -0.26    0.72
  -2   4   7    0.49    0.56
   2  -4   7    0.51    0.61
  -2   4   7    0.44    1.00
   2   4  -7    0.92    0.94
   2  -4   7    0.50    0.17
  -2   4   7    0.51    0.26
   2   4   7    0.70    0.51
  -2  -4   7   -0.19    0.69
  -2  -4   7    0.02    0.14
   2   4   7    0.09    0.68
  -2   4  -7    1.26    0.70
  -2  -4   7   -0.18    0.47
  -2  -4   7    0.13    0.28
  -2  -4   7   -0.97    1.03
   2   4   7   -0.16    0.29
  -3   4   7    7.83    0.67
   3  -4   7    7.90    0.42
  -3   4   7    7.31    0.93
  -3   4   7    7.01    0.55
  -3   4   7    6.71    1.39
   3  -4   7    6.91    1.21
  -3   4   7    8.44    1.31
   3   4   7    7.79    0.61
   3   4   7    7.54    1.26
   3   4   7    7.52    1.02
  -3   4  -7   10.98    1.37
  -3  -4   7    8.42    1.95
  -3  -4   7    8.19    0.42
  -3  -4   7    9.26    0.89
   4  -4   7    5.89    0.35
  -4   4   7    4.06    2.22
  -4   4   7    4.63    0.71
  -4   4   7    5.96    0.49
  -4  -4   7    5.87    0.71
   4   4   7    4.96    0.52
   4   4   7    6.79    0.99
  -4  -4   7    5.94    0.34
   5  -4   7    2.46    0.24
   5  -4   7    2.07    0.73
  -5   4   7    2.41    0.36
  -5   4   7    1.70    1.15
  -5   4   7    2.23    0.42
   5   4   7    1.45    0.69
   5   4   7    2.31    0.40
  -5   4  -7    3.16    0.40
   5   4   7    3.59    1.04
   5   4   7    1.92    0.47
  -5  -4   7    3.29    0.62
  -5  -4   7    3.41    1.22
  -5   4  -7    1.28    1.04
  -6   4   7    0.83    0.18
   6   4   7    1.58    0.34
   6   4   7    1.48    0.32
  -7   4   7    4.49    0.30
  -7  -4  -7    3.76    0.57
  -7   4   7    4.24    0.45
   7   4   7    4.66    0.34
  -7  -4   7    3.79    0.43
   7   4   7    5.40    0.36
   0   5  -7    0.43    0.25
   0  -5   7    0.45    0.16
   0  -5   7    1.40    0.76
   0  -5   7    0.05    0.36
   0   5  -7    0.27    0.74
   1   5  -7    6.02    1.33
   1  -5   7    5.83    0.93
   1   5  -7    5.49    0.52
   1  -5   7    6.00    0.34
   1   5   7    4.74    0.68
  -1  -5   7    5.25    0.56
  -1   5  -7    6.03    0.51
  -1  -5   7    5.59    1.00
  -1  -5   7    7.44    1.47
  -1   5  -7    5.44    1.22
  -1  -5   7    7.43    1.57
  -1  -5   7    5.77    0.32
  -2   5   7   47.98    3.00
   2   5  -7   34.49    2.34
   2   5  -7   41.03    1.51
  -2   5   7   43.99    1.81
   2  -5   7   42.90    2.21
   2  -5   7   42.47    1.36
  -2   5   7   40.26    2.84
  -2   5   7   41.85    1.51
   2   5   7   42.73    1.56
   2   5   7   43.17    2.19
  -2   5  -7   43.94    1.55
  -2  -5   7   41.88    1.37
  -2  -5   7   42.75    1.76
   2   5   7   38.76    1.90
  -2   5  -7   40.62    2.16
  -2  -5   7   45.17    3.01
   3  -5   7   16.43    0.61
   3  -5   7   14.02    1.58
  -3   5   7   16.95    0.77
  -3   5   7   17.99    1.04
  -3   5   7   22.28    2.43
  -3   5   7   16.68    1.07
   3   5   7   13.73    1.13
   3   5   7   15.35    0.80
  -3  -5   7   19.56    2.30
  -3  -5   7   17.78    1.02
  -3   5  -7   16.07    0.77
  -3   5  -7   16.85    1.63
  -3  -5   7   17.05    0.60
   3   5   7   16.24    1.32
   3   5   7   14.84    1.62
  -4   5   7    3.13    0.39
  -4   5   7    2.34    1.24
  -4   5   7    3.54    0.64
   4  -5  -7    1.75    0.90
   4   5   7    2.93    1.05
   4   5   7    2.42    0.42
  -4   5  -7    2.36    0.35
   4   5   7    3.25    0.75
  -4  -5   7    3.09    0.29
   4   5   7    2.24    0.67
  -5   5   7    2.02    0.38
  -5   5   7    1.68    0.62
  -5   5  -7    2.22    0.33
  -5  -5   7    1.72    0.45
   5   5   7    2.63    0.67
  -6   5   7    2.63    0.41
  -6   5   7    2.22    0.30
   6   5   7    2.70    0.43
   6   5   7    2.57    0.31
   0   6  -7   58.99    2.63
   0  -6   7   59.81    1.96
   0   6  -7   59.88    2.01
   1   6  -7   17.31    1.61
   1   6  -7   19.63    0.84
   1  -6   7   19.89    0.83
   1  -6   7   22.35    1.89
  -1  -6   7   19.83    1.17
  -1   6  -7   20.02    0.86
   1   6   7   20.39    1.27
   1   6   7   19.20    0.94
  -1   6  -7   19.19    1.56
  -2   6   7    9.70    2.49
  -2   6   7    8.53    0.86
   2   6  -7    6.56    1.33
   2  -6   7    7.33    1.70
   2   6  -7    7.57    0.55
  -2   6  -7    8.42    0.53
   2   6   7    7.15    1.41
   2   6   7    9.62    0.82
   2   6   7    7.66    0.61
  -2  -6   7    8.41    0.79
  -2   6  -7    8.13    1.41
  -3   6   7    2.70    0.61
  -3   6   7    3.92    0.64
   3  -6   7    1.60    0.95
   3   6   7    3.80    0.84
  -3  -6   7    4.42    0.63
   3   6   7    3.55    0.82
   3   6   7    5.45    1.08
   3   6   7    3.19    0.45
  -3   6  -7    5.13    1.09
  -3   6  -7    4.30    0.41
  -3  -6   7    5.70    1.52
  -4   6   7   14.54    0.67
  -4   6   7   15.01    0.81
   4   6   7   11.77    0.84
   4   6   7   14.81    0.67
  -4   6  -7   14.35    0.63
  -4  -6   7   14.83    0.81
  -5   6   7   -0.04    0.19
  -5   6   7    0.80    0.24
   5   6   7    0.46    0.16
  -5  -6   7    0.59    0.26
  -5   6  -7    0.42    0.16
   5   6   7    0.78    0.35
   0   7   7    5.71    0.79
   0   7  -7    5.53    0.40
  -1   7  -7    2.56    0.31
   1   7   7    2.03    0.36
  -1   7  -7    0.41    0.95
  -2   7   7   10.87    0.77
   2  -7   7    9.61    0.49
   2   7  -7   10.33    0.54
  -2   7  -7    8.41    0.46
   2   7   7    8.87    0.54
  -2  -7   7    9.01    0.67
   2   7   7    7.46    0.70
  -3   7   7    3.10    0.52
   3  -7   7    2.34    0.29
   3   7   7    1.77    0.40
  -3   7  -7    2.65    0.28
  -3  -7   7    2.06    0.45
   3   7   7    2.28    0.36
  -4   7   7    5.36    0.50
   4  -7   7    4.81    0.30
  -4  -7   7    4.47    0.47
   4   7   7    5.98    0.38
  -4   7  -7    5.67    0.34
   0   8  -7   13.96    0.59
   0   8   7   16.02    1.12
   1   8  -7    3.48    0.31
  -1   8  -7    4.10    0.31
   1   8   7    4.09    0.88
  -1  -8   7    3.18    0.41
   2   8   7    8.64    0.67
  -2  -8   7    6.01    0.62
   2   8   7    7.54    0.45
  -2   8  -7    7.26    0.38
   0   0   8   22.73    1.03
   0   0   8   21.24    0.91
   0   0   8   23.35    1.37
   0   0  -8   21.78    1.75
  -1   0   8    9.53    1.04
   1   0   8    8.87    0.75
  -1   0   8    9.52    0.68
   1   0   8    8.89    0.69
   1   0   8   11.00    1.09
  -1   0  -8    9.27    1.35
   1   0   8    9.23    0.57
  -1   0   8    8.79    0.57
  -2   0  -8    7.58    1.33
   2   0   8    5.76    0.62
   2   0   8    6.55    0.53
   2   0   8    4.66    0.64
  -2   0   8    6.26    0.97
  -2   0   8    5.31    0.47
  -2   0   8    9.53    2.09
  -3   0   8    1.04    0.22
  -3   0   8    0.65    0.53
  -3   0   8    2.88    1.06
   3   0   8    1.15    0.30
  -3   0  -8    0.89    0.82
  -3   0   8    1.04    0.62
   3   0   8    1.06    0.68
  -3   0   8    0.70    0.31
   3   0   8    0.87    0.41
   4   0   8   31.28    1.28
  -4   0   8   37.87    2.63
  -4   0   8   33.51    2.00
  -4   0  -8   30.92    2.03
  -4   0   8   32.50    1.49
  -4   0   8   33.02    1.47
   4   0   8   32.32    1.57
   4   0   8   38.49    2.45
   4   0   8   31.20    1.25
  -4   0   8   32.69    1.22
  -5   0   8    0.35    0.19
  -5   0  -8    0.66    0.93
  -5   0   8    0.88    0.53
  -5   0   8    0.93    0.36
   5   0   8    0.52    0.25
   5   0   8    0.38    0.27
  -5   0   8    0.84    1.17
  -5   0   8    0.93    0.92
   5   0   8    0.22    0.62
  -5   0   8    0.33    0.22
  -6   0  -8    3.77    1.34
   6   0   8    2.47    0.38
   6   0   8    2.56    0.34
  -6   0   8    3.34    1.31
  -6   0   8    2.26    0.54
  -7   0   8    3.93    0.37
   7   0   8    4.29    0.28
  -7   0   8    4.62    0.47
   7   0   8    3.81    0.38
  -7   0   8    3.85    0.25
   0   1   8    3.10    0.65
   0   1   8    3.41    0.47
   0  -1   8    4.79    0.88
   0  -1   8    2.84    0.70
   0   1   8    3.88    0.53
   0  -1   8    2.78    0.56
   0  -1  -8    2.01    1.06
   0   1  -8    5.23    0.95
   0  -1   8    3.61    0.43
   1  -1   8    1.36    0.57
  -1   1   8    1.53    0.31
  -1   1   8    1.90    0.40
  -1   1   8    1.27    0.54
   1  -1   8    1.27    0.36
   1  -1   8    0.99    0.31
  -1  -1  -8    2.54    0.85
   1  -1   8    1.45    0.25
   1   1   8    1.50    0.26
  -1  -1   8    1.27    0.52
  -1   1  -8    1.11    0.68
  -1  -1   8    1.19    0.31
  -1  -1   8    1.05    0.23
   1   1   8    1.72    0.55
   1   1   8    1.14    0.33
  -2   1   8   42.77    1.48
   2  -1   8   42.65    2.04
  -2  -1  -8   44.25    2.25
   2  -1   8   40.74    1.68
  -2   1   8   43.65    2.03
  -2   1   8   45.28    2.68
   2  -1   8   39.28    1.52
   2  -1   8   39.36    1.48
   2   1   8   39.90    1.54
   2   1   8   41.05    1.63
  -2  -1   8   41.62    1.63
  -2  -1   8   43.08    2.03
  -2   1  -8   41.04    2.14
  -2  -1   8   40.61    1.47
   2   1   8   44.76    2.02
   2   1   8   41.30    1.48
   3  -1   8    3.64    0.48
   3  -1   8    4.52    0.84
  -3  -1  -8    4.93    0.95
  -3   1   8    4.90    0.81
  -3   1   8    3.60    0.60
  -3   1   8    3.65    0.42
   3  -1   8    3.30    0.44
  -3   1   8    2.85    0.55
   3  -1   8    3.20    0.76
  -3  -1   8    3.63    0.63
  -3   1  -8    3.48    0.81
  -3  -1   8    1.56    1.11
   3   1   8    3.43    0.52
  -3  -1   8    2.59    0.72
   3   1   8    3.84    0.69
  -3  -1   8    3.87    0.98
  -3  -1   8    3.25    0.44
  -4  -1  -8    5.94    1.36
   4  -1   8    6.53    0.53
  -4   1   8    4.80    0.77
   4  -1   8    5.59    0.56
  -4   1   8    5.51    0.69
   4  -1   8    4.17    0.85
   4  -1   8    5.18    0.47
  -4   1   8    5.08    0.46
  -4  -1   8    6.68    0.80
  -4  -1   8    4.77    0.46
   4   1   8    5.89    0.85
  -4  -1   8    4.87    0.92
  -4  -1   8    3.17    1.19
   4   1   8    4.78    0.51
  -4  -1   8    4.64    0.45
  -4  -1   8    6.65    0.83
  -4   1  -8    5.72    1.31
  -5   1   8    8.08    0.51
  -5   1   8    6.54    1.59
   5  -1   8    8.51    0.54
   5  -1   8    6.98    1.03
  -5   1   8    8.75    2.06
  -5   1   8    8.30    0.98
   5  -1   8    8.56    0.53
  -5   1   8    7.95    0.74
   5  -1   8    8.74    0.58
  -5  -1  -8    7.56    1.57
  -5  -1   8    9.82    1.31
  -5   1  -8   11.09    1.55
  -5  -1   8    8.77    0.54
   5   1   8    7.99    0.67
  -5  -1   8    8.65    0.48
   5   1   8    7.96    0.59
   5   1   8   11.27    1.19
  -5  -1   8    8.61    0.80
  -5  -1   8    9.89    2.18
  -5  -1   8   11.33    1.98
  -6   1   8   -0.81    1.39
  -6   1   8    1.32    0.33
   6  -1   8    2.50    0.61
  -6   1   8    1.47    0.29
   6  -1   8    1.99    0.30
  -6  -1   8    1.90    0.37
  -6  -1   8    3.25    1.44
   6   1   8    2.16    0.38
   6   1   8    1.97    0.41
  -7   1   8    7.81    0.36
   7  -1   8    8.22    0.34
  -7   1   8    7.62    0.43
   7  -1   8    7.96    0.47
  -7   1   8    7.94    0.58
   7   1   8    7.70    0.46
  -7  -1   8    8.56    0.35
   7   1   8    6.95    0.39
  -7  -1   8    8.64    0.55
   0  -2   8   12.87    1.18
   0   2   8   13.81    1.24
   0   2   8   12.62    0.69
   0  -2   8   14.94    0.86
   0  -2   8   14.39    0.90
   0  -2   8   13.55    0.68
   0   2   8   13.34    0.77
   0   2  -8   11.99    1.49
  -1   2   8   86.95    3.28
   1  -2   8   85.39    2.96
   1  -2   8   86.70    2.81
   1  -2   8   86.85    2.75
   1   2  -8   82.85    3.56
  -1   2   8   83.73    2.77
  -1   2   8   83.53    2.74
   1  -2   8   86.83    3.29
   1   2   8   84.21    3.24
   1   2   8   81.63    2.80
  -1  -2   8   84.99    2.72
   1   2   8   81.95    2.78
  -1   2  -8   89.73    3.37
   1   2   8   81.28    2.71
  -1  -2   8   85.94    3.23
   2  -2   8    4.99    0.56
   2  -2   8    4.52    1.07
   2  -2   8    3.60    0.76
   2  -2   8    4.77    0.54
  -2   2   8    3.06    0.65
   2  -2   8    4.50    0.44
   2   2   8    4.77    0.59
  -2   2  -8    5.33    1.16
   2   2   8    5.08    0.72
  -2  -2   8    4.48    0.53
  -2  -2   8    4.19    0.48
  -2  -2   8    5.45    1.15
  -2  -2   8    5.68    0.71
   3  -2   8    6.22    0.99
   3  -2   8    4.37    0.77
  -3   2   8    5.84    1.22
  -3   2   8    6.92    1.20
  -3   2   8    5.54    0.59
   3  -2   8    6.08    0.89
  -3  -2   8    3.15    1.20
  -3   2  -8    5.17    1.22
  -3  -2   8    7.08    1.35
  -3  -2   8    4.55    0.66
  -3  -2   8    5.41    0.81
   4  -2   8    5.09    0.52
  -4   2   8    5.16    0.69
  -4   2   8    4.80    0.43
   4  -2   8    4.75    0.44
  -4   2   8    3.44    0.72
  -4   2   8    5.48    1.32
  -4   2   8    4.74    1.99
  -4   2  -8    7.59    1.40
  -4  -2   8    5.55    0.81
  -4  -2   8    4.84    0.38
  -4  -2   8    5.61    1.40
   4   2   8    4.83    0.52
  -4  -2   8    5.80    1.31
  -4  -2   8    4.04    1.38
  -4  -2   8    4.70    0.47
   5  -2   8    8.94    0.50
   5  -2   8   13.15    1.73
  -5   2   8   10.26    0.98
   5  -2   8   10.20    0.61
  -5   2   8   13.21    2.16
  -5  -2  -8    8.59    1.64
  -5   2   8    9.55    0.55
  -5   2   8    9.72    0.74
  -5   2   8   10.32    1.73
  -5   2  -8    9.96    1.78
  -5  -2   8    9.60    0.46
   5   2   8   10.31    1.14
   5   2   8    9.44    0.59
  -5  -2   8    9.49    0.59
  -5  -2   8    9.94    0.77
   6  -2   8   14.04    0.67
  -6   2   8   14.13    0.63
   6  -2   8   16.12    0.64
  -6   2   8   14.50    0.66
  -6   2   8   16.55    0.86
   6  -2   8   15.16    0.61
   6   2   8   15.47    0.68
  -6  -2   8   14.23    0.58
   6   2   8   15.74    0.68
  -6  -2   8   12.33    0.82
  -7   2   8    3.42    0.30
  -7   2   8    4.73    0.26
  -7   2   8    3.62    0.41
   7   2   8    3.35    0.33
   7   2   8    2.89    0.28
  -7  -2   8    4.22    0.43
  -7   2  -8    2.73    0.53
   0   3   8    9.02    1.35
   0   3   8    9.46    0.63
   0   3  -8   10.99    1.48
   0  -3   8    9.88    0.55
   0  -3   8    8.77    0.57
   0  -3   8   10.50    1.19
   1  -3   8   33.54    1.29
  -1   3   8   33.40    1.90
   1  -3   8   31.19    1.22
   1  -3   8   32.33    1.20
  -1   3   8   33.00    1.23
   1   3  -8   36.18    1.65
   1  -3   8   33.78    1.81
   1  -3   8   31.00    1.64
   1   3  -8   34.30    2.18
  -1  -3   8   32.92    1.14
  -1  -3   8   31.55    1.52
   1   3   8   32.24    1.33
  -1   3  -8   30.62    1.88
   1   3   8   31.74    1.30
  -1  -3   8   32.17    1.78
  -1  -3   8   31.10    1.17
   1   3   8   29.32    1.91
  -2   3   8   13.58    1.39
   2  -3   8   15.53    1.40
   2  -3   8   16.63    1.41
   2   3   8   14.51    1.04
  -2  -3   8   14.21    1.52
  -2  -3   8   14.00    1.15
   2   3   8   15.29    1.45
  -2   3  -8   14.36    1.41
  -2  -3   8   10.55    1.56
   3  -3   8   35.40    1.37
  -3   3   8   37.24    2.06
  -3   3   8   40.51    2.77
  -3   3   8   33.36    1.40
  -3   3   8   35.04    1.62
  -3   3   8   36.42    1.31
   3  -3   8   36.71    1.98
   3  -3   8   35.30    1.27
   3   3   8   33.46    2.03
  -3  -3   8   32.92    2.96
  -3  -3   8   33.53    1.27
   3   3   8   37.01    1.58
  -3  -3   8   36.29    2.22
   3   3   8   36.43    1.34
  -3  -3   8   35.52    1.61
  -3   3  -8   33.77    1.99
  -3  -3   8   33.40    1.19
  -3  -3   8   34.32    1.89
   4  -3   8    4.97    0.49
   4  -3   8    4.91    0.88
   4  -3   8    4.36    0.35
  -4   3   8    3.38    1.23
  -4   3   8    3.54    0.69
  -4   3   8    3.99    0.41
  -4   3   8    4.39    0.71
  -4   3   8    6.58    1.44
   4   3   8    2.55    0.61
   4   3   8    3.32    0.47
  -4  -3   8    3.71    0.46
  -4  -3   8    3.64    0.73
  -4   3  -8    4.06    1.01
  -4  -3   8    3.87    1.34
  -4  -3   8    3.78    0.30
   4   3   8    3.40    0.88
   5  -3   8    4.44    0.98
   5  -3   8    4.74    0.44
  -5   3   8    3.84    0.38
   5  -3   8    4.06    0.29
  -5   3   8    2.14    1.27
  -5   3   8    3.23    0.59
   5   3   8    3.85    0.42
   5   3   8    2.44    0.69
  -5   3  -8    3.62    1.10
  -5  -3   8    3.67    0.26
  -5  -3   8    4.11    1.27
  -5  -3   8    4.83    0.63
   6  -3   8   15.42    0.55
  -6   3   8   15.23    0.80
  -6   3   8   15.10    0.65
   6  -3   8   16.77    0.64
  -6  -3   8   15.74    0.56
  -6   3  -8   15.73    0.67
   6   3   8   16.16    0.69
   6   3   8   15.29    0.70
  -6  -3   8   16.76    0.83
   0   4  -8    0.23    0.24
   0  -4   8    0.27    0.15
   0  -4   8    0.03    0.19
   0   4  -8   -0.47    0.85
   0  -4   8   -0.61    0.63
   1   4  -8   18.76    0.89
  -1   4   8   17.28    1.96
   1  -4   8   18.18    0.80
   1   4  -8   17.41    1.89
   1  -4   8   20.90    1.54
   1  -4   8   18.66    0.73
  -1   4   8   17.16    0.86
  -1   4  -8   19.04    0.86
   1   4   8   18.51    0.96
  -1  -4   8   19.52    0.73
  -1  -4   8   18.42    0.80
  -1   4  -8   17.04    1.59
  -1  -4   8   19.46    1.62
   2  -4   8    3.27    0.81
  -2   4   8    3.72    0.46
   2  -4   8    3.12    0.30
  -2   4   8    2.91    1.25
   2  -4   8    2.70    0.35
  -2   4  -8    1.98    0.80
  -2  -4   8    3.03    0.54
  -2  -4   8    2.13    0.46
  -2  -4   8    2.72    0.27
  -2  -4   8    3.08    1.40
   2   4   8    3.39    1.06
  -2   4  -8    2.84    0.43
   3  -4   8    2.47    0.81
   3  -4   8    2.81    0.28
  -3   4   8    1.64    0.88
  -3   4   8    2.42    0.50
  -3   4   8    2.04    0.44
  -3   4   8    2.11    0.41
   3   4   8    2.05    0.46
  -3  -4   8    1.41    1.43
   3   4   8    1.58    0.84
  -3  -4   8    2.51    0.25
  -3  -4   8    2.21    0.47
  -4   4   8    1.03    0.39
   4  -4   8   -0.03    0.79
  -4   4   8    1.04    0.50
   4  -4   8    1.53    0.22
  -4   4   8   -1.13    1.40
   4   4   8    1.90    0.40
   4   4   8    0.29    0.93
  -4   4  -8    1.80    0.37
  -4  -4   8    1.67    0.21
  -4   4  -8    0.66    0.87
  -4  -4   8    1.34    0.39
   4   4   8    1.75    0.61
  -5   4   8    0.74    0.17
  -5  -4   8    0.73    0.12
  -5   4  -8    0.58    0.20
   5   4   8    1.08    0.23
  -6   4   8    0.25    0.24
   6  -4   8    0.35    0.14
   6   4   8    1.37    0.29
   0   5  -8    1.37    0.92
   0   5  -8    0.19    0.22
   0  -5   8    1.04    0.86
   0  -5   8    0.72    0.21
   0  -5   8    0.50    0.13
   1  -5   8   31.44    1.15
   1  -5   8   31.73    1.05
   1   5  -8   30.22    2.03
   1  -5   8   32.40    2.02
   1   5  -8   32.39    1.19
  -1  -5   8   33.11    1.15
  -1   5  -8   32.70    1.20
   1   5   8   30.10    1.24
  -1  -5   8   30.46    2.43
  -1   5  -8   28.66    1.93
  -1  -5   8   32.02    1.05
   2  -5   8    3.10    0.34
   2  -5   8    2.73    0.23
   2  -5   8    1.40    0.80
  -2   5  -8    3.06    0.40
  -2   5  -8    2.41    0.87
   2   5   8    3.21    0.50
   2   5   8    5.10    1.20
  -2  -5   8    2.51    0.48
  -2  -5   8    2.60    0.23
   2   5   8    2.73    1.04
  -3   5   8    3.22    0.73
  -3   5   8    4.65    1.10
   3  -5   8    3.44    0.93
  -3   5   8    3.96    0.41
  -3  -5   8    2.93    0.66
  -3  -5   8    3.91    0.25
   3   5   8    7.63    1.66
  -3  -5   8    1.63    1.70
  -3   5  -8    4.73    0.40
   3   5   8    4.27    0.44
  -4   5   8    8.99    0.70
  -4   5   8    9.92    0.53
  -4   5  -8    8.99    0.51
  -4  -5   8   10.45    0.76
   4   5   8   10.11    0.55
  -5   5   8    0.05    0.25
  -5   5   8    0.45    0.18
  -5   5  -8    0.69    0.19
  -5  -5   8    0.73    0.26
   5   5   8    0.43    0.15
   0  -6   8    0.90    0.32
   0   6  -8    1.38    0.94
   0   6  -8    0.98    0.21
  -1   6  -8   11.23    0.56
  -1   6  -8    9.02    1.49
   2  -6   8    6.44    0.45
   2   6  -8    8.74    0.56
  -2  -6   8    6.17    0.70
   2   6   8    7.39    0.51
  -3   6   8   29.04    1.23
   3  -6   8   30.69    1.04
   3   6   8   32.46    1.13
  -3   6  -8   31.32    1.12
  -3  -6   8   29.99    1.25
  -4   6   8    3.06    0.50
   4  -6   8    4.70    0.28
  -4   6   8    3.76    0.59
  -4   6  -8    3.76    0.32
   4   6   8    3.05    0.32
   0   7  -8    0.31    0.13
   1   7  -8    0.46    0.17
  -1   7  -8    0.26    0.11
   2  -7   8    0.86    0.16
   2   7  -8    1.33    0.33
  -2  -7   8    1.91    0.49
  -2   7  -8    1.52    0.24
   0   0   9   -0.36    0.32
   0   0   9   -0.01    0.27
   0   0   9   -0.11    0.61
  -1   0   9   13.87    0.86
  -1   0  -9   16.22    1.78
   1   0   9   13.76    0.91
  -1   0   9   16.07    1.32
   1   0   9   14.46    1.33
  -2   0  -9   13.78    1.74
   2   0   9   15.35    1.00
   2   0   9   15.59    0.79
   2   0   9   15.96    1.42
  -2   0   9   17.32    0.74
  -2   0   9   14.38    1.38
   2   0   9   16.38    0.73
  -2   0   9   17.18    0.94
  -3   0   9   13.14    1.08
   3   0   9   14.85    0.73
  -3   0   9   14.60    0.67
  -3   0   9   12.23    1.20
   3   0   9   13.51    0.66
  -3   0   9   15.07    2.28
  -4   0   9   31.31    1.46
   4   0   9   29.92    1.54
  -4   0   9   29.64    1.34
   4   0   9   30.25    1.14
  -4   0   9   25.73    2.12
   4   0   9   28.45    1.10
  -4   0  -9   28.88    2.02
  -4   0   9   30.76    1.10
   5   0   9    2.42    0.38
   5   0   9    1.54    0.36
  -5   0   9    2.37    0.30
  -5   0   9    1.97    0.37
  -5   0  -9    2.71    1.08
  -5   0   9    1.39    1.10
  -6   0   9   20.08    0.70
   6   0   9   20.06    0.73
   6   0   9   20.15    0.78
  -6   0   9   20.05    0.90
  -6   0   9   18.24    0.73
   0   1   9   25.41    1.60
   0  -1   9   21.78    1.15
   0  -1   9   22.22    1.51
   0   1   9   24.21    1.08
   0   1  -9   20.15    2.15
   1  -1   9    0.93    0.28
   1  -1   9    1.06    0.24
  -1   1   9    1.29    0.36
  -1  -1  -9    0.17    1.06
  -1   1   9    1.09    0.61
   1  -1   9    0.69    0.61
   1  -1   9    0.90    0.40
  -1  -1   9    1.22    0.61
  -1   1  -9    0.11    0.84
  -1  -1   9    0.56    0.21
   1   1   9    0.65    0.40
   1   1   9    0.95    0.39
   1   1   9    1.58    0.70
   1   1   9    0.86    0.23
   2  -1   9   13.79    1.40
  -2   1   9   12.89    0.63
  -2   1   9   13.27    0.79
  -2   1   9   11.73    1.28
  -2  -1  -9   12.46    1.76
   2  -1   9   13.04    0.99
   2  -1   9   11.77    0.70
   2  -1   9   12.32    0.63
  -2   1  -9   12.01    1.60
   2   1   9   12.68    0.73
  -2  -1   9   13.58    1.41
  -2  -1   9   11.38    0.87
   2   1   9   13.98    0.91
   2   1   9   12.61    0.68
  -2  -1   9   12.29    0.62
   3  -1   9   20.66    0.95
   3  -1   9   19.79    1.80
   3  -1   9   23.26    1.32
  -3  -1  -9   22.46    2.04
   3  -1   9   21.79    0.88
   3  -1   9   21.88    0.95
  -3   1   9   22.07    1.34
  -3   1   9   23.10    0.90
  -3   1   9   23.42    2.24
  -3   1   9   21.10    1.22
  -3  -1   9   22.43    2.24
  -3   1  -9   19.92    2.07
   3   1   9   18.97    1.63
  -3  -1   9   22.16    1.52
   3   1   9   22.14    0.95
  -3  -1   9   21.85    0.88
  -3  -1   9   22.80    1.30
  -4   1   9    1.95    1.45
  -4  -1  -9    3.26    1.06
  -4   1   9    4.20    0.89
  -4   1   9    5.49    0.78
  -4   1   9    3.93    0.68
  -4   1   9    4.90    0.39
   4  -1   9    4.36    0.44
   4  -1   9    4.24    0.41
   4  -1   9    4.26    0.44
  -4   1  -9    6.21    1.42
   4   1   9    4.13    0.46
  -4  -1   9    6.18    0.97
  -4  -1   9    4.37    1.30
  -4  -1   9    4.06    0.37
  -4  -1   9    4.19    0.38
   4   1   9    4.50    0.91
  -5   1   9    1.65    0.37
   5  -1   9    1.36    0.22
  -5   1   9    2.07    0.35
  -5  -1   9    1.83    0.34
   5   1   9    2.45    0.41
   5   1   9    2.56    0.43
  -5  -1   9    1.73    0.25
  -5  -1   9    2.98    0.68
  -6   1   9    3.85    0.44
   6  -1   9    2.89    0.24
   6  -1   9    2.84    0.34
  -6   1   9    3.45    0.29
  -6   1   9    2.71    0.25
   6   1   9    2.97    0.30
   6   1   9    2.85    0.31
  -6  -1   9    3.38    0.46
  -6  -1   9    2.76    0.22
   0   2  -9   37.87    2.42
   0   2   9   42.07    1.45
   0   2   9   42.94    2.12
   0  -2   9   40.59    2.07
   0  -2   9   39.72    1.45
   0  -2   9   43.44    1.47
   0   2   9   41.52    1.60
  -1   2   9    6.20    0.46
   1  -2   9    5.25    0.53
  -1   2   9    5.10    0.67
  -1  -2  -9    6.94    1.44
   1  -2   9    5.81    0.45
   1  -2   9    5.69    1.25
   1  -2   9    6.89    0.94
   1  -2   9    5.58    0.59
  -1  -2   9    5.14    0.88
  -1   2  -9    3.53    0.98
  -1  -2   9    5.53    0.80
  -1  -2   9    5.74    0.49
   1   2   9    5.93    0.93
   1   2   9    6.59    0.75
   1   2   9    5.25    0.52
   1   2   9    4.59    0.66
  -1  -2   9    5.15    0.46
   2  -2   9   19.11    0.84
   2  -2   9   19.23    0.82
  -2   2   9   18.70    0.81
   2  -2   9   19.27    0.89
   2  -2   9   22.17    1.60
  -2   2   9   18.54    1.01
  -2   2   9   18.80    1.56
  -2  -2  -9   23.41    2.23
   2  -2   9   21.14    1.48
  -2  -2   9   18.57    0.80
   2   2   9   18.67    0.89
   2   2   9   18.57    1.11
  -2  -2   9   19.85    0.79
  -2  -2   9   19.16    1.26
  -2  -2   9   20.40    1.69
  -2   2  -9   18.15    1.72
   3  -2   9    3.76    0.40
  -3   2   9    1.86    0.75
   3  -2   9    2.72    0.82
  -3   2   9    2.53    0.41
   3  -2   9    2.94    0.36
  -3  -2  -9    1.90    1.07
  -3   2   9    3.02    0.60
   3  -2   9    3.24    0.46
  -3   2   9    3.03    0.38
  -3  -2   9    3.32    0.91
  -3   2  -9    2.48    0.92
  -3  -2   9    3.33    0.66
  -3  -2   9    3.60    0.32
   3   2   9    2.74    0.45
   3   2   9    3.64    0.81
  -3  -2   9    2.96    0.38
   4  -2   9    2.32    0.91
   4  -2   9    0.54    0.18
  -4   2   9   -1.09    1.49
  -4  -2  -9    0.29    0.95
  -4   2   9    0.58    0.46
  -4   2   9    0.72    0.40
  -4   2   9   -0.83    0.87
  -4   2   9    0.68    0.19
   4  -2   9    0.52    0.21
   4  -2   9    0.38    0.17
   4   2   9    0.19    0.22
   4   2   9    0.89    0.55
  -4  -2   9    0.20    0.17
  -4  -2   9    0.84    1.63
  -4   2  -9   -0.49    0.90
  -4  -2   9   -0.65    0.88
  -5   2   9   10.38    0.71
   5  -2   9   11.08    0.48
   5  -2   9   11.58    0.51
  -5   2   9   10.09    0.51
   5  -2   9   10.99    0.56
  -5  -2   9   10.55    0.70
   5   2   9   10.36    0.61
  -5  -2   9   10.04    0.54
  -5  -2   9   11.20    0.45
   5   2   9   10.47    0.56
  -6   2   9    5.38    0.33
  -6   2   9    4.54    0.46
   6  -2   9    6.05    0.26
   6  -2   9    5.59    0.43
  -6   2   9    5.19    0.33
   6   2   9    5.79    0.37
  -6  -2   9    5.82    0.50
   6   2   9    6.66    0.38
  -6  -2   9    5.56    0.27
   0   3  -9   13.35    0.77
   0  -3   9   14.33    0.66
   0   3  -9   13.83    2.95
   0  -3   9   15.08    1.62
   0  -3   9   15.08    0.63
   0   3   9   13.73    0.70
   1  -3   9    0.28    0.18
  -1   3   9    0.57    0.38
   1  -3   9    0.08    0.17
  -1   3   9    0.33    0.20
  -1   3   9   -0.59    0.81
   1  -3   9    0.64    1.18
  -1  -3   9   -0.78    0.63
  -1  -3   9    0.32    0.18
  -1  -3   9    0.08    0.16
   1   3   9   -0.15    0.33
  -1  -3   9   -1.36    0.95
   1   3   9   -0.22    0.44
  -2   3   9    7.64    1.45
   2  -3   9    6.44    0.43
  -2   3   9    6.19    0.68
  -2  -3  -9    6.37    1.37
   2  -3   9    8.63    1.33
  -2   3   9    8.32    0.50
   2  -3   9    8.14    0.47
  -2  -3   9    7.59    0.47
  -2  -3   9    7.22    1.59
  -2  -3   9    5.76    1.30
   2   3   9    7.16    0.92
   2   3   9    5.98    0.57
  -2  -3   9    7.61    0.40
  -2   3  -9    5.45    0.98
   3  -3   9    8.19    0.54
   3  -3   9    9.11    1.44
  -3   3   9    7.83    1.06
   3  -3   9    8.08    0.44
  -3   3   9    9.07    0.51
  -3  -3  -9   10.46    2.01
   3  -3   9    8.47    0.47
  -3   3   9    6.22    1.48
  -3   3  -9    8.50    1.52
  -3  -3   9    8.57    0.42
  -3  -3   9    9.03    0.51
   3   3   9    9.74    0.97
   3   3   9    7.48    0.56
  -3  -3   9    8.76    1.97
  -3  -3   9   10.08    1.00
  -4   3   9    1.16    0.20
  -4   3   9    2.00    1.01
  -4   3   9    1.33    0.41
   4  -3   9    1.80    0.29
  -4   3   9    0.94    0.56
   4  -3   9    2.26    1.00
  -4  -3  -9    2.56    1.17
   4  -3   9    1.85    0.24
   4   3   9    0.82    0.59
  -4  -3   9    1.35    0.43
  -4   3  -9    0.14    1.00
   4   3   9    1.48    0.36
  -4  -3   9    0.86    0.20
   5  -3   9    0.32    0.11
   5  -3   9    0.20    0.13
  -5   3   9    0.25    0.14
  -5   3   9    0.45    0.29
   5   3   9    1.33    0.28
   0   4  -9    1.62    1.20
   0  -4   9    0.80    0.74
   1  -4   9    1.29    0.80
   1  -4   9    2.68    0.36
  -1   4   9    3.04    0.48
   1  -4   9    2.70    0.26
  -1  -4   9    2.54    0.25
  -1   4  -9    3.26    1.30
  -1  -4   9    2.39    0.38
  -1   4  -9    3.08    0.43
  -1  -4   9    1.51    1.04
   2  -4   9    1.36    0.29
  -2   4   9    1.29    0.22
   2  -4   9    1.01    0.74
   2  -4   9    1.59    0.24
  -2  -4   9    0.81    0.21
   2   4   9    0.73    0.26
   2   4   9    1.14    0.58
  -2  -4   9    2.65    1.27
  -2  -4   9    1.10    0.21
  -2   4  -9    0.89    0.21
   3  -4   9    0.80    0.17
   3  -4   9    2.04    0.81
  -3   4   9    0.21    0.23
   3  -4   9    0.56    0.13
   3   4   9    0.58    0.32
  -3  -4   9    0.44    0.12
  -3   4  -9    0.57    0.92
  -3   4  -9    0.67    0.18
  -3  -4   9   -0.02    0.42
   4  -4   9    2.69    0.28
  -4   4   9    2.15    0.30
  -4   4   9    2.37    0.40
   4  -4   9    2.71    0.20
  -4   4  -9    2.79    0.35
  -4  -4   9    2.77    0.20
   4   4   9    3.29    0.34
  -5   4   9    5.46    0.36
   5  -4   9    5.33    0.31
   5   4   9    5.65    0.38
  -5   4  -9    5.75    0.36
  -5  -4   9    6.19    0.54
   0  -5   9    1.12    0.17
   0  -5   9    1.38    0.26
   0   5  -9    1.19    0.38
   1   5  -9    7.73    0.52
   1  -5   9    7.62    0.48
  -1  -5   9    7.31    0.43
  -1   5  -9    5.66    0.48
  -1  -5   9    6.29    0.38
   2  -5   9   11.50    0.54
   2  -5   9   10.40    0.39
   2   5   9   12.49    0.61
  -2   5  -9   12.53    0.67
  -2  -5   9   10.76    0.43
   3  -5   9   11.92    0.50
  -3   5   9    9.95    0.57
  -3  -5   9   10.65    0.81
   3   5   9   12.12    0.56
  -3   5  -9   11.51    0.54
  -4   5   9    5.33    0.39
  -4   5   9    4.07    0.93
   4  -5   9    4.04    0.29
   4   5   9    4.46    0.34
  -4   5  -9    4.10    0.31
   0  -6   9   11.66    0.52
   0   6  -9   11.69    0.54
   1   6  -9    6.28    0.46
   1  -6   9    7.43    0.37
  -1   6  -9    6.09    0.37
   2  -6   9    9.10    0.41
  -2   6  -9    9.39    0.45
   0   0  10    6.38    0.78
   0   0  10    6.78    0.45
   0   0  10    9.25    1.32
   1   0  10   18.71    1.58
  -1   0 -10   17.06    2.79
  -1   0  10   17.40    0.98
  -1   0  10   17.47    1.58
  -1   0  10   17.07    0.73
   1   0  10   16.40    0.83
   1   0  10   16.89    0.75
   1   0  10   17.23    1.08
  -2   0  10    3.93    0.36
   2   0  10    4.57    0.47
  -2   0  10    3.84    0.85
   2   0  10    4.52    0.84
   2   0  10    3.37    0.40
   3   0  10    8.79    1.06
  -3   0 -10    7.87    1.79
  -3   0  10    8.99    0.48
   3   0  10    8.53    0.64
   3   0  10    8.83    0.53
  -3   0  10   10.02    1.58
  -4   0  10    0.61    0.38
   5   0  10   11.54    0.48
  -5   0  10   11.78    0.47
  -5   0  10   10.39    0.66
   5   0  10   11.59    0.53
  -5   0  10   11.81    0.49
   0  -1  10   14.17    0.68
   0   1  10   13.69    1.45
   0  -1  10   15.69    1.48
   0   1  10   14.05    0.93
   0   1  10   14.52    0.65
  -1   1  10   19.11    1.60
  -1   1  10   21.01    0.82
   1  -1  10   18.95    1.20
   1  -1  10   18.87    1.59
   1  -1  10   19.63    0.90
   1  -1  10   19.79    0.81
   1   1  10   20.16    1.68
   1   1  10   19.96    0.81
  -1  -1  10   19.76    0.81
   1   1  10   20.38    1.09
  -1  -1  10   19.74    1.68
  -1  -1  10   20.12    1.15
   1   1  10   20.74    0.92
  -2  -1 -10   11.73    2.03
   2  -1  10    8.81    0.57
   2  -1  10   10.36    1.10
   2  -1  10    9.57    0.56
  -2   1  10    7.33    0.75
   2  -1  10    9.20    0.49
  -2   1  10    6.25    1.38
  -2   1  10    9.03    0.49
   2  -1  10    8.99    1.35
   2   1  10    9.51    0.89
  -2  -1  10    7.18    1.61
   2   1  10    9.83    0.52
   2   1  10    8.59    0.57
  -2  -1  10    7.12    0.88
  -2  -1  10    9.23    0.51
  -2  -1  10    9.46    0.59
  -3  -1 -10    1.61    1.24
   3  -1  10    0.87    0.22
   3  -1  10    1.05    0.21
  -3   1  10    0.56    0.43
   3  -1  10    3.54    1.30
   3  -1  10    1.91    0.70
  -3   1  10    0.95    0.19
  -3   1 -10    1.91    1.06
  -3  -1  10    1.32    0.29
   3   1  10    0.87    0.22
   3   1  10    0.49    0.52
  -3  -1  10    0.68    0.57
  -3  -1  10    0.93    0.17
  -3  -1  10    1.53    0.95
  -4   1  10    4.01    0.66
   4  -1  10    4.14    0.35
  -4   1  10    4.19    0.33
   4  -1  10    4.43    0.33
   4  -1  10    4.40    0.37
   4   1  10    2.85    0.44
  -4  -1  10    3.83    0.28
   4   1  10    3.30    0.35
  -4  -1  10    3.03    0.31
  -4  -1  10    3.76    0.63
  -5   1  10    6.80    0.55
  -5   1  10    7.12    0.37
   5  -1  10    6.62    0.34
   5  -1  10    6.25    0.38
  -5  -1  10    7.20    0.38
   5   1  10    7.02    0.39
  -5  -1  10    6.76    0.32
  -5  -1  10    7.28    0.55
   5   1  10    6.95    0.39
   0   2  10   18.76    1.03
   0   2  10   18.56    0.76
   0  -2  10   18.25    0.77
   0  -2  10   17.77    1.66
   0  -2  10   18.08    0.75
   0   2 -10   18.06    0.88
   0  -2  10   19.08    1.36
   0   2  10   18.44    1.63
  -1   2  10    0.75    0.18
   1  -2  10    1.24    0.79
   1  -2  10    0.74    0.17
   1  -2  10    0.65    0.20
  -1   2  10   -0.79    0.81
   1   2  10    0.66    0.22
  -1   2 -10    1.64    1.23
  -1  -2  10    1.06    0.78
  -1  -2  10    0.72    0.17
  -1  -2  10    0.49    0.58
  -1  -2  10    0.90    0.19
   1   2  10    1.11    0.44
  -2  -2 -10    3.94    1.76
  -2   2  10    2.46    0.43
  -2   2  10    2.86    0.92
   2  -2  10    3.28    0.34
   2  -2  10    2.59    0.33
   2  -2  10    3.28    0.42
   2  -2  10    2.52    0.85
  -2  -2  10    3.80    0.36
  -2  -2  10    1.93    0.95
   2   2  10    3.24    0.55
  -2   2 -10    1.11    1.19
   2   2  10    3.97    0.45
  -2  -2  10    3.17    0.31
  -3   2  10    0.05    0.23
   3  -2  10   -0.08    0.20
  -3  -2  10    0.25    0.13
   3   2  10    0.42    0.23
   4  -2  10    9.29    0.50
  -4   2  10    9.42    0.46
   4  -2  10    9.89    0.44
   4  -2  10    9.98    0.43
   4   2  10    9.96    0.51
  -4  -2  10   10.03    0.42
  -4  -2  10    9.33    0.47
  -4  -2  10   11.37    0.75
  -5   2  10    2.38    0.25
   5  -2  10    2.48    0.18
   5  -2  10    2.56    0.29
  -5  -2  10    2.16    0.56
   5   2  10    2.85    0.28
  -5  -2  10    2.46    0.32
   0   3  10    1.56    0.52
   0  -3  10    1.29    0.21
   0  -3  10    1.09    0.88
   0  -3  10    1.16    0.25
   1  -3  10    7.50    0.43
   1  -3  10    8.07    1.53
   1  -3  10    7.77    0.40
  -1  -3  10   10.19    1.64
   1   3  10    8.34    1.15
  -1   3 -10   10.52    2.42
  -1   3 -10    7.00    0.52
  -1  -3  10    7.49    0.44
  -1  -3  10    7.27    0.38
   2  -3  10    8.22    0.43
   2  -3  10   12.94    2.23
  -2   3  10    7.90    0.48
   2  -3  10    8.73    0.49
   2   3  10    7.37    0.51
  -2  -3  10    8.34    0.44
  -2  -3  10    5.81    0.54
  -3   3  10   15.28    0.64
   3  -3  10   15.50    0.58
   3  -3  10   15.60    0.63
  -3  -3  10   15.43    0.63
   3   3  10   15.94    0.68
  -3  -3  10   15.70    0.58
  -3   3 -10   15.56    0.67
  -4   3  10    0.12    0.14
   4  -3  10    0.38    0.12
  -4  -3  10    0.10    0.09
   4   3  10    0.04    0.16
  -4   3 -10    0.15    0.13
   0  -4  10    0.55    0.11
   0   4 -10    0.68    0.22
   1  -4  10   21.80    0.82
   1  -4  10   21.90    0.75
  -1  -4  10   20.68    0.77
  -1  -4  10   20.82    0.71
  -1   4 -10   20.41    0.82
  -2   4  10    9.21    0.52
   2  -4  10   10.29    0.40
   2  -4  10   10.44    0.46
  -2   4 -10    9.59    0.50
   2   4  10    9.50    0.55
  -2  -4  10    9.10    0.45
  -2  -4  10   10.10    0.39
   3  -4  10    1.32    0.22
  -3   4  10    1.30    0.19
   3  -4  10    1.71    0.16
   3   4  10    1.37    0.22
  -3  -4  10    1.53    0.16
  -3   4 -10    1.46    0.29
   0  -5  10    1.48    0.28
   0   5 -10    2.26    0.33
   1  -5  10    2.44    0.25
  -1  -5  10    1.89    0.28
  -1   5 -10    2.77    0.30
   2  -5  10    1.02    0.21
  -2   5 -10    0.55    0.15
   0   0  11    0.01    0.14
  -1   0  11    1.54    0.27
   1   0  11    2.02    0.29
   2   0  11    0.62    0.24
  -2   0  11    0.57    0.15
   2   0  11    0.52    0.22
   2   0  11    0.70    0.16
   3   0  11    1.12    0.20
  -3   0  11    0.86    0.14
   3   0  11    1.00    0.19
   0  -1  11    9.73    0.50
   0   1  11    9.83    0.49
   0  -1  11   11.46    0.51
  -1   1  11    2.27    0.27
   1  -1  11    2.42    0.27
   1  -1  11    1.62    0.30
   1   1  11    2.48    0.32
  -1  -1  11    3.17    0.31
  -1  -1  11    2.50    0.29
  -2   1  11   10.35    0.48
   2  -1  11   10.82    0.48
   2  -1  11   11.31    0.48
   2   1  11    9.56    0.51
   2   1  11   10.14    0.54
  -2  -1  11   10.70    0.47
  -2  -1  11   10.33    0.45
   3  -1  11    1.32    0.25
   3  -1  11    0.78    0.19
  -3   1  11    1.39    0.22
   3  -1  11    1.09    0.22
   3   1  11    0.85    0.18
   0  -2  11    0.08    0.14
   0  -2  11    0.33    0.14
   0   2  11   -0.13    0.16
   1  -2  11    0.55    0.14
  -1   2 -11    0.56    0.23
  -1  -2  11    0.72    0.15
   2  -2  11    0.78    0.13
   2  -2  11    1.28    0.24
  -2  -2  11    1.00    0.18
  -2  -2  11    0.70    0.14
   3  -2  11    8.39    0.39
   3  -2  11    7.53    0.34
  -3   2  11    8.29    0.41
   3   2  11    7.13    0.42
  -3  -2  11    7.39    0.32
  -3  -2  11    7.01    0.36
  -3   2 -11    7.52    0.40
   0  -3  11    3.96    0.24
   0  -3  11    3.68    0.28
   1  -3  11    4.08    0.24
   1  -3  11    4.20    0.30
  -1   3  11    4.73    0.39
  -1   3 -11    3.17    0.39
  -1  -3  11    4.01    0.23
  -1  -3  11    3.93    0.28
  -2   3  11    0.73    0.18
   2  -3  11    1.10    0.21
   2  -3  11    0.70    0.16
  -2  -3  11    0.57    0.12
   0  -4  11    1.80    0.15
   0  -4  11    1.86    0.21
   0   0   0    0.00    0.00
;
_shelx_hkl_checksum   62002
